# Supplementary material for: Overexpression of an ethylene-forming ACC oxidase (ACO) gene precedes the Minute Hilum seed coat phenotype in Glycine max
Source: BMC Genomics. 2020 Oct 16;21:716. doi: 10.1186/s12864-020-07130-8 (PMC7566151; doi:10.1186/s12864-020-07130-8)
Supplement: Supplementary file 1 — Additional file 1. Summary of information for cultivars, RNA-Seq, DNA genomic resequencing, and amplicon sequencing used in this report. [file 12864_2020_7130_MOESM1_ESM.xlsx]

## Sheet: Additional File 1
Additional file 1. Summary of information for cultivars, RNA-Seq, DNA genomic resequencing, and amplicon sequencing used in this report.
Cultivars are searchable by the PI number in the USDA GRIN database.
RNA-Seq reads were deposited in the Gene Expression Omnibus (GEO) database and genomic resequencing in the Short Read Archive (SRA).
Amplicon sequences are availble in Additional File 11 of this report.
20 RNA Sequencing Samples
Sequence file name	Cultivar	Lab Name	Seed Coat Phenotype	I locus allele	Other genes	PI number	L or other number	Tissue	Stage or seed fresh wt	BioRep	Molecule	File Name	Library Type	Read Size nt	Type Read	Illumina Machine	Library Prep and Sequencing Center	File Name	Total Reads	Sample Name	GEO Series No.	Publication
R176_UC7EH10.fastq	Clark 63, disease resistant isoline of Clark released in 1963	UC7	yellow seed coat, black hilum	ii	R T Mi g	548532	SL1	EH, extended hilum region	10-25 mg	1	mRNA	R176_UC7EH10.fastq	Stranded TruSeq RNA Sample Kit	100	single end	HiSeq 2000	University of Illinois Biotechnology Center	R176_UC7EH10.fastq	58610185	R176_UC7EH10	GSE146287	This report
R180_UC7EH10R2.fastq	Clark 63, disease resistant isoline of Clark released in 1963	UC7	yellow seed coat, black hilum	ii	R T Mi g	548532	SL1	EH, extended hilum region	10-25 mg	2	mRNA	R180_UC7EH10R2.fastq	Stranded TruSeq RNA Sample Kit	100	single end	HiSeq 2000	University of Illinois Biotechnology Center	R180_UC7EH10R2.fastq	53107119	R180_UC7EH10R2	GSE146287	This report
R174_UC413EH10.fastq	Clark 63 isoline with minute hilum and defective seed coat	UC413	light green seed coat, imp black hilum, defects	ii	R t mi G	547628	L76-1010	EH, extended hilum region	10-25 mg	1	mRNA	R174_UC413EH10.fastq	Stranded TruSeq RNA Sample Kit	100	single end	HiSeq 2000	University of Illinois Biotechnology Center	R174_UC413EH10.fastq	54662340	R174_UC413EH10	GSE146287	This report
R179_UC413EH10R2.fastq	Clark 63 isoline with minute hilum and defective seed coat	UC413	light green seed coat, imp black hilum, defects	ii	R t mi G	547628	L76-1010	EH, extended hilum region	10-25 mg	2	mRNA	R179_UC413EH10R2.fastq	Stranded TruSeq RNA Sample Kit	100	single end	HiSeq 2000	University of Illinois Biotechnology Center	R179_UC413EH10R2.fastq	49031542	R179_UC413EH10R2	GSE146287	This report
R168_UC7EH25.fastq	Clark 63, disease resistant isoline of Clark released in 1963	UC7	yellow seed coat, black hilum	ii	R T Mi g	548532	SL1	EH, extended hilum region	25-50 mg	1	mRNA	R168_UC7EH25.fastq	Stranded TruSeq RNA Sample Kit	100	single end	HiSeq 2000	University of Illinois Biotechnology Center	R168_UC7EH25.fastq	51139971	R168_UC7EH25	GSE146287	This report
R172_UC7EH25R2.fastq	Clark 63, disease resistant isoline of Clark released in 1963	UC7	yellow seed coat, black hilum	ii	R T Mi g	548532	SL1	EH, extended hilum region	25-50 mg	2	mRNA	R172_UC7EH25R2.fastq	Stranded TruSeq RNA Sample Kit	100	single end	HiSeq 2000	University of Illinois Biotechnology Center	R172_UC7EH25R2.fastq	53191357	R172_UC7EH25R2	GSE146287	This report
R166_UC413EH25.fastq	Clark 63 isoline with minute hilum and defective seed coat	UC413	light green seed coat, imp black hilum, defects	ii	R t mi G	547628	L76-1010	EH, extended hilum region	25-50 mg	1	mRNA	R166_UC413EH25.fastq	Stranded TruSeq RNA Sample Kit	100	single end	HiSeq 2000	University of Illinois Biotechnology Center	R166_UC413EH25.fastq	49200753	R166_UC413EH25	GSE146287	This report
R170_UC413EH25R2.fastq	Clark 63 isoline with minute hilum and defective seed coat	UC413	light green seed coat, imp black hilum, defects	ii	R t mi G	547628	L76-1010	EH, extended hilum region	25-50 mg	2	mRNA	R170_UC413EH25R2.fastq	Stranded TruSeq RNA Sample Kit	100	single end	HiSeq 2000	University of Illinois Biotechnology Center	R170_UC413EH25R2.fastq	56941162	R170_UC413EH25R2	GSE146287	This report
R131_UC7EH50.fastq	Clark 63, disease resistant isoline of Clark released in 1963	UC7	yellow seed coat, black hilum	ii	R T Mi g	548532	SL1	EH, extended hilum region	50-100 mg	1	mRNA	R131_UC7EH50.fastq	Non-stranded TruSeq RNA Sample Kit	100	single end	HiSeq 2000	University of Illinois Biotechnology Center	R131_UC7EH50.fastq	53209518	R131_UC7EH50	GSE146287	This report
R173_UC7EH50R2.fastq	Clark 63, disease resistant isoline of Clark released in 1963	UC7	yellow seed coat, black hilum	ii	R T Mi g	548532	SL1	EH, extended hilum region	50-100 mg	2	mRNA	R173_UC7EH50R2.fastq	Stranded TruSeq RNA Sample Kit	100	single end	HiSeq 2000	University of Illinois Biotechnology Center	R173_UC7EH50R2.fastq	58375477	R173_UC7EH50R2	GSE146287	This report
R134_UC413EH50R1.fastq	Clark 63 isoline with minute hilum and defective seed coat	UC413	light green seed coat, imp black hilum, defects	ii	R t mi G	547628	L76-1010	EH, extended hilum region	50-100 mg	1	mRNA	R134_UC413EH50R1.fastq	Non-stranded TruSeq RNA Sample Kit	100	single end	HiSeq 2000	University of Illinois Biotechnology Center	R134_UC413EH50R1.fastq	59598745	R134_UC413EH50R1	GSE146287	This report
R171_UC413EH50R2.fastq	Clark 63 isoline with minute hilum and defective seed coat	UC413	light green seed coat, imp black hilum, defects	ii	R t mi G	547628	L76-1010	EH, extended hilum region	50-100 mg	2	mRNA	R171_UC413EH50R2.fastq	Stranded TruSeq RNA Sample Kit	100	single end	HiSeq 2000	University of Illinois Biotechnology Center	R171_UC413EH50R2.fastq	58155426	R171_UC413EH50R2	GSE146287	This report
R130_UC7EH100.fastq	Clark 63, disease resistant isoline of Clark released in 1963	UC7	yellow seed coat, black hilum	ii	R T Mi g	548532	SL1	EH, extended hilum region	100-200 mg	1	mRNA	R130_UC7EH100.fastq	Non-stranded TruSeq RNA Sample Kit	100	single end	HiSeq 2000	University of Illinois Biotechnology Center	R130_UC7EH100.fastq	52384552	R130_UC7EH100	GSE146287	This report
R133_UC413EH100.fastq	Clark 63 isoline with minute hilum and defective seed coat	UC413	light green seed coat, imp black hilum, defects	ii	R t mi G	547628	L76-1010	EH, extended hilum region	100-200 mg	1	mRNA	R133_UC413EH100.fastq	Non-stranded TruSeq RNA Sample Kit	100	single end	HiSeq 2000	University of Illinois Biotechnology Center	R133_UC413EH100.fastq	56920582	R133_UC413EH100	GSE146287	This report
R177_UC7WS10.fastq	Clark 63, disease resistant isoline of Clark released in 1963	UC7	yellow seed coat, black hilum	ii	R T Mi g	548532	SL1	WS whole seed coat	10-25 mg	1	mRNA	R177_UC7WS10.fastq	Stranded TruSeq RNA Sample Kit	100	single end	HiSeq 2000	University of Illinois Biotechnology Center	R177_UC7WS10.fastq	50692117	R177_UC7WS10	GSE146287	This report
R175_UC413WS10.fastq	Clark 63 isoline with minute hilum and defective seed coat	UC413	light green seed coat, imp black hilum, defects	ii	R t mi G	547628	L76-1010	WS, whole seed coat	10-25 mg	1	mRNA	R175_UC413WS10.fastq	Stranded TruSeq RNA Sample Kit	100	single end	HiSeq 2000	University of Illinois Biotechnology Center	R175_UC413WS10.fastq	60307756	R175_UC413WS10	GSE146287	This report
R169_UC7WS25.fastq	Clark 63, disease resistant isoline of Clark released in 1963	UC7	yellow seed coat, black hilum	ii	R T Mi g	548532	SL1	WS whole seed coat	25-50 mg	1	mRNA	R169_UC7WS25.fastq	Stranded TruSeq RNA Sample Kit	100	single end	HiSeq 2000	University of Illinois Biotechnology Center	R169_UC7WS25.fastq	48268509	R169_UC7WS25	GSE146287	This report
R167_UC413WS25.fastq	Clark 63 isoline with minute hilum and defective seed coat	UC413	light green seed coat, imp black hilum, defects	ii	R t mi G	547628	L76-1010	WS, whole seed coat	25-50 mg	1	mRNA	R167_UC413WS25.fastq	Stranded TruSeq RNA Sample Kit	100	single end	HiSeq 2000	University of Illinois Biotechnology Center	R167_UC413WS25.fastq	46698966	R167_UC413WS25	GSE146287	This report
R132_UC7WS50.fastq	Clark 63, disease resistant isoline of Clark released in 1963	UC7	yellow seed coat, black hilum	ii	R T Mi g	548532	SL1	WS whole seed coat	50-100 mg	1	mRNA	R132_UC7WS50.fastq	Non-stranded TruSeq RNA Sample Kit	100	single end	HiSeq 2000	University of Illinois Biotechnology Center	R132_UC7WS50.fastq	56847503	R132_UC7WS50	GSE146287	This report
R135_UC413WS50.fastq	Clark 63 isoline with minute hilum and defective seed coat	UC413	light green seed coat, imp black hilum, defects	ii	R t mi G	547628	L76-1010	WS, whole seed coat	50-100 mg	1	mRNA	R135_UC413WS50.fastq	Non-stranded TruSeq RNA Sample Kit	100	single end	HiSeq 2000	University of Illinois Biotechnology Center	R135_UC413WS50.fastq	54786113	R135_UC413WS50	GSE146287	This report
Genomic sequencing information used
Sequence file name	Cultivar	Lab Name	Seed Coat Phenotype	I locus allele	Other genes	PI number	L or other number	Tissue	Stage or seed fresh wt	BioRep	Molecule	File Name	Library Type	Read Size nt	Type Read	Illumina Machine	Library Prep and Sequencing Center	File Name	Total Reads	Sample Name	Accession No.	Publication
G003_G004_UC2B.fastq	Clark variety released in 1949	UC2	yellow seed coat, black hilum	ii	R T Mi g	548533	L49-5138	shoot tips from adult plants	1-2 cm furled trifoliates	NA	DNA	G003_G004_UC2B.fastq	Hyper Library construction kit from Kapa Biosystems	100	paired end	HiSeq 2000	University of Illinois Biotechnology Center	G003_G004.fastq	711360728	UC2	SRP092073	Cho, Y.B, Jones S.I., and Vodkin L.O., Plant Cell 29: 708-725, 2017. Mutations in Argonaute5 Illuminate Epistatic Interactions of the K1 and I Loci Leading to Saddle Seed Color Patterns in Glycine max.
G037_UC7.fast.q	Clark 63, disease resistant isoline of Clark released in 1963	UC7	yellow seed coat, black hilum	ii	R T Mi g	548532	SL1	shoot tips from adult plants	1-2 cm furled trifoliates	NA	DNA	G037_UC7.fastq	Hyper Library construction kit from Kapa Biosystems	100	paired end	HiSeq 2000	University of Illinois Biotechnology Center	G037_UC7.fast.q	332322134	UC7	SAMN10360545	Cho, Y.B, Jones, S.I., Vodkin, L.O. 2019. Plant Direct 3:1–16. Nonallelic homologous recombination events responsible for copy number variation within an RNA silencing locus.
G038_UC413.fastq	Clark 63 isoline with minute hilum and defective seed coat	UC413	light green seed coat, imp black hilum, defects	ii	R t mi G	547628	L76-1010	shoot tips from adult plants	1-2 cm furled trifoliates	NA	DNA	G038_UC413.fastq	Hyper Library construction kit from Kapa Biosystems	100	paired end	HiSeq 2000	University of Illinois Biotechnology Center	G038_UC413.fastq	322264752	UC413	TBD	This report
G033_UC501.fast.q	Harosoy	UC501	yellow seed coat, yellow hilum	I	r t Mi g	548573	NA	shoot tips from adult plants	1-2 cm furled trifoliates	NA	DNA	G033_UC501.fastq	Hyper Library construction kit from Kapa Biosystems	100	paired end	HiSeq 2000	University of Illinois Biotechnology Center	G033	384187640	UC501	SAMN10366741	Cho, Y.B, Jones, S.I., Vodkin, L.O. 2019. Plant Direct 3:1–16. Nonallelic homologous recombination events responsible for copy number variation within an RNA silencing locus.
G013_G014_W43.fastq	Williams variety released in 1966	W or W43	yellow seed coat, black hilum	ii	R T Mi g	548631	L66-108	shoot tips from adult plants	1-2 cm furled trifoliates	NA	DNA	G013_G014_W43.fastq	Hyper Library construction kit from Kapa Biosystems	100	paired end	HiSeq 2000	University of Illinois Biotechnology Center	G013_G014	555941362	W or W43	SAMN10330292	Cho, Y.B, Jones, S.I., Vodkin, L.O. 2019. Plant Direct 3:1–16. Nonallelic homologous recombination events responsible for copy number variation within an RNA silencing locus.
Amplicon sequencing in this report
Sequence file name	Cultivar	Lab Name	Seed Coat Phenotype	I locus allele	Other genes	PI number	L or other number	Tissue	Stage or seed fresh wt	BioRep	Molecule	File Name	Library Type	Read Size nt	Type Read	Illumina Machine	Library Prep and Sequencing Center	File Name	Total Reads	Sample Name	Availability	Publication
UC7_BE11_CONTIG_1479	Clark 63, disease resistant isoline of Clark released in 1963	UC7	yellow seed coat, black hilum	ii	R T Mi g	548532	SL1	shoot tips from adult plants	1-2 cm furled trifoliates	NA	DNA amplicon	UC7_BE11_CONTIG_1479	MGH protocol	142	single end	MySeq	MGH CCIB DNA Core	UC7_BE11_CONTIG_1479	106147	UC7	Additional File 11	This report
UC413_BE10_CONTIG_1479	Clark 63 isoline with minute hilum and defective seed coat	UC413	light green seed coat, imp black hilum, defects	ii	R t mi G	547628	L76-1010	shoot tips from adult plants	1-2 cm furled trifoliates	NA	DNA amplicon	UC413_BE10_CONTIG_1479	MGH protocol	142	single end	MySeq	MGH CCIB DNA Core	UC413_BE10_CONTIG_1479	84080	UC413	Additional File 11	This report
W43_BE9_CONTIG_1501	Williams variety released in 1966	W or W43	yellow seed coat, black hilum	ii	R T Mi g	548631	L66-108	shoot tips from adult plants	1-2 cm furled trifoliates	NA	DNA amplicon	W43_BE9_CONTIG_1501	MGH protocol	142	single end	MySeq	MGH CCIB DNA Core	W43_BE9_CONTIG_1501	168455	W or W43	Additional File 11	This report
