# Supplementary material for: Overexpression of an ethylene-forming ACC oxidase (ACO) gene precedes the Minute Hilum seed coat phenotype in Glycine max
Source: BMC Genomics. 2020 Oct 16;21:716. doi: 10.1186/s12864-020-07130-8 (PMC7566151; doi:10.1186/s12864-020-07130-8)
Supplement: Supplementary file 2 — Additional file 2 RNASeq data analysis for 3786 Glyma models differentially expressed in the extended hilum regions between the standard UC7 (ii R T Mi g) and minute hilum isolines UC413 (ii R t mi G). [file 12864_2020_7130_MOESM2_ESM.xlsx]

## Sheet: Explanation 
Additional file 2. RNASeq data analysis for 3786 Glyma models differentially expressed in the extended hilum regions between the standard UC7 (ii R T Mi g) and minute hilum isolines UC413 (ii R t mi G).
Four Worksheet Titles:
Explanation	Explanation of the file header groups in each of the three worksheets.
	Columns 1-9 (pink)	DESeq data generated using raw hit count data from the Bowtie 1 output of RNASeq alignments to the Glyma models
	Columns 10-14 (blue)	RPKMs (reads per kilobase of cDNA per million total reads) of RNA Seq hit count data
	Columns 15-19 (blue)	Fold change based on RPKMs in each pair; OVER is overexpressed in UC7 and UNDER is underexpressed in UC7, so overexpressed in UC413.
	Columns 19-27 (purple)	Annotations available for the Glyma models from Phytozome including PFAM and best Arabidopsis
	Columns 28-29 (green)	Manual characterization of Glymas into 24 broad categories
	Glymas between Glyma.13G011200.1 and Glyma.13G024300.1 inclusive are marked in red font.
	These were falsely called as Glyma models in the Phytozome Wm82.a2 genome as proteins but are fragments found in the rDNA regions.
	They are marked as rDNA gene region in the broad grouping annotation catetory of column 29.
	Note in the DESeq data:
	basemean A = UC413 and basemean B = UC7 hit counts from DESEQ
	fold change is Basemean B/Basemean A = ratio of UC7 (Mi, standard)/UC413 (mi, minute hilum)
	>2 fold = overexpressed in UC7
	<0.5 fold = underexpressed in UC7 so is overexpressed in UC413
	The 3786 Glyma models with padj <0.05 in either of the three stages (EH10, EH25 or EH50) were used.
EH10 1719 Glymas	The 1719 Glyma models that are differentially expressed in the extended hilum region of the EH10 stage (10-25 mg fresh weight of seed)
EH25 733 Glymas	The 733 Glyma models that are differentially expressed in the extended hilum region of the EH10 stage (25-50 mg fresh weight of seed)
EH50 1334 Glymas	The 1334 Glyma models that are differentially expressed in the extended hilum region of the EH50 stage (50-100 mg fresh weight of seed)
	3786 total models that are differentially expressed in at least one stage

## Sheet:  EH10 1719 Glymas
EH10 Stage	Model	baseMean	baseMeanA	baseMeanB	foldChange	log2FoldChange	pval	padj	Model	R176_UC7EH10.R1.PF.fastq.rpkm_RPKMs	R180_UC7EH10R2.R1.PF.fastq.rpkm_RPKMs	R174_UC413EH10.R1.PF.fastq.rpkm_RPKMs	R179_UC413EH10R2.R1.PF.fastq.rpkm_RPKMs	R176/R174	R180/R79	RPKM FC catetory	Model	Splice_Count	PFAM_number	PFAM_Annotation	Gene_Ontology_number	Gene_Ontology_Annotation	best_arabidopsis TAIR10_hit_name	best_arabidopsis_TAIR10_hit_symbol	best_arabidopsis_TAIR10_hit_defline	Model core number	Broad Category
EH10	Glyma.19G229400.1	615.233	811.797	418.669	0.515731	-0.955308	0.000114744	0.00258953	Glyma.19G229400.1	1.03562	1.56549	2.67489	5.47528	0.387163	0.285919	0.5fold	Glyma.19G229400.1	1	PF07887	Calmodulin binding protein-like	No Hit	None	AT5G57580.1	No Hit	Calmodulin-binding protein	Glyma.19G229400	calcium binding
EH10	Glyma.13G128700.1	3496.51	4417.77	2575.24	0.582929	-0.778609	0.000534429	0.00943548	Glyma.13G128700.1	2.24515	4.78088	9.18577	9.65211	0.244415	0.49532	0.5fold	Glyma.13G128700.1	2	PF01843,PF00612,PF00063,PF02736	DIL domain; IQ calmodulin-binding motif; Myosin head (motor domain); Myosin N-terminal SH3-like domain	GO:0003774,GO:0005524,GO:0016459,GO:0005515	GO:motor activity; GO:ATP binding; GO:myosin complex; GO:protein binding	AT5G43900.3	ATMYA2,MYA2,XI-2,XI-6	myosin 2	Glyma.13G128700	calcium binding
EH10	Glyma.02G059600.1	369.387	548.871	189.904	0.345989	-1.5312	8.34139e-09	5.40526e-07	Glyma.02G059600.1	1.0723	1.28771	3.8456	7.4153	0.278838	0.173656	0.5fold	Glyma.02G059600.1	1	PF00036	EF hand	GO:0005509	GO:calcium ion binding	AT3G50770.1	CML41	calmodulin-like 41	Glyma.02G059600	calcium binding
EH10	Glyma.10G161900.1	71.05	129.463	12.6367	0.0976084	-3.35685	2.6448e-12	2.80112e-10	Glyma.10G161900.1	0.116034	0.118231	2.16494	1.84703	0.0535969	0.0640117	0.5fold	Glyma.10G161900.1	1	PF00036	EF hand	GO:0005509	GO:calcium ion binding	AT4G14640.1	CAM8	calmodulin 8	Glyma.10G161900	calcium binding
EH10	Glyma.16G142500.1	798.878	1001.1	596.66	0.596008	-0.746597	0.00119405	0.0179497	Glyma.16G142500.1	3.51485	3.95537	7.33222	13.4834	0.479371	0.293351	0.5fold	Glyma.16G142500.1	1	PF00036	EF hand	GO:0005509	GO:calcium ion binding	AT3G50770.1	CML41	calmodulin-like 41	Glyma.16G142500	calcium binding
EH10	Glyma.20G224300.1	81.029	154.048	8.00943	0.0519929	-4.26554	6.57792e-18	1.11281e-15	Glyma.20G224300.1	0.0681777	0.0477597	2.15193	1.7038	0.031682	0.0280313	0.5fold	Glyma.20G224300.1	5	PF00036	EF hand	GO:0005509	GO:calcium ion binding	AT4G14640.1	CAM8	calmodulin 8	Glyma.20G224300	calcium binding
EH10	Glyma.18G096500.1	1345.14	1668.33	1021.96	0.612562	-0.707072	0.00092095	0.0145811	Glyma.18G096500.1	2.46698	2.55237	6.252	7.44272	0.394591	0.342935	0.5fold	Glyma.18G096500.1	4	PF00036,PF00069	EF hand; Protein kinase domain	GO:0005509,GO:0004672,GO:0005524,GO:0006468	GO:calcium ion binding; GO:protein kinase activity; GO:ATP binding; GO:protein phosphorylation	AT3G20410.1	CPK9	calmodulin-domain protein kinase 9	Glyma.18G096500	calcium binding
EH10	Glyma.02G138000.1	2672.63	3244.22	2101.04	0.647624	-0.626771	0.00223744	0.0298483	Glyma.02G138000.1	5.75902	6.61457	16.8068	14.7778	0.34266	0.447602	0.5fold	Glyma.02G138000.1	3	PF00612	IQ calmodulin-binding motif	GO:0005515	GO:protein binding	AT3G59690.1	IQD13	IQ-domain 13	Glyma.02G138000	calcium binding
EH10	Glyma.05G049000.1	728.622	1106.68	350.564	0.316771	-1.65849	5.75506e-12	5.82312e-10	Glyma.05G049000.1	1.21495	1.70735	7.10508	7.87173	0.170998	0.216897	0.5fold	Glyma.05G049000.1	1	PF00612	IQ calmodulin-binding motif	GO:0005515	GO:protein binding	AT4G23060.1	IQD22	IQ-domain 22	Glyma.05G049000	calcium binding
EH10	Glyma.06G129300.1	1075.96	1487.38	664.531	0.446779	-1.16237	2.93959e-07	1.39202e-05	Glyma.06G129300.1	1.97482	2.66914	8.59448	8.33345	0.229777	0.320292	0.5fold	Glyma.06G129300.1	1	PF00612	IQ calmodulin-binding motif	GO:0005515	GO:protein binding	AT3G49260.1	iqd21	IQ-domain 21	Glyma.06G129300	calcium binding
EH10	Glyma.07G207300.1	2094.9	2535.43	1654.37	0.652501	-0.615948	0.00334796	0.040773	Glyma.07G207300.1	4.49657	5.45893	12.6721	12.4291	0.354839	0.439206	0.5fold	Glyma.07G207300.1	4	PF00612	IQ calmodulin-binding motif	GO:0005515	GO:protein binding	AT3G59690.1	IQD13	IQ-domain 13	Glyma.07G207300	calcium binding
EH10	Glyma.09G143900.1	615.629	803.658	427.6	0.532068	-0.910318	0.00018684	0.00392455	Glyma.09G143900.1	1.28819	2.10762	5.18359	5.02724	0.248514	0.419241	0.5fold	Glyma.09G143900.1	2	PF00612	IQ calmodulin-binding motif	GO:0005515	GO:protein binding	AT5G07240.1	IQD24	IQ-domain 24	Glyma.09G143900	calcium binding
EH10	Glyma.13G172000.1	172.97	245.317	100.623	0.410175	-1.28569	3.05644e-05	0.000837283	Glyma.13G172000.1	0.451689	0.494354	1.81974	2.01369	0.248216	0.245496	0.5fold	Glyma.13G172000.1	4	PF00612	IQ calmodulin-binding motif	GO:0005515	GO:protein binding	AT2G33990.1	iqd9	IQ-domain 9	Glyma.13G172000	calcium binding
EH10	Glyma.17G130900.1	859.078	1059.45	658.708	0.621746	-0.685602	0.00278579	0.0354188	Glyma.17G130900.1	2.15612	2.90857	6.29859	6.97668	0.342318	0.416899	0.5fold	Glyma.17G130900.1	2	PF00612	IQ calmodulin-binding motif	GO:0005515	GO:protein binding	AT4G23060.1	IQD22	IQ-domain 22	Glyma.17G130900	calcium binding
EH10	Glyma.10G034400.1	450.897	600.169	301.626	0.502569	-0.992607	0.000228008	0.00464115	Glyma.10G034400.1	0.326141	0.818025	1.48812	2.02429	0.219163	0.404104	0.5fold	Glyma.10G034400.1	2	PF00612,PF00063,PF02736	IQ calmodulin-binding motif; Myosin head (motor domain); Myosin N-terminal SH3-like domain	GO:0003774,GO:0005524,GO:0016459,GO:0005515	GO:motor activity; GO:ATP binding; GO:myosin complex; GO:protein binding	AT1G54560.1	ATXIE,XIE	Myosin family protein with Dil domain	Glyma.10G034400	calcium binding
EH10	Glyma.10G041700.1	3961.19	5065.31	2857.07	0.564046	-0.826115	0.000228143	0.0046421	Glyma.10G041700.1	2.47516	5.33532	10.3711	11.2508	0.23866	0.474218	0.5fold	Glyma.10G041700.1	4	PF00612,PF00063,PF02736,PF01843	IQ calmodulin-binding motif; Myosin head (motor domain); Myosin N-terminal SH3-like domain; DIL domain	GO:0003774,GO:0005524,GO:0016459,GO:0005515	GO:motor activity; GO:ATP binding; GO:myosin complex; GO:protein binding	AT5G43900.3	ATMYA2,MYA2,XI-2,XI-6	myosin 2	Glyma.10G041700	calcium binding
EH10	Glyma.02G265900.1	113.396	208.44	18.3522	0.0880455	-3.50561	2.40755e-17	3.94495e-15	Glyma.02G265900.1	0.10059	0.215239	3.08932	2.50933	0.0325606	0.0857757	0.5fold	Glyma.02G265900.1	1	No Hit	None	GO:0005509	GO:calcium ion binding	AT2G44310.1	No Hit	Calcium-binding EF-hand family protein	Glyma.02G265900	calcium binding
EH10	Glyma.08G191300.1	222.806	336.166	109.447	0.325573	-1.61895	5.95066e-08	3.27441e-06	Glyma.08G191300.1	0.27466	0.463823	2.02679	1.58872	0.135515	0.291947	0.5fold	Glyma.08G191300.1	2	No Hit	None	No Hit	None	AT4G33050.3	EDA39	calmodulin-binding family protein	Glyma.08G191300	calcium binding
EH10	Glyma.12G103600.1	213.313	286.868	139.758	0.487185	-1.03746	0.000129815	0.00287262	Glyma.12G103600.1	1.07609	0.607104	3.09769	2.99155	0.347385	0.202939	0.5fold	Glyma.12G103600.1	1	No Hit	None	No Hit	None	AT4G27280.1	No Hit	Calcium-binding EF-hand family protein	Glyma.12G103600	calcium binding
EH10	Glyma.11G097500.1	1618.96	2266.27	971.655	0.428747	-1.2218	3.36881e-08	1.97366e-06	Glyma.11G097500.1	3.79342	4.76397	13.7108	19.0633	0.276675	0.249902	0.5fold	Glyma.11G097500.1	3	No Hit	None	GO:0005509	GO:calcium ion binding	AT4G38810.2	No Hit	Calcium-binding EF-hand family protein	Glyma.11G097500	calcium binding
EH10	Glyma.12G023500.1	466.913	652.818	281.008	0.430453	-1.21607	1.27349e-06	5.19821e-05	Glyma.12G023500.1	1.2827	1.53858	4.31366	6.49859	0.297359	0.236756	0.5fold	Glyma.12G023500.1	4	No Hit	None	No Hit	None	AT4G38810.2	No Hit	Calcium-binding EF-hand family protein	Glyma.12G023500	calcium binding
EH10	Glyma.13G271800.1	1180.39	1468.81	891.963	0.607268	-0.719596	0.00138671	0.020265	Glyma.13G271800.1	3.61526	4.98442	10.2489	12.7926	0.352745	0.389635	0.5fold	Glyma.13G271800.1	4	No Hit	None	No Hit	None	AT3G15050.1	IQD10	IQ-domain 10	Glyma.13G271800	calcium binding
EH10	Glyma.08G023700.1	401.03	573.471	228.588	0.398605	-1.32697	2.44332e-07	1.17906e-05	Glyma.08G023700.1	1.3218	1.65245	6.03755	6.20649	0.218929	0.266246	0.5fold	Glyma.08G023700.1	3	No Hit	None	GO:0005509	GO:calcium ion binding	AT4G26570.1	ATCBL3,CBL3	calcineurin B-like 3	Glyma.08G023700	calcium binding
EH10	Glyma.08G316500.1	2385.51	2968.11	1802.91	0.607427	-0.719218	0.000582383	0.010105	Glyma.08G316500.1	4.42493	4.71805	10.6612	14.4363	0.415052	0.326818	0.5fold	Glyma.08G316500.1	2	PF00069,PF00036	Protein kinase domain; EF hand	GO:0005509,GO:0004672,GO:0005524,GO:0006468	GO:calcium ion binding; GO:protein kinase activity; GO:ATP binding; GO:protein phosphorylation	AT3G20410.1	CPK9	calmodulin-domain protein kinase 9	Glyma.08G316500	calcium binding
EH10	Glyma.04G195600.1	1082.31	1501.62	663.003	0.441524	-1.17944	4.18139e-07	1.90673e-05	Glyma.04G195600.1	1.65657	3.04179	8.2915	8.55879	0.199791	0.355399	0.5fold	Glyma.04G195600.1	1	PF00149	Calcineurin-like phosphoesterase	GO:0016787	GO:hydrolase activity	AT5G50400.1	ATPAP27,PAP27	purple acid phosphatase 27	Glyma.04G195600	calcium binding
EH10	Glyma.08G093500.1	171.601	225.942	117.26	0.51898	-0.946248	0.00201113	0.0273383	Glyma.08G093500.1	0.59289	0.713493	1.99325	2.15293	0.297448	0.331406	0.5fold	Glyma.08G093500.1	1	PF00149	Calcineurin-like phosphoesterase	GO:0016787	GO:hydrolase activity	AT1G14700.1	ATPAP3,PAP3	purple acid phosphatase 3	Glyma.08G093500	calcium binding
EH10	Glyma.09G225000.1	225.737	381.124	70.3501	0.184586	-2.43764	2.43335e-15	3.50177e-13	Glyma.09G225000.1	0.161152	0.244373	2.17142	1.36256	0.0742149	0.179349	0.5fold	Glyma.09G225000.1	3	PF00149	Calcineurin-like phosphoesterase	GO:0016787	GO:hydrolase activity	AT5G50400.1	ATPAP27,PAP27	purple acid phosphatase 27	Glyma.09G225000	calcium binding
EH10	Glyma.13G161900.1	955.53	1455.52	455.54	0.312974	-1.67589	9.95703e-13	1.10333e-10	Glyma.13G161900.1	1.41502	2.06133	8.21577	9.76079	0.172233	0.211185	0.5fold	Glyma.13G161900.1	3	PF00149	Calcineurin-like phosphoesterase	GO:0016787	GO:hydrolase activity	AT5G34850.1	ATPAP26,PAP26	purple acid phosphatase 26	Glyma.13G161900	calcium binding
EH10	Glyma.08G278600.1	708.045	909.708	506.382	0.556643	-0.845177	0.000645498	0.0109699	Glyma.08G278600.1	1.40911	2.9091	5.73367	6.42666	0.24576	0.452661	0.5fold	Glyma.08G278600.1	1	No Hit	None	GO:0005509	GO:calcium ion binding	AT4G05520.1	ATEHD2,EHD2	EPS15 homology domain 2	Glyma.08G278600	calcium binding
EH10	Glyma.11G172200.1	211.151	276.74	145.562	0.525989	-0.926895	0.000923941	0.0146206	Glyma.11G172200.1	0.977819	0.881719	3.06865	2.91088	0.318647	0.302904	0.5fold	Glyma.11G172200.1	1	PF01591,PF00300	6-phosphofructo-2-kinase; Histidine phosphatase superfamily (branch 1)	GO:0003873,GO:0005524,GO:0006000	GO:6-phosphofructo-2-kinase activity; GO:ATP binding; GO:fructose metabolic process	AT1G07110.1	ATF2KP,F2KP,FKFBP	fructose-2,6-bisphosphatase	Glyma.11G172200	carbohydrate metabolism
EH10	Glyma.11G169700.1	465.728	617.892	313.565	0.507475	-0.97859	6.53845e-05	0.00160756	Glyma.11G169700.1	0.738592	0.843755	2.52861	2.6318	0.292095	0.3206	0.5fold	Glyma.11G169700.1	2	PF01591,PF00686,PF00300	6-phosphofructo-2-kinase; Starch binding domain; Histidine phosphatase superfamily (branch 1)	GO:2001070,GO:0003873,GO:0005524,GO:0006000	GO:starch binding; GO:6-phosphofructo-2-kinase activity; GO:ATP binding; GO:fructose metabolic process	AT1G07110.1	ATF2KP,F2KP,FKFBP	fructose-2,6-bisphosphatase	Glyma.11G169700	carbohydrate metabolism
EH10	Glyma.02G020500.1	569.574	725.42	413.728	0.570329	-0.810133	0.000969466	0.0151999	Glyma.02G020500.1	0.736004	1.1229	2.44368	2.80801	0.301186	0.399894	0.5fold	Glyma.02G020500.1	3	PF00128,PF07821	Alpha amylase, catalytic domain; Alpha-amylase C-terminal beta-sheet domain	GO:0003824,GO:0043169,GO:0005975,GO:0004556,GO:0005509	GO:catalytic activity; GO:cation binding; GO:carbohydrate metabolic process; GO:alpha-amylase activity; GO:calcium ion binding	AT1G69830.1	AMY3,ATAMY3	alpha-amylase-like 3	Glyma.02G020500	carbohydrate metabolism
EH10	Glyma.14G222600.1	1004.54	1289.04	720.051	0.558596	-0.840123	0.000506111	0.00901451	Glyma.14G222600.1	1.73604	3.73776	6.75447	8.55692	0.257021	0.436811	0.5fold	Glyma.14G222600.1	1	PF07821,PF00128	Alpha-amylase C-terminal beta-sheet domain; Alpha amylase, catalytic domain	GO:0003824,GO:0043169,GO:0005975,GO:0004556,GO:0005509	GO:catalytic activity; GO:cation binding; GO:carbohydrate metabolic process; GO:alpha-amylase activity; GO:calcium ion binding	AT1G76130.1	AMY2,ATAMY2	alpha-amylase-like 2	Glyma.14G222600	carbohydrate metabolism
EH10	Glyma.14G091300.1	653.371	883.701	423.041	0.478715	-1.06276	9.18389e-06	0.000298871	Glyma.14G091300.1	0.644396	0.944491	2.74098	2.62325	0.235097	0.360046	0.5fold	Glyma.14G091300.1	4	PF02018,PF00331	Carbohydrate binding domain; Glycosyl hydrolase family 10	GO:0004553,GO:0005975,GO:0016798	GO:hydrolase activity, hydrolyzing O-glycosyl compounds; GO:carbohydrate metabolic process; GO:hydrolase activity, acting on glycosyl bonds	AT1G58370.1	ATXYN1,RXF12	glycosyl hydrolase family 10 protein / carbohydrate-binding domain-containing protein	Glyma.14G091300	carbohydrate metabolism
EH10	Glyma.17G018100.1	140.333	201.787	78.8791	0.390902	-1.35512	4.96519e-05	0.00127284	Glyma.17G018100.1	0.406082	0.578579	2.103	1.97861	0.193096	0.292417	0.5fold	Glyma.17G018100.1	1	PF01738	Dienelactone hydrolase family	GO:0016787	GO:hydrolase activity	AT3G23600.1	No Hit	alpha/beta-Hydrolases superfamily protein	Glyma.17G018100	carbohydrate metabolism
EH10	Glyma.06G306000.1	941.018	1329.59	552.448	0.415503	-1.26707	5.62475e-08	3.1183e-06	Glyma.06G306000.1	1.45065	2.25984	6.91911	7.43828	0.209658	0.303812	0.5fold	Glyma.06G306000.1	1	PF01762	Galactosyltransferase	GO:0008378,GO:0006486,GO:0016020	GO:galactosyltransferase activity; GO:protein glycosylation; GO:membrane	AT1G05170.2	No Hit	Galactosyltransferase family protein	Glyma.06G306000	carbohydrate metabolism
EH10	Glyma.12G098600.1	836.58	1129.31	543.851	0.481578	-1.05416	9.06465e-06	0.000295533	Glyma.12G098600.1	1.32744	2.27196	5.64649	6.26787	0.235091	0.362478	0.5fold	Glyma.12G098600.1	1	PF01762	Galactosyltransferase	GO:0008378,GO:0006486,GO:0016020	GO:galactosyltransferase activity; GO:protein glycosylation; GO:membrane	AT1G05170.2	No Hit	Galactosyltransferase family protein	Glyma.12G098600	carbohydrate metabolism
EH10	Glyma.12G193600.1	673.807	839.057	508.558	0.606106	-0.722357	0.00283578	0.035876	Glyma.12G193600.1	1.28615	2.07552	4.19129	4.69817	0.306863	0.441771	0.5fold	Glyma.12G193600.1	4	PF01762	Galactosyltransferase	GO:0008378,GO:0006486,GO:0016020	GO:galactosyltransferase activity; GO:protein glycosylation; GO:membrane	AT1G05170.2	No Hit	Galactosyltransferase family protein	Glyma.12G193600	carbohydrate metabolism
EH10	Glyma.01G109800.1	497.608	627.818	367.397	0.585196	-0.773008	0.00236483	0.0311263	Glyma.01G109800.1	0.70506	1.10394	1.96409	3.01005	0.358976	0.366751	0.5fold	Glyma.01G109800.1	1	PF10250	GDP-fucose protein O-fucosyltransferase	No Hit	None	AT3G54100.1	No Hit	O-fucosyltransferase family protein	Glyma.01G109800	carbohydrate metabolism
EH10	Glyma.06G152600.1	1106.75	1364.26	849.24	0.622489	-0.683879	0.00270428	0.0345975	Glyma.06G152600.1	2.09432	3.22332	6.73844	7.00958	0.310802	0.459845	0.5fold	Glyma.06G152600.1	1	PF10250	GDP-fucose protein O-fucosyltransferase	No Hit	None	AT5G64600.1	No Hit	O-fucosyltransferase family protein	Glyma.06G152600	carbohydrate metabolism
EH10	Glyma.06G200000.1	2659.68	3491.2	1828.16	0.523648	-0.933331	2.10754e-05	0.000608954	Glyma.06G200000.1	3.65539	6.04374	14.0978	15.5208	0.259288	0.389397	0.5fold	Glyma.06G200000.1	4	PF03662	Glycosyl hydrolase family 79, N-terminal domain	GO:0016798,GO:0016020	GO:hydrolase activity, acting on glycosyl bonds; GO:membrane	AT5G07830.1	AtGUS2,GUS2	glucuronidase 2	Glyma.06G200000	carbohydrate metabolism
EH10	Glyma.14G056500.1	1468.15	1811.96	1124.35	0.620512	-0.688468	0.00174252	0.0243642	Glyma.14G056500.1	2.77945	3.7738	8.14024	9.06077	0.341446	0.416499	0.5fold	Glyma.14G056500.1	1	PF03644	Glycosyl hydrolase family 85	GO:0033925,GO:0005737	GO:mannosyl-glycoprotein endo-beta-N-acetylglucosaminidase activity; GO:cytoplasm	AT5G05460.1	No Hit	Glycosyl hydrolase family 85	Glyma.14G056500	carbohydrate metabolism
EH10	Glyma.11G095100.1	200.263	399.33	1.19603	0.00299509	-8.38319	4.83749e-52	2.93718e-49	Glyma.11G095100.1	0.0001	0.00672995	4.50698	2.52641	2.21878e-05	0.00266384	0.5fold	Glyma.11G095100.1	1	PF00332	Glycosyl hydrolases family 17	GO:0004553,GO:0005975	GO:hydrolase activity, hydrolyzing O-glycosyl compounds; GO:carbohydrate metabolic process	AT4G16260.1	No Hit	Glycosyl hydrolase superfamily protein	Glyma.11G095100	carbohydrate metabolism
EH10	Glyma.14G130300.1	829.648	1212.15	447.149	0.36889	-1.43874	1.14573e-09	8.5927e-08	Glyma.14G130300.1	1.14444	1.89098	7.5342	5.60548	0.151899	0.337345	0.5fold	Glyma.14G130300.1	2	PF00332,PF07983	Glycosyl hydrolases family 17; X8 domain	GO:0004553,GO:0005975	GO:hydrolase activity, hydrolyzing O-glycosyl compounds; GO:carbohydrate metabolic process	AT3G13560.1	No Hit	O-Glycosyl hydrolases family 17 protein	Glyma.14G130300	carbohydrate metabolism
EH10	Glyma.09G062900.1	4695.18	7707.34	1683.01	0.218364	-2.19519	1.16619e-23	2.84008e-21	Glyma.09G062900.1	3.20034	4.34395	29.2568	26.9762	0.109388	0.161029	0.5fold	Glyma.09G062900.1	2	PF01301	Glycosyl hydrolases family 35	GO:0004553,GO:0005975,GO:0004565,GO:0009341	GO:hydrolase activity, hydrolyzing O-glycosyl compounds; GO:carbohydrate metabolic process; GO:beta-galactosidase activity; GO:beta-galactosidase complex	AT4G26140.1	BGAL12	beta-galactosidase 12	Glyma.09G062900	carbohydrate metabolism
EH10	Glyma.15G169500.1	2350.93	3653.65	1048.22	0.286897	-1.80139	3.34057e-16	5.01069e-14	Glyma.15G169500.1	2.12774	2.88675	14.5243	13.9293	0.146495	0.207243	0.5fold	Glyma.15G169500.1	2	PF01301	Glycosyl hydrolases family 35	GO:0004553,GO:0005975,GO:0004565,GO:0009341	GO:hydrolase activity, hydrolyzing O-glycosyl compounds; GO:carbohydrate metabolic process; GO:beta-galactosidase activity; GO:beta-galactosidase complex	AT4G26140.1	BGAL12	beta-galactosidase 12	Glyma.15G169500	carbohydrate metabolism
EH10	Glyma.14G027400.1	387.412	499.335	275.489	0.551713	-0.85801	0.00180439	0.0251341	Glyma.14G027400.1	0.60434	1.32148	2.22295	3.22659	0.271864	0.40956	0.5fold	Glyma.14G027400.1	2	PF01501	Glycosyl transferase family 8	GO:0016757	GO:transferase activity, transferring glycosyl groups	AT3G58790.1	GAUT15	galacturonosyltransferase 15	Glyma.14G027400	carbohydrate metabolism
EH10	Glyma.16G183200.1	175.079	318.229	31.93	0.100337	-3.31708	2.29924e-21	4.8761e-19	Glyma.16G183200.1	0.375448	0.375726	6.18422	6.36025	0.0607107	0.0590742	0.5fold	Glyma.16G183200.1	1	PF05686	Glycosyl transferase family 90	No Hit	None	AT2G45840.1	No Hit	Arabidopsis thaliana protein of unknown function (DUF821)	Glyma.16G183200	carbohydrate metabolism
EH10	Glyma.16G185000.1	154.754	284.029	25.4793	0.0897067	-3.47864	4.90712e-21	1.02353e-18	Glyma.16G185000.1	0.215659	0.277975	4.43853	4.56518	0.048588	0.0608902	0.5fold	Glyma.16G185000.1	1	PF05686	Glycosyl transferase family 90	No Hit	None	AT3G48980.1	No Hit	Arabidopsis thaliana protein of unknown function (DUF821)	Glyma.16G185000	carbohydrate metabolism
EH10	Glyma.16G186000.1	206.912	377.003	36.8218	0.09767	-3.35594	4.81816e-24	1.1964e-21	Glyma.16G186000.1	0.244527	0.182715	4.01767	3.50588	0.0608629	0.0521169	0.5fold	Glyma.16G186000.1	1	PF05686	Glycosyl transferase family 90	No Hit	None	AT5G23850.1	No Hit	Arabidopsis thaliana protein of unknown function (DUF821)	Glyma.16G186000	carbohydrate metabolism
EH10	Glyma.16G191100.1	324.43	579.902	68.9577	0.118913	-3.07203	7.00499e-26	1.92251e-23	Glyma.16G191100.1	0.592068	0.556574	8.51123	7.7615	0.0695632	0.0717096	0.5fold	Glyma.16G191100.1	1	PF05686	Glycosyl transferase family 90	No Hit	None	AT5G23850.1	No Hit	Arabidopsis thaliana protein of unknown function (DUF821)	Glyma.16G191100	carbohydrate metabolism
EH10	Glyma.16G191600.1	446.286	795.018	97.5546	0.122707	-3.02671	2.92912e-28	8.54138e-26	Glyma.16G191600.1	0.937594	1.03807	13.6582	13.0583	0.068647	0.0794946	0.5fold	Glyma.16G191600.1	1	PF05686	Glycosyl transferase family 90	No Hit	None	AT3G48980.1	No Hit	Arabidopsis thaliana protein of unknown function (DUF821)	Glyma.16G191600	carbohydrate metabolism
EH10	Glyma.16G192400.1	216.208	394.819	37.5964	0.0952245	-3.39252	1.88663e-24	4.86175e-22	Glyma.16G192400.1	0.296034	0.342507	5.18601	5.90223	0.0570832	0.0580301	0.5fold	Glyma.16G192400.1	1	PF05686	Glycosyl transferase family 90	No Hit	None	AT3G48980.1	No Hit	Arabidopsis thaliana protein of unknown function (DUF821)	Glyma.16G192400	carbohydrate metabolism
EH10	Glyma.U035300.1	324.054	581.494	66.6147	0.114558	-3.12585	2.34135e-26	6.50638e-24	Glyma.U035300.1	0.838131	0.889959	12.6815	12.4505	0.0660907	0.0714798	0.5fold	Glyma.U035300.1	1	PF05686	Glycosyl transferase family 90	No Hit	None	AT3G48980.1	No Hit	Arabidopsis thaliana protein of unknown function (DUF821)	Glyma.U035300	carbohydrate metabolism
EH10	Glyma.U044100.1	342.609	608.515	76.7025	0.126049	-2.98795	3.43605e-25	9.17457e-23	Glyma.U044100.1	0.77877	0.84601	10.8304	10.5989	0.0719059	0.0798208	0.5fold	Glyma.U044100.1	2	PF05686	Glycosyl transferase family 90	No Hit	None	AT3G48980.1	No Hit	Arabidopsis thaliana protein of unknown function (DUF821)	Glyma.U044100	carbohydrate metabolism
EH10	Glyma.U044600.1	199.537	361.683	37.3905	0.103379	-3.27398	1.50418e-22	3.41026e-20	Glyma.U044600.1	0.303918	0.299351	5.01208	4.77759	0.0606372	0.0626573	0.5fold	Glyma.U044600.1	1	PF05686	Glycosyl transferase family 90	No Hit	None	AT3G48980.1	No Hit	Arabidopsis thaliana protein of unknown function (DUF821)	Glyma.U044600	carbohydrate metabolism
EH10	Glyma.10G172200.1	2334.9	2827.82	1841.97	0.651374	-0.618441	0.00351732	0.0422722	Glyma.10G172200.1	4.20511	5.64721	12.8052	11.8382	0.328391	0.477031	0.5fold	Glyma.10G172200.1	4	PF00534,PF08323	Glycosyl transferases group 1; Starch synthase catalytic domain	GO:0009058	GO:biosynthetic process	AT1G32900.1	No Hit	UDP-Glycosyltransferase superfamily protein	Glyma.10G172200	carbohydrate metabolism
EH10	Glyma.06G026300.1	23318.1	29467.7	17168.5	0.58262	-0.779374	7.83941e-05	0.00187974	Glyma.06G026300.1	51.2106	54.7341	174.358	128.087	0.29371	0.427319	0.5fold	Glyma.06G026300.1	1	PF07250,PF09118	Glyoxal oxidase N-terminus; Domain of unknown function (DUF1929)	No Hit	None	AT1G75620.1	No Hit	glyoxal oxidase-related protein	Glyma.06G026300	carbohydrate metabolism
EH10	Glyma.06G028800.1	67.44	94.5193	40.3608	0.427012	-1.22765	0.00234104	0.0308772	Glyma.06G028800.1	0.69526	0.426742	2.51944	2.07656	0.275958	0.205504	0.5fold	Glyma.06G028800.1	1	PF00300	Histidine phosphatase superfamily (branch 1)	No Hit	None	AT1G07110.1	ATF2KP,F2KP,FKFBP	fructose-2,6-bisphosphatase	Glyma.06G028800	carbohydrate metabolism
EH10	Glyma.18G060600.1	572.654	752.541	392.767	0.521921	-0.938096	7.43286e-05	0.00179776	Glyma.18G060600.1	0.945821	1.04089	3.01134	3.31192	0.314086	0.314285	0.5fold	Glyma.18G060600.1	3	PF00300,PF01591,PF00686	Histidine phosphatase superfamily (branch 1); 6-phosphofructo-2-kinase; Starch binding domain	GO:2001070,GO:0003873,GO:0005524,GO:0006000	GO:starch binding; GO:6-phosphofructo-2-kinase activity; GO:ATP binding; GO:fructose metabolic process	AT1G07110.1	ATF2KP,F2KP,FKFBP	fructose-2,6-bisphosphatase	Glyma.18G060600	carbohydrate metabolism
EH10	Glyma.09G030300.1	2939.91	4073.87	1805.94	0.443299	-1.17365	4.29205e-08	2.45311e-06	Glyma.09G030300.1	6.08639	8.09142	26.2672	25.903	0.23171	0.312374	0.5fold	Glyma.09G030300.1	5	PF01370	NAD dependent epimerase/dehydratase family	GO:0016491,GO:0008152,GO:0003854,GO:0016616,GO:0006694,GO:0055114,GO:0003824,GO:0050662,GO:0044237,GO:0009058,GO:0008831,GO:0045226	GO:oxidoreductase activity; GO:metabolic process; GO:3-beta-hydroxy-delta5-steroid dehydrogenase activity; GO:oxidoreductase activity, acting on the CH-OH group of donors, NAD or NADP as acceptor; GO:steroid biosynthetic process; GO:oxidation-reduction process; GO:catalytic activity; GO:coenzyme binding; GO:cellular metabolic process; GO:biosynthetic process; GO:dTDP-4-dehydrorhamnose reductase a…	AT1G30620.1	HSR8,MUR4,UXE1	NAD(P)-binding Rossmann-fold superfamily protein	Glyma.09G030300	carbohydrate metabolism
EH10	Glyma.03G253900.1	348.263	488.085	208.442	0.427059	-1.22749	1.81847e-06	7.16454e-05	Glyma.03G253900.1	1.27019	1.06049	3.70619	5.60592	0.342722	0.189173	0.5fold	Glyma.03G253900.1	1	No Hit	None	No Hit	None	AT2G02230.1	AtPP2-B1,PP2-B1	phloem protein 2-B1	Glyma.03G253900	carbohydrate metabolism
EH10	Glyma.16G062000.1	388.41	629.248	147.572	0.234521	-2.09221	1.00534e-14	1.36897e-12	Glyma.16G062000.1	0.55387	0.711773	3.04995	5.80241	0.1816	0.122668	0.5fold	Glyma.16G062000.1	1	No Hit	None	No Hit	None	AT1G51540.1	No Hit	Galactose oxidase/kelch repeat superfamily protein	Glyma.16G062000	carbohydrate metabolism
EH10	Glyma.18G125300.1	979.918	1264.2	695.631	0.550252	-0.861836	0.000434189	0.0079639	Glyma.18G125300.1	1.36517	3.44177	6.42983	7.03137	0.212319	0.489487	0.5fold	Glyma.18G125300.1	1	No Hit	None	No Hit	None	AT1G69830.1	AMY3,ATAMY3	alpha-amylase-like 3	Glyma.18G125300	carbohydrate metabolism
EH10	Glyma.19G085100.1	393.057	589.965	196.148	0.332475	-1.58868	1.37246e-09	1.01982e-07	Glyma.19G085100.1	0.749413	0.839964	2.71869	5.22469	0.275652	0.160768	0.5fold	Glyma.19G085100.1	1	No Hit	None	No Hit	None	AT1G51540.1	No Hit	Galactose oxidase/kelch repeat superfamily protein	Glyma.19G085100	carbohydrate metabolism
EH10	Glyma.10G041400.1	1245.32	1628.36	862.279	0.529537	-0.917196	6.12639e-05	0.00152253	Glyma.10G041400.1	2.54741	4.07619	8.81156	11.2617	0.289099	0.361951	0.5fold	Glyma.10G041400.1	2	PF00294	pfkB family carbohydrate kinase	No Hit	None	AT4G28706.4	No Hit	pfkB-like carbohydrate kinase family protein	Glyma.10G041400	carbohydrate metabolism
EH10	Glyma.08G365900.1	2068.57	2512.89	1624.25	0.646366	-0.629576	0.00339139	0.0411324	Glyma.08G365900.1	4.89281	6.69677	14.4246	14.7477	0.339198	0.454089	0.5fold	Glyma.08G365900.1	2	PF01238	Phosphomannose isomerase type I	GO:0004476,GO:0008270,GO:0005975	GO:mannose-6-phosphate isomerase activity; GO:zinc ion binding; GO:carbohydrate metabolic process	AT3G02570.1	MEE31,PMI1	Mannose-6-phosphate isomerase, type I	Glyma.08G365900	carbohydrate metabolism
EH10	Glyma.05G085700.1	641.469	928.541	354.396	0.38167	-1.3896	4.12954e-09	2.82899e-07	Glyma.05G085700.1	1.29466	1.35594	6.16681	5.41355	0.209941	0.250472	0.5fold	Glyma.05G085700.1	1	PF04669	Polysaccharide biosynthesis	No Hit	None	AT5G67210.1	No Hit	Protein of unknown function (DUF579)	Glyma.05G085700	carbohydrate metabolism
EH10	Glyma.17G169200.1	250.289	352.997	147.582	0.418083	-1.25814	6.09631e-06	0.000208898	Glyma.17G169200.1	0.778227	0.830723	3.33996	3.06686	0.233005	0.270871	0.5fold	Glyma.17G169200.1	1	PF04669	Polysaccharide biosynthesis	No Hit	None	AT5G67210.1	No Hit	Protein of unknown function (DUF579)	Glyma.17G169200	carbohydrate metabolism
EH10	Glyma.14G029100.1	2198.11	3097.41	1298.81	0.419321	-1.25387	7.71101e-09	5.03356e-07	Glyma.14G029100.1	2.08665	2.76654	9.55194	9.33175	0.218453	0.296466	0.5fold	Glyma.14G029100.1	1	PF05116,PF00534,PF00862	Sucrose-6F-phosphate phosphohydrolase; Glycosyl transferases group 1; Sucrose synthase	GO:0009058,GO:0005985	GO:biosynthetic process; GO:sucrose metabolic process	AT1G04920.1	ATSPS3F,SPS3F	sucrose phosphate synthase 3F	Glyma.14G029100	carbohydrate metabolism
EH10	Glyma.20G070500.1	857.759	1052.88	662.639	0.62936	-0.668042	0.00371716	0.0440764	Glyma.20G070500.1	2.076	3.0516	6.8474	6.31483	0.303181	0.483243	0.5fold	Glyma.20G070500.1	11	PF08472,PF05116	Sucrose-6-phosphate phosphohydrolase C-terminal; Sucrose-6F-phosphate phosphohydrolase	GO:0050307,GO:0005986	GO:sucrose-phosphate phosphatase activity; GO:sucrose biosynthetic process	AT2G35840.1	No Hit	Sucrose-6F-phosphate phosphohydrolase family protein	Glyma.20G070500	carbohydrate metabolism
EH10	Glyma.04G103600.1	726.288	1088.21	364.368	0.334833	-1.57849	7.76978e-11	6.81273e-09	Glyma.04G103600.1	1.02461	1.77864	6.8386	6.48204	0.149828	0.274396	0.5fold	Glyma.04G103600.1	1	PF02358	Trehalose-phosphatase	GO:0003824,GO:0005992	GO:catalytic activity; GO:trehalose biosynthetic process	AT5G65140.1	No Hit	Haloacid dehalogenase-like hydrolase (HAD) superfamily protein	Glyma.04G103600	carbohydrate metabolism
EH10	Glyma.06G104800.1	465.69	598.403	332.977	0.556442	-0.845696	0.000755472	0.0124249	Glyma.06G104800.1	0.933217	1.4547	3.67108	3.22278	0.254207	0.451379	0.5fold	Glyma.06G104800.1	4	PF02358	Trehalose-phosphatase	GO:0003824,GO:0005992	GO:catalytic activity; GO:trehalose biosynthetic process	AT5G65140.1	No Hit	Haloacid dehalogenase-like hydrolase (HAD) superfamily protein	Glyma.06G104800	carbohydrate metabolism
EH10	Glyma.06G320800.1	1553.21	1889.45	1216.97	0.644088	-0.634671	0.00387426	0.0454709	Glyma.06G320800.1	3.89056	5.73463	12.5654	11.5706	0.309625	0.495621	0.5fold	Glyma.06G320800.1	2	PF00201	UDP-glucoronosyl and UDP-glucosyl transferase	GO:0016758,GO:0008152	GO:transferase activity, transferring hexosyl groups; GO:metabolic process	AT3G16520.3	UGT88A1	UDP-glucosyl transferase 88A1	Glyma.06G320800	carbohydrate metabolism
EH10	Glyma.08G181000.1	397.075	526.858	267.292	0.507332	-0.978997	7.54254e-05	0.00182186	Glyma.08G181000.1	0.990932	1.03823	3.75552	2.91059	0.26386	0.356707	0.5fold	Glyma.08G181000.1	1	PF00201	UDP-glucoronosyl and UDP-glucosyl transferase	GO:0016758,GO:0008152	GO:transferase activity, transferring hexosyl groups; GO:metabolic process	AT2G22590.1	No Hit	UDP-Glycosyltransferase superfamily protein	Glyma.08G181000	carbohydrate metabolism
EH10	Glyma.11G053400.1	1235.82	1525.75	945.89	0.619949	-0.689779	0.000928208	0.014675	Glyma.11G053400.1	2.55924	2.53444	8.07668	5.68465	0.316867	0.44584	0.5fold	Glyma.11G053400.1	1	PF00201	UDP-glucoronosyl and UDP-glucosyl transferase	GO:0016758,GO:0008152	GO:transferase activity, transferring hexosyl groups; GO:metabolic process	AT4G34138.1	UGT73B1	UDP-glucosyl transferase 73B1	Glyma.11G053400	carbohydrate metabolism
EH10	Glyma.11G134300.1	460.763	615.146	306.379	0.498059	-1.00561	4.36889e-05	0.00113909	Glyma.11G134300.1	1.03066	1.28776	4.23718	3.3945	0.243242	0.379366	0.5fold	Glyma.11G134300.1	1	PF00201	UDP-glucoronosyl and UDP-glucosyl transferase	GO:0016758,GO:0008152	GO:transferase activity, transferring hexosyl groups; GO:metabolic process	AT3G46670.1	UGT76E11	UDP-glucosyl transferase 76E11	Glyma.11G134300	carbohydrate metabolism
EH10	Glyma.19G254500.1	768.737	1032.27	505.203	0.48941	-1.03088	4.8333e-06	0.000170023	Glyma.19G254500.1	1.74534	1.82581	7.11044	5.04883	0.245461	0.36163	0.5fold	Glyma.19G254500.1	1	PF00201	UDP-glucoronosyl and UDP-glucosyl transferase	GO:0016758,GO:0008152	GO:transferase activity, transferring hexosyl groups; GO:metabolic process	AT4G01070.1	GT72B1,UGT72B1	UDP-Glycosyltransferase superfamily protein	Glyma.19G254500	carbohydrate metabolism
EH10	Glyma.08G284700.1	684.721	879.383	490.059	0.557277	-0.843534	0.000727767	0.0120655	Glyma.08G284700.1	1.77894	3.63126	6.69676	8.54385	0.265642	0.425015	0.5fold	Glyma.08G284700.1	1	PF00004	ATPase family associated with various cellular activities (AAA)	GO:0005524,GO:0009378,GO:0006281,GO:0006310	GO:ATP binding; GO:four-way junction helicase activity; GO:DNA repair; GO:DNA recombination	AT5G03340.1	No Hit	ATPase, AAA-type, CDC48 protein	Glyma.08G284700	cell division/cycle
EH10	Glyma.07G223700.1	2232.69	2735.69	1729.69	0.632266	-0.661397	0.00271689	0.0346787	Glyma.07G223700.1	3.93936	6.51071	13.2362	13.1844	0.297621	0.493818	0.5fold	Glyma.07G223700.1	3	PF00134	Cyclin, N-terminal domain	No Hit	None	AT5G45190.1	No Hit	Cyclin family protein	Glyma.07G223700	cell division/cycle
EH10	Glyma.18G133100.1	265.176	367.976	162.376	0.441267	-1.18028	4.19869e-05	0.00110151	Glyma.18G133100.1	0.367495	0.623414	1.38951	2.19769	0.264478	0.283668	0.5fold	Glyma.18G133100.1	2	PF00134,PF02984	Cyclin, N-terminal domain; Cyclin, C-terminal domain	GO:0005634	GO:nucleus	AT1G70210.1	ATCYCD1;1,CYCD1;1	CYCLIN D1;1	Glyma.18G133100	cell division/cycle
EH10	Glyma.09G063900.1	248.792	441.193	56.3904	0.127813	-2.96789	3.1921e-20	6.33042e-18	Glyma.09G063900.1	0.0527189	0.350594	2.37063	2.18603	0.0222384	0.160379	0.5fold	Glyma.09G063900.1	1	PF09265,PF01565	Cytokinin dehydrogenase 1, FAD and cytokinin binding; FAD binding domain	GO:0008762,GO:0016491,GO:0050660,GO:0055114,GO:0019139,GO:0009690	GO:UDP-N-acetylmuramate dehydrogenase activity; GO:oxidoreductase activity; GO:flavin adenine dinucleotide binding; GO:oxidation-reduction process; GO:cytokinin dehydrogenase activity; GO:cytokinin metabolic process	AT5G56970.1	ATCKX3,CKX3	cytokinin oxidase 3	Glyma.09G063900	cell division/cycle
EH10	Glyma.08G333900.1	4387.1	6024.23	2749.98	0.456486	-1.13136	4.1031e-07	1.87585e-05	Glyma.08G333900.1	3.49164	8.36361	19.4075	20.7789	0.179912	0.402506	0.5fold	Glyma.08G333900.1	3	PF00626,PF02209	Gelsolin repeat; Villin headpiece domain	GO:0003779,GO:0007010	GO:actin binding; GO:cytoskeleton organization	AT2G29890.1	ATVLN1,VLN1	villin-like 1	Glyma.08G333900	cell division/cycle
EH10	Glyma.18G067000.1	3243.94	4188.07	2299.82	0.549135	-0.864766	0.000143988	0.00314	Glyma.18G067000.1	2.84045	6.81292	13.2963	13.8998	0.213626	0.490147	0.5fold	Glyma.18G067000.1	3	PF00626,PF02209	Gelsolin repeat; Villin headpiece domain	GO:0003779,GO:0007010	GO:actin binding; GO:cytoskeleton organization	AT2G29890.2	ATVLN1,VLN1	villin-like 1	Glyma.18G067000	cell division/cycle
EH10	Glyma.01G012700.1	332.775	459.244	206.306	0.449228	-1.15448	2.21333e-05	0.000634968	Glyma.01G012700.1	0.568588	1.03091	2.9164	2.72605	0.194962	0.378169	0.5fold	Glyma.01G012700.1	1	PF00225	Kinesin motor domain	GO:0003777,GO:0005524,GO:0008017,GO:0007018	GO:microtubule motor activity; GO:ATP binding; GO:microtubule binding; GO:microtubule-based movement	AT3G23670.1	KINESIN-12B,PAKRP1L	phragmoplast-associated kinesin-related protein, putative	Glyma.01G012700	cell division/cycle
EH10	Glyma.04G041300.1	1222.48	1572.77	872.199	0.554563	-0.850576	0.000152322	0.00330062	Glyma.04G041300.1	1.22185	1.71081	4.00801	4.58108	0.304851	0.373451	0.5fold	Glyma.04G041300.1	2	PF00225	Kinesin motor domain	GO:0003777,GO:0005524,GO:0008017,GO:0007018	GO:microtubule motor activity; GO:ATP binding; GO:microtubule binding; GO:microtubule-based movement	AT5G47820.1	FRA1	P-loop containing nucleoside triphosphate hydrolases superfamily protein	Glyma.04G041300	cell division/cycle
EH10	Glyma.06G042400.1	642.058	804.029	480.088	0.597103	-0.743949	0.00180854	0.0251801	Glyma.06G042400.1	0.693397	0.977394	2.17923	2.36178	0.318185	0.413838	0.5fold	Glyma.06G042400.1	2	PF00225	Kinesin motor domain	GO:0003777,GO:0005524,GO:0008017,GO:0007018	GO:microtubule motor activity; GO:ATP binding; GO:microtubule binding; GO:microtubule-based movement	AT5G47820.1	FRA1	P-loop containing nucleoside triphosphate hydrolases superfamily protein	Glyma.06G042400	cell division/cycle
EH10	Glyma.09G108000.1	562.327	709.367	415.288	0.585435	-0.772419	0.00291706	0.0367053	Glyma.09G108000.1	0.800117	1.7462	2.95513	3.83354	0.270755	0.455505	0.5fold	Glyma.09G108000.1	1	PF00225	Kinesin motor domain	GO:0003777,GO:0005524,GO:0008017,GO:0007018	GO:microtubule motor activity; GO:ATP binding; GO:microtubule binding; GO:microtubule-based movement	AT5G06670.1	No Hit	P-loop containing nucleoside triphosphate hydrolases superfamily protein	Glyma.09G108000	cell division/cycle
EH10	Glyma.09G149500.1	211.566	287.383	135.75	0.472365	-1.08202	0.000346954	0.00661522	Glyma.09G149500.1	0.548251	1.04535	2.76106	2.56092	0.198565	0.408193	0.5fold	Glyma.09G149500.1	1	PF00225	Kinesin motor domain	GO:0003777,GO:0005524,GO:0008017,GO:0007018	GO:microtubule motor activity; GO:ATP binding; GO:microtubule binding; GO:microtubule-based movement	AT3G23670.1	KINESIN-12B,PAKRP1L	phragmoplast-associated kinesin-related protein, putative	Glyma.09G149500	cell division/cycle
EH10	Glyma.10G159100.1	434.915	563.449	306.38	0.543759	-0.878961	0.00091581	0.0145179	Glyma.10G159100.1	0.565982	1.13257	2.15933	2.75305	0.26211	0.411386	0.5fold	Glyma.10G159100.1	3	PF00225	Kinesin motor domain	GO:0003777,GO:0005524,GO:0008017,GO:0007018	GO:microtubule motor activity; GO:ATP binding; GO:microtubule binding; GO:microtubule-based movement	AT5G27950.1	No Hit	P-loop containing nucleoside triphosphate hydrolases superfamily protein	Glyma.10G159100	cell division/cycle
EH10	Glyma.12G074300.1	1264.34	1549.27	979.412	0.632175	-0.661604	0.00384629	0.0452237	Glyma.12G074300.1	1.68475	2.7838	5.38988	5.91378	0.312576	0.470732	0.5fold	Glyma.12G074300.1	1	PF00225	Kinesin motor domain	GO:0003777,GO:0005524,GO:0008017,GO:0007018	GO:microtubule motor activity; GO:ATP binding; GO:microtubule binding; GO:microtubule-based movement	AT3G45850.1	No Hit	P-loop containing nucleoside triphosphate hydrolases superfamily protein	Glyma.12G074300	cell division/cycle
EH10	Glyma.12G215200.1	4066.7	5347.22	2786.17	0.521051	-0.940504	1.4331e-05	0.000438811	Glyma.12G215200.1	4.97078	8.47885	20.4083	20.7378	0.243566	0.40886	0.5fold	Glyma.12G215200.1	3	PF00225	Kinesin motor domain	GO:0003777,GO:0005524,GO:0008017,GO:0007018	GO:microtubule motor activity; GO:ATP binding; GO:microtubule binding; GO:microtubule-based movement	AT5G54670.1	ATK3,KATC	kinesin 3	Glyma.12G215200	cell division/cycle
EH10	Glyma.13G286400.1	7468.48	10428.6	4508.35	0.432305	-1.20988	1.42411e-08	8.82265e-07	Glyma.13G286400.1	8.44729	13.5401	40.6949	40.8401	0.207576	0.331541	0.5fold	Glyma.13G286400.1	3	PF00225	Kinesin motor domain	GO:0003777,GO:0005524,GO:0008017,GO:0007018	GO:microtubule motor activity; GO:ATP binding; GO:microtubule binding; GO:microtubule-based movement	AT5G54670.1	ATK3,KATC	kinesin 3	Glyma.13G286400	cell division/cycle
EH10	Glyma.19G150300.1	1864.29	2316.49	1412.08	0.609578	-0.714118	0.00148176	0.0213931	Glyma.19G150300.1	1.86934	3.24724	6.45252	6.90763	0.289707	0.470095	0.5fold	Glyma.19G150300.1	3	PF00225	Kinesin motor domain	GO:0003777,GO:0005524,GO:0008017,GO:0007018	GO:microtubule motor activity; GO:ATP binding; GO:microtubule binding; GO:microtubule-based movement	AT3G12020.2	No Hit	P-loop containing nucleoside triphosphate hydrolases superfamily protein	Glyma.19G150300	cell division/cycle
EH10	Glyma.20G229600.1	569.063	757.964	380.162	0.501556	-0.995517	8.71946e-05	0.00205628	Glyma.20G229600.1	0.743466	1.41388	2.72976	4.06909	0.272356	0.347467	0.5fold	Glyma.20G229600.1	2	PF00225	Kinesin motor domain	GO:0003777,GO:0005524,GO:0008017,GO:0007018	GO:microtubule motor activity; GO:ATP binding; GO:microtubule binding; GO:microtubule-based movement	AT5G27950.1	No Hit	P-loop containing nucleoside triphosphate hydrolases superfamily protein	Glyma.20G229600	cell division/cycle
EH10	Glyma.U033900.1	2171.35	2643.38	1699.31	0.642857	-0.637431	0.00362891	0.0433664	Glyma.U033900.1	2.54086	3.90186	7.77166	8.36272	0.326939	0.466578	0.5fold	Glyma.U033900.1	3	PF00225	Kinesin motor domain	GO:0003777,GO:0005524,GO:0008017,GO:0007018	GO:microtubule motor activity; GO:ATP binding; GO:microtubule binding; GO:microtubule-based movement	AT3G45850.1	No Hit	P-loop containing nucleoside triphosphate hydrolases superfamily protein	Glyma.U033900	cell division/cycle
EH10	Glyma.09G285100.1	3411.2	4324.19	2498.22	0.577731	-0.791531	0.000342033	0.00653311	Glyma.09G285100.1	4.46538	8.24739	16.6272	18.2063	0.268559	0.452996	0.5fold	Glyma.09G285100.1	1	PF03999	Microtubule associated protein (MAP65/ASE1 family)	GO:0008017,GO:0000226,GO:0000910	GO:microtubule binding; GO:microtubule cytoskeleton organization; GO:cytokinesis	AT2G01910.1	ATMAP65-6,MAP65-6	Microtubule associated protein (MAP65/ASE1) family protein	Glyma.09G285100	cell division/cycle
EH10	Glyma.11G000800.1	450.387	568.377	332.397	0.584818	-0.77394	0.00128366	0.0190352	Glyma.11G000800.1	1.64177	1.74944	5.03239	4.62297	0.326241	0.378422	0.5fold	Glyma.11G000800.1	1	PF04199	Putative cyclase	No Hit	None	AT4G35220.1	No Hit	Cyclase family protein	Glyma.11G000800	cell division/cycle
EH10	Glyma.07G136500.1	1562.33	2014.17	1110.48	0.551334	-0.859001	0.000642835	0.0109461	Glyma.07G136500.1	1.92622	6.58683	7.36397	15.9273	0.261574	0.413556	0.5fold	Glyma.07G136500.1	2	PF00415	Regulator of chromosome condensation (RCC1) repeat	No Hit	None	AT3G53830.1	No Hit	Regulator of chromosome condensation (RCC1) family protein	Glyma.07G136500	cell division/cycle
EH10	Glyma.07G159400.1	819.561	1067.27	571.848	0.535802	-0.900228	6.57344e-05	0.00161551	Glyma.07G159400.1	6.97546	8.16838	25.8089	20.8144	0.270274	0.392438	0.5fold	Glyma.07G159400.1	1	PF00415	Regulator of chromosome condensation (RCC1) repeat	No Hit	None	AT3G15430.1	No Hit	Regulator of chromosome condensation (RCC1) family protein	Glyma.07G159400	cell division/cycle
EH10	Glyma.12G222600.1	3336.53	4254.12	2418.94	0.568611	-0.814486	0.000160813	0.00345505	Glyma.12G222600.1	5.21981	8.39571	19.7715	18.5936	0.264007	0.451539	0.5fold	Glyma.12G222600.1	3	PF00415	Regulator of chromosome condensation (RCC1) repeat	No Hit	None	AT3G15430.1	No Hit	Regulator of chromosome condensation (RCC1) family protein	Glyma.12G222600	cell division/cycle
EH10	Glyma.13G279000.1	4901.09	6426.9	3375.28	0.525181	-0.929113	1.39284e-05	0.000428201	Glyma.13G279000.1	6.96806	11.1314	28.2682	26.9867	0.246498	0.412477	0.5fold	Glyma.13G279000.1	1	PF00415	Regulator of chromosome condensation (RCC1) repeat	No Hit	None	AT3G15430.1	No Hit	Regulator of chromosome condensation (RCC1) family protein	Glyma.13G279000	cell division/cycle
EH10	Glyma.20G051200.1	807.298	1068.26	546.333	0.511421	-0.967417	9.34177e-05	0.0021764	Glyma.20G051200.1	1.23681	3.00583	5.94424	6.88058	0.208069	0.436858	0.5fold	Glyma.20G051200.1	1	PF04130	Spc97 / Spc98 family	GO:0000226,GO:0000922,GO:0005815	GO:microtubule cytoskeleton organization; GO:spindle pole; GO:microtubule organizing center	AT5G17410.2	No Hit	Spc97 / Spc98 family of spindle pole body (SBP) component	Glyma.20G051200	cell division/cycle
EH10	Glyma.19G091200.1	295.164	384.2	206.128	0.536514	-0.898313	0.000716823	0.011913	Glyma.19G091200.1	0.815192	0.968078	2.85334	2.62498	0.285698	0.368794	0.5fold	Glyma.19G091200.1	5	PF01300	Telomere recombination	GO:0003725	GO:double-stranded RNA binding	AT3G01920.1	No Hit	DHBP synthase RibB-like alpha/beta domain	Glyma.19G091200	cell division/cycle
EH10	Glyma.05G189800.1	734.829	918.906	550.753	0.599357	-0.738512	0.00237033	0.0311829	Glyma.05G189800.1	1.01954	1.86762	3.75455	3.8749	0.271547	0.481978	0.5fold	Glyma.05G189800.1	2	PF00400	WD domain, G-beta repeat	GO:0005515	GO:protein binding	AT5G24320.1	No Hit	Transducin/WD40 repeat-like superfamily protein	Glyma.05G189800	cell division/cycle
EH10	Glyma.14G078900.1	227.78	293.183	162.376	0.553838	-0.852465	0.003776	0.0445595	Glyma.14G078900.1	0.566584	0.961148	2.1717	2.22773	0.260894	0.431447	0.5fold	Glyma.14G078900.1	1	PF00400	WD domain, G-beta repeat	GO:0005515	GO:protein binding	AT2G26490.1	No Hit	Transducin/WD40 repeat-like superfamily protein	Glyma.14G078900	cell division/cycle
EH10	Glyma.15G051700.1	1733.31	2132.92	1333.71	0.6253	-0.677379	0.00364724	0.0434917	Glyma.15G051700.1	4.19484	8.40195	13.8756	17.803	0.302317	0.471941	0.5fold	Glyma.15G051700.1	1	PF00400	WD domain, G-beta repeat	GO:0005515	GO:protein binding	AT1G80670.1	No Hit	Transducin/WD40 repeat-like superfamily protein	Glyma.15G051700	cell division/cycle
EH10	Glyma.17G112500.1	7608.15	9227.29	5989.01	0.649054	-0.62359	0.00336461	0.0409195	Glyma.17G112500.1	8.06277	12.2304	23.118	27.2916	0.348766	0.448139	0.5fold	Glyma.17G112500.1	2	PF00400	WD domain, G-beta repeat	GO:0005515	GO:protein binding	AT3G15880.2	TPR4,WSIP2	WUS-interacting protein 2	Glyma.17G112500	cell division/cycle
EH10	Glyma.19G020400.1	411.27	519.072	303.469	0.584637	-0.774386	0.00377261	0.0445286	Glyma.19G020400.1	0.786781	1.57706	3.01428	3.33991	0.261017	0.472185	0.5fold	Glyma.19G020400.1	1	PF00400	WD domain, G-beta repeat	GO:0005515	GO:protein binding	AT5G25150.1	TAF5	TBP-associated factor 5	Glyma.19G020400	cell division/cycle
EH10	Glyma.20G080900.1	305.601	462.758	148.445	0.320783	-1.64033	3.96508e-09	2.72686e-07	Glyma.20G080900.1	0.714454	1.13635	4.44837	4.81014	0.16061	0.23624	0.5fold	Glyma.20G080900.1	1	PF00400	WD domain, G-beta repeat	GO:0005515	GO:protein binding	AT2G34260.1	No Hit	transducin family protein / WD-40 repeat family protein	Glyma.20G080900	cell division/cycle
EH10	Glyma.13G287000.1	719.077	881.501	556.653	0.631483	-0.663185	0.00404342	0.0469588	Glyma.13G287000.1	0.89947	1.11463	2.45873	2.78119	0.365826	0.400775	0.5fold	Glyma.13G287000.1	3	PF00400,PF12490	WD domain, G-beta repeat; Breast carcinoma amplified sequence 3	GO:0005515	GO:protein binding	AT5G54730.1	ATATG18F,ATG18F,G18F	homolog of yeast autophagy 18 (ATG18) F	Glyma.13G287000	cell division/cycle
EH10	Glyma.08G354500.1	3718.04	4526.09	2909.98	0.642935	-0.637256	0.00344954	0.0416473	Glyma.08G354500.1	5.10422	8.60437	16.8035	17.2222	0.303759	0.499609	0.5fold	Glyma.08G354500.1	4	PF00400,PF08513	WD domain, G-beta repeat; LisH	GO:0005515	GO:protein binding	AT2G32700.6	LUH	LEUNIG_homolog	Glyma.08G354500	cell division/cycle
EH10	Glyma.03G248000.1	757.278	971.344	543.213	0.559239	-0.838464	0.000351167	0.00667736	Glyma.03G248000.1	1.76901	2.48693	5.80486	6.55036	0.304746	0.379663	0.5fold	Glyma.03G248000.1	4	PF06886	Targeting protein for Xklp2 (TPX2)	No Hit	None	AT1G54460.1	No Hit	TPX2 (targeting protein for Xklp2) protein family	Glyma.03G248000	cell division/cycle
EH10	Glyma.19G201500.1	681.175	925.986	436.364	0.471243	-1.08546	4.34577e-06	0.000155339	Glyma.19G201500.1	1.34496	1.82792	5.84086	5.11452	0.230268	0.357399	0.5fold	Glyma.19G201500.1	1	PF06886	Targeting protein for Xklp2 (TPX2)	No Hit	None	AT2G35880.1	No Hit	TPX2 (targeting protein for Xklp2) protein family	Glyma.19G201500	cell division/cycle
EH10	Glyma.19G246000.1	895.099	1148.51	641.688	0.558713	-0.83982	0.000192884	0.00403744	Glyma.19G246000.1	2.37711	2.73974	7.03307	8.11706	0.33799	0.337529	0.5fold	Glyma.19G246000.1	13	PF06886	Targeting protein for Xklp2 (TPX2)	No Hit	None	AT1G54460.1	No Hit	TPX2 (targeting protein for Xklp2) protein family	Glyma.19G246000	cell division/cycle
EH10	Glyma.01G218100.1	1518.53	1938.73	1098.34	0.566526	-0.819785	0.000290148	0.005698	Glyma.01G218100.1	1.46734	2.6541	6.12568	5.40301	0.239539	0.491226	0.5fold	Glyma.01G218100.1	1	No Hit	None	No Hit	None	AT1G63300.1	No Hit	Myosin heavy chain-related protein	Glyma.01G218100	cell division/cycle
EH10	Glyma.11G025100.1	1837.93	2316.73	1359.12	0.586656	-0.769412	0.000636691	0.0108665	Glyma.11G025100.1	1.75899	3.24735	6.9281	6.57407	0.253892	0.493963	0.5fold	Glyma.11G025100.1	2	No Hit	None	No Hit	None	AT1G63300.1	No Hit	Myosin heavy chain-related protein	Glyma.11G025100	cell division/cycle
EH10	Glyma.12G160000.1	170.421	229.434	111.408	0.485576	-1.04223	0.00152747	0.0219068	Glyma.12G160000.1	0.397639	0.986353	2.23228	2.16355	0.178132	0.455894	0.5fold	Glyma.12G160000.1	1	PF12315,PF00412	Protein of unknown function (DUF3633); LIM domain	GO:0008270	GO:zinc ion binding	AT4G36860.1	DAR1	LIM domain-containing protein	Glyma.12G160000	cell division/cycle
EH10	Glyma.16G142700.1	788.617	1015.34	561.889	0.553398	-0.85361	0.000340214	0.00650259	Glyma.16G142700.1	1.07585	1.87081	4.32036	4.15067	0.249019	0.450725	0.5fold	Glyma.16G142700.1	2	PF12315,PF00412	Protein of unknown function (DUF3633); LIM domain	GO:0008270	GO:zinc ion binding	AT4G36860.1	DAR1	LIM domain-containing protein	Glyma.16G142700	cell division/cycle
EH10	Glyma.10G280500.1	427.416	550.51	304.321	0.552799	-0.855174	0.000869106	0.0139294	Glyma.10G280500.1	0.604483	0.998622	2.41463	2.21989	0.250341	0.449852	0.5fold	Glyma.10G280500.1	1	PF02493	MORN repeat	No Hit	None	AT1G75010.1	ARC3	GTP binding	Glyma.10G280500	cell division/cycle
EH10	Glyma.12G029500.1	1629.3	1988.74	1269.87	0.638531	-0.647172	0.00292321	0.0367651	Glyma.12G029500.1	2.71802	3.83838	8.73813	7.91113	0.311053	0.485188	0.5fold	Glyma.12G029500.1	3	PF00169,PF00023,PF03114,PF01412	PH domain; Ankyrin repeat; BAR domain; Putative GTPase activating protein for Arf	GO:0005515,GO:0005543,GO:0008060,GO:0008270,GO:0032312,GO:0005737	GO:protein binding; GO:phospholipid binding; GO:ARF GTPase activator activity; GO:zinc ion binding; GO:regulation of ARF GTPase activity; GO:cytoplasm	AT1G60860.1	AGD2	ARF-GAP domain 2	Glyma.12G029500	cell division/cycle
EH10	Glyma.11G104500.1	1570.31	1904.65	1235.98	0.648927	-0.623871	0.00403191	0.046862	Glyma.11G104500.1	2.78228	3.83172	8.67181	7.89388	0.320842	0.485404	0.5fold	Glyma.11G104500.1	6	PF00169,PF00023,PF01412,PF03114	PH domain; Ankyrin repeat; Putative GTPase activating protein for Arf; BAR domain	GO:0005515,GO:0005543,GO:0008060,GO:0008270,GO:0032312,GO:0005737	GO:protein binding; GO:phospholipid binding; GO:ARF GTPase activator activity; GO:zinc ion binding; GO:regulation of ARF GTPase activity; GO:cytoplasm	AT1G60860.1	AGD2	ARF-GAP domain 2	Glyma.11G104500	cell division/cycle
EH10	Glyma.08G308700.1	2103.78	2762.45	1445.1	0.523121	-0.934782	2.91591e-05	0.000805644	Glyma.08G308700.1	1.1148	1.92664	4.11768	5.14616	0.270736	0.374384	0.5fold	Glyma.08G308700.1	3	PF02364	1,3-beta-glucan synthase component	GO:0003843,GO:0006075,GO:0000148,GO:0016020	GO:1,3-beta-D-glucan synthase activity; GO:(1->3)-beta-D-glucan biosynthetic process; GO:1,3-beta-D-glucan synthase complex; GO:membrane	AT1G06490.1	ATGSL07,atgsl7,gsl07	glucan synthase-like 7	Glyma.08G308700	cell wall
EH10	Glyma.13G261000.1	2595.95	3689.96	1501.93	0.407031	-1.29679	4.9017e-09	3.30937e-07	Glyma.13G261000.1	1.2296	2.11527	5.76974	7.33034	0.213112	0.288564	0.5fold	Glyma.13G261000.1	1	PF02364	1,3-beta-glucan synthase component	GO:0003843,GO:0006075,GO:0000148,GO:0016020	GO:1,3-beta-D-glucan synthase activity; GO:(1->3)-beta-D-glucan biosynthetic process; GO:1,3-beta-D-glucan synthase complex; GO:membrane	AT3G14570.1	ATGSL04,atgsl4,gsl04	glucan synthase-like 4	Glyma.13G261000	cell wall
EH10	Glyma.15G245800.1	2412.69	3512.16	1313.22	0.373907	-1.41925	2.22933e-10	1.83665e-08	Glyma.15G245800.1	1.04856	1.89996	5.33442	7.17987	0.196566	0.264623	0.5fold	Glyma.15G245800.1	2	PF02364	1,3-beta-glucan synthase component	GO:0003843,GO:0006075,GO:0000148,GO:0016020	GO:1,3-beta-D-glucan synthase activity; GO:(1->3)-beta-D-glucan biosynthetic process; GO:1,3-beta-D-glucan synthase complex; GO:membrane	AT3G14570.1	ATGSL04,atgsl4,gsl04	glucan synthase-like 4	Glyma.15G245800	cell wall
EH10	Glyma.08G157400.1	3141.44	4208.13	2074.75	0.493035	-1.02024	5.72605e-06	0.000197585	Glyma.08G157400.1	1.38774	3.12502	6.84476	7.39325	0.202745	0.422686	0.5fold	Glyma.08G157400.1	1	PF02364,PF04652	1,3-beta-glucan synthase component; Vta1 like	GO:0003843,GO:0006075,GO:0000148,GO:0016020	GO:1,3-beta-D-glucan synthase activity; GO:(1->3)-beta-D-glucan biosynthetic process; GO:1,3-beta-D-glucan synthase complex; GO:membrane	AT2G31960.1	ATGSL03,ATGSL3,GSL03	glucan synthase-like 3	Glyma.08G157400	cell wall
EH10	Glyma.18G301600.1	1865.68	2306.16	1425.21	0.618	-0.69432	0.00130832	0.0193073	Glyma.18G301600.1	3.32514	4.50094	10.1899	10.435	0.326318	0.431329	0.5fold	Glyma.18G301600.1	3	PF03114	BAR domain	GO:0005515,GO:0005737	GO:protein binding; GO:cytoplasm	AT2G33490.1	No Hit	hydroxyproline-rich glycoprotein family protein	Glyma.18G301600	cell wall
EH10	Glyma.06G183400.1	1380.41	1762	998.811	0.566862	-0.818932	0.000203089	0.00422116	Glyma.06G183400.1	2.36588	3.31733	8.62561	7.64046	0.274286	0.434179	0.5fold	Glyma.06G183400.1	1	PF03181	BURP domain	No Hit	None	AT1G70370.1	PG2	polygalacturonase 2	Glyma.06G183400	cell wall
EH10	Glyma.03G002100.1	1581.41	2064.43	1098.39	0.532054	-0.910354	5.056e-05	0.00129351	Glyma.03G002100.1	2.79466	4.4661	10.041	11.8553	0.278325	0.376718	0.5fold	Glyma.03G002100.1	3	PF00150	Cellulase (glycosyl hydrolase family 5)	GO:0004553,GO:0005975	GO:hydrolase activity, hydrolyzing O-glycosyl compounds; GO:carbohydrate metabolic process	AT5G01930.1	No Hit	Glycosyl hydrolase superfamily protein	Glyma.03G002100	cell wall
EH10	Glyma.05G180700.1	4886.31	6388.75	3383.87	0.529661	-0.916858	2.0668e-05	0.000598549	Glyma.05G180700.1	10.5139	16.676	37.4149	45.0156	0.28101	0.37045	0.5fold	Glyma.05G180700.1	1	PF00150	Cellulase (glycosyl hydrolase family 5)	GO:0004553,GO:0005975	GO:hydrolase activity, hydrolyzing O-glycosyl compounds; GO:carbohydrate metabolic process	No Hit	No Hit	None	Glyma.05G180700	cell wall
EH10	Glyma.08G138300.1	7224.81	9457.85	4991.76	0.527791	-0.921962	1.30675e-05	0.00040631	Glyma.08G138300.1	15.6457	22.6541	54.0898	63.4136	0.289255	0.357243	0.5fold	Glyma.08G138300.1	2	PF00150	Cellulase (glycosyl hydrolase family 5)	GO:0004553,GO:0005975	GO:hydrolase activity, hydrolyzing O-glycosyl compounds; GO:carbohydrate metabolic process	No Hit	No Hit	None	Glyma.08G138300	cell wall
EH10	Glyma.11G071300.1	622.082	779.89	464.275	0.595308	-0.748291	0.00177746	0.0247941	Glyma.11G071300.1	1.3755	2.00915	4.67003	4.52222	0.294537	0.444284	0.5fold	Glyma.11G071300.1	1	PF00150	Cellulase (glycosyl hydrolase family 5)	GO:0004553,GO:0005975	GO:hydrolase activity, hydrolyzing O-glycosyl compounds; GO:carbohydrate metabolic process	AT5G66460.1	No Hit	Glycosyl hydrolase superfamily protein	Glyma.11G071300	cell wall
EH10	Glyma.16G220300.1	1040.65	1275.5	805.79	0.631743	-0.66259	0.00364631	0.0434864	Glyma.16G220300.1	1.617	2.33279	4.71549	5.41106	0.342911	0.431115	0.5fold	Glyma.16G220300.1	3	PF00150	Cellulase (glycosyl hydrolase family 5)	GO:0004553,GO:0005975	GO:hydrolase activity, hydrolyzing O-glycosyl compounds; GO:carbohydrate metabolic process	AT5G01930.1	No Hit	Glycosyl hydrolase superfamily protein	Glyma.16G220300	cell wall
EH10	Glyma.04G063800.1	7680.4	10182.6	5178.2	0.508534	-0.975583	7.31127e-06	0.000245222	Glyma.04G063800.1	7.32081	14.6897	34.5678	33.4115	0.211781	0.43966	0.5fold	Glyma.04G063800.1	1	PF03552	Cellulose synthase	GO:0016760,GO:0030244,GO:0016020	GO:cellulose synthase (UDP-forming) activity; GO:cellulose biosynthetic process; GO:membrane	AT4G18780.1	ATCESA8,CESA8,IRX1,LEW2	cellulose synthase family protein	Glyma.04G063800	cell wall
EH10	Glyma.04G153700.1	7911.81	11252.5	4571.17	0.406237	-1.29961	2.1535e-09	1.5571e-07	Glyma.04G153700.1	5.58104	11.1592	32.4345	32.3147	0.172071	0.34533	0.5fold	Glyma.04G153700.1	2	PF03552	Cellulose synthase	GO:0016760,GO:0030244,GO:0016020	GO:cellulose synthase (UDP-forming) activity; GO:cellulose biosynthetic process; GO:membrane	AT5G17420.1	ATCESA7,CESA7,IRX3,MUR10	Cellulose synthase family protein	Glyma.04G153700	cell wall
EH10	Glyma.06G065000.1	8021.63	10667.1	5376.15	0.503993	-0.988524	4.98942e-06	0.000174614	Glyma.06G065000.1	8.1417	15.6878	37.7225	36.8085	0.215832	0.4262	0.5fold	Glyma.06G065000.1	1	PF03552	Cellulose synthase	GO:0016760,GO:0030244,GO:0016020	GO:cellulose synthase (UDP-forming) activity; GO:cellulose biosynthetic process; GO:membrane	AT4G18780.1	ATCESA8,CESA8,IRX1,LEW2	cellulose synthase family protein	Glyma.06G065000	cell wall
EH10	Glyma.06G225500.1	10187.6	14627.6	5747.51	0.392921	-1.34769	4.53737e-10	3.57215e-08	Glyma.06G225500.1	7.73827	15.0224	45.1131	46.1538	0.17153	0.325486	0.5fold	Glyma.06G225500.1	2	PF03552	Cellulose synthase	GO:0016760,GO:0030244,GO:0016020	GO:cellulose synthase (UDP-forming) activity; GO:cellulose biosynthetic process; GO:membrane	AT5G17420.1	ATCESA7,CESA7,IRX3,MUR10	Cellulose synthase family protein	Glyma.06G225500	cell wall
EH10	Glyma.12G191800.1	325.179	420.473	229.884	0.546726	-0.871111	0.00248434	0.0323724	Glyma.12G191800.1	0.361104	0.917184	1.54455	2.05865	0.233793	0.445526	0.5fold	Glyma.12G191800.1	1	PF03552	Cellulose synthase	GO:0016760,GO:0030244,GO:0016020	GO:cellulose synthase (UDP-forming) activity; GO:cellulose biosynthetic process; GO:membrane	AT2G32540.1	ATCSLB04,ATCSLB4,CSLB04	cellulose synthase-like B4	Glyma.12G191800	cell wall
EH10	Glyma.09G038500.1	5424.38	6789.57	4059.18	0.597855	-0.742133	0.000274009	0.00542311	Glyma.09G038500.1	18.3964	21.0979	54.7831	54.4875	0.335805	0.387207	0.5fold	Glyma.09G038500.1	1	PF00182	Chitinase class I	GO:0004568,GO:0006032,GO:0016998	GO:chitinase activity; GO:chitin catabolic process; GO:cell wall macromolecule catabolic process	AT3G16920.1	ATCTL2,CTL2	chitinase-like protein 2	Glyma.09G038500	cell wall
EH10	Glyma.11G124500.1	217.384	430.298	4.47043	0.0103892	-6.58878	1.4464e-48	8.21915e-46	Glyma.11G124500.1	0.0158121	0.0531679	5.74292	4.24596	0.00275332	0.012522	0.5fold	Glyma.11G124500.1	1	PF00182	Chitinase class I	GO:0004568,GO:0006032,GO:0016998	GO:chitinase activity; GO:chitin catabolic process; GO:cell wall macromolecule catabolic process	AT3G54420.1	ATCHITIV,ATEP3,CHIV,EP3	homolog of carrot EP3-3 chitinase	Glyma.11G124500	cell wall
EH10	Glyma.13G360200.1	8129.83	9808.67	6450.99	0.657683	-0.604537	0.00375556	0.0444011	Glyma.13G360200.1	13.3547	19.3756	41.0359	39.4737	0.32544	0.490849	0.5fold	Glyma.13G360200.1	1	PF04053,PF00400	Coatomer WD associated region; WD domain, G-beta repeat	GO:0005515,GO:0005198,GO:0006886,GO:0016192,GO:0030117	GO:protein binding; GO:structural molecule activity; GO:intracellular protein transport; GO:vesicle-mediated transport; GO:membrane coat	AT1G52360.1	No Hit	Coatomer, beta\' subunit	Glyma.13G360200	cell wall
EH10	Glyma.19G033600.1	2218.3	2874.88	1561.73	0.543234	-0.880355	4.51719e-05	0.00117121	Glyma.19G033600.1	5.07928	7.15139	18.7307	17.793	0.271174	0.40192	0.5fold	Glyma.19G033600.1	2	PF04833	COBRA-like protein	GO:0010215,GO:0016049,GO:0031225	GO:cellulose microfibril organization; GO:cell growth; GO:anchored component of membrane	AT5G15630.1	COBL4,IRX6	COBRA-like extracellular glycosyl-phosphatidyl inositol-anchored protein family	Glyma.19G033600	cell wall
EH10	Glyma.04G227700.1	3826.88	4934.45	2719.31	0.551087	-0.859647	2.03513e-05	0.00059054	Glyma.04G227700.1	12.0529	11.9086	40.9028	31.9655	0.294672	0.372547	0.5fold	Glyma.04G227700.1	1	PF08100,PF00891	Dimerisation domain; O-methyltransferase	GO:0008171,GO:0046983	GO:O-methyltransferase activity; GO:protein dimerization activity	AT5G54160.1	ATOMT1,OMT1	O-methyltransferase 1	Glyma.04G227700	cell wall
EH10	Glyma.14G120700.1	3270.47	4349.58	2191.35	0.503807	-0.989058	1.00425e-05	0.000324313	Glyma.14G120700.1	5.44284	12.5262	29.2214	26.1175	0.186262	0.479608	0.5fold	Glyma.14G120700.1	1	PF03016	Exostosin family	No Hit	None	AT1G21480.1	No Hit	Exostosin family protein	Glyma.14G120700	cell wall
EH10	Glyma.15G199700.1	275.638	506.866	44.4098	0.0876165	-3.51265	3.93569e-29	1.19893e-26	Glyma.15G199700.1	0.283402	0.300928	6.52671	4.57054	0.0434219	0.0658406	0.5fold	Glyma.15G199700.1	1	PF02095	Extensin-like protein repeat	GO:0005199	GO:structural constituent of cell wall	No Hit	No Hit	None	Glyma.15G199700	cell wall
EH10	Glyma.13G226000.1	122.809	30.7161	214.903	6.99643	2.80662	3.49987e-14	4.5425e-12	Glyma.13G226000.1	1.81945	2.58395	0.547263	0.472541	3.32463	5.4682	2fold	Glyma.13G226000.1	1	PF02469	Fasciclin domain	No Hit	None	AT5G03170.1	ATFLA11,FLA11	FASCICLIN-like arabinogalactan-protein 11	Glyma.13G226000	cell wall
EH10	Glyma.15G086100.1	450.74	122.718	778.762	6.34594	2.66583	1.66665e-23	4.03671e-21	Glyma.15G086100.1	3.72989	5.19554	1.10983	1.17502	3.36077	4.42168	2fold	Glyma.15G086100.1	1	PF02469	Fasciclin domain	No Hit	None	AT5G03170.1	ATFLA11,FLA11	FASCICLIN-like arabinogalactan-protein 11	Glyma.15G086100	cell wall
EH10	Glyma.U019000.1	202.512	279.598	125.426	0.448594	-1.15652	8.02965e-05	0.00191521	Glyma.U019000.1	0.653259	0.746273	2.65798	2.50338	0.245773	0.298106	0.5fold	Glyma.U019000.1	1	PF02469	Fasciclin domain	No Hit	None	AT5G03170.1	ATFLA11,FLA11	FASCICLIN-like arabinogalactan-protein 11	Glyma.U019000	cell wall
EH10	Glyma.14G052000.1	143.749	285.263	2.23522	0.00783564	-6.99573	9.08439e-39	4.44919e-36	Glyma.14G052000.1	0.0001	0.0362073	5.885	3.12366	1.69924e-05	0.0115913	0.5fold	Glyma.14G052000.1	1	PF07172	Glycine rich protein family	No Hit	None	AT2G05380.2	GRP3S	glycine-rich protein 3 short isoform	Glyma.14G052000	cell wall
EH10	Glyma.13G103100.1	3146.3	5043.26	1249.35	0.247727	-2.01318	1.23611e-19	2.33143e-17	Glyma.13G103100.1	5.37538	9.13974	49.5465	43.832	0.108492	0.208517	0.5fold	Glyma.13G103100.1	1	PF00722,PF06955	Glycosyl hydrolases family 16; Xyloglucan endo-transglycosylase (XET) C-terminus	GO:0004553,GO:0005975,GO:0016762,GO:0006073,GO:0005618,GO:0048046	GO:hydrolase activity, hydrolyzing O-glycosyl compounds; GO:carbohydrate metabolic process; GO:xyloglucan:xyloglucosyl transferase activity; GO:cellular glucan metabolic process; GO:cell wall; GO:apoplast	AT4G25810.1	XTH23,XTR6	xyloglucan endotransglycosylase 6	Glyma.13G103100	cell wall
EH10	Glyma.09G126200.1	113.123	221.148	5.09778	0.0230514	-5.439	1.50989e-28	4.44675e-26	Glyma.09G126200.1	0.0529948	0.0197994	3.68658	2.04282	0.0143751	0.00969217	0.5fold	Glyma.09G126200.1	1	PF00704	Glycosyl hydrolases family 18	GO:0004553,GO:0005975	GO:hydrolase activity, hydrolyzing O-glycosyl compounds; GO:carbohydrate metabolic process	AT5G24090.1	ATCHIA,CHIA	chitinase A	Glyma.09G126200	cell wall
EH10	Glyma.16G173000.1	1152.15	2255.89	48.4193	0.0214636	-5.54197	7.2532e-84	6.56097e-81	Glyma.16G173000.1	0.318965	0.243408	22.8017	22.1963	0.0139886	0.0109661	0.5fold	Glyma.16G173000.1	2	PF00704	Glycosyl hydrolases family 18	GO:0004553,GO:0005975	GO:hydrolase activity, hydrolyzing O-glycosyl compounds; GO:carbohydrate metabolic process	AT5G24090.1	ATCHIA,CHIA	chitinase A	Glyma.16G173000	cell wall
EH10	Glyma.07G066900.1	1306	1630.42	981.575	0.602039	-0.732071	0.00062415	0.0106871	Glyma.07G066900.1	3.0032	3.35378	9.19177	8.31162	0.326727	0.403505	0.5fold	Glyma.07G066900.1	1	PF00295	Glycosyl hydrolases family 28	GO:0004650,GO:0005975	GO:polygalacturonase activity; GO:carbohydrate metabolic process	AT3G61490.1	No Hit	Pectin lyase-like superfamily protein	Glyma.07G066900	cell wall
EH10	Glyma.08G149300.1	143.357	199.727	86.9867	0.435527	-1.19917	0.000302993	0.00590829	Glyma.08G149300.1	0.397639	0.642956	2.11202	1.7121	0.188274	0.375535	0.5fold	Glyma.08G149300.1	1	PF00295	Glycosyl hydrolases family 28	GO:0004650,GO:0005975	GO:polygalacturonase activity; GO:carbohydrate metabolic process	AT2G33160.1	No Hit	glycoside hydrolase family 28 protein / polygalacturonase (pectinase) family protein	Glyma.08G149300	cell wall
EH10	Glyma.08G285400.1	2624.01	3366.17	1881.84	0.559043	-0.838969	0.000124751	0.00277789	Glyma.08G285400.1	5.10498	8.23836	18.5583	19.6888	0.275078	0.418429	0.5fold	Glyma.08G285400.1	2	PF00295	Glycosyl hydrolases family 28	GO:0004650,GO:0005975	GO:polygalacturonase activity; GO:carbohydrate metabolic process	AT1G60590.1	No Hit	Pectin lyase-like superfamily protein	Glyma.08G285400	cell wall
EH10	Glyma.16G033000.1	1294.54	1623.74	965.333	0.594511	-0.750224	0.000913894	0.0144952	Glyma.16G033000.1	1.63371	2.60437	5.65935	5.77515	0.288675	0.450962	0.5fold	Glyma.16G033000.1	2	PF00295	Glycosyl hydrolases family 28	GO:0004650,GO:0005975	GO:polygalacturonase activity; GO:carbohydrate metabolic process	AT3G61490.1	No Hit	Pectin lyase-like superfamily protein	Glyma.16G033000	cell wall
EH10	Glyma.15G209300.1	570.425	873.235	267.615	0.306465	-1.70621	2.20834e-12	2.35575e-10	Glyma.15G209300.1	1.17207	1.08569	6.19859	6.23374	0.189086	0.174164	0.5fold	Glyma.15G209300.1	1	PF00560,PF08263	Leucine Rich Repeat; Leucine rich repeat N-terminal domain	GO:0005515	GO:protein binding	AT5G06860.1	ATPGIP1,PGIP1	polygalacturonase inhibiting protein 1	Glyma.15G209300	cell wall
EH10	Glyma.01G019500.1	244.412	378.78	110.044	0.290522	-1.78328	3.04765e-10	2.45605e-08	Glyma.01G019500.1	0.991115	0.86038	6.71094	4.08841	0.147686	0.210443	0.5fold	Glyma.01G019500.1	1	No Hit	None	No Hit	None	AT5G65660.1	No Hit	hydroxyproline-rich glycoprotein family protein	Glyma.01G019500	cell wall
EH10	Glyma.02G217900.1	118.181	165.688	70.6733	0.426545	-1.22923	0.00035365	0.00670731	Glyma.02G217900.1	0.520335	0.499892	1.68558	2.34195	0.308699	0.213451	0.5fold	Glyma.02G217900.1	2	No Hit	None	No Hit	None	AT5G65660.1	No Hit	hydroxyproline-rich glycoprotein family protein	Glyma.02G217900	cell wall
EH10	Glyma.13G150200.1	711.235	942.842	479.629	0.508706	-0.975096	0.000103831	0.00237714	Glyma.13G150200.1	0.659993	1.64324	3.31403	3.67019	0.199151	0.447726	0.5fold	Glyma.13G150200.1	1	No Hit	None	No Hit	None	AT5G03770.1	KDTA	KDO transferase A	Glyma.13G150200	cell wall
EH10	Glyma.15G186500.1	1003.31	1296.77	709.841	0.547391	-0.869357	7.82257e-05	0.00187718	Glyma.15G186500.1	1.80891	1.828	5.08976	6.03888	0.355402	0.302706	0.5fold	Glyma.15G186500.1	7	No Hit	None	No Hit	None	AT1G48280.1	No Hit	hydroxyproline-rich glycoprotein family protein	Glyma.15G186500	cell wall
EH10	Glyma.18G153800.1	205.029	312.366	97.6922	0.312749	-1.67692	6.162e-08	3.38021e-06	Glyma.18G153800.1	0.414154	0.781027	2.83482	3.20409	0.146095	0.243759	0.5fold	Glyma.18G153800.1	1	No Hit	None	No Hit	None	AT5G65660.1	No Hit	hydroxyproline-rich glycoprotein family protein	Glyma.18G153800	cell wall
EH10	Glyma.20G185300.1	1666.1	2117.6	1214.6	0.573574	-0.801948	0.000299662	0.0058537	Glyma.20G185300.1	1.71508	2.72253	6.4016	6.00926	0.267915	0.453056	0.5fold	Glyma.20G185300.1	1	No Hit	None	No Hit	None	AT3G25690.1	CHUP1	Hydroxyproline-rich glycoprotein family protein	Glyma.20G185300	cell wall
EH10	Glyma.14G005000.1	397.95	560.929	234.971	0.418896	-1.25534	1.48348e-06	5.9559e-05	Glyma.14G005000.1	2.16284	3.18086	9.48501	11.1414	0.228028	0.2855	0.5fold	Glyma.14G005000.1	1	PF00891	O-methyltransferase	GO:0008171	GO:O-methyltransferase activity	AT5G54160.1	ATOMT1,OMT1	O-methyltransferase 1	Glyma.14G005000	cell wall
EH10	Glyma.04G227800.1	1226.77	1567.18	886.365	0.565579	-0.822201	0.000189649	0.00397951	Glyma.04G227800.1	5.36178	6.99098	18.9218	16.7562	0.283366	0.417217	0.5fold	Glyma.04G227800.1	1	PF00891,PF08100	O-methyltransferase; Dimerisation domain	GO:0008171,GO:0046983	GO:O-methyltransferase activity; GO:protein dimerization activity	AT5G54160.1	ATOMT1,OMT1	O-methyltransferase 1	Glyma.04G227800	cell wall
EH10	Glyma.06G137100.1	2227.91	2943.67	1512.16	0.5137	-0.961001	7.72078e-06	0.000256531	Glyma.06G137100.1	6.51777	8.55286	24.1222	23.7919	0.270198	0.359486	0.5fold	Glyma.06G137100.1	1	PF00891,PF08100	O-methyltransferase; Dimerisation domain	GO:0008171,GO:0046983	GO:O-methyltransferase activity; GO:protein dimerization activity	AT5G54160.1	ATOMT1,OMT1	O-methyltransferase 1	Glyma.06G137100	cell wall
EH10	Glyma.06G137200.1	647.008	882.808	411.208	0.465796	-1.10223	3.16678e-06	0.000117754	Glyma.06G137200.1	1.92178	2.42488	8.02047	7.27164	0.239609	0.333471	0.5fold	Glyma.06G137200.1	1	PF00891,PF08100	O-methyltransferase; Dimerisation domain	GO:0008171,GO:0046983	GO:O-methyltransferase activity; GO:protein dimerization activity	AT5G54160.1	ATOMT1,OMT1	O-methyltransferase 1	Glyma.06G137200	cell wall
EH10	Glyma.06G137300.1	1984.79	2476.39	1493.18	0.602965	-0.729853	0.000438989	0.00803864	Glyma.06G137300.1	7.08741	7.66186	21.6348	19.0335	0.327594	0.402547	0.5fold	Glyma.06G137300.1	1	PF00891,PF08100	O-methyltransferase; Dimerisation domain	GO:0008171,GO:0046983	GO:O-methyltransferase activity; GO:protein dimerization activity	AT5G54160.1	ATOMT1,OMT1	O-methyltransferase 1	Glyma.06G137300	cell wall
EH10	Glyma.07G048900.1	2133.45	810.641	3456.26	4.26362	2.09208	3.34155e-20	6.61201e-18	Glyma.07G048900.1	15.4839	18.0265	6.78441	6.1937	2.28227	2.91046	2fold	Glyma.07G048900.1	2	PF00891,PF08100	O-methyltransferase; Dimerisation domain	GO:0008171,GO:0046983	GO:O-methyltransferase activity; GO:protein dimerization activity	AT5G54160.1	ATOMT1,OMT1	O-methyltransferase 1	Glyma.07G048900	cell wall
EH10	Glyma.10G176500.1	411.406	587.752	235.059	0.399929	-1.32218	4.4541e-07	2.02483e-05	Glyma.10G176500.1	0.866316	1.5338	4.93073	4.60015	0.175697	0.333423	0.5fold	Glyma.10G176500.1	1	PF00891,PF08100	O-methyltransferase; Dimerisation domain	GO:0008171,GO:0046983	GO:O-methyltransferase activity; GO:protein dimerization activity	AT4G35160.1	No Hit	O-methyltransferase family protein	Glyma.10G176500	cell wall
EH10	Glyma.20G213700.1	2154.42	3247	1061.83	0.327019	-1.61256	4.27406e-13	4.94625e-11	Glyma.20G213700.1	4.09081	6.62497	26.7155	25.7573	0.153125	0.257207	0.5fold	Glyma.20G213700.1	1	PF00891,PF08100	O-methyltransferase; Dimerisation domain	GO:0008171,GO:0046983	GO:O-methyltransferase activity; GO:protein dimerization activity	AT4G35160.1	No Hit	O-methyltransferase family protein	Glyma.20G213700	cell wall
EH10	Glyma.20G213800.1	96.3968	132.698	60.0958	0.452878	-1.14281	0.00352372	0.0423319	Glyma.20G213800.1	0.301139	0.780527	2.105	1.56169	0.143059	0.499795	0.5fold	Glyma.20G213800.1	1	PF00891,PF08100	O-methyltransferase; Dimerisation domain	GO:0008171,GO:0046983	GO:O-methyltransferase activity; GO:protein dimerization activity	AT4G35160.1	No Hit	O-methyltransferase family protein	Glyma.20G213800	cell wall
EH10	Glyma.04G191100.1	452.158	626.435	277.882	0.443592	-1.17269	8.68631e-06	0.000284874	Glyma.04G191100.1	0.801136	1.74145	3.98038	4.96774	0.201271	0.350552	0.5fold	Glyma.04G191100.1	1	PF00544	Pectate lyase	No Hit	None	AT5G63180.1	No Hit	Pectin lyase-like superfamily protein	Glyma.04G191100	cell wall
EH10	Glyma.05G044000.1	729.804	1095.11	364.496	0.332839	-1.5871	1.2818e-10	1.09785e-08	Glyma.05G044000.1	1.00341	2.17157	6.79238	8.10259	0.147726	0.268009	0.5fold	Glyma.05G044000.1	1	PF00544	Pectate lyase	No Hit	None	AT5G63180.1	No Hit	Pectin lyase-like superfamily protein	Glyma.05G044000	cell wall
EH10	Glyma.05G114000.1	496.168	987.552	4.78411	0.00484441	-7.68946	3.87263e-82	3.39898e-79	Glyma.05G114000.1	0.0209548	0.0234867	9.36239	5.81857	0.00223818	0.0040365	0.5fold	Glyma.05G114000.1	1	PF00544	Pectate lyase	No Hit	None	AT3G27400.1	No Hit	Pectin lyase-like superfamily protein	Glyma.05G114000	cell wall
EH10	Glyma.17G126500.1	1296.81	1656.64	936.993	0.565599	-0.822147	0.000399048	0.00740205	Glyma.17G126500.1	2.89284	5.45944	10.8624	12.473	0.266318	0.437701	0.5fold	Glyma.17G126500.1	2	PF00544	Pectate lyase	No Hit	None	AT5G63180.1	No Hit	Pectin lyase-like superfamily protein	Glyma.17G126500	cell wall
EH10	Glyma.19G053800.1	368.648	735.58	1.71562	0.00233234	-8.74401	1.1191e-74	9.27148e-72	Glyma.19G053800.1	0.00451118	0.0101125	5.77358	3.96716	0.000781348	0.00254906	0.5fold	Glyma.19G053800.1	1	PF00544	Pectate lyase	No Hit	None	AT3G27400.1	No Hit	Pectin lyase-like superfamily protein	Glyma.19G053800	cell wall
EH10	Glyma.03G227600.1	320.666	438.546	202.786	0.462405	-1.11277	3.42001e-05	0.000923747	Glyma.03G227600.1	0.569189	0.829352	2.55949	2.33044	0.222384	0.355878	0.5fold	Glyma.03G227600.1	1	PF03283	Pectinacetylesterase	No Hit	None	AT5G26670.1	No Hit	Pectinacetylesterase family protein	Glyma.03G227600	cell wall
EH10	Glyma.10G142100.1	2047.3	2577.5	1517.11	0.588599	-0.764644	0.000253008	0.0050697	Glyma.10G142100.1	4.66975	4.9598	13.2035	14.0608	0.353676	0.352739	0.5fold	Glyma.10G142100.1	3	PF03283	Pectinacetylesterase	No Hit	None	AT3G05910.1	No Hit	Pectinacetylesterase family protein	Glyma.10G142100	cell wall
EH10	Glyma.16G107300.1	8784.68	10939.6	6629.73	0.606029	-0.722542	0.000830914	0.0134339	Glyma.16G107300.1	13.5182	23.68	45.9271	51.7158	0.294341	0.457887	0.5fold	Glyma.16G107300.1	3	PF03283	Pectinacetylesterase	No Hit	None	AT4G19420.1	No Hit	Pectinacetylesterase family protein	Glyma.16G107300	cell wall
EH10	Glyma.16G107500.1	55992.6	68510.6	43474.7	0.634569	-0.656151	0.00141679	0.0206196	Glyma.16G107500.1	155.892	214.33	462.651	486.264	0.336954	0.440769	0.5fold	Glyma.16G107500.1	1	PF03283	Pectinacetylesterase	No Hit	None	AT4G19420.1	No Hit	Pectinacetylesterase family protein	Glyma.16G107500	cell wall
EH10	Glyma.19G224500.1	433.884	611.358	256.411	0.419412	-1.25356	6.91824e-07	2.99893e-05	Glyma.19G224500.1	0.755923	0.916843	3.16213	3.4023	0.239055	0.269478	0.5fold	Glyma.19G224500.1	3	PF03283	Pectinacetylesterase	No Hit	None	AT5G26670.1	No Hit	Pectinacetylesterase family protein	Glyma.19G224500	cell wall
EH10	Glyma.20G090500.1	1094.69	1519.27	670.12	0.44108	-1.18089	2.81231e-07	1.3389e-05	Glyma.20G090500.1	1.77728	2.69293	7.45901	8.88332	0.238274	0.303145	0.5fold	Glyma.20G090500.1	3	PF03283	Pectinacetylesterase	No Hit	None	AT5G26670.1	No Hit	Pectinacetylesterase family protein	Glyma.20G090500	cell wall
EH10	Glyma.01G006800.1	189.157	258.426	119.888	0.463914	-1.10807	0.000507742	0.00904174	Glyma.01G006800.1	0.357867	0.76322	1.55307	2.22771	0.230426	0.342603	0.5fold	Glyma.01G006800.1	3	PF01095	Pectinesterase	GO:0030599,GO:0042545,GO:0005618	GO:pectinesterase activity; GO:cell wall modification; GO:cell wall	AT5G19730.1	No Hit	Pectin lyase-like superfamily protein	Glyma.01G006800	cell wall
EH10	Glyma.14G159600.1	1533.95	1847.21	1220.69	0.660831	-0.597647	0.00393698	0.046012	Glyma.14G159600.1	3.3761	3.63821	9.60794	8.04108	0.351387	0.452453	0.5fold	Glyma.14G159600.1	1	PF01095,PF04043	Pectinesterase; Plant invertase/pectin methylesterase inhibitor	GO:0030599,GO:0042545,GO:0005618,GO:0004857	GO:pectinesterase activity; GO:cell wall modification; GO:cell wall; GO:enzyme inhibitor activity	AT5G53370.1	ATPMEPCRF,PMEPCRF	pectin methylesterase PCR fragment F	Glyma.14G159600	cell wall
EH10	Glyma.15G054600.1	715.559	1164.5	266.616	0.228953	-2.12688	1.13598e-18	2.01402e-16	Glyma.15G054600.1	1.42688	1.50152	13.1976	8.09309	0.108117	0.185531	0.5fold	Glyma.15G054600.1	1	PF04674	Phosphate-induced protein 1 conserved region	No Hit	None	AT5G64260.1	EXL2	EXORDIUM like 2	Glyma.15G054600	cell wall
EH10	Glyma.06G319300.1	483.006	715.738	250.274	0.349672	-1.51592	1.47647e-09	1.0898e-07	Glyma.06G319300.1	1.27597	1.56533	6.71923	6.63605	0.189898	0.235883	0.5fold	Glyma.06G319300.1	1	PF04043	Plant invertase/pectin methylesterase inhibitor	GO:0004857,GO:0030599	GO:enzyme inhibitor activity; GO:pectinesterase activity	AT5G62350.1	No Hit	Plant invertase/pectin methylesterase inhibitor superfamily protein	Glyma.06G319300	cell wall
EH10	Glyma.09G072700.1	2244.03	840.214	3647.84	4.34156	2.11821	2.47157e-21	5.22905e-19	Glyma.09G072700.1	17.0301	23.2163	6.25419	8.85181	2.723	2.62277	2fold	Glyma.09G072700.1	1	PF04043	Plant invertase/pectin methylesterase inhibitor	GO:0004857,GO:0030599	GO:enzyme inhibitor activity; GO:pectinesterase activity	AT5G20740.1	No Hit	Plant invertase/pectin methylesterase inhibitor superfamily protein	Glyma.09G072700	cell wall
EH10	Glyma.09G122000.1	1096.7	2053.7	139.699	0.0680232	-3.87783	7.58655e-53	4.70297e-50	Glyma.09G122000.1	1.31557	0.872259	34.7384	21.0887	0.0378709	0.0413614	0.5fold	Glyma.09G122000.1	1	PF04043	Plant invertase/pectin methylesterase inhibitor	GO:0004857,GO:0030599	GO:enzyme inhibitor activity; GO:pectinesterase activity	AT2G01610.1	No Hit	Plant invertase/pectin methylesterase inhibitor superfamily protein	Glyma.09G122000	cell wall
EH10	Glyma.17G036400.1	653.789	849.53	458.048	0.539179	-0.891165	0.000108347	0.00246651	Glyma.17G036400.1	3.03961	2.96214	8.23518	10.4775	0.369101	0.282715	0.5fold	Glyma.17G036400.1	1	PF04043	Plant invertase/pectin methylesterase inhibitor	GO:0004857,GO:0030599	GO:enzyme inhibitor activity; GO:pectinesterase activity	AT1G47960.1	ATC/VIF1,C/VIF1	cell wall / vacuolar inhibitor of fructosidase 1	Glyma.17G036400	cell wall
EH10	Glyma.04G167800.1	656.601	843.43	469.773	0.556979	-0.844305	0.00014214	0.00310353	Glyma.04G167800.1	2.56465	2.15101	7.99279	6.41368	0.32087	0.335379	0.5fold	Glyma.04G167800.1	1	PF01357,PF03330	Pollen allergen; Rare lipoprotein A (RlpA)-like double-psi beta-barrel	No Hit	None	AT2G03090.1	ATEXP15,ATEXPA15,ATHEXP ALPHA 1.3,EXP15,EXPA15	expansin A15	Glyma.04G167800	cell wall
EH10	Glyma.04G222100.1	1119.13	1576.5	661.758	0.419765	-1.25235	6.57697e-08	3.57906e-06	Glyma.04G222100.1	2.89563	5.25533	15.8434	14.9266	0.182765	0.352079	0.5fold	Glyma.04G222100.1	1	PF01357,PF03330	Pollen allergen; Rare lipoprotein A (RlpA)-like double-psi beta-barrel	No Hit	None	AT2G40610.1	ATEXP8,ATEXPA8,ATHEXP ALPHA 1.11,EXP8,EXPA8	expansin A8	Glyma.04G222100	cell wall
EH10	Glyma.06G143300.1	674.934	887.758	462.109	0.520535	-0.941933	9.9298e-05	0.00228937	Glyma.06G143300.1	1.88698	3.39364	8.85211	7.22791	0.213167	0.469519	0.5fold	Glyma.06G143300.1	1	PF01357,PF03330	Pollen allergen; Rare lipoprotein A (RlpA)-like double-psi beta-barrel	No Hit	None	AT2G40610.1	ATEXP8,ATEXPA8,ATHEXP ALPHA 1.11,EXP8,EXPA8	expansin A8	Glyma.06G143300	cell wall
EH10	Glyma.06G294500.1	554.053	695.358	412.748	0.593576	-0.752496	0.00187921	0.0259077	Glyma.06G294500.1	1.68849	2.44913	5.97413	5.29955	0.282633	0.462138	0.5fold	Glyma.06G294500.1	1	PF01357,PF03330	Pollen allergen; Rare lipoprotein A (RlpA)-like double-psi beta-barrel	No Hit	None	AT4G28250.1	ATEXPB3,ATHEXP BETA 1.6,EXPB3	expansin B3	Glyma.06G294500	cell wall
EH10	Glyma.07G229000.1	1483.72	2505.31	462.138	0.184463	-2.43859	1.25018e-25	3.38913e-23	Glyma.07G229000.1	1.68189	2.53593	19.4559	17.3921	0.0864466	0.145809	0.5fold	Glyma.07G229000.1	1	PF01357,PF03330	Pollen allergen; Rare lipoprotein A (RlpA)-like double-psi beta-barrel	No Hit	None	AT2G03090.1	ATEXP15,ATEXPA15,ATHEXP ALPHA 1.3,EXP15,EXPA15	expansin A15	Glyma.07G229000	cell wall
EH10	Glyma.13G336600.1	1006.78	1739.58	273.988	0.157503	-2.66655	1.29222e-28	3.81838e-26	Glyma.13G336600.1	1.21156	1.4432	17.4272	10.301	0.0695209	0.140102	0.5fold	Glyma.13G336600.1	1	PF01357,PF03330	Pollen allergen; Rare lipoprotein A (RlpA)-like double-psi beta-barrel	No Hit	None	AT2G39700.1	ATEXP4,ATEXPA4,ATHEXP ALPHA 1.6,EXPA4	expansin A4	Glyma.13G336600	cell wall
EH10	Glyma.14G068000.1	1219.71	1536.31	903.102	0.587838	-0.766509	0.000948655	0.0149452	Glyma.14G068000.1	2.49897	4.60489	9.40583	9.72423	0.265683	0.473548	0.5fold	Glyma.14G068000.1	1	PF01357,PF03330	Pollen allergen; Rare lipoprotein A (RlpA)-like double-psi beta-barrel	No Hit	None	AT2G39700.1	ATEXP4,ATEXPA4,ATHEXP ALPHA 1.6,EXPA4	expansin A4	Glyma.14G068000	cell wall
EH10	Glyma.15G037700.1	296.321	513.811	78.83	0.153422	-2.70442	1.86253e-20	3.75244e-18	Glyma.15G037700.1	0.374884	0.481175	5.70982	3.40532	0.0656561	0.141301	0.5fold	Glyma.15G037700.1	1	PF01357,PF03330	Pollen allergen; Rare lipoprotein A (RlpA)-like double-psi beta-barrel	No Hit	None	AT2G39700.1	ATEXP4,ATEXPA4,ATHEXP ALPHA 1.6,EXPA4	expansin A4	Glyma.15G037700	cell wall
EH10	Glyma.17G101400.4	132.489	196.931	68.0466	0.345535	-1.5331	1.52039e-05	0.000461093	Glyma.17G101400.4	0.197993	0.591778	2.16528	1.30143	0.0914402	0.454715	0.5fold	Glyma.17G101400.4	4	PF01357,PF03330	Pollen allergen; Rare lipoprotein A (RlpA)-like double-psi beta-barrel	No Hit	None	AT2G03090.1	ATEXP15,ATEXPA15,ATHEXP ALPHA 1.3,EXP15,EXPA15	expansin A15	Glyma.17G101400	cell wall
EH10	Glyma.18G054000.1	1027.64	1254.51	800.758	0.638302	-0.647688	0.00211059	0.0284602	Glyma.18G054000.1	4.3874	4.18264	12.3006	10.281	0.356682	0.406833	0.5fold	Glyma.18G054000.1	1	PF01357,PF03330	Pollen allergen; Rare lipoprotein A (RlpA)-like double-psi beta-barrel	No Hit	None	AT2G40610.1	ATEXP8,ATEXPA8,ATHEXP ALPHA 1.11,EXP8,EXPA8	expansin A8	Glyma.18G054000	cell wall
EH10	Glyma.20G033900.1	2827.81	3949.76	1705.86	0.43189	-1.21127	3.0353e-08	1.7926e-06	Glyma.20G033900.1	5.62152	9.43234	28.7503	26.8776	0.195529	0.350937	0.5fold	Glyma.20G033900.1	2	PF01357,PF03330	Pollen allergen; Rare lipoprotein A (RlpA)-like double-psi beta-barrel	No Hit	None	AT2G03090.1	ATEXP15,ATEXPA15,ATHEXP ALPHA 1.3,EXP15,EXPA15	expansin A15	Glyma.20G033900	cell wall
EH10	Glyma.09G043500.1	10802.6	14380.8	7224.5	0.502372	-0.993171	1.02715e-06	4.29296e-05	Glyma.09G043500.1	71.153	66.5873	181.366	281.627	0.392318	0.236438	0.5fold	Glyma.09G043500.1	1	PF01190	Pollen proteins Ole e I like	No Hit	None	AT3G16660.1	No Hit	Pollen Ole e 1 allergen and extensin family protein	Glyma.09G043500	cell wall
EH10	Glyma.11G182100.1	1064.93	1861.32	268.548	0.144278	-2.79307	2.11571e-30	6.77081e-28	Glyma.11G182100.1	1.38504	2.31601	22.9446	17.9809	0.0603649	0.128804	0.5fold	Glyma.11G182100.1	1	PF01190	Pollen proteins Ole e I like	No Hit	None	AT2G27385.1	No Hit	Pollen Ole e 1 allergen and extensin family protein	Glyma.11G182100	cell wall
EH10	Glyma.12G091100.1	1401.52	2209.95	593.094	0.268374	-1.89768	1.83035e-16	2.80453e-14	Glyma.12G091100.1	6.22621	10.391	49.1463	49.7496	0.126687	0.208866	0.5fold	Glyma.12G091100.1	1	PF01190	Pollen proteins Ole e I like	No Hit	None	AT5G22430.1	No Hit	Pollen Ole e 1 allergen and extensin family protein	Glyma.12G091100	cell wall
EH10	Glyma.02G248500.1	711	1039.58	382.416	0.367855	-1.44279	2.19031e-09	1.58243e-07	Glyma.02G248500.1	1.71164	2.83063	10.6199	9.10674	0.161174	0.310828	0.5fold	Glyma.02G248500.1	1	PF03330,PF01357	Rare lipoprotein A (RlpA)-like double-psi beta-barrel; Pollen allergen	No Hit	None	AT2G39700.1	ATEXP4,ATEXPA4,ATHEXP ALPHA 1.6,EXPA4	expansin A4	Glyma.02G248500	cell wall
EH10	Glyma.06G195000.1	1521.41	1907.27	1135.56	0.595384	-0.748107	0.000325103	0.00626237	Glyma.06G195000.1	5.96576	5.73514	17.21	15.8297	0.346644	0.362303	0.5fold	Glyma.06G195000.1	1	PF03330,PF01357	Rare lipoprotein A (RlpA)-like double-psi beta-barrel; Pollen allergen	No Hit	None	AT2G03090.1	ATEXP15,ATEXPA15,ATHEXP ALPHA 1.3,EXP15,EXPA15	expansin A15	Glyma.06G195000	cell wall
EH10	Glyma.11G160000.1	1620.75	2068.14	1173.36	0.567351	-0.817687	6.63424e-05	0.0016291	Glyma.11G160000.1	6.97907	5.96329	21.331	17.4221	0.32718	0.342282	0.5fold	Glyma.11G160000.1	1	PF03330,PF01357	Rare lipoprotein A (RlpA)-like double-psi beta-barrel; Pollen allergen	No Hit	None	AT2G40610.1	ATEXP8,ATEXPA8,ATHEXP ALPHA 1.11,EXP8,EXPA8	expansin A8	Glyma.11G160000	cell wall
EH10	Glyma.15G026700.1	202.826	290.04	115.612	0.398609	-1.32695	2.90843e-06	0.000109108	Glyma.15G026700.1	1.33608	1.05231	7.13357	3.09851	0.187295	0.33962	0.5fold	Glyma.15G026700.1	1	PF03330,PF01357	Rare lipoprotein A (RlpA)-like double-psi beta-barrel; Pollen allergen	No Hit	None	AT2G28950.1	ATEXP6,ATEXPA6,ATHEXP ALPHA 1.8,EXPA6	expansin A6	Glyma.15G026700	cell wall
EH10	Glyma.04G069600.1	837.008	1067.5	606.515	0.568163	-0.815622	0.000558885	0.00977381	Glyma.04G069600.1	1.23165	1.99437	4.2436	4.85469	0.290237	0.410813	0.5fold	Glyma.04G069600.1	6	PF02779,PF02780	Transketolase, pyrimidine binding domain; Transketolase, C-terminal domain	GO:0003824,GO:0008152,GO:0008661,GO:0016114	GO:catalytic activity; GO:metabolic process; GO:1-deoxy-D-xylulose-5-phosphate synthase activity; GO:terpenoid biosynthetic process	AT5G11380.1	DXPS3	1-deoxy-D-xylulose 5-phosphate synthase 3	Glyma.04G069600	cell wall
EH10	Glyma.15G268800.1	3178.83	4403.04	1954.61	0.443923	-1.17162	1.12641e-07	5.85306e-06	Glyma.15G268800.1	1.47143	2.83614	7.54261	7.75574	0.195083	0.365683	0.5fold	Glyma.15G268800.1	6	PF04652,PF02364	Vta1 like; 1,3-beta-glucan synthase component	GO:0003843,GO:0006075,GO:0000148,GO:0016020	GO:1,3-beta-D-glucan synthase activity; GO:(1->3)-beta-D-glucan biosynthetic process; GO:1,3-beta-D-glucan synthase complex; GO:membrane	AT2G31960.1	ATGSL03,ATGSL3,GSL03	glucan synthase-like 3	Glyma.15G268800	cell wall
EH10	Glyma.18G107900.1	1887.69	2515.76	1259.61	0.500685	-0.998024	8.03589e-06	0.000265211	Glyma.18G107900.1	1.01667	1.68443	3.87829	4.75021	0.262143	0.354602	0.5fold	Glyma.18G107900.1	3	PF04652,PF02364	Vta1 like; 1,3-beta-glucan synthase component	GO:0003843,GO:0006075,GO:0000148,GO:0016020	GO:1,3-beta-D-glucan synthase activity; GO:(1->3)-beta-D-glucan biosynthetic process; GO:1,3-beta-D-glucan synthase complex; GO:membrane	AT1G06490.1	ATGSL07,atgsl7,gsl07	glucan synthase-like 7	Glyma.18G107900	cell wall
EH10	Glyma.15G013900.1	1053.38	1851.54	255.224	0.137844	-2.85889	4.94182e-32	1.69142e-29	Glyma.15G013900.1	1.3825	1.5065	15.9477	18.9097	0.0866895	0.0796678	0.5fold	Glyma.15G013900.1	2	PF00400	WD domain, G-beta repeat	GO:0005515	GO:protein binding	AT1G52360.2	No Hit	Coatomer, beta\' subunit	Glyma.15G013900	cell wall
EH10	Glyma.09G211500.1	1082.05	1462.69	701.41	0.479534	-1.0603	1.60318e-06	6.38729e-05	Glyma.09G211500.1	2.97022	3.08189	10.1723	10.907	0.29199	0.282561	0.5fold	Glyma.09G211500.1	2	PF05368	NmrA-like family	GO:0003854,GO:0016616,GO:0006694,GO:0055114,GO:0003824,GO:0050662,GO:0044237	GO:3-beta-hydroxy-delta5-steroid dehydrogenase activity; GO:oxidoreductase activity, acting on the CH-OH group of donors, NAD or NADP as acceptor; GO:steroid biosynthetic process; GO:oxidation-reduction process; GO:catalytic activity; GO:coenzyme binding; GO:cellular metabolic process	AT1G32100.1	ATPRR1,PRR1	pinoresinol reductase 1	Glyma.09G211500	cell wall
EH10	Glyma.09G211600.1	1383.04	1834.56	931.519	0.507762	-0.977776	7.8499e-06	0.000260139	Glyma.09G211600.1	4.5871	5.62938	17.076	15.9866	0.268628	0.352132	0.5fold	Glyma.09G211600.1	1	PF05368	NmrA-like family	GO:0003824,GO:0050662,GO:0044237	GO:catalytic activity; GO:coenzyme binding; GO:cellular metabolic process	AT1G32100.1	ATPRR1,PRR1	pinoresinol reductase 1	Glyma.09G211600	cell wall
EH10	Glyma.07G040600.1	1205.44	1582.15	828.731	0.523799	-0.932914	4.48468e-05	0.00116516	Glyma.07G040600.1	1.65561	2.74948	6.64295	6.79596	0.249228	0.404575	0.5fold	Glyma.07G040600.1	2	PF00092	von Willebrand factor type A domain	No Hit	None	AT1G72500.1	No Hit	None	Glyma.07G040600	cell wall
EH10	Glyma.16G009200.1	667.301	832.103	502.499	0.60389	-0.727642	0.00202513	0.0275171	Glyma.16G009200.1	1.38494	1.95062	4.61735	4.34232	0.299943	0.449211	0.5fold	Glyma.16G009200.1	1	PF00092	von Willebrand factor type A domain	No Hit	None	AT1G72500.1	No Hit	None	Glyma.16G009200	cell wall
EH10	Glyma.03G147700.1	80.2016	158.688	1.71562	0.0108113	-6.53131	1.31952e-24	3.41025e-22	Glyma.03G147700.1	0.0104211	0.0233606	3.1481	1.70216	0.00331029	0.0137241	0.5fold	Glyma.03G147700.1	1	PF03018	Dirigent-like protein	No Hit	None	AT5G42500.1	No Hit	Disease resistance-responsive (dirigent-like protein) family protein	Glyma.03G147700	disease resistance
EH10	Glyma.09G198900.1	364.176	645.629	82.7222	0.128126	-2.96436	4.29186e-25	1.1391e-22	Glyma.09G198900.1	0.451104	0.75398	8.80566	6.19446	0.0512289	0.121718	0.5fold	Glyma.09G198900.1	1	PF03018	Dirigent-like protein	No Hit	None	AT1G64160.1	No Hit	Disease resistance-responsive (dirigent-like protein) family protein	Glyma.09G198900	disease resistance
EH10	Glyma.10G080000.1	2708.7	3698.4	1718.99	0.464793	-1.10534	9.93464e-08	5.23589e-06	Glyma.10G080000.1	5.54852	4.86002	17.7059	20.2988	0.313371	0.239423	0.5fold	Glyma.10G080000.1	1	PF03168	Late embryogenesis abundant protein	No Hit	None	AT3G11660.1	NHL1	NDR1/HIN1-like 1	Glyma.10G080000	disease resistance
EH10	Glyma.06G259000.1	315.295	425.021	205.569	0.483669	-1.04791	6.04002e-05	0.00150486	Glyma.06G259000.1	1.39408	1.38124	4.48471	5.14288	0.310853	0.268574	0.5fold	Glyma.06G259000.1	1	PF00560	Leucine Rich Repeat	GO:0005515	GO:protein binding	AT5G45250.1	RPS4	Disease resistance protein (TIR-NBS-LRR class) family	Glyma.06G259000	disease resistance
EH10	Glyma.15G247500.1	412.747	586.838	238.657	0.406683	-1.29802	6.2834e-07	2.74657e-05	Glyma.15G247500.1	0.681029	1.06864	3.22869	3.68523	0.21093	0.28998	0.5fold	Glyma.15G247500.1	1	PF00560	Leucine Rich Repeat	GO:0005515	GO:protein binding	AT3G05660.1	AtRLP33,RLP33	receptor like protein 33	Glyma.15G247500	disease resistance
EH10	Glyma.16G137000.1	4291.28	7128.82	1453.74	0.203924	-2.2939	2.47568e-24	6.27034e-22	Glyma.16G137000.1	2.6608	5.02248	18.9052	40.765	0.140744	0.123206	0.5fold	Glyma.16G137000.1	1	PF00560	Leucine Rich Repeat	GO:0005515	GO:protein binding	AT5G36930.1	No Hit	Disease resistance protein (TIR-NBS-LRR class) family	Glyma.16G137000	disease resistance
EH10	Glyma.16G169000.1	172.478	252.715	92.2413	0.365002	-1.45402	4.28679e-06	0.000153489	Glyma.16G169000.1	0.617467	0.905804	3.43409	3.31043	0.179805	0.273621	0.5fold	Glyma.16G169000.1	1	PF00560	Leucine Rich Repeat	GO:0005515	GO:protein binding	AT3G05650.1	AtRLP32,RLP32	receptor like protein 32	Glyma.16G169000	disease resistance
EH10	Glyma.16G169500.1	377.36	530.299	224.422	0.423199	-1.24059	1.79415e-06	7.07501e-05	Glyma.16G169500.1	0.500323	0.678149	2.38129	2.15136	0.210106	0.315218	0.5fold	Glyma.16G169500.1	1	PF00560	Leucine Rich Repeat	GO:0005515	GO:protein binding	AT3G05650.1	AtRLP32,RLP32	receptor like protein 32	Glyma.16G169500	disease resistance
EH10	Glyma.16G174400.1	100970	2335.75	199603	85.4557	6.4171	1.23618e-131	1.66036e-128	Glyma.16G174400.1	1296.51	652.199	29.7775	10.6467	43.54	61.2584	2fold	Glyma.16G174400.1	1	PF00560	Leucine Rich Repeat	GO:0005515	GO:protein binding	AT4G28650.1	No Hit	Leucine-rich repeat transmembrane protein kinase family protein	Glyma.16G174400	disease resistance
EH10	Glyma.16G174500.1	95209.7	2017.66	188402	93.3765	6.54499	6.36158e-135	2.68541e-131	Glyma.16G174500.1	974.861	435.737	20.5656	6.44658	47.4025	67.5919	2fold	Glyma.16G174500.1	1	PF00560	Leucine Rich Repeat	GO:0005515	GO:protein binding	AT1G17240.1	AtRLP2,RLP2	receptor like protein 2	Glyma.16G174500	disease resistance
EH10	Glyma.09G272100.1	492.045	674.484	309.606	0.459026	-1.12335	1.05929e-05	0.000340229	Glyma.09G272100.1	0.524941	1.03191	2.92388	2.40958	0.179536	0.428252	0.5fold	Glyma.09G272100.1	2	PF08263,PF00560	Leucine rich repeat N-terminal domain; Leucine Rich Repeat	GO:0005515	GO:protein binding	AT2G34930.1	No Hit	disease resistance family protein / LRR family protein	Glyma.09G272100	disease resistance
EH10	Glyma.16G169200.1	515.808	710.532	321.085	0.451893	-1.14595	3.15673e-06	0.000117528	Glyma.16G169200.1	0.561593	0.768186	2.5478	2.23744	0.220423	0.343332	0.5fold	Glyma.16G169200.1	1	PF08263,PF00560	Leucine rich repeat N-terminal domain; Leucine Rich Repeat	GO:0005515	GO:protein binding	AT1G45616.1	AtRLP6,RLP6	receptor like protein 6	Glyma.16G169200	disease resistance
EH10	Glyma.12G236500.1	1940.06	2929.83	950.294	0.324351	-1.62437	3.81556e-13	4.47998e-11	Glyma.12G236500.1	1.57846	2.2413	7.72981	11.3905	0.204205	0.196769	0.5fold	Glyma.12G236500.1	6	PF00560,PF02892,PF00931	Leucine Rich Repeat; BED zinc finger; NB-ARC domain	GO:0005515,GO:0043531,GO:0003677	GO:protein binding; GO:ADP binding; GO:DNA binding	AT4G27220.1	No Hit	NB-ARC domain-containing disease resistance protein	Glyma.12G236500	disease resistance
EH10	Glyma.U007900.1	616.313	1108.56	124.064	0.111914	-3.15954	6.47065e-33	2.32228e-30	Glyma.U007900.1	0.177413	0.257207	3.3552	2.92553	0.0528769	0.0879182	0.5fold	Glyma.U007900.1	1	PF00560,PF05686,PF08263	Leucine Rich Repeat; Glycosyl transferase family 90; Leucine rich repeat N-terminal domain	GO:0005515	GO:protein binding	AT2G34930.1	No Hit	disease resistance family protein / LRR family protein	Glyma.U007900	disease resistance
EH10	Glyma.06G264200.1	187.48	367.059	7.90167	0.021527	-5.53771	1.01769e-38	4.95686e-36	Glyma.06G264200.1	0.0134437	0.0376702	1.30206	2.332	0.010325	0.0161536	0.5fold	Glyma.06G264200.1	1	PF00560,PF00931	Leucine Rich Repeat; NB-ARC domain	GO:0005515,GO:0043531	GO:protein binding; GO:ADP binding	AT3G44670.1	No Hit	Disease resistance protein (TIR-NBS-LRR class) family	Glyma.06G264200	disease resistance
EH10	Glyma.01G033300.1	463.159	701.643	224.676	0.320214	-1.64289	2.53082e-11	2.35414e-09	Glyma.01G033300.1	0.473661	0.35232	2.42037	2.01716	0.195698	0.174662	0.5fold	Glyma.01G033300.1	1	PF00560,PF00931,PF01582	Leucine Rich Repeat; NB-ARC domain; TIR domain	GO:0005515,GO:0043531,GO:0007165	GO:protein binding; GO:ADP binding; GO:signal transduction	AT5G17680.1	No Hit	disease resistance protein (TIR-NBS-LRR class), putative	Glyma.01G033300	disease resistance
EH10	Glyma.12G135600.1	3534.61	4424.57	2644.66	0.597721	-0.742456	0.000679845	0.0114488	Glyma.12G135600.1	3.46788	5.53071	10.313	13.8588	0.336262	0.399075	0.5fold	Glyma.12G135600.1	3	PF00560,PF00931,PF01582	Leucine Rich Repeat; NB-ARC domain; TIR domain	GO:0005515,GO:0043531,GO:0007165	GO:protein binding; GO:ADP binding; GO:signal transduction	AT5G17680.1	No Hit	disease resistance protein (TIR-NBS-LRR class), putative	Glyma.12G135600	disease resistance
EH10	Glyma.19G055000.1	499.31	672.595	326.026	0.484728	-1.04475	2.29291e-05	0.000654002	Glyma.19G055000.1	0.517444	0.7006	2.07146	2.02032	0.249797	0.346777	0.5fold	Glyma.19G055000.1	6	PF00560,PF00931,PF01582	Leucine Rich Repeat; NB-ARC domain; TIR domain	GO:0005515,GO:0043531,GO:0007165	GO:protein binding; GO:ADP binding; GO:signal transduction	AT5G36930.2	No Hit	Disease resistance protein (TIR-NBS-LRR class) family	Glyma.19G055000	disease resistance
EH10	Glyma.06G261500.1	2991.3	3737.8	2244.8	0.600566	-0.735605	0.000625786	0.0107113	Glyma.06G261500.1	3.67342	4.93977	9.52554	13.8776	0.385639	0.355953	0.5fold	Glyma.06G261500.1	1	PF00560,PF00931,PF01582,PF07725	Leucine Rich Repeat; NB-ARC domain; TIR domain; Leucine Rich Repeat	GO:0005515,GO:0043531,GO:0007165	GO:protein binding; GO:ADP binding; GO:signal transduction	AT5G17680.1	No Hit	disease resistance protein (TIR-NBS-LRR class), putative	Glyma.06G261500	disease resistance
EH10	Glyma.06G259100.1	1214.23	1568.44	860.032	0.548337	-0.866865	9.59776e-05	0.00222638	Glyma.06G259100.1	1.66603	1.96561	4.42938	6.5124	0.376131	0.301826	0.5fold	Glyma.06G259100.1	1	PF00560,PF01582,PF07725,PF00931	Leucine Rich Repeat; TIR domain; Leucine Rich Repeat; NB-ARC domain	GO:0005515,GO:0043531,GO:0007165	GO:protein binding; GO:ADP binding; GO:signal transduction	AT5G17680.1	No Hit	disease resistance protein (TIR-NBS-LRR class), putative	Glyma.06G259100	disease resistance
EH10	Glyma.16G215000.1	405.803	647.455	164.15	0.253531	-1.97976	1.31374e-13	1.62199e-11	Glyma.16G215000.1	0.278446	0.42224	1.95328	2.50411	0.142553	0.168619	0.5fold	Glyma.16G215000.1	1	PF00560,PF01582,PF00931	Leucine Rich Repeat; TIR domain; NB-ARC domain	GO:0005515,GO:0043531,GO:0007165	GO:protein binding; GO:ADP binding; GO:signal transduction	AT5G17680.1	No Hit	disease resistance protein (TIR-NBS-LRR class), putative	Glyma.16G215000	disease resistance
EH10	Glyma.05G197000.1	284.729	467.393	102.065	0.21837	-2.19515	6.54944e-14	8.34179e-12	Glyma.05G197000.1	0.234265	0.384611	1.44566	3.09994	0.162047	0.124071	0.5fold	Glyma.05G197000.1	2	PF01823	MAC/Perforin domain	No Hit	None	AT4G24290.2	No Hit	MAC/Perforin domain-containing protein	Glyma.05G197000	disease resistance
EH10	Glyma.03G043500.1	1556.27	2027.9	1084.63	0.534856	-0.902777	6.1954e-05	0.00153666	Glyma.03G043500.1	1.0796	1.85201	4.35084	4.38143	0.248136	0.422695	0.5fold	Glyma.03G043500.1	1	PF00931	NB-ARC domain	GO:0043531	GO:ADP binding	AT3G14460.1	No Hit	LRR and NB-ARC domains-containing disease resistance protein	Glyma.03G043500	disease resistance
EH10	Glyma.03G053100.1	630.709	825.172	436.246	0.528673	-0.919554	8.14874e-05	0.00194027	Glyma.03G053100.1	1.15742	1.23119	3.42038	4.11146	0.338391	0.299454	0.5fold	Glyma.03G053100.1	1	PF00931	NB-ARC domain	GO:0043531	GO:ADP binding	AT5G36930.2	No Hit	Disease resistance protein (TIR-NBS-LRR class) family	Glyma.03G053100	disease resistance
EH10	Glyma.11G072100.1	989.289	1304.73	673.846	0.516464	-0.953261	7.08247e-05	0.00172531	Glyma.11G072100.1	0.678006	1.37407	2.60207	3.64153	0.260564	0.377333	0.5fold	Glyma.11G072100.1	3	PF00931	NB-ARC domain	GO:0005515,GO:0043531	GO:protein binding; GO:ADP binding	AT5G35450.1	No Hit	Disease resistance protein (CC-NBS-LRR class) family	Glyma.11G072100	disease resistance
EH10	Glyma.12G011700.1	287.329	478.112	96.5453	0.20193	-2.30807	7.24266e-15	1.00006e-12	Glyma.12G011700.1	0.129432	0.268013	0.905536	2.18721	0.142934	0.122537	0.5fold	Glyma.12G011700.1	1	PF00931	NB-ARC domain	GO:0043531	GO:ADP binding	AT3G46530.1	RPP13	NB-ARC domain-containing disease resistance protein	Glyma.12G011700	disease resistance
EH10	Glyma.14G168300.1	145.182	192.985	97.3786	0.50459	-0.986815	0.00389009	0.0456144	Glyma.14G168300.1	0.377662	0.749439	1.47767	2.03868	0.25558	0.36761	0.5fold	Glyma.14G168300.1	1	PF00931	NB-ARC domain	GO:0043531	GO:ADP binding	AT1G61300.1	No Hit	LRR and NB-ARC domains-containing disease resistance protein	Glyma.14G168300	disease resistance
EH10	Glyma.03G075300.1	1204.61	1482.49	926.727	0.625114	-0.677808	0.00309043	0.0383801	Glyma.03G075300.1	0.973505	1.43722	2.47897	3.76019	0.392705	0.38222	0.5fold	Glyma.03G075300.1	1	PF00931,PF01582	NB-ARC domain; TIR domain	GO:0043531,GO:0005515,GO:0007165	GO:ADP binding; GO:protein binding; GO:signal transduction	AT5G36930.2	No Hit	Disease resistance protein (TIR-NBS-LRR class) family	Glyma.03G075300	disease resistance
EH10	Glyma.16G213700.1	486.336	847.206	125.465	0.148093	-2.75542	1.90046e-24	4.88318e-22	Glyma.16G213700.1	0.20508	0.310689	2.03718	3.58677	0.100668	0.0866208	0.5fold	Glyma.16G213700.1	3	PF00931,PF01582	NB-ARC domain; TIR domain	GO:0043531,GO:0005515,GO:0007165	GO:ADP binding; GO:protein binding; GO:signal transduction	AT5G36930.2	No Hit	Disease resistance protein (TIR-NBS-LRR class) family	Glyma.16G213700	disease resistance
EH10	Glyma.03G053600.1	285.208	390.748	179.669	0.459807	-1.1209	3.17385e-05	0.000865966	Glyma.03G053600.1	0.950536	0.989781	3.21015	3.83838	0.296103	0.257864	0.5fold	Glyma.03G053600.1	1	No Hit	None	No Hit	None	AT5G36930.2	No Hit	Disease resistance protein (TIR-NBS-LRR class) family	Glyma.03G053600	disease resistance
EH10	Glyma.08G323700.1	228.17	345.707	110.633	0.320019	-1.64377	5.11631e-08	2.86063e-06	Glyma.08G323700.1	0.459146	0.990261	3.80205	3.26344	0.120763	0.303441	0.5fold	Glyma.08G323700.1	1	No Hit	None	No Hit	None	AT5G55390.1	EDM2	ENHANCED DOWNY MILDEW 2	Glyma.08G323700	disease resistance
EH10	Glyma.13G279600.1	1229.39	1599.86	858.908	0.536864	-0.897371	0.000148225	0.00322447	Glyma.13G279600.1	0.835182	1.83342	3.63916	4.11132	0.229498	0.445944	0.5fold	Glyma.13G279600.1	1	No Hit	None	No Hit	None	AT1G61100.1	No Hit	disease resistance protein (TIR class), putative	Glyma.13G279600	disease resistance
EH10	Glyma.16G030600.1	1277.41	1632.71	922.121	0.56478	-0.824239	0.000352519	0.00668955	Glyma.16G030600.1	1.58051	3.00434	6.65218	6.15738	0.237593	0.487925	0.5fold	Glyma.16G030600.1	2	No Hit	None	No Hit	None	AT2G46180.1	GC4	golgin candidate 4	Glyma.16G030600	disease resistance
EH10	Glyma.07G243500.1	615.198	1214.53	15.862	0.0130602	-6.25868	1.66937e-78	1.42293e-75	Glyma.07G243500.1	0.127135	0.104498	20.4442	9.73507	0.00621866	0.0107342	0.5fold	Glyma.07G243500.1	3	PF00407	Pathogenesis-related protein Bet v I family	GO:0006952,GO:0009607	GO:defense response; GO:response to biotic stimulus	AT1G24020.1	MLP423	MLP-like protein 423	Glyma.07G243500	disease resistance
EH10	Glyma.07G243600.1	237.121	351.218	123.024	0.350279	-1.51342	1.59863e-07	8.00641e-06	Glyma.07G243600.1	0.865774	1.23408	5.92437	3.77512	0.146138	0.326898	0.5fold	Glyma.07G243600.1	2	PF00407	Pathogenesis-related protein Bet v I family	GO:0006952,GO:0009607	GO:defense response; GO:response to biotic stimulus	AT1G24020.1	MLP423	MLP-like protein 423	Glyma.07G243600	disease resistance
EH10	Glyma.15G146400.1	11447.8	17434.4	5461.33	0.313251	-1.67461	4.91761e-15	6.93055e-13	Glyma.15G146400.1	23.7768	38.6523	172.422	146.454	0.137899	0.263922	0.5fold	Glyma.15G146400.1	1	PF00407	Pathogenesis-related protein Bet v I family	GO:0006952,GO:0009607	GO:defense response; GO:response to biotic stimulus	AT1G24020.1	MLP423	MLP-like protein 423	Glyma.15G146400	disease resistance
EH10	Glyma.15G217100.1	462.912	763.637	162.188	0.212389	-2.23522	8.15709e-19	1.46377e-16	Glyma.15G217100.1	1.75462	0.740131	9.8218	11.3652	0.178646	0.0651226	0.5fold	Glyma.15G217100.1	1	PF00407	Pathogenesis-related protein Bet v I family	GO:0006952,GO:0009607	GO:defense response; GO:response to biotic stimulus	AT1G70890.1	MLP43	MLP-like protein 43	Glyma.15G217100	disease resistance
EH10	Glyma.17G030100.1	196.282	329.293	63.2721	0.192145	-2.37973	1.05765e-13	1.31867e-11	Glyma.17G030100.1	0.349234	0.712606	6.10199	2.53914	0.0572327	0.280649	0.5fold	Glyma.17G030100.1	1	PF00407	Pathogenesis-related protein Bet v I family	GO:0006952,GO:0009607	GO:defense response; GO:response to biotic stimulus	AT1G24020.1	MLP423	MLP-like protein 423	Glyma.17G030100	disease resistance
EH10	Glyma.17G030400.1	708.564	1202.3	214.833	0.178686	-2.4845	2.96399e-24	7.42229e-22	Glyma.17G030400.1	1.58657	1.41721	18.8691	9.52396	0.0840833	0.148804	0.5fold	Glyma.17G030400.1	1	PF00407	Pathogenesis-related protein Bet v I family	GO:0006952,GO:0009607	GO:defense response; GO:response to biotic stimulus	AT1G24020.1	MLP423	MLP-like protein 423	Glyma.17G030400	disease resistance
EH10	Glyma.03G069100.1	109.185	172.146	46.2236	0.268514	-1.89693	3.56041e-07	1.65073e-05	Glyma.03G069100.1	0.302483	0.47259	2.51534	2.12	0.120255	0.22292	0.5fold	Glyma.03G069100.1	1	PF02678	Pirin	No Hit	None	AT2G43120.1	No Hit	RmlC-like cupins superfamily protein	Glyma.03G069100	disease resistance
EH10	Glyma.14G017000.1	248.653	398.388	98.9171	0.248293	-2.00988	2.35402e-12	2.50512e-10	Glyma.14G017000.1	0.537797	0.436053	3.7337	2.96047	0.144039	0.147292	0.5fold	Glyma.14G017000.1	1	PF05726,PF02678	Pirin C-terminal cupin domain; Pirin	No Hit	None	AT1G50590.1	No Hit	RmlC-like cupins superfamily protein	Glyma.14G017000	disease resistance
EH10	Glyma.18G300500.1	851.284	1426.95	275.615	0.19315	-2.37221	4.28916e-23	1.00588e-20	Glyma.18G300500.1	1.32998	1.35403	13.584	9.63073	0.0979074	0.140595	0.5fold	Glyma.18G300500.1	1	PF05726,PF02678	Pirin C-terminal cupin domain; Pirin	No Hit	None	AT2G43120.1	No Hit	RmlC-like cupins superfamily protein	Glyma.18G300500	disease resistance
EH10	Glyma.02G296500.1	197.485	303.493	91.4763	0.301412	-1.73019	8.24004e-09	5.3474e-07	Glyma.02G296500.1	0.509399	0.467766	2.99332	2.47807	0.170179	0.188762	0.5fold	Glyma.02G296500.1	1	PF02678,PF05726	Pirin; Pirin C-terminal cupin domain	No Hit	None	AT1G50590.1	No Hit	RmlC-like cupins superfamily protein	Glyma.02G296500	disease resistance
EH10	Glyma.08G361100.1	546.186	948.995	143.376	0.151082	-2.7266	5.89269e-26	1.62226e-23	Glyma.08G361100.1	0.696953	0.653999	8.48445	6.57262	0.0821448	0.0995035	0.5fold	Glyma.08G361100.1	1	PF02678,PF05726	Pirin; Pirin C-terminal cupin domain	No Hit	None	AT2G43120.1	No Hit	RmlC-like cupins superfamily protein	Glyma.08G361100	disease resistance
EH10	Glyma.13G326900.1	3728.38	4638.49	2818.26	0.607581	-0.718852	0.00101329	0.0157537	Glyma.13G326900.1	6.42126	11.4502	23.7237	22.9658	0.270669	0.498575	0.5fold	Glyma.13G326900.1	3	PF00069	Protein kinase domain	GO:0004672,GO:0005524,GO:0006468	GO:protein kinase activity; GO:ATP binding; GO:protein phosphorylation	AT5G60550.1	ATSNAK1,GRIK2	geminivirus rep interacting kinase 2	Glyma.13G326900	disease resistance
EH10	Glyma.10G041200.1	99.1534	145.073	53.2333	0.366941	-1.44638	0.000263182	0.00524526	Glyma.10G041200.1	0.274823	0.726069	1.5391	2.65485	0.178561	0.273488	0.5fold	Glyma.10G041200.1	1	PF05899	Protein of unknown function (DUF861)	No Hit	None	AT3G04300.1	No Hit	RmlC-like cupins superfamily protein	Glyma.10G041200	disease resistance
EH10	Glyma.13G128100.1	210.961	312.994	108.927	0.348016	-1.52277	6.24765e-07	2.73441e-05	Glyma.13G128100.1	0.641985	1.07454	3.17799	4.70891	0.20201	0.228192	0.5fold	Glyma.13G128100.1	1	PF05899	Protein of unknown function (DUF861)	No Hit	None	AT3G04300.1	No Hit	RmlC-like cupins superfamily protein	Glyma.13G128100	disease resistance
EH10	Glyma.17G221100.1	1397.8	1843.07	952.52	0.516811	-0.952291	2.02852e-05	0.000589194	Glyma.17G221100.1	3.26625	4.78053	12.2034	12.974	0.267651	0.36847	0.5fold	Glyma.17G221100.1	2	PF00481	Protein phosphatase 2C	GO:0003824	GO:catalytic activity	AT4G31750.1	WIN2	HOPW1-1-interacting 2	Glyma.17G221100	disease resistance
EH10	Glyma.13G346200.1	582.383	727.518	437.248	0.601013	-0.734533	0.0037946	0.0447492	Glyma.13G346200.1	0.645058	1.23168	2.19143	2.73941	0.294355	0.449615	0.5fold	Glyma.13G346200.1	10	PF00566	Rab-GTPase-TBC domain	GO:0005097,GO:0032313	GO:Rab GTPase activator activity; GO:regulation of Rab GTPase activity	AT2G43490.4	No Hit	Ypt/Rab-GAP domain of gyp1p superfamily protein	Glyma.13G346200	disease resistance
EH10	Glyma.17G114400.1	198.613	268.809	128.417	0.477724	-1.06575	0.000588257	0.010187	Glyma.17G114400.1	0.513729	1.02925	2.46559	2.60964	0.208359	0.394403	0.5fold	Glyma.17G114400.1	1	PF00566	Rab-GTPase-TBC domain	GO:0005097,GO:0032313	GO:Rab GTPase activator activity; GO:regulation of Rab GTPase activity	AT4G13730.3	No Hit	Ypt/Rab-GAP domain of gyp1p superfamily protein	Glyma.17G114400	disease resistance
EH10	Glyma.09G277100.1	373.024	470.05	275.998	0.587168	-0.768155	0.0033719	0.0409841	Glyma.09G277100.1	1.18381	1.69399	3.40574	4.54303	0.347593	0.372876	0.5fold	Glyma.09G277100.1	8	PF05184,PF03489	Saposin-like type B, region 1; Saposin-like type B, region 2	GO:0006629	GO:lipid metabolic process	AT3G51730.1	No Hit	saposin B domain-containing protein	Glyma.09G277100	disease resistance
EH10	Glyma.09G277200.1	1454.28	1794.52	1114.03	0.620794	-0.687813	0.000968296	0.0151896	Glyma.09G277200.1	6.45247	6.1844	16.7656	17.4821	0.384863	0.353757	0.5fold	Glyma.09G277200.1	5	PF05184,PF03489	Saposin-like type B, region 1; Saposin-like type B, region 2	GO:0006629	GO:lipid metabolic process	AT3G51730.1	No Hit	saposin B domain-containing protein	Glyma.09G277200	disease resistance
EH10	Glyma.18G212100.1	193.791	268.655	118.926	0.442673	-1.17569	8.5818e-05	0.00202759	Glyma.18G212100.1	0.852117	0.964725	2.95742	3.8465	0.288129	0.250806	0.5fold	Glyma.18G212100.1	1	PF03489,PF05184	Saposin-like type B, region 2; Saposin-like type B, region 1	GO:0006629	GO:lipid metabolic process	AT3G51730.1	No Hit	saposin B domain-containing protein	Glyma.18G212100	disease resistance
EH10	Glyma.19G111400.1	313.436	396.429	230.442	0.581293	-0.782663	0.00432868	0.0493982	Glyma.19G111400.1	0.805856	1.26672	2.4702	3.26176	0.326231	0.388355	0.5fold	Glyma.19G111400.1	1	PF03489,PF05184	Saposin-like type B, region 2; Saposin-like type B, region 1	GO:0006629	GO:lipid metabolic process	AT3G51730.1	No Hit	saposin B domain-containing protein	Glyma.19G111400	disease resistance
EH10	Glyma.19G111500.1	1012.76	1234.09	791.436	0.64131	-0.640906	0.00280465	0.035599	Glyma.19G111500.1	2.7964	2.80864	7.22088	7.41882	0.387266	0.378584	0.5fold	Glyma.19G111500.1	1	PF03489,PF05184	Saposin-like type B, region 2; Saposin-like type B, region 1	GO:0006629	GO:lipid metabolic process	AT3G51730.1	No Hit	saposin B domain-containing protein	Glyma.19G111500	disease resistance
EH10	Glyma.06G261400.1	2754.23	3439.26	2069.21	0.601644	-0.733018	0.00065993	0.0111668	Glyma.06G261400.1	2.71357	3.62005	7.09162	10.0983	0.382645	0.358483	0.5fold	Glyma.06G261400.1	1	PF00954,PF01453,PF07725,PF01582,PF00560,PF00931,PF08276	S-locus glycoprotein family; D-mannose binding lectin; Leucine Rich Repeat; TIR domain; Leucine Rich Repeat; NB-ARC domain; PAN-like domain	GO:0005515,GO:0043531,GO:0048544,GO:0007165	GO:protein binding; GO:ADP binding; GO:recognition of pollen; GO:signal transduction	AT5G17680.1	No Hit	disease resistance protein (TIR-NBS-LRR class), putative	Glyma.06G261400	disease resistance
EH10	Glyma.05G204600.1	181.804	260.534	103.074	0.395625	-1.3378	7.56025e-06	0.000251953	Glyma.05G204600.1	0.839806	0.761034	3.80111	3.03528	0.220937	0.250729	0.5fold	Glyma.05G204600.1	1	PF00314	Thaumatin family	No Hit	None	AT4G11650.1	ATOSM34,OSM34	osmotin 34	Glyma.05G204600	disease resistance
EH10	Glyma.11G140800.1	338.487	569.538	107.436	0.188638	-2.40631	3.5838e-18	6.13307e-16	Glyma.11G140800.1	0.528693	0.560369	5.72482	3.88223	0.092351	0.144342	0.5fold	Glyma.11G140800.1	1	PF00314	Thaumatin family	No Hit	None	AT2G28790.1	No Hit	Pathogenesis-related thaumatin superfamily protein	Glyma.11G140800	disease resistance
EH10	Glyma.17G258500.1	2611.52	3681.16	1541.89	0.418859	-1.25546	4.07376e-09	2.7951e-07	Glyma.17G258500.1	5.92117	7.31964	28.6696	23.2115	0.206531	0.315345	0.5fold	Glyma.17G258500.1	1	PF00314	Thaumatin family	No Hit	None	AT1G75800.1	No Hit	Pathogenesis-related thaumatin superfamily protein	Glyma.17G258500	disease resistance
EH10	Glyma.06G259400.1	2290.9	3254.96	1326.84	0.407635	-1.29465	3.79991e-09	2.62549e-07	Glyma.06G259400.1	2.06859	2.73537	7.16689	12.1045	0.288631	0.22598	0.5fold	Glyma.06G259400.1	6	PF01582,PF07725,PF00560,PF00931	TIR domain; Leucine Rich Repeat; Leucine Rich Repeat; NB-ARC domain	GO:0005515,GO:0043531,GO:0007165	GO:protein binding; GO:ADP binding; GO:signal transduction	AT5G17680.1	No Hit	disease resistance protein (TIR-NBS-LRR class), putative	Glyma.06G259400	disease resistance
EH10	Glyma.06G259800.1	1881.8	2749.24	1014.35	0.368956	-1.43848	9.95502e-11	8.61799e-09	Glyma.06G259800.1	1.54056	1.9188	5.06756	10.3613	0.304005	0.185188	0.5fold	Glyma.06G259800.1	6	PF01582,PF00560,PF00931	TIR domain; Leucine Rich Repeat; NB-ARC domain	GO:0005515,GO:0043531,GO:0007165	GO:protein binding; GO:ADP binding; GO:signal transduction	AT4G12010.1	No Hit	Disease resistance protein (TIR-NBS-LRR class) family	Glyma.06G259800	disease resistance
EH10	Glyma.06G268700.1	1036.68	1498.35	575.007	0.383759	-1.38173	6.08893e-09	4.04318e-07	Glyma.06G268700.1	0.556028	1.15917	3.07181	3.93173	0.18101	0.294826	0.5fold	Glyma.06G268700.1	5	PF01582,PF00560,PF00931	TIR domain; Leucine Rich Repeat; NB-ARC domain	GO:0005515,GO:0043531,GO:0007165	GO:protein binding; GO:ADP binding; GO:signal transduction	AT3G25510.1	No Hit	disease resistance protein (TIR-NBS-LRR class), putative	Glyma.06G268700	disease resistance
EH10	Glyma.16G214000.1	248.803	421.746	75.8597	0.179871	-2.47497	5.46606e-16	8.13003e-14	Glyma.16G214000.1	0.14184	0.230969	1.21577	2.1087	0.116667	0.109531	0.5fold	Glyma.16G214000.1	4	PF01582,PF00560,PF00931	TIR domain; Leucine Rich Repeat; NB-ARC domain	GO:0005515,GO:0043531,GO:0007165	GO:protein binding; GO:ADP binding; GO:signal transduction	AT5G17680.1	No Hit	disease resistance protein (TIR-NBS-LRR class), putative	Glyma.16G214000	disease resistance
EH10	Glyma.U035700.1	433.753	741.265	126.24	0.170303	-2.55382	6.59179e-21	1.3717e-18	Glyma.U035700.1	0.207548	0.354348	2.45148	2.80978	0.0846623	0.126112	0.5fold	Glyma.U035700.1	9	PF01582,PF00560,PF00931	TIR domain; Leucine Rich Repeat; NB-ARC domain	GO:0005515,GO:0043531,GO:0007165	GO:protein binding; GO:ADP binding; GO:signal transduction	AT5G17680.1	No Hit	disease resistance protein (TIR-NBS-LRR class), putative	Glyma.U035700	disease resistance
EH10	Glyma.06G256000.1	821.6	1167.97	475.234	0.406891	-1.29729	2.7635e-08	1.64635e-06	Glyma.06G256000.1	0.877523	1.00858	2.90665	4.77336	0.301902	0.211293	0.5fold	Glyma.06G256000.1	10	PF01582,PF00560,PF00931,PF07725	TIR domain; Leucine Rich Repeat; NB-ARC domain; Leucine Rich Repeat	GO:0005515,GO:0043531,GO:0007165	GO:protein binding; GO:ADP binding; GO:signal transduction	AT5G17680.1	No Hit	disease resistance protein (TIR-NBS-LRR class), putative	Glyma.06G256000	disease resistance
EH10	Glyma.06G260100.1	4062.23	5237.79	2886.66	0.551122	-0.859557	5.64246e-05	0.00142018	Glyma.06G260100.1	4.54297	5.78929	11.1844	19.5835	0.406188	0.295621	0.5fold	Glyma.06G260100.1	1	PF01582,PF00560,PF00931,PF07725	TIR domain; Leucine Rich Repeat; NB-ARC domain; Leucine Rich Repeat	GO:0005515,GO:0043531,GO:0007165	GO:protein binding; GO:ADP binding; GO:signal transduction	AT4G12010.1	No Hit	Disease resistance protein (TIR-NBS-LRR class) family	Glyma.06G260100	disease resistance
EH10	Glyma.03G052800.1	1117.17	1450.49	783.858	0.540411	-0.887871	6.2932e-05	0.00155613	Glyma.03G052800.1	1.00678	1.15804	2.96119	3.66855	0.339993	0.315666	0.5fold	Glyma.03G052800.1	5	PF01582,PF00931	TIR domain; NB-ARC domain	GO:0043531,GO:0005515,GO:0007165	GO:ADP binding; GO:protein binding; GO:signal transduction	AT5G36930.2	No Hit	Disease resistance protein (TIR-NBS-LRR class) family	Glyma.03G052800	disease resistance
EH10	Glyma.06G267400.1	551.643	819.317	283.969	0.346593	-1.52869	2.0313e-09	1.47476e-07	Glyma.06G267400.1	0.299798	0.617972	1.88529	2.26717	0.15902	0.272574	0.5fold	Glyma.06G267400.1	4	PF01582,PF00931	TIR domain; NB-ARC domain	GO:0043531,GO:0005515,GO:0007165	GO:ADP binding; GO:protein binding; GO:signal transduction	AT3G25510.1	No Hit	disease resistance protein (TIR-NBS-LRR class), putative	Glyma.06G267400	disease resistance
EH10	Glyma.08G301200.1	706.981	930.207	483.755	0.520051	-0.943275	9.20303e-05	0.00215256	Glyma.08G301200.1	0.588109	0.957551	2.16669	2.59419	0.271432	0.369114	0.5fold	Glyma.08G301200.1	1	PF01582,PF00931	TIR domain; NB-ARC domain	GO:0043531,GO:0005515,GO:0007165	GO:ADP binding; GO:protein binding; GO:signal transduction	AT5G36930.2	No Hit	Disease resistance protein (TIR-NBS-LRR class) family	Glyma.08G301200	disease resistance
EH10	Glyma.16G136200.1	555.243	835.026	275.46	0.329881	-1.59998	3.79119e-10	3.025e-08	Glyma.16G136200.1	0.432481	0.750561	1.73189	3.99232	0.249717	0.188002	0.5fold	Glyma.16G136200.1	1	PF01582,PF00931	TIR domain; NB-ARC domain	GO:0043531,GO:0005515,GO:0007165	GO:ADP binding; GO:protein binding; GO:signal transduction	AT5G17680.1	No Hit	disease resistance protein (TIR-NBS-LRR class), putative	Glyma.16G136200	disease resistance
EH10	Glyma.16G136900.1	417.934	569.79	266.078	0.466976	-1.09858	6.32448e-05	0.00156343	Glyma.16G136900.1	0.444619	0.987101	1.18304	3.6088	0.375828	0.273526	0.5fold	Glyma.16G136900.1	2	PF01582,PF00931	TIR domain; NB-ARC domain	GO:0043531,GO:0005515,GO:0007165	GO:ADP binding; GO:protein binding; GO:signal transduction	AT5G36930.1	No Hit	Disease resistance protein (TIR-NBS-LRR class) family	Glyma.16G136900	disease resistance
EH10	Glyma.16G137200.1	444.703	833.095	56.3114	0.0675931	-3.88698	1.80764e-39	8.95205e-37	Glyma.16G137200.1	0.193151	0.290413	2.85171	8.72901	0.0677317	0.0332698	0.5fold	Glyma.16G137200.1	1	PF01582,PF00931	TIR domain; NB-ARC domain	GO:0043531,GO:0005515,GO:0007165	GO:ADP binding; GO:protein binding; GO:signal transduction	AT5G17680.1	No Hit	disease resistance protein (TIR-NBS-LRR class), putative	Glyma.16G137200	disease resistance
EH10	Glyma.16G137300.1	501.762	822.532	180.993	0.220043	-2.18414	8.70646e-17	1.35881e-14	Glyma.16G137300.1	0.271774	0.438929	1.71976	3.46737	0.15803	0.126588	0.5fold	Glyma.16G137300.1	2	PF01582,PF00931	TIR domain; NB-ARC domain	GO:0043531,GO:0005515,GO:0007165	GO:ADP binding; GO:protein binding; GO:signal transduction	AT5G17680.1	No Hit	disease resistance protein (TIR-NBS-LRR class), putative	Glyma.16G137300	disease resistance
EH10	Glyma.16G137600.1	556.091	752.785	359.398	0.477425	-1.06665	4.57409e-05	0.00118354	Glyma.16G137600.1	0.460801	1.02072	1.395	3.45296	0.330324	0.295607	0.5fold	Glyma.16G137600.1	1	PF01582,PF00931	TIR domain; NB-ARC domain	GO:0043531,GO:0005515,GO:0007165	GO:ADP binding; GO:protein binding; GO:signal transduction	AT5G17680.1	No Hit	disease resistance protein (TIR-NBS-LRR class), putative	Glyma.16G137600	disease resistance
EH10	Glyma.16G210800.1	860.558	1238.39	482.724	0.389799	-1.3592	4.75266e-09	3.2161e-07	Glyma.16G210800.1	0.67125	0.763614	2.48207	3.62004	0.27044	0.210941	0.5fold	Glyma.16G210800.1	4	PF01582,PF00931	TIR domain; NB-ARC domain	GO:0043531,GO:0005515,GO:0007165	GO:ADP binding; GO:protein binding; GO:signal transduction	AT5G36930.2	No Hit	Disease resistance protein (TIR-NBS-LRR class) family	Glyma.16G210800	disease resistance
EH10	Glyma.03G117200.1	61.6906	111.166	12.2153	0.109883	-3.18596	6.56486e-10	5.04731e-08	Glyma.03G117200.1	0.184851	0.704433	5.32837	6.76324	0.0346918	0.104156	0.5fold	Glyma.03G117200.1	1	PF12609	Wound-induced protein	No Hit	None	AT4G10265.1	No Hit	Wound-responsive family protein	Glyma.03G117200	disease resistance
EH10	Glyma.06G297600.1	1507.8	2044.88	970.729	0.474713	-1.07487	4.57099e-06	0.000162017	Glyma.06G297600.1	5.3757	14.1847	32.7014	30.517	0.164387	0.464812	0.5fold	Glyma.06G297600.1	1	PF12609	Wound-induced protein	No Hit	None	AT4G10265.1	No Hit	Wound-responsive family protein	Glyma.06G297600	disease resistance
EH10	Glyma.06G298600.1	1769.05	2385.24	1152.86	0.483332	-1.04891	7.95341e-06	0.000262979	Glyma.06G298600.1	6.03383	17.1116	35.9148	37.1615	0.168004	0.460467	0.5fold	Glyma.06G298600.1	1	PF12609	Wound-induced protein	No Hit	None	AT4G10265.1	No Hit	Wound-responsive family protein	Glyma.06G298600	disease resistance
EH10	Glyma.06G299000.1	376.299	493.715	258.883	0.524357	-0.93138	0.000915421	0.0145143	Glyma.06G299000.1	2.081	5.90288	10.6128	12.634	0.196084	0.467222	0.5fold	Glyma.06G299000.1	1	PF12609	Wound-induced protein	No Hit	None	AT4G10265.1	No Hit	Wound-responsive family protein	Glyma.06G299000	disease resistance
EH10	Glyma.12G200400.1	220.932	350.211	91.6534	0.261709	-1.93396	3.83176e-10	3.05462e-08	Glyma.12G200400.1	0.431789	1.04384	4.60761	4.10441	0.0937121	0.254321	0.5fold	Glyma.12G200400.1	1	PF12609	Wound-induced protein	No Hit	None	AT4G10270.1	No Hit	Wound-responsive family protein	Glyma.12G200400	disease resistance
EH10	Glyma.12G218300.1	387.394	696.291	78.4971	0.112736	-3.14898	3.38962e-27	9.53903e-25	Glyma.12G218300.1	0.336457	0.933348	7.05076	10.1888	0.0477192	0.0916051	0.5fold	Glyma.12G218300.1	1	PF12609	Wound-induced protein	No Hit	None	AT4G10265.1	No Hit	Wound-responsive family protein	Glyma.12G218300	disease resistance
EH10	Glyma.13G282200.1	231.806	331.303	132.309	0.399359	-1.32424	1.34612e-05	0.000416216	Glyma.13G282200.1	0.544696	1.278	2.89736	4.18511	0.187998	0.305369	0.5fold	Glyma.13G282200.1	1	PF12609	Wound-induced protein	No Hit	None	AT4G10265.1	No Hit	Wound-responsive family protein	Glyma.13G282200	disease resistance
EH10	Glyma.13G282400.1	221.825	315.135	128.515	0.407808	-1.29404	2.47912e-05	0.000699671	Glyma.13G282400.1	0.846121	1.93516	4.39013	6.2154	0.192732	0.311349	0.5fold	Glyma.13G282400.1	1	PF12609	Wound-induced protein	No Hit	None	AT4G10265.1	No Hit	Wound-responsive family protein	Glyma.13G282400	disease resistance
EH10	Glyma.13G301400.1	307.486	430.234	184.739	0.429391	-1.21964	3.41403e-05	0.000922694	Glyma.13G301400.1	0.748543	2.73209	5.28911	6.85938	0.141525	0.3983	0.5fold	Glyma.13G301400.1	1	PF12609	Wound-induced protein	No Hit	None	AT4G10265.1	No Hit	Wound-responsive family protein	Glyma.13G301400	disease resistance
EH10	Glyma.13G301900.1	84.1515	138.932	29.3715	0.21141	-2.24189	1.56952e-07	7.87844e-06	Glyma.13G301900.1	0.155275	0.42929	1.95743	2.27245	0.0793259	0.188911	0.5fold	Glyma.13G301900.1	1	PF12609	Wound-induced protein	No Hit	None	AT4G10265.1	No Hit	Wound-responsive family protein	Glyma.13G301900	disease resistance
EH10	Glyma.18G202300.1	54.4384	100.093	8.78402	0.0877588	-3.51031	4.19702e-10	3.32191e-08	Glyma.18G202300.1	0.106353	0.516546	3.18826	7.2728	0.0333575	0.0710245	0.5fold	Glyma.18G202300.1	1	PF12609	Wound-induced protein	No Hit	None	AT4G10265.1	No Hit	Wound-responsive family protein	Glyma.18G202300	disease resistance
EH10	Glyma.04G015700.1	1044.49	1470.38	618.602	0.420708	-1.24911	4.71853e-08	2.67274e-06	Glyma.04G015700.1	1.85024	2.67922	9.19334	8.22228	0.201258	0.325849	0.5fold	Glyma.04G015700.1	1	PF03094	Mlo family	GO:0006952,GO:0016021	GO:defense response; GO:integral component of membrane	AT2G39200.1	ATMLO12,MLO12	Seven transmembrane MLO family protein	Glyma.04G015700	disease resistance
EH10	Glyma.06G015700.1	319.269	429.684	208.854	0.486066	-1.04078	0.000133458	0.00294337	Glyma.06G015700.1	0.601538	1.07196	3.01881	2.44291	0.199263	0.438806	0.5fold	Glyma.06G015700.1	2	PF03094	Mlo family	GO:0006952,GO:0016021	GO:defense response; GO:integral component of membrane	AT2G39200.1	ATMLO12,MLO12	Seven transmembrane MLO family protein	Glyma.06G015700	disease resistance
EH10	Glyma.19G029000.1	1199.24	1490.98	907.504	0.608664	-0.716281	0.00233073	0.0307825	Glyma.19G029000.1	1.71764	3.34145	6.19624	6.90116	0.277207	0.484186	0.5fold	Glyma.19G029000.1	3	No Hit	None	No Hit	None	AT5G15540.1	ATSCC2,EMB2773,SCC2	PHD finger family protein	Glyma.19G029000	DNA replication/repair
EH10	Glyma.01G188000.1	964.285	1203.12	725.452	0.602976	-0.729828	0.00196919	0.0268931	Glyma.01G188000.1	1.18966	2.13457	4.29474	4.45352	0.277005	0.479298	0.5fold	Glyma.01G188000.1	1	PF00856	SET domain	GO:0005515	GO:protein binding	AT2G23380.1	CLF,ICU1,SDG1,SET1	SET domain-containing protein	Glyma.01G188000	DNA replication/repair
EH10	Glyma.11G054100.1	1019.05	1267.01	771.097	0.608598	-0.716439	0.00234301	0.0308895	Glyma.11G054100.1	1.23625	2.25198	4.42803	4.65504	0.279187	0.483773	0.5fold	Glyma.11G054100.1	2	PF00856	SET domain	GO:0005515	GO:protein binding	AT2G23380.1	CLF,ICU1,SDG1,SET1	SET domain-containing protein	Glyma.11G054100	DNA replication/repair
EH10	Glyma.13G369800.1	2803.42	3837.62	1769.23	0.461022	-1.11709	8.73149e-08	4.66277e-06	Glyma.13G369800.1	8.2683	8.64101	33.3982	27.7619	0.247567	0.311255	0.5fold	Glyma.13G369800.1	1	PF01370	NAD dependent epimerase/dehydratase family	GO:0016491,GO:0008152,GO:0003854,GO:0016616,GO:0006694,GO:0055114,GO:0003824,GO:0050662,GO:0044237,GO:0009058	GO:oxidoreductase activity; GO:metabolic process; GO:3-beta-hydroxy-delta5-steroid dehydrogenase activity; GO:oxidoreductase activity, acting on the CH-OH group of donors, NAD or NADP as acceptor; GO:steroid biosynthetic process; GO:oxidation-reduction process; GO:catalytic activity; GO:coenzyme binding; GO:cellular metabolic process; GO:biosynthetic process	AT1G80820.1	ATCCR2,CCR2	cinnamoyl coa reductase	Glyma.13G369800	flavonoid pathway
EH10	Glyma.02G069100.1	268.73	346.156	191.304	0.552653	-0.855553	0.000564624	0.00985474	Glyma.02G069100.1	1.16654	0.634706	3.21894	2.53806	0.3624	0.250075	0.5fold	Glyma.02G069100.1	3	PF02458	Transferase family	GO:0016747	GO:transferase activity, transferring acyl groups other than amino-acyl groups	AT1G65450.1	No Hit	HXXXD-type acyl-transferase family protein	Glyma.02G069100	flavonoid pathway
EH10	Glyma.08G220200.1	1407.67	1721.68	1093.66	0.635226	-0.654659	0.00194715	0.0266577	Glyma.08G220200.1	3.72866	3.94726	9.84177	10.3009	0.378861	0.383198	0.5fold	Glyma.08G220200.1	3	PF02458	Transferase family	GO:0016747	GO:transferase activity, transferring acyl groups other than amino-acyl groups	AT5G48930.1	HCT	hydroxycinnamoyl-CoA shikimate/quinate hydroxycinnamoyl transferase	Glyma.08G220200	flavonoid pathway
EH10	Glyma.13G095600.1	1091.48	1723.12	459.832	0.26686	-1.90584	5.82339e-17	9.26797e-15	Glyma.13G095600.1	1.40257	1.23464	8.57406	8.17813	0.163583	0.150969	0.5fold	Glyma.13G095600.1	2	PF00501	AMP-binding enzyme	GO:0003824,GO:0008152	GO:catalytic activity; GO:metabolic process	AT3G21240.1	4CL2,AT4CL2	4-coumarate:CoA ligase 2	Glyma.13G095600	flavonoid pathway
EH10	Glyma.13G372000.1	3081.37	4317.64	1845.1	0.42734	-1.22654	9.79309e-09	6.25002e-07	Glyma.13G372000.1	5.63917	7.48905	26.0126	24.0927	0.216786	0.310843	0.5fold	Glyma.13G372000.1	1	PF00501	AMP-binding enzyme	GO:0003824,GO:0008152	GO:catalytic activity; GO:metabolic process	AT3G21240.1	4CL2,AT4CL2	4-coumarate:CoA ligase 2	Glyma.13G372000	flavonoid pathway
EH10	Glyma.15G001700.1	2569.66	3630.92	1508.4	0.415431	-1.26732	3.29477e-09	2.31803e-07	Glyma.15G001700.1	4.49499	5.56866	21.0276	18.7361	0.213766	0.297216	0.5fold	Glyma.15G001700.1	1	PF00501	AMP-binding enzyme	GO:0003824,GO:0008152	GO:catalytic activity; GO:metabolic process	AT3G21240.1	4CL2,AT4CL2	4-coumarate:CoA ligase 2	Glyma.15G001700	flavonoid pathway
EH10	Glyma.17G064600.1	1711.37	2391.9	1030.84	0.43097	-1.21434	8.01906e-09	5.21545e-07	Glyma.17G064600.1	3.79347	3.01117	14.1764	12.8368	0.26759	0.234574	0.5fold	Glyma.17G064600.1	1	PF00501	AMP-binding enzyme	GO:0003824,GO:0008152	GO:catalytic activity; GO:metabolic process	AT3G21240.1	4CL2,AT4CL2	4-coumarate:CoA ligase 2	Glyma.17G064600	flavonoid pathway
EH10	Glyma.17G173200.1	335.049	426.138	243.961	0.572492	-0.804672	0.00252986	0.0328205	Glyma.17G173200.1	1.21483	1.90157	4.56438	4.17837	0.266154	0.455098	0.5fold	Glyma.17G173200.1	1	No Hit	None	No Hit	None	AT5G42800.1	DFR,M318,TT3	dihydroflavonol 4-reductase	Glyma.17G173200	flavonoid pathway
EH10	Glyma.11G011500.1	8677.09	12655.4	4698.82	0.371291	-1.42938	6.79607e-12	6.82278e-10	Glyma.11G011500.1	17.7718	19.294	81.0434	84.9719	0.219288	0.227064	0.5fold	Glyma.11G011500.1	2	PF02797,PF00195	Chalcone and stilbene synthases, C-terminal domain; Chalcone and stilbene synthases, N-terminal domain	GO:0016746,GO:0009058,GO:0016747,GO:0006633,GO:0016020,GO:0008610,GO:0004315	GO:transferase activity, transferring acyl groups; GO:biosynthetic process; GO:transferase activity, transferring acyl groups other than amino-acyl groups; GO:fatty acid biosynthetic process; GO:membrane; GO:lipid biosynthetic process; GO:3-oxoacyl-[acyl-carrier-protein] synthase activity	AT5G13930.1	ATCHS,CHS,TT4	Chalcone and stilbene synthase family protein	Glyma.11G011500	flavonoid pathway
EH10	Glyma.01G228700.1	10866.6	15599.2	6133.97	0.393224	-1.34658	1.3987e-10	1.18879e-08	Glyma.01G228700.1	25.0038	32.1839	113.637	124.41	0.220032	0.258692	0.5fold	Glyma.01G228700.1	1	PF00195,PF02797	Chalcone and stilbene synthases, N-terminal domain; Chalcone and stilbene synthases, C-terminal domain	GO:0016746,GO:0009058,GO:0016747,GO:0006633,GO:0016020,GO:0008610,GO:0004315	GO:transferase activity, transferring acyl groups; GO:biosynthetic process; GO:transferase activity, transferring acyl groups other than amino-acyl groups; GO:fatty acid biosynthetic process; GO:membrane; GO:lipid biosynthetic process; GO:3-oxoacyl-[acyl-carrier-protein] synthase activity	AT5G13930.1	ATCHS,CHS,TT4	Chalcone and stilbene synthase family protein	Glyma.01G228700	flavonoid pathway
EH10	Glyma.20G114200.1	371.593	728.884	14.3032	0.0196235	-5.67127	1.58783e-58	1.14436e-55	Glyma.20G114200.1	0.0604966	0.0361634	4.81297	3.82079	0.0125695	0.00946491	0.5fold	Glyma.20G114200.1	1	PF00067	Cytochrome P450	GO:0005506,GO:0009055,GO:0016705,GO:0020037,GO:0055114	GO:iron ion binding; GO:electron carrier activity; GO:oxidoreductase activity, acting on paired donors, with incorporation or reduction of molecular oxygen; GO:heme binding; GO:oxidation-reduction process	AT2G30490.1	ATC4H,C4H,CYP73A5,REF3	cinnamate-4-hydroxylase	Glyma.20G114200	flavonoid pathway
EH10	Glyma.10G176700.1	223.682	331.055	116.309	0.351328	-1.50911	3.88104e-07	1.78631e-05	Glyma.10G176700.1	0.461501	0.792265	3.20616	2.47324	0.143942	0.320335	0.5fold	Glyma.10G176700.1	1	PF08100,PF00891	Dimerisation domain; O-methyltransferase	GO:0008171,GO:0046983	GO:O-methyltransferase activity; GO:protein dimerization activity	AT4G35160.1	No Hit	O-methyltransferase family protein	Glyma.10G176700	flavonoid pathway
EH10	Glyma.02G103500.1	3142.83	3920.31	2365.36	0.60336	-0.728909	0.000327799	0.00630608	Glyma.02G103500.1	12.8248	13.81	40.8998	32.4919	0.313567	0.425031	0.5fold	Glyma.02G103500.1	2	PF01596	O-methyltransferase	GO:0008171	GO:O-methyltransferase activity	AT4G34050.1	CCoAOMT1	S-adenosyl-L-methionine-dependent methyltransferases superfamily protein	Glyma.02G103500	flavonoid pathway
EH10	Glyma.07G214700.1	4606.85	5924.15	3289.56	0.555279	-0.848716	3.55182e-05	0.00095519	Glyma.07G214700.1	14.3053	17.3312	53.3064	40.3543	0.26836	0.429477	0.5fold	Glyma.07G214700.1	1	PF01596	O-methyltransferase	GO:0008171	GO:O-methyltransferase activity	AT4G34050.1	CCoAOMT1	S-adenosyl-L-methionine-dependent methyltransferases superfamily protein	Glyma.07G214700	flavonoid pathway
EH10	Glyma.02G280000.1	2655.57	3216.83	2094.31	0.651046	-0.619169	0.0043711	0.0497535	Glyma.02G280000.1	4.42905	6.47981	12.0633	15.0488	0.367152	0.430585	0.5fold	Glyma.02G280000.1	1	PF05142	Domain of unknown function (DUF702)	No Hit	None	AT5G12330.4	LRP1	Lateral root primordium (LRP) protein-related	Glyma.02G280000	growth/development
EH10	Glyma.11G155400.1	429.269	544.912	313.625	0.575551	-0.796985	0.00196332	0.0268419	Glyma.11G155400.1	0.937607	1.59599	3.67766	3.33773	0.254947	0.478166	0.5fold	Glyma.11G155400.1	2	PF05142	Domain of unknown function (DUF702)	No Hit	None	AT5G12330.4	LRP1	Lateral root primordium (LRP) protein-related	Glyma.11G155400	growth/development
EH10	Glyma.14G034800.1	2976.29	3686.29	2266.29	0.614788	-0.701838	0.00128176	0.0190134	Glyma.14G034800.1	4.72922	7.55815	15.2639	16.796	0.309832	0.449997	0.5fold	Glyma.14G034800.1	1	PF05142	Domain of unknown function (DUF702)	No Hit	None	AT5G12330.4	LRP1	Lateral root primordium (LRP) protein-related	Glyma.14G034800	growth/development
EH10	Glyma.20G037100.1	642.983	861.807	424.158	0.492173	-1.02276	1.67703e-05	0.00050089	Glyma.20G037100.1	1.3279	1.64641	4.48938	5.44096	0.295788	0.302595	0.5fold	Glyma.20G037100.1	2	PF05142	Domain of unknown function (DUF702)	No Hit	None	AT5G12330.4	LRP1	Lateral root primordium (LRP) protein-related	Glyma.20G037100	growth/development
EH10	Glyma.04G062000.1	646.9	823.82	469.981	0.57049	-0.809727	0.000751246	0.0123692	Glyma.04G062000.1	1.45243	2.30256	5.58221	4.97554	0.260189	0.462776	0.5fold	Glyma.04G062000.1	1	No Hit	None	No Hit	None	AT4G31890.1	No Hit	ARM repeat superfamily protein	Glyma.04G062000	growth/development
EH10	Glyma.18G081800.1	571.989	809.049	334.928	0.413977	-1.27238	3.47841e-07	1.61648e-05	Glyma.18G081800.1	0.359075	0.688322	2.1378	1.8505	0.167965	0.371966	0.5fold	Glyma.18G081800.1	1	No Hit	None	No Hit	None	AT5G55540.1	LOP1,TRN1	tornado 1	Glyma.18G081800	growth/development
EH10	Glyma.17G233500.1	109.899	212.103	7.69575	0.0362831	-4.78456	2.30013e-24	5.85919e-22	Glyma.17G233500.1	0.0828869	0.108386	3.55199	5.07243	0.0233353	0.0213676	0.5fold	Glyma.17G233500.1	1	PF06404	Phytosulfokine precursor protein (PSK)	GO:0008083,GO:0008283,GO:0005576	GO:growth factor activity; GO:cell proliferation; GO:extracellular region	AT3G49780.1	ATPSK3 (FORMER SYMBOL),ATPSK4,PSK4	phytosulfokine 4 precursor	Glyma.17G233500	growth/development
EH10	Glyma.U029600.1	80.0121	156.073	3.95084	0.025314	-5.30392	4.36445e-21	9.12488e-19	Glyma.U029600.1	0.0242996	0.0680894	2.45155	3.1276	0.00991196	0.0217705	0.5fold	Glyma.U029600.1	1	PF06404	Phytosulfokine precursor protein (PSK)	GO:0008083,GO:0008283,GO:0005576	GO:growth factor activity; GO:cell proliferation; GO:extracellular region	AT3G49780.1	ATPSK3 (FORMER SYMBOL),ATPSK4,PSK4	phytosulfokine 4 precursor	Glyma.U029600	growth/development
EH10	Glyma.09G260000.1	335.321	150.273	520.37	3.46283	1.79195	6.45263e-11	5.70864e-09	Glyma.09G260000.1	6.20231	7.1786	3.10057	3.28716	2.00038	2.18383	2fold	Glyma.09G260000.1	1	PF05938	Plant self-incompatibility protein S1	No Hit	None	AT5G12060.1	No Hit	Plant self-incompatibility protein S1 family	Glyma.09G260000	growth/development
EH10	Glyma.13G178300.1	74.4945	122.431	26.558	0.216922	-2.20475	1.22789e-06	5.03231e-05	Glyma.13G178300.1	0.0938621	0.63122	2.89112	1.92735	0.0324656	0.327507	0.5fold	Glyma.13G178300.1	1	PF05498	Rapid ALkalinization Factor (RALF)	No Hit	None	AT2G33775.1	RALFL19	ralf-like 19	Glyma.13G178300	growth/development
EH10	Glyma.14G172200.1	212.92	389.959	35.8808	0.0920116	-3.44204	6.23242e-25	1.6443e-22	Glyma.14G172200.1	0.0948725	0.106336	2.06745	1.55375	0.0458887	0.0684381	0.5fold	Glyma.14G172200.1	1	PF05678	VQ motif	No Hit	None	AT1G35830.1	No Hit	VQ motif-containing protein	Glyma.14G172200	growth/development
EH10	Glyma.15G158200.1	101.931	196.636	7.22524	0.0367443	-4.76634	6.70223e-23	1.55126e-20	Glyma.15G158200.1	0.0194905	0.0728186	2.46451	1.2819	0.00790847	0.0568051	0.5fold	Glyma.15G158200.1	1	PF05678	VQ motif	No Hit	None	AT4G39720.1	No Hit	VQ motif-containing protein	Glyma.15G158200	growth/development
EH10	Glyma.10G221500.1	8792.26	10556.1	7028.39	0.665812	-0.586812	0.00374507	0.0443184	Glyma.10G221500.1	10.5373	12.2164	25.854	30.6533	0.407568	0.398534	0.5fold	Glyma.10G221500.1	3	No Hit	None	No Hit	None	AT1G22770.1	FB,GI	gigantea protein (GI)	Glyma.10G221500	growth/development
EH10	Glyma.03G183300.1	667.518	975.001	360.035	0.369266	-1.43727	7.48916e-09	4.90318e-07	Glyma.03G183300.1	1.28918	2.5688	6.78476	9.6582	0.190011	0.265971	0.5fold	Glyma.03G183300.1	1	PF00403	Heavy-metal-associated domain	GO:0046872,GO:0030001	GO:metal ion binding; GO:metal ion transport	AT5G03380.1	No Hit	Heavy metal transport/detoxification superfamily protein	Glyma.03G183300	heavy metal
EH10	Glyma.10G055300.1	4478.64	6081.05	2876.23	0.472983	-1.08014	3.14918e-07	1.4802e-05	Glyma.10G055300.1	10.4715	14.4547	45.5098	40.116	0.230093	0.360322	0.5fold	Glyma.10G055300.1	1	PF00403	Heavy-metal-associated domain	GO:0046872,GO:0030001	GO:metal ion binding; GO:metal ion transport	AT5G03380.1	No Hit	Heavy metal transport/detoxification superfamily protein	Glyma.10G055300	heavy metal
EH10	Glyma.10G230600.1	876.2	1205.34	547.063	0.453868	-1.13966	3.98312e-07	1.82759e-05	Glyma.10G230600.1	4.44735	3.54554	10.1576	20.0453	0.437834	0.176877	0.5fold	Glyma.10G230600.1	1	PF00403	Heavy-metal-associated domain	GO:0046872,GO:0030001	GO:metal ion binding; GO:metal ion transport	AT1G01490.1	No Hit	Heavy metal transport/detoxification superfamily protein	Glyma.10G230600	heavy metal
EH10	Glyma.11G091400.1	831.762	1262.07	401.454	0.318092	-1.65249	3.63425e-12	3.77243e-10	Glyma.11G091400.1	2.57297	4.00927	17.6862	15.557	0.145479	0.257715	0.5fold	Glyma.11G091400.1	1	PF00403	Heavy-metal-associated domain	GO:0046872,GO:0030001	GO:metal ion binding; GO:metal ion transport	AT4G38580.1	ATFP6,FP6,HIPP26	farnesylated protein 6	Glyma.11G091400	heavy metal
EH10	Glyma.13G142400.2	4812.24	6027.6	3596.87	0.596733	-0.744842	0.000756563	0.0124359	Glyma.13G142400.2	10.4149	20.7018	40.5172	41.4682	0.257049	0.499222	0.5fold	Glyma.13G142400.2	2	PF00403	Heavy-metal-associated domain	GO:0046872,GO:0030001	GO:metal ion binding; GO:metal ion transport	AT5G03380.1	No Hit	Heavy metal transport/detoxification superfamily protein	Glyma.13G142400	heavy metal
EH10	Glyma.15G118500.1	204.847	271.494	138.2	0.509036	-0.974161	0.00131044	0.0193321	Glyma.15G118500.1	0.533896	0.878909	2.00707	2.43447	0.266008	0.361026	0.5fold	Glyma.15G118500.1	1	PF00403	Heavy-metal-associated domain	GO:0046872,GO:0030001	GO:metal ion binding; GO:metal ion transport	AT5G50740.1	No Hit	Heavy metal transport/detoxification superfamily protein	Glyma.15G118500	heavy metal
EH10	Glyma.16G177900.1	162.666	215.249	110.084	0.511425	-0.967405	0.00227983	0.0302872	Glyma.16G177900.1	0.751874	0.909004	1.87995	3.47729	0.399945	0.261412	0.5fold	Glyma.16G177900.1	2	PF00403	Heavy-metal-associated domain	GO:0046872,GO:0030001	GO:metal ion binding; GO:metal ion transport	AT1G01490.1	No Hit	Heavy metal transport/detoxification superfamily protein	Glyma.16G177900	heavy metal
EH10	Glyma.10G278400.1	734.667	908.288	561.045	0.617696	-0.695032	0.00327479	0.0401079	Glyma.10G278400.1	1.80953	2.57385	5.11168	6.40105	0.353998	0.402097	0.5fold	Glyma.10G278400.1	1	PF01814	Hemerythrin HHE cation binding domain	No Hit	None	AT3G54290.1	No Hit	None	Glyma.10G278400	heavy metal
EH10	Glyma.11G164000.1	1231.19	2453.45	8.94086	0.0036442	-8.10018	3.65006e-117	3.7624e-114	Glyma.11G164000.1	0.0155197	0.0521848	15.2326	12.7305	0.00101885	0.0040992	0.5fold	Glyma.11G164000.1	1	PF07732,PF00394,PF07731	Multicopper oxidase; Multicopper oxidase; Multicopper oxidase	GO:0016491,GO:0055114,GO:0005507	GO:oxidoreductase activity; GO:oxidation-reduction process; GO:copper ion binding	AT2G30210.1	LAC3	laccase 3	Glyma.11G164000	heavy metal
EH10	Glyma.12G023300.1	454.587	585.687	323.486	0.552319	-0.856425	0.000537511	0.00947856	Glyma.12G023300.1	0.900397	1.13092	2.92464	3.10846	0.307866	0.36382	0.5fold	Glyma.12G023300.1	1	PF00394,PF07732,PF07731	Multicopper oxidase; Multicopper oxidase; Multicopper oxidase	GO:0016491,GO:0055114,GO:0005507	GO:oxidoreductase activity; GO:oxidation-reduction process; GO:copper ion binding	AT1G76160.1	sks5	SKU5 similar 5	Glyma.12G023300	heavy metal
EH10	Glyma.14G198900.1	248.929	487.613	10.2446	0.0210098	-5.57279	7.84114e-47	4.31735e-44	Glyma.14G198900.1	0.0338699	0.0337443	3.02872	2.36041	0.0111829	0.014296	0.5fold	Glyma.14G198900.1	1	PF00394,PF07732,PF07731	Multicopper oxidase; Multicopper oxidase; Multicopper oxidase	GO:0016491,GO:0055114,GO:0005507	GO:oxidoreductase activity; GO:oxidation-reduction process; GO:copper ion binding	AT2G30210.1	LAC3	laccase 3	Glyma.14G198900	heavy metal
EH10	Glyma.18G057200.1	642.585	1272.48	12.6858	0.00996931	-6.64829	1.39166e-82	1.23367e-79	Glyma.18G057200.1	0.0285563	0.0560117	7.13663	6.20819	0.00400137	0.00902224	0.5fold	Glyma.18G057200.1	1	PF00394,PF07732,PF07731	Multicopper oxidase; Multicopper oxidase; Multicopper oxidase	GO:0016491,GO:0055114,GO:0005507	GO:oxidoreductase activity; GO:oxidation-reduction process; GO:copper ion binding	AT2G30210.1	LAC3	laccase 3	Glyma.18G057200	heavy metal
EH10	Glyma.12G154300.1	616.143	215.76	1016.53	4.71138	2.23615	4.49893e-19	8.2061e-17	Glyma.12G154300.1	9.20869	11.7095	3.29241	3.98601	2.79694	2.93766	2fold	Glyma.12G154300.1	1	No Hit	None	No Hit	None	AT3G15353.2	ATMT3,MT3	metallothionein 3	Glyma.12G154300	heavy metal
EH10	Glyma.18G199800.1	272.809	361.106	184.512	0.510964	-0.968705	0.000810518	0.013169	Glyma.18G199800.1	0.48604	1.00276	2.11765	2.4505	0.229519	0.409205	0.5fold	Glyma.18G199800.1	1	PF03226	Yippee zinc-binding/DNA-binding /Mis18, centromere assembly	No Hit	None	AT2G40110.1	No Hit	Yippee family putative zinc-binding protein	Glyma.18G199800	heavy metal
EH10	Glyma.02G268000.1	424.109	775.887	72.3303	0.0932227	-3.42318	5.05674e-33	1.83715e-30	Glyma.02G268000.1	0.345729	0.441889	6.53191	7.30747	0.0529292	0.0604709	0.5fold	Glyma.02G268000.1	5	PF03171	2OG-Fe(II) oxygenase superfamily	GO:0016491,GO:0016706,GO:0055114	GO:oxidoreductase activity; GO:oxidoreductase activity, acting on paired donors, with incorporation or reduction of molecular oxygen, 2-oxoglutarate as one donor, and incorporation of one atom each of oxygen into both donors; GO:oxidation-reduction process	AT1G05010.1	ACO4,EAT1,EFE	ethylene-forming enzyme	Glyma.02G268000	hormone related
EH10	Glyma.07G236100.1	283.556	489.115	77.9967	0.159465	-2.64869	2.01939e-19	3.76078e-17	Glyma.07G236100.1	0.318403	0.428251	4.83377	2.78065	0.0658706	0.154011	0.5fold	Glyma.07G236100.1	2	PF03171	2OG-Fe(II) oxygenase superfamily	GO:0016491,GO:0016706,GO:0055114	GO:oxidoreductase activity; GO:oxidoreductase activity, acting on paired donors, with incorporation or reduction of molecular oxygen, 2-oxoglutarate as one donor, and incorporation of one atom each of oxygen into both donors; GO:oxidation-reduction process	AT1G47990.1	ATGA2OX4,GA2OX4	gibberellin 2-oxidase 4	Glyma.07G236100	hormone related
EH10	Glyma.09G008400.1	10555.5	21105.9	5.14686	0.000243859	-12.0017	2.14431e-224	1.90087e-219	Glyma.09G008400.1	0.0157906	0.0353972	179.422	146.891	8.80087e-05	0.000240977	0.5fold	Glyma.09G008400.1	1	PF03171	2OG-Fe(II) oxygenase superfamily	GO:0016491,GO:0016706,GO:0055114	GO:oxidoreductase activity; GO:oxidoreductase activity, acting on paired donors, with incorporation or reduction of molecular oxygen, 2-oxoglutarate as one donor, and incorporation of one atom each of oxygen into both donors; GO:oxidation-reduction process	AT1G05010.1	ACO4,EAT1,EFE	ethylene-forming enzyme	Glyma.09G008400	hormone related
EH10	Glyma.14G049500.1	196.941	343.55	50.3313	0.146503	-2.77099	3.08979e-17	5.0257e-15	Glyma.14G049500.1	0.223417	0.347795	3.04113	3.22754	0.0734651	0.107758	0.5fold	Glyma.14G049500.1	2	PF03171	2OG-Fe(II) oxygenase superfamily	GO:0016491,GO:0016706,GO:0055114	GO:oxidoreductase activity; GO:oxidoreductase activity, acting on paired donors, with incorporation or reduction of molecular oxygen, 2-oxoglutarate as one donor, and incorporation of one atom each of oxygen into both donors; GO:oxidation-reduction process	AT1G05010.1	ACO4,EAT1,EFE	ethylene-forming enzyme	Glyma.14G049500	hormone related
EH10	Glyma.15G112700.1	4088.69	8171.25	6.13697	0.000751045	-10.3788	2.12351e-179	9.41213e-175	Glyma.15G112700.1	0.0328972	0.0245814	66.5811	65.1033	0.000494092	0.000377575	0.5fold	Glyma.15G112700.1	1	PF03171	2OG-Fe(II) oxygenase superfamily	GO:0016491,GO:0016706,GO:0055114	GO:oxidoreductase activity; GO:oxidoreductase activity, acting on paired donors, with incorporation or reduction of molecular oxygen, 2-oxoglutarate as one donor, and incorporation of one atom each of oxygen into both donors; GO:oxidation-reduction process	AT1G05010.1	ACO4,EAT1,EFE	ethylene-forming enzyme	Glyma.15G112700	hormone related
EH10	Glyma.17G037300.1	380.072	713.086	47.0569	0.0659904	-3.9216	1.95264e-38	9.35654e-36	Glyma.17G037300.1	0.192172	0.276932	7.1474	4.34062	0.0268869	0.0638001	0.5fold	Glyma.17G037300.1	1	PF03171	2OG-Fe(II) oxygenase superfamily	GO:0016491,GO:0016706,GO:0055114	GO:oxidoreductase activity; GO:oxidoreductase activity, acting on paired donors, with incorporation or reduction of molecular oxygen, 2-oxoglutarate as one donor, and incorporation of one atom each of oxygen into both donors; GO:oxidation-reduction process	AT1G47990.1	ATGA2OX4,GA2OX4	gibberellin 2-oxidase 4	Glyma.17G037300	hormone related
EH10	Glyma.10G224300.1	782.399	978.54	586.258	0.599115	-0.739095	0.000653749	0.0110787	Glyma.10G224300.1	4.89532	4.3002	13.8135	12.2022	0.354386	0.352412	0.5fold	Glyma.10G224300.1	1	PF02496	ABA/WDS induced protein	GO:0006950	GO:response to stress	No Hit	No Hit	None	Glyma.10G224300	hormone related
EH10	Glyma.20G167500.1	3440.14	4298.2	2582.08	0.600734	-0.735201	0.000428184	0.00786516	Glyma.20G167500.1	13.9273	16.3556	36.9759	46.2929	0.376659	0.353307	0.5fold	Glyma.20G167500.1	1	PF02496	ABA/WDS induced protein	GO:0006950	GO:response to stress	No Hit	No Hit	None	Glyma.20G167500	hormone related
EH10	Glyma.03G158700.1	996.975	1216.65	777.298	0.638882	-0.646378	0.00198234	0.0270352	Glyma.03G158700.1	4.26718	3.41627	9.56169	11.0166	0.446279	0.310103	0.5fold	Glyma.03G158700.1	1	PF02309	AUX/IAA family	GO:0006355,GO:0005634	GO:regulation of transcription, DNA-templated; GO:nucleus	AT4G14550.1	IAA14,SLR	indole-3-acetic acid inducible 14	Glyma.03G158700	hormone related
EH10	Glyma.05G143800.3	1851.54	2269.48	1433.6	0.631687	-0.662719	0.00226839	0.0301973	Glyma.05G143800.3	3.99224	5.7453	12.8688	12.0858	0.310226	0.475375	0.5fold	Glyma.05G143800.3	3	PF02309	AUX/IAA family	GO:0006355,GO:0005634	GO:regulation of transcription, DNA-templated; GO:nucleus	AT1G30330.2	ARF6	auxin response factor 6	Glyma.05G143800	hormone related
EH10	Glyma.19G161100.1	404.766	512.684	296.849	0.579011	-0.788338	0.00104239	0.0161125	Glyma.19G161100.1	1.20112	1.03407	3.12605	3.43469	0.384227	0.301067	0.5fold	Glyma.19G161100.1	1	PF02309	AUX/IAA family	GO:0006355,GO:0005634	GO:regulation of transcription, DNA-templated; GO:nucleus	AT4G14550.1	IAA14,SLR	indole-3-acetic acid inducible 14	Glyma.19G161100	hormone related
EH10	Glyma.17G046000.1	2413.78	3186.9	1640.66	0.514813	-0.957881	5.41027e-06	0.000188006	Glyma.17G046000.1	9.54055	11.3332	36.8186	29.9777	0.259123	0.378053	0.5fold	Glyma.17G046000.1	1	PF02519	Auxin responsive protein	No Hit	None	AT1G72430.1	No Hit	SAUR-like auxin-responsive protein family	Glyma.17G046000	hormone related
EH10	Glyma.05G235500.1	1382.61	1864.69	900.529	0.482939	-1.05009	1.24974e-06	5.11241e-05	Glyma.05G235500.1	3.7333	3.8621	12.8528	13.42	0.290466	0.287787	0.5fold	Glyma.05G235500.1	7	PF09425,PF06200	Divergent CCT motif; tify domain	No Hit	None	AT3G17860.1	JAI3,JAZ3,TIFY6B	jasmonate-zim-domain protein 3	Glyma.05G235500	hormone related
EH10	Glyma.07G041400.1	1511.86	1998.87	1024.85	0.512713	-0.963777	5.9575e-06	0.000204775	Glyma.07G041400.1	4.0516	3.83453	12.2558	13.659	0.330587	0.280734	0.5fold	Glyma.07G041400.1	1	PF09425,PF06200	Divergent CCT motif; tify domain	No Hit	None	AT1G72450.1	JAZ6,TIFY11B	jasmonate-zim-domain protein 6	Glyma.07G041400	hormone related
EH10	Glyma.08G043000.1	1554.5	1934.15	1174.85	0.607424	-0.719225	0.000543333	0.00956981	Glyma.08G043000.1	4.92569	5.00328	14.8972	12.4328	0.330645	0.402426	0.5fold	Glyma.08G043000.1	4	PF09425,PF06200	Divergent CCT motif; tify domain	No Hit	None	AT3G17860.1	JAI3,JAZ3,TIFY6B	jasmonate-zim-domain protein 3	Glyma.08G043000	hormone related
EH10	Glyma.13G116100.1	158.506	231.878	85.1334	0.367147	-1.44557	3.82927e-06	0.000139348	Glyma.13G116100.1	0.529193	0.457991	2.40204	2.16202	0.22031	0.211835	0.5fold	Glyma.13G116100.1	2	PF09425,PF06200	Divergent CCT motif; tify domain	No Hit	None	AT5G20900.1	JAZ12,TIFY3B	jasmonate-zim-domain protein 12	Glyma.13G116100	hormone related
EH10	Glyma.16G010000.1	1457.81	1892.05	1023.56	0.540982	-0.886348	3.7168e-05	0.000992419	Glyma.16G010000.1	5.46314	5.72013	15.9442	18.5638	0.34264	0.308134	0.5fold	Glyma.16G010000.1	1	PF09425,PF06200	Divergent CCT motif; tify domain	No Hit	None	AT1G72450.1	JAZ6,TIFY11B	jasmonate-zim-domain protein 6	Glyma.16G010000	hormone related
EH10	Glyma.17G043700.1	651.084	910.647	391.522	0.429939	-1.2178	2.04178e-07	1.00275e-05	Glyma.17G043700.1	2.39604	2.58071	10.1795	9.07302	0.235379	0.284438	0.5fold	Glyma.17G043700.1	1	PF09425,PF06200	Divergent CCT motif; tify domain	No Hit	None	AT5G20900.1	JAZ12,TIFY3B	jasmonate-zim-domain protein 12	Glyma.17G043700	hormone related
EH10	Glyma.05G009000.1	345.934	540.481	151.386	0.280096	-1.83601	4.28027e-11	3.85603e-09	Glyma.05G009000.1	0.835024	2.02783	8.4588	7.32612	0.0987166	0.276794	0.5fold	Glyma.05G009000.1	1	PF03386	Early nodulin 93 ENOD93 protein	No Hit	None	AT5G25940.1	No Hit	early nodulin-related	Glyma.05G009000	hormone related
EH10	Glyma.05G009100.1	77.5336	137.96	17.1071	0.124001	-3.01158	4.3938e-11	3.95028e-09	Glyma.05G009100.1	0.314419	0.433736	3.29064	6.54201	0.0955496	0.0663001	0.5fold	Glyma.05G009100.1	1	PF03386	Early nodulin 93 ENOD93 protein	No Hit	None	AT5G25940.1	No Hit	early nodulin-related	Glyma.05G009100	hormone related
EH10	Glyma.17G117200.1	1457.13	2579.68	334.575	0.129696	-2.94679	2.45488e-34	9.98247e-32	Glyma.17G117200.1	2.64673	4.62779	34.2062	55.1511	0.0773757	0.083911	0.5fold	Glyma.17G117200.1	1	PF03386	Early nodulin 93 ENOD93 protein	No Hit	None	AT5G25940.1	No Hit	early nodulin-related	Glyma.17G117200	hormone related
EH10	Glyma.04G028900.1	221.287	359.94	82.6336	0.229576	-2.12296	1.84288e-12	1.99469e-10	Glyma.04G028900.1	0.283235	0.278319	1.85207	2.2561	0.152929	0.123363	0.5fold	Glyma.04G028900.1	1	PF01565,PF09265	FAD binding domain; Cytokinin dehydrogenase 1, FAD and cytokinin binding	GO:0008762,GO:0016491,GO:0050660,GO:0055114,GO:0019139,GO:0009690	GO:UDP-N-acetylmuramate dehydrogenase activity; GO:oxidoreductase activity; GO:flavin adenine dinucleotide binding; GO:oxidation-reduction process; GO:cytokinin dehydrogenase activity; GO:cytokinin metabolic process	AT1G75450.1	ATCKX5,ATCKX6,CKX5	cytokinin oxidase 5	Glyma.04G028900	hormone related
EH10	Glyma.06G028900.2	205.89	315.097	96.6818	0.306832	-1.70448	8.82344e-09	5.67196e-07	Glyma.06G028900.2	0.369323	0.289319	1.61633	2.0653	0.228494	0.140086	0.5fold	Glyma.06G028900.2	2	PF01565,PF09265	FAD binding domain; Cytokinin dehydrogenase 1, FAD and cytokinin binding	GO:0008762,GO:0016491,GO:0050660,GO:0055114,GO:0019139,GO:0009690	GO:UDP-N-acetylmuramate dehydrogenase activity; GO:oxidoreductase activity; GO:flavin adenine dinucleotide binding; GO:oxidation-reduction process; GO:cytokinin dehydrogenase activity; GO:cytokinin metabolic process	AT1G75450.1	ATCKX5,ATCKX6,CKX5	cytokinin oxidase 5	Glyma.06G028900	hormone related
EH10	Glyma.13G104700.1	1272.96	2061.27	484.658	0.235126	-2.08849	6.6501e-19	1.19576e-16	Glyma.13G104700.1	1.14516	2.26729	11.6619	11.1588	0.0981966	0.203183	0.5fold	Glyma.13G104700.1	1	PF01565,PF09265	FAD binding domain; Cytokinin dehydrogenase 1, FAD and cytokinin binding	GO:0008762,GO:0016491,GO:0050660,GO:0055114,GO:0019139,GO:0009690	GO:UDP-N-acetylmuramate dehydrogenase activity; GO:oxidoreductase activity; GO:flavin adenine dinucleotide binding; GO:oxidation-reduction process; GO:cytokinin dehydrogenase activity; GO:cytokinin metabolic process	AT5G56970.1	ATCKX3,CKX3	cytokinin oxidase 3	Glyma.13G104700	hormone related
EH10	Glyma.15G170300.1	465.411	783.102	147.721	0.188635	-2.40633	1.69565e-18	2.97022e-16	Glyma.15G170300.1	0.198129	0.880052	4.58582	3.85466	0.0432048	0.228308	0.5fold	Glyma.15G170300.1	1	PF01565,PF09265	FAD binding domain; Cytokinin dehydrogenase 1, FAD and cytokinin binding	GO:0008762,GO:0016491,GO:0050660,GO:0055114,GO:0019139,GO:0009690	GO:UDP-N-acetylmuramate dehydrogenase activity; GO:oxidoreductase activity; GO:flavin adenine dinucleotide binding; GO:oxidation-reduction process; GO:cytokinin dehydrogenase activity; GO:cytokinin metabolic process	AT5G56970.1	ATCKX3,CKX3	cytokinin oxidase 3	Glyma.15G170300	hormone related
EH10	Glyma.17G054500.1	2928.93	4590.59	1267.26	0.276057	-1.85696	1.15266e-16	1.78636e-14	Glyma.17G054500.1	2.79054	5.64582	23.4694	24.5074	0.118901	0.230372	0.5fold	Glyma.17G054500.1	1	PF01565,PF09265	FAD binding domain; Cytokinin dehydrogenase 1, FAD and cytokinin binding	GO:0008762,GO:0016491,GO:0050660,GO:0055114,GO:0019139,GO:0009690	GO:UDP-N-acetylmuramate dehydrogenase activity; GO:oxidoreductase activity; GO:flavin adenine dinucleotide binding; GO:oxidation-reduction process; GO:cytokinin dehydrogenase activity; GO:cytokinin metabolic process	AT5G56970.1	ATCKX3,CKX3	cytokinin oxidase 3	Glyma.17G054500	hormone related
EH10	Glyma.10G188500.1	2852.7	3630.51	2074.9	0.571517	-0.807132	0.000196146	0.00409896	Glyma.10G188500.1	5.12673	8.21446	19.3548	18.0582	0.264881	0.454888	0.5fold	Glyma.10G188500.1	7	PF01590,PF00512,PF00072	GAF domain; His Kinase A (phospho-acceptor) domain; Response regulator receiver domain	GO:0000156,GO:0000160,GO:0006355,GO:0000155,GO:0007165,GO:0016020,GO:0005515	GO:phosphorelay response regulator activity; GO:phosphorelay signal transduction system; GO:regulation of transcription, DNA-templated; GO:phosphorelay sensor kinase activity; GO:signal transduction; GO:membrane; GO:protein binding	AT3G23150.1	ETR2	Signal transduction histidine kinase, hybrid-type, ethylene sensor	Glyma.10G188500	hormone related
EH10	Glyma.20G202200.1	2855.28	3717.93	1992.64	0.535953	-0.89982	4.01881e-05	0.0010606	Glyma.20G202200.1	2.96317	5.14603	12.2539	11.8203	0.241815	0.435355	0.5fold	Glyma.20G202200.1	5	PF01590,PF00072,PF02518,PF00512	GAF domain; Response regulator receiver domain; Histidine kinase-, DNA gyrase B-, and HSP90-like ATPase; His Kinase A (phospho-acceptor) domain	GO:0000156,GO:0000160,GO:0006355,GO:0000155,GO:0007165,GO:0016020,GO:0005515,GO:0005524	GO:phosphorelay response regulator activity; GO:phosphorelay signal transduction system; GO:regulation of transcription, DNA-templated; GO:phosphorelay sensor kinase activity; GO:signal transduction; GO:membrane; GO:protein binding; GO:ATP binding	AT3G23150.1	ETR2	Signal transduction histidine kinase, hybrid-type, ethylene sensor	Glyma.20G202200	hormone related
EH10	Glyma.05G101300.1	281.354	377.109	185.6	0.492165	-1.02279	0.000134229	0.00295526	Glyma.05G101300.1	0.551171	0.549549	1.69208	2.05902	0.325736	0.266899	0.5fold	Glyma.05G101300.1	1	PF03321	GH3 auxin-responsive promoter	No Hit	None	AT4G37390.1	AUR3,BRU6,GH3-2,GH3.2,YDK1	Auxin-responsive GH3 family protein	Glyma.05G101300	hormone related
EH10	Glyma.02G245600.1	103.929	204.112	3.74492	0.0183473	-5.76829	8.14246e-28	2.34352e-25	Glyma.02G245600.1	0.0402266	0.0225436	3.15395	2.87788	0.0127544	0.0078334	0.5fold	Glyma.02G245600.1	1	PF02704	Gibberellin regulated protein	No Hit	None	AT1G74670.1	No Hit	Gibberellin-regulated family protein	Glyma.02G245600	hormone related
EH10	Glyma.04G179500.1	839.816	141.222	1538.41	10.8936	3.44541	1.71624e-44	9.16501e-42	Glyma.04G179500.1	5.16298	24.432	1.5882	2.41664	3.25084	10.1099	2fold	Glyma.04G179500.1	1	PF02704	Gibberellin regulated protein	No Hit	None	AT5G14920.1	No Hit	Gibberellin-regulated family protein	Glyma.04G179500	hormone related
EH10	Glyma.06G185300.1	131.049	22.6744	239.423	10.5592	3.40043	1.31904e-20	2.68801e-18	Glyma.06G185300.1	1.32425	4.77291	0.374233	0.491975	3.53857	9.70153	2fold	Glyma.06G185300.1	1	PF02704	Gibberellin regulated protein	No Hit	None	AT5G14920.1	No Hit	Gibberellin-regulated family protein	Glyma.06G185300	hormone related
EH10	Glyma.14G087200.1	2137.12	790.975	3483.26	4.40375	2.13873	1.26947e-22	2.89291e-20	Glyma.14G087200.1	18.91	43.2029	9.39707	12.5333	2.01233	3.44704	2fold	Glyma.14G087200.1	1	PF02704	Gibberellin regulated protein	No Hit	None	AT5G59845.1	No Hit	Gibberellin-regulated family protein	Glyma.14G087200	hormone related
EH10	Glyma.09G066500.1	1246.52	1743.36	749.675	0.430017	-1.21753	8.34395e-08	4.47198e-06	Glyma.09G066500.1	1.30471	1.96052	5.82726	6.42289	0.223898	0.30524	0.5fold	Glyma.09G066500.1	3	PF00481	Protein phosphatase 2C	GO:0003824	GO:catalytic activity	AT1G72770.1	HAB1	homology to ABI1	Glyma.09G066500	hormone related
EH10	Glyma.15G172500.1	603.261	814.264	392.258	0.481734	-1.05369	1.60486e-05	0.000483076	Glyma.15G172500.1	0.580316	0.858212	2.12581	2.70143	0.272985	0.317688	0.5fold	Glyma.15G172500.1	8	PF00481	Protein phosphatase 2C	GO:0003824	GO:catalytic activity	AT1G72770.1	HAB1	homology to ABI1	Glyma.15G172500	hormone related
EH10	Glyma.10G008500.1	1280.67	1690.4	870.934	0.515223	-0.956731	1.67617e-05	0.0005008	Glyma.10G008500.1	4.18372	5.23733	13.3231	16.7004	0.314021	0.313606	0.5fold	Glyma.10G008500.1	1	PF00072	Response regulator receiver domain	GO:0000156,GO:0000160,GO:0006355	GO:phosphorelay response regulator activity; GO:phosphorelay signal transduction system; GO:regulation of transcription, DNA-templated	AT3G04580.1	EIN4	Signal transduction histidine kinase, hybrid-type, ethylene sensor	Glyma.10G008500	hormone related
EH10	Glyma.01G191900.2	383.845	483.594	284.095	0.587466	-0.767423	0.00183207	0.0254119	Glyma.01G191900.2	1.20588	1.18465	3.235	3.59715	0.372759	0.329331	0.5fold	Glyma.01G191900.2	4	PF00887	Acyl CoA binding protein	GO:0000062	GO:fatty-acyl-CoA binding	AT4G24230.6	ACBP3	acyl-CoA-binding domain 3	Glyma.01G191900	lipid metabolism
EH10	Glyma.06G255600.1	868.508	1220.18	516.831	0.423568	-1.23934	6.55762e-08	3.57072e-06	Glyma.06G255600.1	3.92361	4.61602	16.652	16.6172	0.235624	0.277786	0.5fold	Glyma.06G255600.1	1	PF01553	Acyltransferase	GO:0016746,GO:0008152	GO:transferase activity, transferring acyl groups; GO:metabolic process	AT2G38110.1	ATGPAT6,GPAT6	glycerol-3-phosphate acyltransferase 6	Glyma.06G255600	lipid metabolism
EH10	Glyma.07G146800.1	2438.1	3380.99	1495.21	0.442241	-1.1771	3.43608e-08	2.00188e-06	Glyma.07G146800.1	4.85184	5.76847	20.6453	18.9312	0.235009	0.304708	0.5fold	Glyma.07G146800.1	1	PF01553	Acyltransferase	GO:0016746,GO:0008152	GO:transferase activity, transferring acyl groups; GO:metabolic process	AT2G38110.1	ATGPAT6,GPAT6	glycerol-3-phosphate acyltransferase 6	Glyma.07G146800	lipid metabolism
EH10	Glyma.10G011000.1	283.987	486.242	81.7321	0.168089	-2.5727	4.95612e-18	8.43273e-16	Glyma.10G011000.1	0.217336	0.392462	2.71009	3.04503	0.0801952	0.128886	0.5fold	Glyma.10G011000.1	1	PF01553	Acyltransferase	GO:0016746,GO:0008152	GO:transferase activity, transferring acyl groups; GO:metabolic process	AT4G01950.1	ATGPAT3,GPAT3	glycerol-3-phosphate acyltransferase 3	Glyma.10G011000	lipid metabolism
EH10	Glyma.18G197800.1	1017.31	1562.6	472.029	0.30208	-1.727	1.22242e-13	1.51983e-11	Glyma.18G197800.1	1.46703	2.05537	9.39829	9.53099	0.156096	0.215651	0.5fold	Glyma.18G197800.1	1	PF01553	Acyltransferase	GO:0016746,GO:0008152	GO:transferase activity, transferring acyl groups; GO:metabolic process	AT2G38110.1	ATGPAT6,GPAT6	glycerol-3-phosphate acyltransferase 6	Glyma.18G197800	lipid metabolism
EH10	Glyma.13G189800.1	409.86	514.646	305.075	0.592787	-0.754413	0.00249469	0.0324786	Glyma.13G189800.1	2.25734	2.92178	7.67752	6.6028	0.29402	0.442506	0.5fold	Glyma.13G189800.1	1	PF07859	alpha/beta hydrolase fold	GO:0016787,GO:0008152	GO:hydrolase activity; GO:metabolic process	AT5G27320.1	ATGID1C,GID1C	alpha/beta-Hydrolases superfamily protein	Glyma.13G189800	lipid metabolism
EH10	Glyma.15G102100.1	621.806	780.727	462.884	0.592888	-0.754169	0.00268159	0.0343702	Glyma.15G102100.1	1.04	1.93245	3.37828	4.55999	0.307849	0.423783	0.5fold	Glyma.15G102100.1	4	PF00561	alpha/beta hydrolase fold	No Hit	None	AT4G14290.1	No Hit	alpha/beta-Hydrolases superfamily protein	Glyma.15G102100	lipid metabolism
EH10	Glyma.19G099400.2	440.133	552.651	327.614	0.592805	-0.75437	0.00313079	0.0387565	Glyma.19G099400.2	0.677313	1.12033	2.5527	2.29253	0.265332	0.488688	0.5fold	Glyma.19G099400.2	6	PF00561	alpha/beta hydrolase fold	No Hit	None	AT5G41130.1	No Hit	Esterase/lipase/thioesterase family protein	Glyma.19G099400	lipid metabolism
EH10	Glyma.20G217600.1	582.454	959.172	205.737	0.214494	-2.22099	2.3236e-18	4.02305e-16	Glyma.20G217600.1	0.449837	0.779863	5.54488	3.56487	0.0811266	0.218764	0.5fold	Glyma.20G217600.1	1	PF00561	alpha/beta hydrolase fold	GO:0016787	GO:hydrolase activity	AT4G24140.1	No Hit	alpha/beta-Hydrolases superfamily protein	Glyma.20G217600	lipid metabolism
EH10	Glyma.16G058100.1	666.228	966.942	365.515	0.378011	-1.4035	8.15135e-09	5.2976e-07	Glyma.16G058100.1	1.08797	1.84377	6.51303	5.85149	0.167045	0.315094	0.5fold	Glyma.16G058100.1	2	PF00561,PF04083	alpha/beta hydrolase fold; Partial alpha/beta-hydrolase lipase region	GO:0006629	GO:lipid metabolic process	AT5G14180.1	MPL1	Myzus persicae-induced lipase 1	Glyma.16G058100	lipid metabolism
EH10	Glyma.05G199000.1	492.345	609	375.69	0.616897	-0.696899	0.00389138	0.0456234	Glyma.05G199000.1	0.988051	1.27261	3.20916	2.78349	0.307885	0.457201	0.5fold	Glyma.05G199000.1	6	PF01425	Amidase	GO:0016884	GO:carbon-nitrogen ligase activity, with glutamine as amido-N-donor	AT5G07360.1	No Hit	Amidase family protein	Glyma.05G199000	lipid metabolism
EH10	Glyma.13G254200.1	1209.86	1525.15	894.581	0.586554	-0.769664	0.000640819	0.0109223	Glyma.13G254200.1	2.01838	3.09351	7.20174	6.82457	0.280264	0.45329	0.5fold	Glyma.13G254200.1	3	PF01425	Amidase	GO:0016884	GO:carbon-nitrogen ligase activity, with glutamine as amido-N-donor	AT5G64440.1	AtFAAH,FAAH	fatty acid amide hydrolase	Glyma.13G254200	lipid metabolism
EH10	Glyma.11G122500.1	5024.96	6715.63	3334.29	0.496497	-1.01014	3.36952e-06	0.000124769	Glyma.11G122500.1	5.86407	10.9068	27.0047	26.4106	0.21715	0.412973	0.5fold	Glyma.11G122500.1	1	PF00501	AMP-binding enzyme	GO:0003824,GO:0008152	GO:catalytic activity; GO:metabolic process	AT1G49430.1	LACS2,LRD2	long-chain acyl-CoA synthetase 2	Glyma.11G122500	lipid metabolism
EH10	Glyma.12G047400.1	5861.56	8061.06	3662.07	0.454292	-1.13831	1.5035e-07	7.59432e-06	Glyma.12G047400.1	6.70595	12.738	35.1196	32.4203	0.190946	0.3929	0.5fold	Glyma.12G047400.1	3	PF00501	AMP-binding enzyme	GO:0003824,GO:0008152	GO:catalytic activity; GO:metabolic process	AT1G49430.1	LACS2,LRD2	long-chain acyl-CoA synthetase 2	Glyma.12G047400	lipid metabolism
EH10	Glyma.05G218600.1	645.953	1066.22	225.686	0.21167	-2.24011	1.26184e-19	2.37492e-17	Glyma.05G218600.1	0.739774	0.816068	6.64416	5.55067	0.111342	0.147022	0.5fold	Glyma.05G218600.1	2	PF00109,PF02801	Beta-ketoacyl synthase, N-terminal domain; Beta-ketoacyl synthase, C-terminal domain	No Hit	None	AT5G46290.1	KAS I,KAS1	3-ketoacyl-acyl carrier protein synthase I	Glyma.05G218600	lipid metabolism
EH10	Glyma.08G024700.1	438.059	700.91	175.208	0.249972	-2.00016	5.79558e-15	8.06532e-13	Glyma.08G024700.1	0.652314	0.560684	4.35124	3.8906	0.149914	0.144112	0.5fold	Glyma.08G024700.1	2	PF00109,PF02801	Beta-ketoacyl synthase, N-terminal domain; Beta-ketoacyl synthase, C-terminal domain	No Hit	None	AT5G46290.1	KAS I,KAS1	3-ketoacyl-acyl carrier protein synthase I	Glyma.08G024700	lipid metabolism
EH10	Glyma.18G091100.1	134.931	214.571	55.2914	0.257683	-1.95633	4.12286e-09	2.8266e-07	Glyma.18G091100.1	0.416524	0.20664	2.31468	1.98971	0.179949	0.103854	0.5fold	Glyma.18G091100.1	1	PF00109,PF02801	Beta-ketoacyl synthase, N-terminal domain; Beta-ketoacyl synthase, C-terminal domain	No Hit	None	AT5G46290.3	KAS I,KAS1	3-ketoacyl-acyl carrier protein synthase I	Glyma.18G091100	lipid metabolism
EH10	Glyma.03G020800.1	1463.76	2105.66	821.869	0.390314	-1.35729	2.217e-09	1.60041e-07	Glyma.03G020800.1	1.91154	3.16669	9.93165	10.8692	0.192469	0.291346	0.5fold	Glyma.03G020800.1	2	PF00168	C2 domain	GO:0005515	GO:protein binding	AT3G61050.1	NTMC2T4,NTMC2TYPE4	Calcium-dependent lipid-binding (CaLB domain) family protein	Glyma.03G020800	lipid metabolism
EH10	Glyma.13G261200.1	3645.55	5108.57	2182.54	0.427232	-1.22691	8.47425e-09	5.47534e-07	Glyma.13G261200.1	4.42147	5.28255	15.7107	21.7618	0.281431	0.242744	0.5fold	Glyma.13G261200.1	2	PF00168	C2 domain	GO:0005515	GO:protein binding	AT1G53590.1	NTMC2T6.1,NTMC2TYPE6.1	Calcium-dependent lipid-binding (CaLB domain) family protein	Glyma.13G261200	lipid metabolism
EH10	Glyma.14G034900.1	1310.43	1670.45	950.402	0.56895	-0.813627	0.000231195	0.00468666	Glyma.14G034900.1	2.41164	3.38635	8.8934	7.63615	0.271172	0.443463	0.5fold	Glyma.14G034900.1	1	PF00168	C2 domain	GO:0005515	GO:protein binding	AT5G12300.1	No Hit	Calcium-dependent lipid-binding (CaLB domain) family protein	Glyma.14G034900	lipid metabolism
EH10	Glyma.15G245600.1	1586	2036.55	1135.44	0.557534	-0.842867	0.0001828	0.00386101	Glyma.15G245600.1	1.77599	2.94282	6.3464	7.18643	0.279842	0.409496	0.5fold	Glyma.15G245600.1	1	PF00168	C2 domain	GO:0005515	GO:protein binding	AT1G53590.1	NTMC2T6.1,NTMC2TYPE6.1	Calcium-dependent lipid-binding (CaLB domain) family protein	Glyma.15G245600	lipid metabolism
EH10	Glyma.10G130800.1	899.45	1119.37	679.532	0.607068	-0.72007	0.00274661	0.0349976	Glyma.10G130800.1	1.04754	1.96131	3.57682	4.26202	0.292871	0.460184	0.5fold	Glyma.10G130800.1	3	PF00168,PF01764	C2 domain; Lipase (class 3)	GO:0005515,GO:0004806,GO:0006629	GO:protein binding; GO:triglyceride lipase activity; GO:lipid metabolic process	AT4G13550.1	No Hit	triglyceride lipases;triglyceride lipases	Glyma.10G130800	lipid metabolism
EH10	Glyma.20G081500.1	927.464	1158.43	696.503	0.601249	-0.733965	0.0027971	0.0355236	Glyma.20G081500.1	0.950615	2.02161	3.26989	4.46469	0.290718	0.4528	0.5fold	Glyma.20G081500.1	2	PF00168,PF01764	C2 domain; Lipase (class 3)	GO:0005515,GO:0004806,GO:0006629	GO:protein binding; GO:triglyceride lipase activity; GO:lipid metabolic process	AT4G13550.1	No Hit	triglyceride lipases;triglyceride lipases	Glyma.20G081500	lipid metabolism
EH10	Glyma.02G176700.1	692.943	864.899	520.988	0.602368	-0.731283	0.00169065	0.0237702	Glyma.02G176700.1	1.03729	1.24233	2.67475	3.5664	0.387808	0.348343	0.5fold	Glyma.02G176700.1	1	PF00168,PF08372	C2 domain; Plant phosphoribosyltransferase C-terminal	GO:0005515	GO:protein binding	AT5G06850.1	No Hit	C2 calcium/lipid-binding plant phosphoribosyltransferase family protein	Glyma.02G176700	lipid metabolism
EH10	Glyma.02G078500.1	1672.02	2071.63	1272.42	0.614212	-0.703192	0.00152009	0.0218284	Glyma.02G078500.1	4.59202	6.4699	12.1771	17.0795	0.377102	0.378811	0.5fold	Glyma.02G078500.1	2	PF01633	Choline/ethanolamine kinase	No Hit	None	AT1G74320.1	No Hit	Protein kinase superfamily protein	Glyma.02G078500	lipid metabolism
EH10	Glyma.19G201200.1	1747.37	2304.07	1190.67	0.516768	-0.952411	2.78343e-05	0.000775191	Glyma.19G201200.1	4.53302	9.46674	23.0289	19.3489	0.196841	0.489266	0.5fold	Glyma.19G201200.1	1	PF02152	Dihydroneopterin aldolase	GO:0004150,GO:0006760	GO:dihydroneopterin aldolase activity; GO:folic acid-containing compound metabolic process	AT3G11750.1	FOLB1	Dihydroneopterin aldolase	Glyma.19G201200	lipid metabolism
EH10	Glyma.14G121400.1	444.704	645.721	243.688	0.377389	-1.40588	2.64046e-07	1.26524e-05	Glyma.14G121400.1	0.444841	1.55692	3.31453	4.66115	0.134209	0.334021	0.5fold	Glyma.14G121400.1	1	PF03405	Fatty acid desaturase	GO:0045300,GO:0006631,GO:0055114	GO:acyl-[acyl-carrier-protein] desaturase activity; GO:fatty acid metabolic process; GO:oxidation-reduction process	AT1G43800.1	No Hit	Plant stearoyl-acyl-carrier-protein desaturase family protein	Glyma.14G121400	lipid metabolism
EH10	Glyma.02G266700.1	503.017	796.022	210.012	0.263827	-1.92234	3.94494e-13	4.61965e-11	Glyma.02G266700.1	0.524223	1.60993	6.01411	6.25405	0.0871654	0.257421	0.5fold	Glyma.02G266700.1	1	PF00657	GDSL-like Lipase/Acylhydrolase	GO:0016788,GO:0006629	GO:hydrolase activity, acting on ester bonds; GO:lipid metabolic process	AT2G04570.1	No Hit	GDSL-like Lipase/Acylhydrolase superfamily protein	Glyma.02G266700	lipid metabolism
EH10	Glyma.06G294700.1	411.537	703.001	120.073	0.170801	-2.54961	2.06214e-21	4.38376e-19	Glyma.06G294700.1	0.728292	0.76874	9.50604	5.07243	0.0766136	0.151553	0.5fold	Glyma.06G294700.1	1	PF00657	GDSL-like Lipase/Acylhydrolase	GO:0016788,GO:0006629	GO:hydrolase activity, acting on ester bonds; GO:lipid metabolic process	AT1G75900.1	No Hit	GDSL-like Lipase/Acylhydrolase superfamily protein	Glyma.06G294700	lipid metabolism
EH10	Glyma.06G294800.1	6729	11368.8	2089.18	0.183764	-2.44407	7.2329e-30	2.24974e-27	Glyma.06G294800.1	12.5588	11.6049	144.926	76.5073	0.0866563	0.151684	0.5fold	Glyma.06G294800.1	1	PF00657	GDSL-like Lipase/Acylhydrolase	GO:0016788,GO:0006629	GO:hydrolase activity, acting on ester bonds; GO:lipid metabolic process	AT1G75900.1	No Hit	GDSL-like Lipase/Acylhydrolase superfamily protein	Glyma.06G294800	lipid metabolism
EH10	Glyma.06G294900.1	16136.8	27345.7	4927.95	0.180209	-2.47225	4.67527e-31	1.52371e-28	Glyma.06G294900.1	27.7241	24.9944	320.002	173.806	0.0866373	0.143807	0.5fold	Glyma.06G294900.1	1	PF00657	GDSL-like Lipase/Acylhydrolase	GO:0016788,GO:0006629	GO:hydrolase activity, acting on ester bonds; GO:lipid metabolic process	AT1G75900.1	No Hit	GDSL-like Lipase/Acylhydrolase superfamily protein	Glyma.06G294900	lipid metabolism
EH10	Glyma.07G150400.1	170.606	0.836383	340.376	406.962	8.66875	2.11347e-51	1.24902e-48	Glyma.07G150400.1	2.66765	1.42999	0.0001	0.0001	26676.5	14299.9	2fold	Glyma.07G150400.1	1	PF00657	GDSL-like Lipase/Acylhydrolase	GO:0016788,GO:0006629	GO:hydrolase activity, acting on ester bonds; GO:lipid metabolic process	AT3G11210.1	No Hit	SGNH hydrolase-type esterase superfamily protein	Glyma.07G150400	lipid metabolism
EH10	Glyma.08G318400.1	791.193	1349.18	233.207	0.172851	-2.5324	1.1842e-23	2.87606e-21	Glyma.08G318400.1	0.625199	1.6657	10.1984	10.1248	0.0613037	0.164517	0.5fold	Glyma.08G318400.1	2	PF00657	GDSL-like Lipase/Acylhydrolase	GO:0016788,GO:0006629	GO:hydrolase activity, acting on ester bonds; GO:lipid metabolic process	AT5G55050.1	No Hit	GDSL-like Lipase/Acylhydrolase superfamily protein	Glyma.08G318400	lipid metabolism
EH10	Glyma.13G045100.1	196.592	272.101	121.084	0.444996	-1.16814	0.000192342	0.00402713	Glyma.13G045100.1	0.364706	0.772749	1.83757	2.16084	0.198472	0.357615	0.5fold	Glyma.13G045100.1	2	PF00657	GDSL-like Lipase/Acylhydrolase	GO:0016788,GO:0006629	GO:hydrolase activity, acting on ester bonds; GO:lipid metabolic process	AT5G33370.1	No Hit	GDSL-like Lipase/Acylhydrolase superfamily protein	Glyma.13G045100	lipid metabolism
EH10	Glyma.13G233600.1	118.589	220.699	16.4798	0.0746708	-3.74331	2.20279e-19	4.09373e-17	Glyma.13G233600.1	0.0511146	0.127313	2.2461	1.4323	0.022757	0.0888867	0.5fold	Glyma.13G233600.1	1	PF00657	GDSL-like Lipase/Acylhydrolase	GO:0016788,GO:0006629	GO:hydrolase activity, acting on ester bonds; GO:lipid metabolic process	AT5G45950.1	No Hit	GDSL-like Lipase/Acylhydrolase superfamily protein	Glyma.13G233600	lipid metabolism
EH10	Glyma.13G233700.1	681.177	149.122	1213.23	8.13582	3.02429	1.30971e-31	4.43138e-29	Glyma.13G233700.1	5.58036	6.36022	1.34818	1.07893	4.13918	5.89492	2fold	Glyma.13G233700.1	1	PF00657	GDSL-like Lipase/Acylhydrolase	GO:0016788,GO:0006629	GO:hydrolase activity, acting on ester bonds; GO:lipid metabolic process	AT5G45960.1	No Hit	GDSL-like Lipase/Acylhydrolase superfamily protein	Glyma.13G233700	lipid metabolism
EH10	Glyma.14G022500.1	373.268	478.568	267.969	0.559938	-0.83666	0.000865899	0.0138852	Glyma.14G022500.1	0.903033	0.94204	2.51963	2.98318	0.3584	0.315784	0.5fold	Glyma.14G022500.1	1	PF00657	GDSL-like Lipase/Acylhydrolase	GO:0016788,GO:0006629	GO:hydrolase activity, acting on ester bonds; GO:lipid metabolic process	AT5G55050.1	No Hit	GDSL-like Lipase/Acylhydrolase superfamily protein	Glyma.14G022500	lipid metabolism
EH10	Glyma.14G050900.1	170.235	247.826	92.6435	0.373824	-1.41957	1.42311e-05	0.000436067	Glyma.14G050900.1	0.286367	0.641938	1.83436	2.03036	0.156113	0.31617	0.5fold	Glyma.14G050900.1	1	PF00657	GDSL-like Lipase/Acylhydrolase	GO:0016788,GO:0006629	GO:hydrolase activity, acting on ester bonds; GO:lipid metabolic process	AT2G04570.1	No Hit	GDSL-like Lipase/Acylhydrolase superfamily protein	Glyma.14G050900	lipid metabolism
EH10	Glyma.15G079300.1	236.544	46.7724	426.315	9.11466	3.18819	1.10489e-23	2.70567e-21	Glyma.15G079300.1	1.94759	2.0517	0.411077	0.319852	4.73777	6.41453	2fold	Glyma.15G079300.1	1	PF00657	GDSL-like Lipase/Acylhydrolase	GO:0016788,GO:0006629	GO:hydrolase activity, acting on ester bonds; GO:lipid metabolic process	AT5G45960.1	No Hit	GDSL-like Lipase/Acylhydrolase superfamily protein	Glyma.15G079300	lipid metabolism
EH10	Glyma.18G095100.1	445.964	774.178	117.751	0.152097	-2.71693	5.68065e-23	1.32519e-20	Glyma.18G095100.1	0.34612	0.847502	6.55104	5.55949	0.0528343	0.152442	0.5fold	Glyma.18G095100.1	1	PF00657	GDSL-like Lipase/Acylhydrolase	GO:0016788,GO:0006629	GO:hydrolase activity, acting on ester bonds; GO:lipid metabolic process	AT5G55050.1	No Hit	GDSL-like Lipase/Acylhydrolase superfamily protein	Glyma.18G095100	lipid metabolism
EH10	Glyma.19G051100.1	1336.65	2048.98	624.316	0.304696	-1.71456	2.60797e-14	3.4149e-12	Glyma.19G051100.1	2.7547	3.22625	17.0038	15.3895	0.162005	0.209639	0.5fold	Glyma.19G051100.1	1	PF00657	GDSL-like Lipase/Acylhydrolase	GO:0016788,GO:0006629	GO:hydrolase activity, acting on ester bonds; GO:lipid metabolic process	AT5G33370.1	No Hit	GDSL-like Lipase/Acylhydrolase superfamily protein	Glyma.19G051100	lipid metabolism
EH10	Glyma.19G079700.1	277.391	363.515	191.267	0.52616	-0.926427	0.00146424	0.0211746	Glyma.19G079700.1	0.799	1.75146	3.36706	4.19469	0.237299	0.417543	0.5fold	Glyma.19G079700.1	1	PF00657	GDSL-like Lipase/Acylhydrolase	GO:0016788,GO:0006629	GO:hydrolase activity, acting on ester bonds; GO:lipid metabolic process	AT1G53920.1	GLIP5	GDSL-motif lipase 5	Glyma.19G079700	lipid metabolism
EH10	Glyma.13G087800.1	629.061	857.451	400.67	0.46728	-1.09764	6.18633e-06	0.000211499	Glyma.13G087800.1	0.723282	1.16139	3.33284	3.13026	0.217016	0.371021	0.5fold	Glyma.13G087800.1	2	PF00300	Histidine phosphatase superfamily (branch 1)	No Hit	None	AT1G22170.1	No Hit	Phosphoglycerate mutase family protein	Glyma.13G087800	lipid metabolism
EH10	Glyma.20G136300.1	593.369	739.953	446.785	0.603802	-0.727853	0.00206479	0.0279788	Glyma.20G136300.1	1.65942	1.97234	4.47846	5.44474	0.370535	0.362247	0.5fold	Glyma.20G136300.1	1	PF05770	Inositol 1, 3, 4-trisphosphate 5/6-kinase	GO:0000287,GO:0005524,GO:0047325,GO:0052725,GO:0052726,GO:0032957,GO:0005622	GO:magnesium ion binding; GO:ATP binding; GO:inositol tetrakisphosphate 1-kinase activity; GO:inositol-1,3,4-trisphosphate 6-kinase activity; GO:inositol-1,3,4-trisphosphate 5-kinase activity; GO:inositol trisphosphate metabolic process; GO:intracellular	AT4G08170.2	No Hit	Inositol 1,3,4-trisphosphate 5/6-kinase family protein	Glyma.20G136300	lipid metabolism
EH10	Glyma.10G035200.1	510.778	654.883	366.672	0.559905	-0.836745	0.00151422	0.0217641	Glyma.10G035200.1	0.843537	1.93125	3.3004	4.40377	0.255586	0.438545	0.5fold	Glyma.10G035200.1	8	PF01764	Lipase (class 3)	GO:0004806,GO:0006629	GO:triglyceride lipase activity; GO:lipid metabolic process	AT2G42450.1	No Hit	alpha/beta-Hydrolases superfamily protein	Glyma.10G035200	lipid metabolism
EH10	Glyma.04G105500.1	197.497	302.164	92.8292	0.307214	-1.70268	1.56175e-08	9.58756e-07	Glyma.04G105500.1	0.889377	0.797471	4.29486	5.00407	0.207079	0.159365	0.5fold	Glyma.04G105500.1	1	PF00305	Lipoxygenase	GO:0016702,GO:0046872,GO:0055114	GO:oxidoreductase activity, acting on single donors with incorporation of molecular oxygen, incorporation of two atoms of oxygen; GO:metal ion binding; GO:oxidation-reduction process	AT1G55020.1	ATLOX1,LOX1	lipoxygenase 1	Glyma.04G105500	lipid metabolism
EH10	Glyma.04G105900.1	333.193	453.72	212.667	0.468718	-1.09321	1.216e-05	0.000382795	Glyma.04G105900.1	2.41765	1.6793	7.9832	7.14886	0.302843	0.234904	0.5fold	Glyma.04G105900.1	1	PF00305	Lipoxygenase	GO:0016702,GO:0046872,GO:0055114	GO:oxidoreductase activity, acting on single donors with incorporation of molecular oxygen, incorporation of two atoms of oxygen; GO:metal ion binding; GO:oxidation-reduction process	AT1G55020.1	ATLOX1,LOX1	lipoxygenase 1	Glyma.04G105900	lipid metabolism
EH10	Glyma.05G098600.1	115.894	177.8	53.9876	0.303642	-1.71956	7.6038e-07	3.26577e-05	Glyma.05G098600.1	0.559549	0.347177	2.43089	2.79408	0.230183	0.124255	0.5fold	Glyma.05G098600.1	1	PF00305	Lipoxygenase	GO:0016702,GO:0046872,GO:0055114	GO:oxidoreductase activity, acting on single donors with incorporation of molecular oxygen, incorporation of two atoms of oxygen; GO:metal ion binding; GO:oxidation-reduction process	AT1G55020.1	ATLOX1,LOX1	lipoxygenase 1	Glyma.05G098600	lipid metabolism
EH10	Glyma.14G173500.1	141.273	217.264	65.2811	0.300468	-1.73472	5.99857e-08	3.29873e-06	Glyma.14G173500.1	0.836609	0.350073	3.76844	3.35247	0.222004	0.104423	0.5fold	Glyma.14G173500.1	1	PF00305	Lipoxygenase	GO:0016702,GO:0046872,GO:0055114	GO:oxidoreductase activity, acting on single donors with incorporation of molecular oxygen, incorporation of two atoms of oxygen; GO:metal ion binding; GO:oxidation-reduction process	AT1G55020.1	ATLOX1,LOX1	lipoxygenase 1	Glyma.14G173500	lipid metabolism
EH10	Glyma.16G096200.1	70.9229	114.435	27.4105	0.239528	-2.06173	1.08302e-06	4.50099e-05	Glyma.16G096200.1	0.466146	0.270243	3.13215	2.26841	0.148826	0.119133	0.5fold	Glyma.16G096200.1	1	PF00305	Lipoxygenase	GO:0016702,GO:0046872,GO:0055114	GO:oxidoreductase activity, acting on single donors with incorporation of molecular oxygen, incorporation of two atoms of oxygen; GO:metal ion binding; GO:oxidation-reduction process	AT1G55020.1	ATLOX1,LOX1	lipoxygenase 1	Glyma.16G096200	lipid metabolism
EH10	Glyma.07G006900.1	3042.45	4403.21	1681.69	0.381923	-1.38864	3.18596e-11	2.92973e-09	Glyma.07G006900.1	4.09332	3.67569	18.1977	16.213	0.224936	0.226713	0.5fold	Glyma.07G006900.1	1	PF00305,PF01477	Lipoxygenase; PLAT/LH2 domain	GO:0016702,GO:0046872,GO:0055114,GO:0005515	GO:oxidoreductase activity, acting on single donors with incorporation of molecular oxygen, incorporation of two atoms of oxygen; GO:metal ion binding; GO:oxidation-reduction process; GO:protein binding	AT1G55020.1	ATLOX1,LOX1	lipoxygenase 1	Glyma.07G006900	lipid metabolism
EH10	Glyma.02G258000.1	1433.31	1835.04	1031.58	0.56216	-0.830947	0.000161877	0.00347203	Glyma.02G258000.1	2.5717	3.46401	8.52539	8.97104	0.301652	0.386132	0.5fold	Glyma.02G258000.1	2	PF03005	merged to PF13839=GDSL/SGNH-like Acyl-Esterase family found in Pmr5 and Cas1p	No Hit	None	AT3G55990.1	ESK1,TBL29	Plant protein of unknown function (DUF828)	Glyma.02G258000	lipid metabolism
EH10	Glyma.02G262100.1	1214.03	1701.96	726.098	0.426625	-1.22896	8.04216e-08	4.32608e-06	Glyma.02G262100.1	2.45657	4.03468	11.9075	12.4332	0.206305	0.324509	0.5fold	Glyma.02G262100.1	1	PF03005	merged to PF13839=GDSL/SGNH-like Acyl-Esterase family found in Pmr5 and Cas1p	No Hit	None	AT2G40320.1	TBL33	TRICHOME BIREFRINGENCE-LIKE 33	Glyma.02G262100	lipid metabolism
EH10	Glyma.04G240700.1	713.822	1001.62	426.021	0.425331	-1.23334	1.81695e-07	8.98811e-06	Glyma.04G240700.1	1.41043	1.85785	6.25437	6.29181	0.225511	0.295281	0.5fold	Glyma.04G240700.1	1	PF03005	merged to PF13839=GDSL/SGNH-like Acyl-Esterase family found in Pmr5 and Cas1p	No Hit	None	AT1G48880.1	TBL7	TRICHOME BIREFRINGENCE-LIKE 7	Glyma.04G240700	lipid metabolism
EH10	Glyma.06G122700.1	827.795	1128.35	527.244	0.467272	-1.09767	5.03633e-06	0.000176117	Glyma.06G122700.1	1.17855	2.25777	5.39519	6.2103	0.218445	0.363553	0.5fold	Glyma.06G122700.1	2	PF03005	merged to PF13839=GDSL/SGNH-like Acyl-Esterase family found in Pmr5 and Cas1p	No Hit	None	AT1G48880.1	TBL7	TRICHOME BIREFRINGENCE-LIKE 7	Glyma.06G122700	lipid metabolism
EH10	Glyma.07G152000.1	4462.43	5567.56	3357.3	0.603011	-0.729743	0.000456048	0.0083064	Glyma.07G152000.1	11.4274	15.2541	37.9111	34.2137	0.301426	0.445849	0.5fold	Glyma.07G152000.1	1	PF03005	merged to PF13839=GDSL/SGNH-like Acyl-Esterase family found in Pmr5 and Cas1p	No Hit	None	AT5G01360.1	TBL3	Plant protein of unknown function (DUF828)	Glyma.07G152000	lipid metabolism
EH10	Glyma.12G233400.1	1869.11	2315.41	1422.81	0.614497	-0.702522	0.000906618	0.0144082	Glyma.12G233400.1	5.41238	6.62314	16.8941	15.2946	0.32037	0.433039	0.5fold	Glyma.12G233400.1	1	PF03005	merged to PF13839=GDSL/SGNH-like Acyl-Esterase family found in Pmr5 and Cas1p	No Hit	None	AT3G14850.2	TBL41	TRICHOME BIREFRINGENCE-LIKE 41	Glyma.12G233400	lipid metabolism
EH10	Glyma.13G265600.1	1845.57	2445.35	1245.79	0.509453	-0.972978	4.72783e-06	0.000166842	Glyma.13G265600.1	5.77004	6.50458	21.4571	18.4393	0.268911	0.352757	0.5fold	Glyma.13G265600.1	3	PF03005	merged to PF13839=GDSL/SGNH-like Acyl-Esterase family found in Pmr5 and Cas1p	No Hit	None	AT3G14850.2	TBL41	TRICHOME BIREFRINGENCE-LIKE 41	Glyma.13G265600	lipid metabolism
EH10	Glyma.15G081600.1	2811.07	3555.26	2066.88	0.581359	-0.782499	0.000126701	0.00281496	Glyma.15G081600.1	8.55556	9.04275	28.0129	22.4032	0.305415	0.403636	0.5fold	Glyma.15G081600.1	2	PF03005	merged to PF13839=GDSL/SGNH-like Acyl-Esterase family found in Pmr5 and Cas1p	No Hit	None	AT1G29050.1	TBL38	TRICHOME BIREFRINGENCE-LIKE 38	Glyma.15G081600	lipid metabolism
EH10	Glyma.16G098800.1	1310.99	1641.42	980.566	0.59739	-0.743256	0.000569765	0.00992103	Glyma.16G098800.1	7.83235	9.30611	25.1031	22.1727	0.312008	0.419711	0.5fold	Glyma.16G098800.1	1	PF03005	merged to PF13839=GDSL/SGNH-like Acyl-Esterase family found in Pmr5 and Cas1p	No Hit	None	AT5G01360.1	TBL3	Plant protein of unknown function (DUF828)	Glyma.16G098800	lipid metabolism
EH10	Glyma.18G203100.1	4058.73	5120.03	2997.43	0.585433	-0.772423	0.000232687	0.00470937	Glyma.18G203100.1	10.3882	14.4057	36.5552	32.2269	0.284179	0.447007	0.5fold	Glyma.18G203100.1	1	PF03005	merged to PF13839=GDSL/SGNH-like Acyl-Esterase family found in Pmr5 and Cas1p	No Hit	None	AT5G01360.1	TBL3	Plant protein of unknown function (DUF828)	Glyma.18G203100	lipid metabolism
EH10	Glyma.08G186400.1	618.881	784.8	452.961	0.577168	-0.792938	0.000795388	0.0129659	Glyma.08G186400.1	0.7999	1.02212	2.53178	2.63796	0.315944	0.387466	0.5fold	Glyma.08G186400.1	3	PF02493,PF01504	MORN repeat; Phosphatidylinositol-4-phosphate 5-Kinase	GO:0016307,GO:0046488	GO:phosphatidylinositol phosphate kinase activity; GO:phosphatidylinositol metabolic process	AT1G60890.2	No Hit	Phosphatidylinositol-4-phosphate 5-kinase family protein	Glyma.08G186400	lipid metabolism
EH10	Glyma.20G201400.1	486.758	745.751	227.765	0.305416	-1.71115	6.99417e-12	7.00037e-10	Glyma.20G201400.1	0.458678	0.516806	3.24832	2.03465	0.141205	0.254002	0.5fold	Glyma.20G201400.1	1	PF02353,PF01593	Mycolic acid cyclopropane synthetase; Flavin containing amine oxidoreductase	GO:0016491,GO:0055114,GO:0008610,GO:0008168,GO:0008757,GO:0009312,GO:0009877,GO:0008152	GO:oxidoreductase activity; GO:oxidation-reduction process; GO:lipid biosynthetic process; GO:methyltransferase activity; GO:S-adenosylmethionine-dependent methyltransferase activity; GO:oligosaccharide biosynthetic process; GO:nodulation; GO:metabolic process	AT3G23530.1	No Hit	Cyclopropane-fatty-acyl-phospholipid synthase	Glyma.20G201400	lipid metabolism
EH10	Glyma.15G219400.1	467.632	704.096	231.167	0.328317	-1.60684	4.56816e-10	3.5903e-08	Glyma.15G219400.1	0.448867	0.726705	2.69955	3.03766	0.166275	0.239231	0.5fold	Glyma.15G219400.1	1	PF01753	MYND finger	No Hit	None	AT1G79380.1	No Hit	Ca(2)-dependent phospholipid-binding protein (Copine) family	Glyma.15G219400	lipid metabolism
EH10	Glyma.08G028800.1	320.078	431.205	208.952	0.484575	-1.04521	5.60584e-05	0.00141257	Glyma.08G028800.1	1.65983	1.60033	5.39157	5.92366	0.307857	0.27016	0.5fold	Glyma.08G028800.1	1	No Hit	None	No Hit	None	AT2G06925.1	ATSPLA2-ALPHA,PLA2-ALPHA	Phospholipase A2 family protein	Glyma.08G028800	lipid metabolism
EH10	Glyma.15G248500.1	134.282	18.1433	250.421	13.8024	3.78685	6.3409e-23	1.47147e-20	Glyma.15G248500.1	3.91243	5.29875	0.422913	0.665673	9.25116	7.95999	2fold	Glyma.15G248500.1	1	No Hit	None	No Hit	None	ATCG00500.1	No Hit	acetyl-CoA carboxylase carboxyl transferase subunit beta	Glyma.15G248500	lipid metabolism
EH10	Glyma.18G124000.1	42.2088	73.2415	11.1761	0.152592	-2.71225	2.92557e-06	0.000109659	Glyma.18G124000.1	0.142193	0.478122	3.77084	2.34112	0.0377085	0.204228	0.5fold	Glyma.18G124000.1	1	No Hit	None	No Hit	None	AT5G55050.1	No Hit	GDSL-like Lipase/Acylhydrolase superfamily protein	Glyma.18G124000	lipid metabolism
EH10	Glyma.U025100.1	514.198	738.604	289.792	0.39235	-1.34979	4.47674e-08	2.54717e-06	Glyma.U025100.1	2.11239	2.63412	10.1009	9.75053	0.209129	0.270151	0.5fold	Glyma.U025100.1	1	No Hit	None	No Hit	None	AT2G38110.1	ATGPAT6,GPAT6	glycerol-3-phosphate acyltransferase 6	Glyma.U025100	lipid metabolism
EH10	Glyma.11G031400.1	3654.16	4635.31	2673.02	0.576666	-0.794192	0.00012643	0.00280963	Glyma.11G031400.1	5.13176	6.37146	17.8257	14.9032	0.287885	0.427523	0.5fold	Glyma.11G031400.1	9	PF01237,PF00169	Oxysterol-binding protein; PH domain	GO:0005515,GO:0005543	GO:protein binding; GO:phospholipid binding	AT4G22540.1	ORP2A	OSBP(oxysterol binding protein)-related protein 2A	Glyma.11G031400	lipid metabolism
EH10	Glyma.01G210600.1	3639.04	4694.13	2583.95	0.550464	-0.86128	3.24772e-05	0.000884215	Glyma.01G210600.1	5.11797	6.35336	19.3671	14.8139	0.26426	0.428879	0.5fold	Glyma.01G210600.1	12	PF00169,PF01237	PH domain; Oxysterol-binding protein	GO:0005515,GO:0005543	GO:protein binding; GO:phospholipid binding	AT4G22540.1	ORP2A	OSBP(oxysterol binding protein)-related protein 2A	Glyma.01G210600	lipid metabolism
EH10	Glyma.10G268300.1	3291.33	4056.77	2525.89	0.622636	-0.683538	0.000891378	0.0142247	Glyma.10G268300.1	6.56882	7.91696	20.707	17.5741	0.317228	0.450491	0.5fold	Glyma.10G268300.1	6	PF03034	Phosphatidyl serine synthase	GO:0006659	GO:phosphatidylserine biosynthetic process	AT1G15110.1	No Hit	phosphatidyl serine synthase family protein	Glyma.10G268300	lipid metabolism
EH10	Glyma.20G122800.1	2371.2	2860.78	1881.62	0.657728	-0.604436	0.00369569	0.0439146	Glyma.20G122800.1	5.04031	6.06053	14.1001	13.6906	0.357467	0.442678	0.5fold	Glyma.20G122800.1	3	PF03034	Phosphatidyl serine synthase	GO:0006659	GO:phosphatidylserine biosynthetic process	AT1G15110.1	No Hit	phosphatidyl serine synthase family protein	Glyma.20G122800	lipid metabolism
EH10	Glyma.03G194700.1	118.578	191.765	45.3903	0.236698	-2.07888	2.17277e-08	1.31116e-06	Glyma.03G194700.1	0.231419	0.393255	1.5149	2.70204	0.152762	0.14554	0.5fold	Glyma.03G194700.1	1	PF01161	Phosphatidylethanolamine-binding protein	No Hit	None	AT5G03840.1	TFL-1,TFL1	PEBP (phosphatidylethanolamine-binding protein) family protein	Glyma.03G194700	lipid metabolism
EH10	Glyma.07G045600.1	1448.79	1808.98	1088.6	0.601776	-0.732701	0.00149338	0.0215362	Glyma.07G045600.1	0.781577	1.4592	2.77625	3.11304	0.281522	0.468737	0.5fold	Glyma.07G045600.1	4	PF01504,PF01363,PF00118	Phosphatidylinositol-4-phosphate 5-Kinase; FYVE zinc finger; TCP-1/cpn60 chaperonin family	GO:0005524,GO:0044267,GO:0046872,GO:0016307,GO:0046488	GO:ATP binding; GO:cellular protein metabolic process; GO:metal ion binding; GO:phosphatidylinositol phosphate kinase activity; GO:phosphatidylinositol metabolic process	AT3G14270.1	FAB1B	phosphatidylinositol-4-phosphate 5-kinase family protein	Glyma.07G045600	lipid metabolism
EH10	Glyma.16G013500.1	1511.72	1851.22	1172.22	0.633213	-0.659238	0.00405149	0.0470171	Glyma.16G013500.1	0.856351	1.55536	2.91994	3.11781	0.293278	0.498863	0.5fold	Glyma.16G013500.1	3	PF01504,PF01363,PF00118	Phosphatidylinositol-4-phosphate 5-Kinase; FYVE zinc finger; TCP-1/cpn60 chaperonin family	GO:0005524,GO:0044267,GO:0046872,GO:0016307,GO:0046488	GO:ATP binding; GO:cellular protein metabolic process; GO:metal ion binding; GO:phosphatidylinositol phosphate kinase activity; GO:phosphatidylinositol metabolic process	AT3G14270.1	FAB1B	phosphatidylinositol-4-phosphate 5-kinase family protein	Glyma.16G013500	lipid metabolism
EH10	Glyma.05G197200.1	716.965	929.882	504.049	0.542057	-0.883483	0.000323931	0.00624114	Glyma.05G197200.1	0.632095	1.2595	2.62604	2.8607	0.240703	0.440279	0.5fold	Glyma.05G197200.1	2	PF01504,PF02493	Phosphatidylinositol-4-phosphate 5-Kinase; MORN repeat	GO:0016307,GO:0046488	GO:phosphatidylinositol phosphate kinase activity; GO:phosphatidylinositol metabolic process	AT1G21980.1	ATPIP5K1,ATPIPK1,PIP5K1	phosphatidylinositol-4-phosphate 5-kinase 1	Glyma.05G197200	lipid metabolism
EH10	Glyma.15G046400.1	725.422	961.453	489.392	0.509012	-0.974227	3.8797e-05	0.0010294	Glyma.15G046400.1	0.820081	1.18179	3.03411	3.3355	0.270287	0.354307	0.5fold	Glyma.15G046400.1	10	PF01504,PF02493	Phosphatidylinositol-4-phosphate 5-Kinase; MORN repeat	GO:0016307,GO:0046488	GO:phosphatidylinositol phosphate kinase activity; GO:phosphatidylinositol metabolic process	AT1G60890.2	No Hit	Phosphatidylinositol-4-phosphate 5-kinase family protein	Glyma.15G046400	lipid metabolism
EH10	Glyma.20G173200.1	2941.25	3676.93	2205.56	0.599838	-0.737356	0.000988609	0.0154318	Glyma.20G173200.1	1.92471	3.76052	7.28168	7.64427	0.264322	0.49194	0.5fold	Glyma.20G173200.1	6	PF01504,PF00118	Phosphatidylinositol-4-phosphate 5-Kinase; TCP-1/cpn60 chaperonin family	GO:0005524,GO:0044267,GO:0016307,GO:0046488	GO:ATP binding; GO:cellular protein metabolic process; GO:phosphatidylinositol phosphate kinase activity; GO:phosphatidylinositol metabolic process	AT1G34260.1	FAB1D	FORMS APLOID AND BINUCLEATE CELLS 1A	Glyma.20G173200	lipid metabolism
EH10	Glyma.18G288600.1	907.198	1166.18	648.21	0.555838	-0.847262	0.000410445	0.007577	Glyma.18G288600.1	0.694475	1.43884	3.09779	2.91261	0.224184	0.494003	0.5fold	Glyma.18G288600.1	3	PF00614,PF00168,PF12357	Phospholipase D Active site motif; C2 domain; Phospholipase D C terminal	GO:0005515,GO:0003824,GO:0008152	GO:protein binding; GO:catalytic activity; GO:metabolic process	AT2G42010.1	PLDBETA,PLDBETA1	phospholipase D beta 1	Glyma.18G288600	lipid metabolism
EH10	Glyma.15G026500.1	4807.02	5838.66	3775.38	0.646618	-0.629015	0.00123801	0.0184726	Glyma.15G026500.1	8.52142	7.86376	22.9898	19.7621	0.370661	0.397921	0.5fold	Glyma.15G026500.1	1	PF01477,PF00305	PLAT/LH2 domain; Lipoxygenase	GO:0016702,GO:0046872,GO:0055114,GO:0005515	GO:oxidoreductase activity, acting on single donors with incorporation of molecular oxygen, incorporation of two atoms of oxygen; GO:metal ion binding; GO:oxidation-reduction process; GO:protein binding	AT1G55020.1	ATLOX1,LOX1	lipoxygenase 1	Glyma.15G026500	lipid metabolism
EH10	Glyma.15G065600.1	1208.31	1855.01	561.606	0.302751	-1.7238	1.71116e-13	2.09515e-11	Glyma.15G065600.1	1.75614	3.44737	13.356	13.6972	0.131487	0.251685	0.5fold	Glyma.15G065600.1	1	PF00432	Prenyltransferase and squalene oxidase repeat	GO:0003824	GO:catalytic activity	AT1G78955.1	CAMS1	camelliol C synthase 1	Glyma.15G065600	lipid metabolism
EH10	Glyma.18G214500.1	345.717	45.4218	646.012	14.2225	3.83011	3.002e-37	1.36471e-34	Glyma.18G214500.1	4.10922	5.73829	0.563119	0.561158	7.29725	10.2258	2fold	Glyma.18G214500.1	1	PF00234	Protease inhibitor/seed storage/LTP family	No Hit	None	AT2G38540.1	ATLTP1,LP1,LTP1	lipid transfer protein 1	Glyma.18G214500	lipid metabolism
EH10	Glyma.06G090300.1	775.08	977.701	572.458	0.585514	-0.772223	0.0017026	0.023923	Glyma.06G090300.1	0.863467	1.81288	3.4659	3.68726	0.249132	0.49166	0.5fold	Glyma.06G090300.1	6	PF05057,PF12394	Putative serine esterase (DUF676); Protein of unknown function (DUF3657)	No Hit	None	AT1G58350.1	ZW18	Putative serine esterase family protein	Glyma.06G090300	lipid metabolism
EH10	Glyma.08G077100.1	1039.76	1296.94	782.587	0.60341	-0.728789	0.0019033	0.0261666	Glyma.08G077100.1	1.16411	2.12469	4.26692	4.36809	0.272821	0.486411	0.5fold	Glyma.08G077100.1	4	PF05057,PF12394	Putative serine esterase (DUF676); Protein of unknown function (DUF3657)	GO:0008374,GO:0006629	GO:O-acyltransferase activity; GO:lipid metabolic process	AT1G09980.1	No Hit	Putative serine esterase family protein	Glyma.08G077100	lipid metabolism
EH10	Glyma.17G118500.1	178.523	236.355	120.691	0.510634	-0.969639	0.0013824	0.0202121	Glyma.17G118500.1	0.819459	1.00369	2.92219	2.94742	0.280426	0.340533	0.5fold	Glyma.17G118500.1	1	PF03330	Rare lipoprotein A (RlpA)-like double-psi beta-barrel	No Hit	None	AT2G18660.1	PNP-A	plant natriuretic peptide A	Glyma.17G118500	lipid metabolism
EH10	Glyma.07G043900.1	1708.95	2162.94	1254.96	0.58021	-0.785353	0.000499922	0.00893479	Glyma.07G043900.1	2.25888	3.90657	7.98839	8.93498	0.28277	0.437222	0.5fold	Glyma.07G043900.1	6	PF02383	SacI homology domain	GO:0042578	GO:phosphoric ester hydrolase activity	AT3G14205.1	No Hit	Phosphoinositide phosphatase family protein	Glyma.07G043900	lipid metabolism
EH10	Glyma.12G114900.1	351.969	688.91	15.0288	0.0218153	-5.51852	2.74318e-55	1.78805e-52	Glyma.12G114900.1	0.0512848	0.0530599	4.60319	3.37646	0.0111412	0.0157146	0.5fold	Glyma.12G114900.1	3	PF03007,PF06974	Wax ester synthase-like Acyl-CoA acyltransferase domain; Protein of unknown function (DUF1298)	GO:0004144,GO:0045017	GO:diacylglycerol O-acyltransferase activity; GO:glycerolipid biosynthetic process	AT5G53390.1	No Hit	O-acyltransferase (WSD1-like) family protein	Glyma.12G114900	lipid metabolism
EH10	Glyma.03G101700.1	591.769	971.5	212.039	0.21826	-2.19588	4.11848e-19	7.5432e-17	Glyma.03G101700.1	0.747407	0.545116	5.418	4.78972	0.137949	0.11381	0.5fold	Glyma.03G101700.1	2	PF12076,PF04116	WAX2 C-terminal domain; Fatty acid hydroxylase superfamily	GO:0005506,GO:0016491,GO:0006633,GO:0055114	GO:iron ion binding; GO:oxidoreductase activity; GO:fatty acid biosynthetic process; GO:oxidation-reduction process	AT1G02205.2	CER1	Fatty acid hydroxylase superfamily	Glyma.03G101700	lipid metabolism
EH10	Glyma.08G027000.1	991.748	1417.67	565.827	0.399125	-1.32509	2.2938e-09	1.65182e-07	Glyma.08G027000.1	1.51112	1.27507	6.10803	5.77098	0.247399	0.220946	0.5fold	Glyma.08G027000.1	2	PF00432	Prenyltransferase and squalene oxidase repeat	GO:0003824	GO:catalytic activity	AT2G07050.1	CAS1	cycloartenol synthase 1	Glyma.08G027000	lipid metabolism
EH10	Glyma.03G093600.1	285.482	416.578	154.386	0.370605	-1.43205	1.86427e-07	9.21191e-06	Glyma.03G093600.1	0.434261	0.542133	2.37327	1.94685	0.18298	0.278466	0.5fold	Glyma.03G093600.1	2	PF03094	Mlo family	GO:0006952,GO:0016021	GO:defense response; GO:integral component of membrane	AT4G02600.1	ATMLO1,MLO1	Seven transmembrane MLO family protein	Glyma.03G093600	membrane/tranporter
EH10	Glyma.16G080100.1	530.835	879.559	182.11	0.207047	-2.27197	4.168e-19	7.61816e-17	Glyma.16G080100.1	0.510947	0.557809	4.74744	3.82383	0.107626	0.145877	0.5fold	Glyma.16G080100.1	2	PF03094	Mlo family	GO:0006952,GO:0016021	GO:defense response; GO:integral component of membrane	AT4G02600.1	ATMLO1,MLO1	Seven transmembrane MLO family protein	Glyma.16G080100	membrane/tranporter
EH10	Glyma.17G211900.1	2688.36	3416.4	1960.32	0.573798	-0.801384	0.00022904	0.00465522	Glyma.17G211900.1	3.70506	5.7529	12.7946	13.7138	0.28958	0.419496	0.5fold	Glyma.17G211900.1	1	No Hit	None	No Hit	None	AT4G32190.1	No Hit	Myosin heavy chain-related protein	Glyma.17G211900	membrane/tranporter
EH10	Glyma.17G007400.1	1126.46	1397.19	855.719	0.612456	-0.707321	0.00168791	0.0237504	Glyma.17G007400.1	4.9302	6.82863	14.461	16.7559	0.34093	0.407536	0.5fold	Glyma.17G007400.1	3	PF07983,PF04535	X8 domain; Domain of unknown function (DUF588)	No Hit	None	AT2G35760.1	No Hit	Uncharacterised protein family (UPF0497)	Glyma.17G007400	membrane/transport
EH10	Glyma.10G120400.1	1583.42	1966.04	1200.79	0.610767	-0.711306	0.00168496	0.0237165	Glyma.10G120400.1	2.48259	4.17215	8.04608	9.3545	0.308546	0.446005	0.5fold	Glyma.10G120400.1	2	PF02893	GRAM domain	No Hit	None	AT1G02120.1	VAD1	GRAM domain family protein	Glyma.10G120400	membrane/transporter
EH10	Glyma.16G050700.1	393.751	508.995	278.507	0.54717	-0.86994	0.00031968	0.00617534	Glyma.16G050700.1	1.87943	1.36349	4.10547	6.13514	0.457786	0.222243	0.5fold	Glyma.16G050700.1	1	PF02893	GRAM domain	No Hit	None	AT5G13200.1	No Hit	GRAM domain family protein	Glyma.16G050700	membrane/transporter
EH10	Glyma.01G033800.1	554.17	739.286	369.053	0.499201	-1.00231	2.65624e-05	0.000744208	Glyma.01G033800.1	1.76138	1.96781	6.07293	6.31633	0.290037	0.311544	0.5fold	Glyma.01G033800.1	1	PF00892	EamA-like transporter family	GO:0016020	GO:membrane	AT5G40240.2	No Hit	nodulin MtN21 /EamA-like transporter family protein	Glyma.01G033800	membrane/transporter
EH10	Glyma.04G250600.1	172.409	295.722	49.0958	0.16602	-2.59057	4.28344e-15	6.05604e-13	Glyma.04G250600.1	0.228625	0.170833	1.82877	2.31527	0.125016	0.0737856	0.5fold	Glyma.04G250600.1	1	PF00892	EamA-like transporter family	GO:0016020	GO:membrane	AT4G08300.1	No Hit	nodulin MtN21 /EamA-like transporter family protein	Glyma.04G250600	membrane/transporter
EH10	Glyma.06G112200.1	225.286	374.223	76.3494	0.204021	-2.29321	2.06475e-14	2.72778e-12	Glyma.06G112200.1	0.390499	0.276431	2.48822	3.16901	0.156939	0.0872295	0.5fold	Glyma.06G112200.1	1	PF00892	EamA-like transporter family	GO:0016020	GO:membrane	AT4G08300.1	No Hit	nodulin MtN21 /EamA-like transporter family protein	Glyma.06G112200	membrane/transporter
EH10	Glyma.10G044800.1	1567.97	1929.4	1206.54	0.625347	-0.677271	0.000815325	0.0132204	Glyma.10G044800.1	4.54796	3.83891	12.0098	10.8075	0.378688	0.355207	0.5fold	Glyma.10G044800.1	1	PF00892	EamA-like transporter family	GO:0016020	GO:membrane	AT2G37460.1	No Hit	nodulin MtN21 /EamA-like transporter family protein	Glyma.10G044800	membrane/transporter
EH10	Glyma.13G132500.1	947.054	1340.08	554.024	0.413425	-1.2743	7.63042e-09	4.9883e-07	Glyma.13G132500.1	2.11443	1.76493	9.18095	6.78798	0.230306	0.260008	0.5fold	Glyma.13G132500.1	1	PF00892	EamA-like transporter family	GO:0016020	GO:membrane	AT2G37460.1	No Hit	nodulin MtN21 /EamA-like transporter family protein	Glyma.13G132500	membrane/transporter
EH10	Glyma.15G227700.1	529.798	711.612	347.985	0.48901	-1.03206	1.61635e-05	0.000485546	Glyma.15G227700.1	1.40708	1.66595	5.97539	4.37647	0.23548	0.380661	0.5fold	Glyma.15G227700.1	1	PF00892	EamA-like transporter family	GO:0016020	GO:membrane	AT5G07050.1	No Hit	nodulin MtN21 /EamA-like transporter family protein	Glyma.15G227700	membrane/transporter
EH10	Glyma.19G011600.1	1014.15	1278.7	749.606	0.586223	-0.770479	0.000608178	0.0104767	Glyma.19G011600.1	2.19664	2.89779	7.04122	7.14628	0.311969	0.405496	0.5fold	Glyma.19G011600.1	6	PF00892	EamA-like transporter family	GO:0016020	GO:membrane	AT3G28050.1	No Hit	nodulin MtN21 /EamA-like transporter family protein	Glyma.19G011600	membrane/transporter
EH10	Glyma.10G276700.1	1084.44	1607.27	561.602	0.349414	-1.51699	9.99529e-12	9.86695e-10	Glyma.10G276700.1	1.71451	1.54707	8.64723	7.13153	0.198272	0.216934	0.5fold	Glyma.10G276700.1	1	PF07690,PF06813	Major Facilitator Superfamily; Nodulin-like	GO:0055085,GO:0016021	GO:transmembrane transport; GO:integral component of membrane	AT2G39210.1	No Hit	Major facilitator superfamily protein	Glyma.10G276700	membrane/transporter
EH10	Glyma.11G106300.1	462.404	590.638	334.17	0.565778	-0.821691	0.000358309	0.00677683	Glyma.11G106300.1	0.88633	0.558621	1.85431	2.61175	0.477983	0.213888	0.5fold	Glyma.11G106300.1	4	PF06813	Nodulin-like	No Hit	None	AT4G34950.1	No Hit	Major facilitator superfamily protein	Glyma.11G106300	membrane/transporter
EH10	Glyma.13G164100.1	461.928	617.624	306.233	0.495825	-1.0121	8.34125e-05	0.00198078	Glyma.13G164100.1	0.624095	1.15068	2.86755	2.79717	0.21764	0.411373	0.5fold	Glyma.13G164100.1	1	PF06813	Nodulin-like	No Hit	None	AT1G80530.1	No Hit	Major facilitator superfamily protein	Glyma.13G164100	membrane/transporter
EH10	Glyma.13G202000.1	107.219	208.928	5.50962	0.026371	-5.24491	9.28661e-26	2.52525e-23	Glyma.13G202000.1	0.0139135	0.0623786	2.34219	1.92716	0.00594038	0.0323682	0.5fold	Glyma.13G202000.1	1	PF00023	Ankyrin repeat	GO:0005515	GO:protein binding	AT5G51160.1	No Hit	Ankyrin repeat family protein	Glyma.13G202000	membrane/transporter
EH10	Glyma.20G156600.1	1483.28	1820.15	1146.41	0.629844	-0.666933	0.00242654	0.0317968	Glyma.20G156600.1	2.66888	3.90716	8.91164	7.96006	0.299483	0.490845	0.5fold	Glyma.20G156600.1	2	PF00023	Ankyrin repeat	GO:0005515	GO:protein binding	AT5G07270.1	XBAT33	XB3 ortholog 3 in Arabidopsis thaliana	Glyma.20G156600	membrane/transporter
EH10	Glyma.05G167600.1	462.669	578.117	347.221	0.600608	-0.735506	0.00393952	0.0460356	Glyma.05G167600.1	0.853768	1.3537	2.67309	3.22894	0.319393	0.419241	0.5fold	Glyma.05G167600.1	2	PF00023,PF00069	Ankyrin repeat; Protein kinase domain	GO:0005515,GO:0004672,GO:0005524,GO:0006468	GO:protein binding; GO:protein kinase activity; GO:ATP binding; GO:protein phosphorylation	AT2G43850.1	No Hit	Integrin-linked protein kinase family	Glyma.05G167600	membrane/transporter
EH10	Glyma.07G028100.1	54.3193	12.8679	95.7707	7.44261	2.89581	4.55893e-09	3.09445e-07	Glyma.07G028100.1	1.51951	2.68772	0.219001	0.682528	6.93837	3.93788	2fold	Glyma.07G028100.1	1	PF03040	CemA family	GO:0016021	GO:integral component of membrane	ATCG00530.1	No Hit	CemA-like proton extrusion protein-related	Glyma.07G028100	membrane/transporter
EH10	Glyma.07G028200.1	68.2003	10.965	125.436	11.4396	3.51597	4.9218e-13	5.62246e-11	Glyma.07G028200.1	3.39106	3.10065	0.377273	0.583038	8.98834	5.31809	2fold	Glyma.07G028200.1	1	PF03040	CemA family	GO:0016021	GO:integral component of membrane	ATCG00530.1	No Hit	CemA-like proton extrusion protein-related	Glyma.07G028200	membrane/transporter
EH10	Glyma.09G247500.1	657.124	827.12	487.128	0.588945	-0.763796	0.00159133	0.0226395	Glyma.09G247500.1	0.881761	1.49581	3.40419	3.031	0.259022	0.493504	0.5fold	Glyma.09G247500.1	1	PF07766	LETM1-like protein	No Hit	None	AT1G65540.1	No Hit	LETM1-like protein	Glyma.09G247500	membrane/transporter
EH10	Glyma.18G245200.1	1000.04	1276.76	723.324	0.566531	-0.819773	0.00043463	0.00797034	Glyma.18G245200.1	1.23485	2.17903	4.96857	4.60402	0.248532	0.473288	0.5fold	Glyma.18G245200.1	2	PF07766	LETM1-like protein	No Hit	None	AT1G65540.1	No Hit	LETM1-like protein	Glyma.18G245200	membrane/transporter
EH10	Glyma.07G199500.1	516.488	688.313	344.663	0.500735	-0.99788	7.39825e-05	0.00179043	Glyma.07G199500.1	0.737444	1.27707	3.14567	3.25893	0.234432	0.391869	0.5fold	Glyma.07G199500.1	3	PF00560,PF11721	Leucine Rich Repeat; Di-glucose binding within endoplasmic reticulum	GO:0005515	GO:protein binding	AT1G28340.1	AtRLP4,RLP4	receptor like protein 4	Glyma.07G199500	membrane/transporter
EH10	Glyma.03G180900.1	244.416	61.0179	427.815	7.0113	2.80968	8.75143e-20	1.66836e-17	Glyma.03G180900.1	2.42786	2.69847	0.725178	0.486034	3.34795	5.55203	2fold	Glyma.03G180900.1	1	PF00230	Major intrinsic protein	GO:0005215,GO:0006810,GO:0016020	GO:transporter activity; GO:transport; GO:membrane	AT3G53420.1	PIP2,PIP2;1,PIP2A	plasma membrane intrinsic protein 2A	Glyma.03G180900	membrane/transporter
EH10	Glyma.05G162600.1	263.649	369.002	158.297	0.428987	-1.22099	9.04423e-06	0.000295084	Glyma.05G162600.1	0.804955	0.817226	2.87852	3.45276	0.279642	0.236688	0.5fold	Glyma.05G162600.1	1	PF00230	Major intrinsic protein	GO:0005215,GO:0006810,GO:0016020	GO:transporter activity; GO:transport; GO:membrane	AT4G18910.1	ATNLM2,NIP1;2,NLM2	NOD26-like intrinsic protein 1;2	Glyma.05G162600	membrane/transporter
EH10	Glyma.15G087300.1	160.64	285.192	36.0867	0.126535	-2.9824	1.76751e-17	2.92321e-15	Glyma.15G087300.1	0.18438	0.243562	3.1737	2.34046	0.0580964	0.104066	0.5fold	Glyma.15G087300.1	1	PF00230	Major intrinsic protein	GO:0005215,GO:0006810,GO:0016020	GO:transporter activity; GO:transport; GO:membrane	AT4G18910.1	ATNLM2,NIP1;2,NLM2	NOD26-like intrinsic protein 1;2	Glyma.15G087300	membrane/transporter
EH10	Glyma.19G181300.1	1901.96	546.772	3257.15	5.95704	2.5746	7.93889e-29	2.38562e-26	Glyma.19G181300.1	14.2626	17.4953	4.26209	4.50249	3.34638	3.88569	2fold	Glyma.19G181300.1	2	PF00230	Major intrinsic protein	GO:0005215,GO:0006810,GO:0016020	GO:transporter activity; GO:transport; GO:membrane	AT3G53420.1	PIP2,PIP2;1,PIP2A	plasma membrane intrinsic protein 2A	Glyma.19G181300	membrane/transporter
EH10	Glyma.02G289300.1	629.504	791.254	467.753	0.591154	-0.758394	0.0007401	0.012222	Glyma.02G289300.1	1.92057	1.52318	4.00872	5.97712	0.479098	0.254835	0.5fold	Glyma.02G289300.1	3	PF08477	Miro-like protein	GO:0005525,GO:0007264,GO:0005622	GO:GTP binding; GO:small GTPase mediated signal transduction; GO:intracellular	AT5G54840.1	ATSGP1,SGP1	Ras-related small GTP-binding family protein	Glyma.02G289300	membrane/transporter
EH10	Glyma.04G126300.1	380.833	497.088	264.578	0.532256	-0.909807	0.00077474	0.01269	Glyma.04G126300.1	1.10427	2.25518	4.593	5.31144	0.240424	0.42459	0.5fold	Glyma.04G126300.1	1	No Hit	None	No Hit	None	AT5G52240.1	AtMAPR5,ATMP1,MSBP1	membrane steroid binding protein 1	Glyma.04G126300	membrane/transporter
EH10	Glyma.10G251000.1	1449.51	2062.42	836.594	0.405636	-1.30174	8.46939e-09	5.47534e-07	Glyma.10G251000.1	4.56235	7.29774	22.8606	24.0284	0.199573	0.303714	0.5fold	Glyma.10G251000.1	1	No Hit	None	No Hit	None	AT3G06035.1	No Hit	Glycoprotein membrane precursor GPI-anchored	Glyma.10G251000	membrane/transporter
EH10	Glyma.20G091500.1	57.5076	87.8202	27.1949	0.309666	-1.69121	0.000301583	0.00588346	Glyma.20G091500.1	0.427922	0.570986	2.46699	2.79583	0.173459	0.204228	0.5fold	Glyma.20G091500.1	1	No Hit	None	No Hit	None	AT3G60070.1	No Hit	Major facilitator superfamily protein	Glyma.20G091500	membrane/transporter
EH10	Glyma.20G142700.1	533.74	688.722	378.759	0.549944	-0.862644	0.000394988	0.00735078	Glyma.20G142700.1	1.85087	2.37386	5.6288	6.95531	0.328822	0.341301	0.5fold	Glyma.20G142700.1	1	No Hit	None	No Hit	None	AT3G06035.1	No Hit	Glycoprotein membrane precursor GPI-anchored	Glyma.20G142700	membrane/transporter
EH10	Glyma.06G262700.1	564.046	859.554	268.538	0.312416	-1.67846	2.72796e-11	2.51902e-09	Glyma.06G262700.1	0.380575	0.704433	2.90365	2.58879	0.131068	0.27211	0.5fold	Glyma.06G262700.1	2	PF08276,PF01453,PF00954,PF07714	PAN-like domain; D-mannose binding lectin; S-locus glycoprotein family; Protein tyrosine kinase	GO:0004672,GO:0005524,GO:0006468,GO:0048544	GO:protein kinase activity; GO:ATP binding; GO:protein phosphorylation; GO:recognition of pollen	AT4G21380.1	ARK3,RK3	receptor kinase 3	Glyma.06G262700	membrane/transporter
EH10	Glyma.08G290600.1	895.447	1138.15	652.748	0.573518	-0.802089	0.000619594	0.0106319	Glyma.08G290600.1	1.6591	2.57081	5.26472	6.60574	0.315136	0.389179	0.5fold	Glyma.08G290600.1	2	PF00860	Permease family	GO:0005215,GO:0006810,GO:0055085,GO:0016020	GO:transporter activity; GO:transport; GO:transmembrane transport; GO:membrane	AT5G62890.1	No Hit	Xanthine/uracil permease family protein	Glyma.08G290600	membrane/transporter
EH10	Glyma.20G137300.1	377.688	515.209	240.167	0.466154	-1.10112	2.62359e-05	0.000736225	Glyma.20G137300.1	0.582701	0.894721	2.5787	2.52191	0.225967	0.354779	0.5fold	Glyma.20G137300.1	3	PF00069,PF01657	Protein kinase domain; Salt stress response/antifungal	GO:0004672,GO:0005524,GO:0006468	GO:protein kinase activity; GO:ATP binding; GO:protein phosphorylation	AT4G38830.1	CRK26	cysteine-rich RLK (RECEPTOR-like protein kinase) 26	Glyma.20G137300	membrane/transporter
EH10	Glyma.08G100800.1	1405.23	1732.77	1077.68	0.621943	-0.685146	0.00325351	0.0399133	Glyma.08G100800.1	1.63053	3.06691	5.40233	6.53875	0.301819	0.469036	0.5fold	Glyma.08G100800.1	3	PF07714	Protein tyrosine kinase	GO:0004672,GO:0005524,GO:0006468	GO:protein kinase activity; GO:ATP binding; GO:protein phosphorylation	AT1G67720.1	No Hit	Leucine-rich repeat protein kinase family protein	Glyma.08G100800	membrane/transporter
EH10	Glyma.08G251100.1	251.104	347.41	154.797	0.445576	-1.16626	3.70842e-05	0.000990479	Glyma.08G251100.1	0.502658	0.677019	2.12833	2.18573	0.236174	0.309746	0.5fold	Glyma.08G251100.1	1	PF07714	Protein tyrosine kinase	GO:0004672,GO:0005524,GO:0006468	GO:protein kinase activity; GO:ATP binding; GO:protein phosphorylation	AT3G46290.1	HERK1	hercules receptor kinase 1	Glyma.08G251100	membrane/transporter
EH10	Glyma.18G273100.1	537.513	732.834	342.192	0.466943	-1.09868	9.56321e-06	0.000309737	Glyma.18G273100.1	1.27088	1.79579	4.3732	6.29369	0.290606	0.285332	0.5fold	Glyma.18G273100.1	4	PF07714	Protein tyrosine kinase	GO:0004672,GO:0005524,GO:0006468	GO:protein kinase activity; GO:ATP binding; GO:protein phosphorylation	AT5G28680.1	ANX2	Malectin/receptor-like protein kinase family protein	Glyma.18G273100	membrane/transporter
EH10	Glyma.13G126700.1	173.855	227.607	120.103	0.527677	-0.922273	0.00391726	0.045848	Glyma.13G126700.1	0.481472	0.856691	1.80421	2.22558	0.26686	0.38493	0.5fold	Glyma.13G126700.1	1	PF01657	Salt stress response/antifungal	No Hit	None	AT1G04520.1	PDLP2	plasmodesmata-located protein 2	Glyma.13G126700	membrane/transporter
EH10	Glyma.01G017600.1	26.7448	50.4211	3.06849	0.0608572	-4.03843	2.73699e-07	1.30725e-05	Glyma.01G017600.1	0.0739403	0.0552497	2.10293	1.54588	0.0351607	0.0357399	0.5fold	Glyma.01G017600.1	1	PF00335	Tetraspanin family	GO:0016021	GO:integral component of membrane	AT2G19580.1	TET2	tetraspanin2	Glyma.01G017600	membrane/transporter
EH10	Glyma.09G205400.1	135.807	243.016	28.5969	0.117675	-3.08712	1.67921e-16	2.57985e-14	Glyma.09G205400.1	0.10783	0.175245	2.1571	1.69081	0.0499882	0.103646	0.5fold	Glyma.09G205400.1	1	PF00335	Tetraspanin family	GO:0016021	GO:integral component of membrane	AT5G46700.1	TET1,TRN2	Tetraspanin family protein	Glyma.09G205400	membrane/transporter
EH10	Glyma.18G281600.1	656.361	885.513	427.209	0.482442	-1.05157	2.31815e-05	0.000660337	Glyma.18G281600.1	0.550605	1.08285	2.32937	3.0036	0.236376	0.360518	0.5fold	Glyma.18G281600.1	1	PF02902,PF00560,PF00931	Ulp1 protease family, C-terminal catalytic domain; Leucine Rich Repeat; NB-ARC domain	GO:0005515,GO:0043531,GO:0008234,GO:0006508	GO:protein binding; GO:ADP binding; GO:cysteine-type peptidase activity; GO:proteolysis	AT1G09730.1	No Hit	Cysteine proteinases superfamily protein	Glyma.18G281600	membrane/transporter
EH10	Glyma.12G221900.1	800.107	1094.65	505.568	0.461856	-1.11449	3.42049e-06	0.000126182	Glyma.12G221900.1	2.43219	4.53791	11.7987	12.0634	0.20614	0.376173	0.5fold	Glyma.12G221900.1	1	No Hit	None	No Hit	None	AT4G27430.1	CIP7	COP1-interacting protein 7	Glyma.12G221900	membrane/transporter
EH10	Glyma.15G047000.1	469.103	602.358	335.848	0.557555	-0.842813	0.000361901	0.00683602	Glyma.15G047000.1	1.97154	1.79091	5.74986	5.65755	0.342884	0.316553	0.5fold	Glyma.15G047000.1	1	PF04755	PAP_fibrillin	GO:0005198,GO:0009507	GO:structural molecule activity; GO:chloroplast	AT3G26070.1	No Hit	Plastid-lipid associated protein PAP / fibrillin family protein	Glyma.15G047000	membrane/transporter
EH10	Glyma.18G133500.1	1184.79	1505.72	863.866	0.573722	-0.801576	0.00040433	0.00748125	Glyma.18G133500.1	1.84068	2.69042	5.81142	6.96681	0.316734	0.386176	0.5fold	Glyma.18G133500.1	3	PF00860	Permease family	GO:0005215,GO:0006810,GO:0055085,GO:0016020	GO:transporter activity; GO:transport; GO:transmembrane transport; GO:membrane	AT5G62890.1	No Hit	Xanthine/uracil permease family protein	Glyma.18G133500	membrane/transporter
EH10	Glyma.08G158600.1	439.226	606.158	272.293	0.449211	-1.15454	7.97653e-06	0.000263547	Glyma.08G158600.1	0.691492	1.14001	2.95717	3.56648	0.233836	0.319647	0.5fold	Glyma.08G158600.1	4	No Hit	None	No Hit	None	AT2G44280.1	No Hit	Major facilitator superfamily protein	Glyma.08G158600	membrane/transporter
EH10	Glyma.15G267700.1	300.226	439.742	160.709	0.365463	-1.4522	2.06767e-07	1.01435e-05	Glyma.15G267700.1	0.437912	0.779815	2.63784	2.65253	0.166012	0.293989	0.5fold	Glyma.15G267700.1	2	No Hit	None	No Hit	None	AT2G44280.1	No Hit	Major facilitator superfamily protein	Glyma.15G267700	membrane/transporter
EH10	Glyma.15G017000.1	567.047	862.468	271.626	0.314941	-1.66685	2.57988e-11	2.39224e-09	Glyma.15G017000.1	0.621853	0.932841	3.6864	4.28037	0.168688	0.217934	0.5fold	Glyma.15G017000.1	1	PF00854	POT family	GO:0005215,GO:0006810,GO:0016020	GO:transporter activity; GO:transport; GO:membrane	AT1G52190.1	No Hit	Major facilitator superfamily protein	Glyma.15G017000	membrane/transporter
EH10	Glyma.09G188000.1	2019.81	2511.47	1528.15	0.608469	-0.716745	0.00101257	0.0157476	Glyma.09G188000.1	1.99855	3.019	6.81962	6.46993	0.293059	0.46662	0.5fold	Glyma.09G188000.1	5	PF00041,PF07227	Fibronectin type III domain; Protein of unknown function (DUF1423)	GO:0005515	GO:protein binding	AT3G24440.1	VIL1,VRN5	Fibronectin type III domain-containing protein	Glyma.09G188000	membrane/transporter
EH10	Glyma.07G036900.1	195.681	266.798	124.564	0.466885	-1.09886	0.00051669	0.0091661	Glyma.07G036900.1	0.786201	1.78687	3.77707	4.79419	0.208151	0.372716	0.5fold	Glyma.07G036900.1	1	No Hit	None	No Hit	None	AT2G06530.1	VPS2.1	SNF7 family protein	Glyma.07G036900	membrane/transporter
EH10	Glyma.18G155800.1	124.107	8.10671	240.108	29.6184	4.88842	7.74007e-30	2.39907e-27	Glyma.18G155800.1	1.96161	3.25822	0.0817503	0.200735	23.9952	16.2314	2fold	Glyma.18G155800.1	1	No Hit	None	No Hit	None	ATCG01130.1	No Hit	Ycf1 protein	Glyma.18G155800	membrane/transporter
EH10	Glyma.19G225300.1	192.762	252.431	133.093	0.527246	-0.923452	0.00337315	0.0409841	Glyma.19G225300.1	0.431019	0.917888	1.95682	2.04164	0.220266	0.449583	0.5fold	Glyma.19G225300.1	1	No Hit	None	No Hit	None	AT1G02475.1	No Hit	Polyketide cyclase/dehydrase and lipid transport superfamily protein	Glyma.19G225300	membrane/transporter
EH10	Glyma.04G172900.1	392.493	509.584	275.401	0.540442	-0.887787	0.00080696	0.0131256	Glyma.04G172900.1	0.521076	0.969044	2.18841	2.172	0.238107	0.446154	0.5fold	Glyma.04G172900.1	3	PF00005	ABC transporter	GO:0005524,GO:0016887	GO:ATP binding; GO:ATPase activity	AT3G47780.1	ATATH6,ATH6	ABC2 homolog 6	Glyma.04G172900	membrane/transporter
EH10	Glyma.06G191400.1	1289.66	1727.53	851.801	0.493075	-1.02012	1.17407e-05	0.000371176	Glyma.06G191400.1	1.24817	2.60623	6.05945	6.17759	0.205988	0.421884	0.5fold	Glyma.06G191400.1	4	PF00005	ABC transporter	GO:0005524,GO:0016887	GO:ATP binding; GO:ATPase activity	AT3G47780.1	ATATH6,ATH6	ABC2 homolog 6	Glyma.06G191400	membrane/transporter
EH10	Glyma.10G209200.1	553.457	758.074	348.84	0.460166	-1.11977	1.23671e-05	0.000388762	Glyma.10G209200.1	0.378719	0.872304	2.02613	2.19475	0.186917	0.39745	0.5fold	Glyma.10G209200.1	3	PF00005	ABC transporter	GO:0005524,GO:0016887	GO:ATP binding; GO:ATPase activity	AT1G53390.1	No Hit	P-loop containing nucleoside triphosphate hydrolases superfamily protein	Glyma.10G209200	membrane/transporter
EH10	Glyma.20G181400.1	583.331	810.136	356.526	0.440082	-1.18416	3.85874e-06	0.000140191	Glyma.20G181400.1	0.389578	0.960186	2.12676	2.61024	0.183179	0.367854	0.5fold	Glyma.20G181400.1	2	PF00005	ABC transporter	GO:0005524,GO:0016887	GO:ATP binding; GO:ATPase activity	AT1G53390.1	No Hit	P-loop containing nucleoside triphosphate hydrolases superfamily protein	Glyma.20G181400	membrane/transporter
EH10	Glyma.05G178900.1	2357.81	3009.05	1706.58	0.567148	-0.818203	0.000180012	0.00381121	Glyma.05G178900.1	1.83262	2.88312	6.65587	6.69683	0.275339	0.430521	0.5fold	Glyma.05G178900.1	6	PF06472,PF00005	ABC transporter transmembrane region 2; ABC transporter	GO:0005524,GO:0016887,GO:0006810,GO:0016020	GO:ATP binding; GO:ATPase activity; GO:transport; GO:membrane	AT4G39850.1	ACN2,AtABCD1,CTS,PED3,PXA1	peroxisomal ABC transporter 1	Glyma.05G178900	membrane/transporter
EH10	Glyma.02G008000.1	3865.09	5231.03	2499.15	0.477754	-1.06566	1.42822e-06	5.75225e-05	Glyma.02G008000.1	2.7863	5.48356	12.5054	14.7486	0.222809	0.371802	0.5fold	Glyma.02G008000.1	1	PF00664,PF00005	ABC transporter transmembrane region; ABC transporter	GO:0005524,GO:0016887,GO:0042626,GO:0006810,GO:0055085,GO:0016021	GO:ATP binding; GO:ATPase activity; GO:ATPase activity, coupled to transmembrane movement of substances; GO:transport; GO:transmembrane transport; GO:integral component of membrane	AT2G47000.1	ABCB4,ATPGP4,MDR4,PGP4	ATP binding cassette subfamily B4	Glyma.02G008000	membrane/transporter
EH10	Glyma.04G126500.1	661.457	961.017	361.898	0.376578	-1.40898	1.34772e-08	8.38983e-07	Glyma.04G126500.1	0.94701	2.02504	6.21433	6.11314	0.152391	0.331261	0.5fold	Glyma.04G126500.1	1	PF00664,PF00005	ABC transporter transmembrane region; ABC transporter	GO:0005524,GO:0016887,GO:0042626,GO:0006810,GO:0055085,GO:0016021	GO:ATP binding; GO:ATPase activity; GO:ATPase activity, coupled to transmembrane movement of substances; GO:transport; GO:transmembrane transport; GO:integral component of membrane	AT2G34660.1	ATMRP2,EST4,MRP2	multidrug resistance-associated protein 2	Glyma.04G126500	membrane/transporter
EH10	Glyma.09G044500.1	5245.74	7402.86	3088.62	0.417221	-1.26112	1.99326e-09	1.4519e-07	Glyma.09G044500.1	3.75844	4.79534	17.9442	15.6124	0.209451	0.307149	0.5fold	Glyma.09G044500.1	1	PF00664,PF00005	ABC transporter transmembrane region; ABC transporter	GO:0005524,GO:0016887,GO:0042626,GO:0006810,GO:0055085,GO:0016021	GO:ATP binding; GO:ATPase activity; GO:ATPase activity, coupled to transmembrane movement of substances; GO:transport; GO:transmembrane transport; GO:integral component of membrane	AT2G47800.1	ATMRP4,EST3,MRP4	multidrug resistance-associated protein 4	Glyma.09G044500	membrane/transporter
EH10	Glyma.15G148500.1	1652.85	2220.01	1085.68	0.489042	-1.03197	2.05602e-06	7.95546e-05	Glyma.15G148500.1	1.31164	1.68728	5.3756	4.65349	0.243999	0.362584	0.5fold	Glyma.15G148500.1	1	PF00664,PF00005	ABC transporter transmembrane region; ABC transporter	GO:0005524,GO:0016887,GO:0042626,GO:0006810,GO:0055085,GO:0016021	GO:ATP binding; GO:ATPase activity; GO:ATPase activity, coupled to transmembrane movement of substances; GO:transport; GO:transmembrane transport; GO:integral component of membrane	AT2G47800.1	ATMRP4,EST3,MRP4	multidrug resistance-associated protein 4	Glyma.15G148500	membrane/transporter
EH10	Glyma.16G172400.1	543.607	728.257	358.957	0.492899	-1.02064	0.000110809	0.00251289	Glyma.16G172400.1	0.298481	0.813761	1.41567	2.04289	0.210841	0.398339	0.5fold	Glyma.16G172400.1	5	PF00664,PF00005	ABC transporter transmembrane region; ABC transporter	GO:0005524,GO:0016887,GO:0042626,GO:0006810,GO:0055085,GO:0016021	GO:ATP binding; GO:ATPase activity; GO:ATPase activity, coupled to transmembrane movement of substances; GO:transport; GO:transmembrane transport; GO:integral component of membrane	AT3G59140.1	ATMRP14,MRP14	multidrug resistance-associated protein 14	Glyma.16G172400	membrane/transporter
EH10	Glyma.10G137600.1	2565.22	3363.23	1767.22	0.525451	-0.928371	3.54407e-05	0.000953735	Glyma.10G137600.1	1.99222	3.95354	8.33745	9.46289	0.238949	0.417794	0.5fold	Glyma.10G137600.1	3	PF00005,PF00664	ABC transporter; ABC transporter transmembrane region	GO:0005524,GO:0016887,GO:0042626,GO:0006810,GO:0055085,GO:0016021	GO:ATP binding; GO:ATPase activity; GO:ATPase activity, coupled to transmembrane movement of substances; GO:transport; GO:transmembrane transport; GO:integral component of membrane	AT2G47000.1	ABCB4,ATPGP4,MDR4,PGP4	ATP binding cassette subfamily B4	Glyma.10G137600	membrane/transporter
EH10	Glyma.08G136400.1	2248.75	2806.54	1690.95	0.602503	-0.730959	0.000926255	0.014652	Glyma.08G136400.1	1.7589	2.89837	6.04263	6.31949	0.291082	0.45864	0.5fold	Glyma.08G136400.1	3	PF00005,PF06472	ABC transporter; ABC transporter transmembrane region 2	GO:0005524,GO:0016887,GO:0006810,GO:0016020	GO:ATP binding; GO:ATPase activity; GO:transport; GO:membrane	AT4G39850.1	ACN2,AtABCD1,CTS,PED3,PXA1	peroxisomal ABC transporter 1	Glyma.08G136400	membrane/transporter
EH10	Glyma.16G158700.1	508.053	696.817	319.29	0.458212	-1.12591	2.96565e-06	0.000111114	Glyma.16G158700.1	0.831499	0.907806	3.49402	2.80885	0.237978	0.323195	0.5fold	Glyma.16G158700.1	1	PF03109	ABC1 family	No Hit	None	AT1G71810.1	No Hit	Protein kinase superfamily protein	Glyma.16G158700	membrane/transporter
EH10	Glyma.17G120100.1	3174.19	4439.35	1909.04	0.430026	-1.2175	5.7256e-08	3.16289e-06	Glyma.17G120100.1	1.74417	4.12402	10.5986	10.5342	0.164566	0.391487	0.5fold	Glyma.17G120100.1	2	PF01061,PF00005,PF08370	ABC-2 type transporter; ABC transporter; Plant PDR ABC transporter associated	GO:0005524,GO:0016887,GO:0016020	GO:ATP binding; GO:ATPase activity; GO:membrane	AT2G26910.1	ATPDR4,PDR4	pleiotropic drug resistance 4	Glyma.17G120100	membrane/transporter
EH10	Glyma.05G011900.1	3704.42	5133.98	2274.85	0.443096	-1.17431	1.65282e-07	8.2452e-06	Glyma.05G011900.1	1.98398	4.85638	11.7273	12.114	0.169176	0.400891	0.5fold	Glyma.05G011900.1	2	PF01061,PF08370,PF00005	ABC-2 type transporter; Plant PDR ABC transporter associated; ABC transporter	GO:0005524,GO:0016887,GO:0016020	GO:ATP binding; GO:ATPase activity; GO:membrane	AT2G26910.1	ATPDR4,PDR4	pleiotropic drug resistance 4	Glyma.05G011900	membrane/transporter
EH10	Glyma.07G015800.1	1191.92	1895.31	488.528	0.257756	-1.95592	2.42908e-17	3.97289e-15	Glyma.07G015800.1	0.586086	0.749039	4.15989	4.3225	0.14089	0.173288	0.5fold	Glyma.07G015800.1	1	PF01061,PF08370,PF00005	ABC-2 type transporter; Plant PDR ABC transporter associated; ABC transporter	GO:0005524,GO:0016887,GO:0016020	GO:ATP binding; GO:ATPase activity; GO:membrane	AT1G59870.1	ABCG36,ATABCG36,ATPDR8,PDR8,PEN3	ABC-2 and Plant PDR ABC-type transporter family protein	Glyma.07G015800	membrane/transporter
EH10	Glyma.08G201300.1	1471.85	2276.99	666.717	0.292806	-1.77198	5.21469e-15	7.32594e-13	Glyma.08G201300.1	0.782463	1.04763	4.81459	5.37876	0.162519	0.194772	0.5fold	Glyma.08G201300.1	2	PF01061,PF08370,PF00005	ABC-2 type transporter; Plant PDR ABC transporter associated; ABC transporter	GO:0005524,GO:0016887,GO:0016020	GO:ATP binding; GO:ATPase activity; GO:membrane	AT1G59870.1	ABCG36,ATABCG36,ATPDR8,PDR8,PEN3	ABC-2 and Plant PDR ABC-type transporter family protein	Glyma.08G201300	membrane/transporter
EH10	Glyma.10G287800.1	519.36	706.656	332.063	0.469908	-1.08955	3.51684e-06	0.00012936	Glyma.10G287800.1	0.79531	0.648038	2.66075	2.58323	0.298904	0.250864	0.5fold	Glyma.10G287800.1	4	PF11744	Aluminium activated malate transporter	GO:0006810,GO:0005886,GO:0015743	GO:transport; GO:plasma membrane; GO:malate transport	AT5G46610.1	No Hit	Aluminium activated malate transporter family protein	Glyma.10G287800	membrane/transporter
EH10	Glyma.18G176400.1	433.278	545.638	320.918	0.588153	-0.765738	0.00241094	0.0316345	Glyma.18G176400.1	0.979889	1.46908	3.57777	3.13538	0.273883	0.468548	0.5fold	Glyma.18G176400.1	1	PF00514,PF04564	Armadillo/beta-catenin-like repeat; U-box domain	GO:0005515,GO:0004842,GO:0016567,GO:0000151	GO:protein binding; GO:ubiquitin-protein transferase activity; GO:protein ubiquitination; GO:ubiquitin ligase complex	AT3G46510.1	ATPUB13,PUB13	plant U-box 13	Glyma.18G176400	membrane/transporter
EH10	Glyma.11G114400.2	111.019	170.657	51.3801	0.301072	-1.73182	1.35763e-06	5.4929e-05	Glyma.11G114400.2	0.371625	0.353144	2.16107	1.88962	0.171964	0.186886	0.5fold	Glyma.11G114400.2	2	PF01991	ATP synthase (E/31 kDa) subunit	GO:0046961,GO:0015991,GO:0033178	GO:proton-transporting ATPase activity, rotational mechanism; GO:ATP hydrolysis coupled proton transport; GO:proton-transporting two-sector ATPase complex, catalytic domain	AT3G08560.1	VHA-E2	vacuolar H+-ATPase subunit E isoform 2	Glyma.11G114400	membrane/transporter
EH10	Glyma.12G040300.1	584.353	847.201	321.505	0.379491	-1.39786	2.95516e-09	2.09405e-07	Glyma.12G040300.1	2.05233	1.6874	9.01393	7.78948	0.227684	0.216625	0.5fold	Glyma.12G040300.1	1	PF01991	ATP synthase (E/31 kDa) subunit	GO:0046961,GO:0015991,GO:0033178	GO:proton-transporting ATPase activity, rotational mechanism; GO:ATP hydrolysis coupled proton transport; GO:proton-transporting two-sector ATPase complex, catalytic domain	AT3G08560.1	VHA-E2	vacuolar H+-ATPase subunit E isoform 2	Glyma.12G040300	membrane/transporter
EH10	Glyma.02G098600.1	1460.79	1812.28	1109.31	0.612107	-0.708145	0.00226509	0.0301627	Glyma.02G098600.1	2.99108	5.41345	9.18723	12.6063	0.32557	0.429423	0.5fold	Glyma.02G098600.1	1	PF03097	BRO1-like domain	No Hit	None	AT1G13310.1	No Hit	Endosomal targeting BRO1-like domain-containing protein	Glyma.02G098600	membrane/transporter
EH10	Glyma.07G159100.1	271.727	360.854	182.599	0.50602	-0.982734	0.000157785	0.00339989	Glyma.07G159100.1	0.824839	0.632005	2.63284	2.30786	0.313289	0.273849	0.5fold	Glyma.07G159100.1	1	PF07649	C1-like domain	GO:0047134,GO:0055114	GO:protein-disulfide reductase activity; GO:oxidation-reduction process	AT1G20990.1	No Hit	Cysteine/Histidine-rich C1 domain family protein	Glyma.07G159100	membrane/transporter
EH10	Glyma.17G057800.1	980.831	1225.03	736.636	0.601323	-0.733789	0.00125005	0.0186272	Glyma.17G057800.1	1.11316	1.59764	3.70784	3.59269	0.300218	0.444693	0.5fold	Glyma.17G057800.1	4	PF12515,PF00702,PF00690,PF00689,PF00122	Ca2+-ATPase N terminal autoinhibitory domain; haloacid dehalogenase-like hydrolase; Cation transporter/ATPase, N-terminus; Cation transporting ATPase, C-terminus; E1-E2 ATPase	GO:0000166,GO:0046872,GO:0005516	GO:nucleotide binding; GO:metal ion binding; GO:calmodulin binding	AT5G57110.1	ACA8,AT-ACA8	autoinhibited Ca2+ -ATPase, isoform 8	Glyma.17G057800	membrane/transporter
EH10	Glyma.16G136400.1	222.963	289.6	156.327	0.539806	-0.889488	0.00382359	0.0450252	Glyma.16G136400.1	0.526255	1.22608	2.39302	2.64245	0.219913	0.463991	0.5fold	Glyma.16G136400.1	8	PF04547	Calcium-activated chloride channel	No Hit	None	AT1G73020.1	No Hit	None	Glyma.16G136400	membrane/transporter
EH10	Glyma.19G038600.1	2604.12	3372.68	1835.57	0.544246	-0.877668	3.68599e-05	0.000985678	Glyma.19G038600.1	3.16285	3.38203	6.86977	13.201	0.460402	0.256195	0.5fold	Glyma.19G038600.1	1	PF00690,PF00122,PF00689,PF00702	Cation transporter/ATPase, N-terminus; E1-E2 ATPase; Cation transporting ATPase, C-terminus; haloacid dehalogenase-like hydrolase	GO:0000166,GO:0046872	GO:nucleotide binding; GO:metal ion binding	AT3G22910.1	No Hit	ATPase E1-E2 type family protein / haloacid dehalogenase-like hydrolase family protein	Glyma.19G038600	membrane/transporter
EH10	Glyma.07G004300.1	2670.57	3715.63	1625.5	0.437477	-1.19272	6.47035e-08	3.53188e-06	Glyma.07G004300.1	2.03296	3.58544	9.94269	10.4696	0.204468	0.342463	0.5fold	Glyma.07G004300.1	4	PF00689,PF12515,PF00690,PF00122,PF00702	Cation transporting ATPase, C-terminus; Ca2+-ATPase N terminal autoinhibitory domain; Cation transporter/ATPase, N-terminus; E1-E2 ATPase; haloacid dehalogenase-like hydrolase	GO:0000166,GO:0046872,GO:0005516	GO:nucleotide binding; GO:metal ion binding; GO:calmodulin binding	AT3G21180.1	ACA9,ATACA9	autoinhibited Ca(2+)-ATPase 9	Glyma.07G004300	membrane/transporter
EH10	Glyma.09G061200.1	10912.4	14390.2	7434.56	0.516639	-0.952771	4.54547e-06	0.000161177	Glyma.09G061200.1	10.332	13.5468	36.1626	39.3574	0.28571	0.344201	0.5fold	Glyma.09G061200.1	5	PF00689,PF12515,PF00702,PF00122,PF00690	Cation transporting ATPase, C-terminus; Ca2+-ATPase N terminal autoinhibitory domain; haloacid dehalogenase-like hydrolase; E1-E2 ATPase; Cation transporter/ATPase, N-terminus	GO:0000166,GO:0046872,GO:0005516	GO:nucleotide binding; GO:metal ion binding; GO:calmodulin binding	AT5G57110.1	ACA8,AT-ACA8	autoinhibited Ca2+ -ATPase, isoform 8	Glyma.09G061200	membrane/transporter
EH10	Glyma.15G167500.1	7313.73	9390.39	5237.07	0.557705	-0.842426	5.97907e-05	0.00149472	Glyma.15G167500.1	7.37461	10.4759	25.3789	26.5191	0.29058	0.395032	0.5fold	Glyma.15G167500.1	4	PF00689,PF12515,PF00702,PF00122,PF00690	Cation transporting ATPase, C-terminus; Ca2+-ATPase N terminal autoinhibitory domain; haloacid dehalogenase-like hydrolase; E1-E2 ATPase; Cation transporter/ATPase, N-terminus	GO:0000166,GO:0046872,GO:0005516	GO:nucleotide binding; GO:metal ion binding; GO:calmodulin binding	AT5G57110.1	ACA8,AT-ACA8	autoinhibited Ca2+ -ATPase, isoform 8	Glyma.15G167500	membrane/transporter
EH10	Glyma.03G157700.1	4628.56	5910.44	3346.69	0.566233	-0.820532	7.33498e-05	0.00177949	Glyma.03G157700.1	8.00539	8.60419	19.6852	29.2046	0.40667	0.294618	0.5fold	Glyma.03G157700.1	1	PF00689,PF00702,PF00690,PF00122	Cation transporting ATPase, C-terminus; haloacid dehalogenase-like hydrolase; Cation transporter/ATPase, N-terminus; E1-E2 ATPase	GO:0000166,GO:0046872	GO:nucleotide binding; GO:metal ion binding	AT3G63380.1	No Hit	ATPase E1-E2 type family protein / haloacid dehalogenase-like hydrolase family protein	Glyma.03G157700	membrane/transporter
EH10	Glyma.19G159900.1	3383.43	4854.76	1912.11	0.393862	-1.34424	4.92831e-10	3.83901e-08	Glyma.19G159900.1	2.69162	3.40541	9.52151	15.8968	0.282688	0.21422	0.5fold	Glyma.19G159900.1	1	PF00689,PF00702,PF00690,PF00122	Cation transporting ATPase, C-terminus; haloacid dehalogenase-like hydrolase; Cation transporter/ATPase, N-terminus; E1-E2 ATPase	GO:0000166,GO:0046872	GO:nucleotide binding; GO:metal ion binding	AT3G63380.1	No Hit	ATPase E1-E2 type family protein / haloacid dehalogenase-like hydrolase family protein	Glyma.19G159900	membrane/transporter
EH10	Glyma.15G125900.1	916.936	1173.08	660.796	0.563301	-0.828021	0.00027777	0.00548791	Glyma.15G125900.1	1.36494	1.77891	4.3035	4.82183	0.317169	0.368928	0.5fold	Glyma.15G125900.1	3	PF01544	CorA-like Mg2+ transporter protein	GO:0046873,GO:0030001,GO:0055085,GO:0016020	GO:metal ion transmembrane transporter activity; GO:metal ion transport; GO:transmembrane transport; GO:membrane	AT1G29820.1	No Hit	Magnesium transporter CorA-like family protein	Glyma.15G125900	membrane/transporter
EH10	Glyma.05G039500.1	854.497	1147.79	561.203	0.488942	-1.03227	1.69444e-05	0.000505067	Glyma.05G039500.1	1.94357	3.55768	7.61804	10.2208	0.255128	0.348084	0.5fold	Glyma.05G039500.1	1	PF00650	CRAL/TRIO domain	No Hit	None	AT5G63060.1	No Hit	Sec14p-like phosphatidylinositol transfer family protein	Glyma.05G039500	membrane/transporter
EH10	Glyma.04G112300.1	4217.78	5579.59	2855.98	0.511861	-0.966175	1.11654e-05	0.000355907	Glyma.04G112300.1	5.02979	9.74293	21.9348	23.5542	0.229307	0.413639	0.5fold	Glyma.04G112300.1	3	PF00650,PF03765	CRAL/TRIO domain; CRAL/TRIO, N-terminal domain	No Hit	None	AT1G55690.1	No Hit	Sec14p-like phosphatidylinositol transfer family protein	Glyma.04G112300	membrane/transporter
EH10	Glyma.06G322200.1	3308.42	4275.14	2341.71	0.547751	-0.868407	7.37242e-05	0.00178661	Glyma.06G322200.1	4.46848	7.82941	17.3727	18.3335	0.257213	0.427055	0.5fold	Glyma.06G322200.1	4	PF03765,PF00650	CRAL/TRIO, N-terminal domain; CRAL/TRIO domain	No Hit	None	AT1G55690.1	No Hit	Sec14p-like phosphatidylinositol transfer family protein	Glyma.06G322200	membrane/transporter
EH10	Glyma.07G268700.1	903.353	1155.52	651.188	0.563546	-0.827394	0.000248861	0.00499565	Glyma.07G268700.1	2.55845	3.1648	8.24957	8.43159	0.310131	0.37535	0.5fold	Glyma.07G268700.1	4	PF03765,PF00650	CRAL/TRIO, N-terminal domain; CRAL/TRIO domain	No Hit	None	AT5G47730.1	No Hit	Sec14p-like phosphatidylinositol transfer family protein	Glyma.07G268700	membrane/transporter
EH10	Glyma.16G102400.1	1537.31	2155.81	918.808	0.426201	-1.2304	9.7828e-08	5.17123e-06	Glyma.16G102400.1	1.38128	2.95306	7.36481	8.52993	0.187551	0.346199	0.5fold	Glyma.16G102400.1	1	PF03765,PF00650	CRAL/TRIO, N-terminal domain; CRAL/TRIO domain	No Hit	None	AT1G55690.1	No Hit	Sec14p-like phosphatidylinositol transfer family protein	Glyma.16G102400	membrane/transporter
EH10	Glyma.17G005100.1	1609.48	2172.22	1046.73	0.481871	-1.05328	1.59597e-06	6.36426e-05	Glyma.17G005100.1	3.93222	5.08995	14.608	16.0225	0.269183	0.317675	0.5fold	Glyma.17G005100.1	5	PF03765,PF00650	CRAL/TRIO, N-terminal domain; CRAL/TRIO domain	No Hit	None	AT5G47730.1	No Hit	Sec14p-like phosphatidylinositol transfer family protein	Glyma.17G005100	membrane/transporter
EH10	Glyma.08G329200.1	4757.41	6119.64	3395.17	0.554799	-0.849962	0.000277586	0.00548654	Glyma.08G329200.1	3.81672	11.7821	19.0288	23.6239	0.200576	0.498738	0.5fold	Glyma.08G329200.1	6	PF08766	DEK C terminal domain	No Hit	None	AT5G55660.1	No Hit	DEK domain-containing chromatin associated protein	Glyma.08G329200	membrane/transporter
EH10	Glyma.18G077600.1	4374.8	5704.46	3045.14	0.533817	-0.905584	9.48731e-05	0.00220336	Glyma.18G077600.1	3.8647	11.713	20.3126	24.0108	0.190262	0.487822	0.5fold	Glyma.18G077600.1	6	PF08766	DEK C terminal domain	No Hit	None	AT4G26630.1	No Hit	DEK domain-containing chromatin associated protein	Glyma.18G077600	membrane/transporter
EH10	Glyma.14G025800.2	2097	2748.55	1445.44	0.525892	-0.92716	3.58273e-05	0.000962127	Glyma.14G025800.2	3.0291	6.0278	14.5305	12.5267	0.208465	0.481195	0.5fold	Glyma.14G025800.2	2	PF00892,PF03151	EamA-like transporter family; Triose-phosphate Transporter family	GO:0016020	GO:membrane	AT5G54800.1	ATGPT1,GPT1	glucose 6-phosphate/phosphate translocator 1	Glyma.14G025800	membrane/transporter
EH10	Glyma.03G257500.1	588.951	739.814	438.089	0.592162	-0.755937	0.00133807	0.0196742	Glyma.03G257500.1	1.47494	1.88795	5.01805	4.27358	0.293926	0.441773	0.5fold	Glyma.03G257500.1	1	PF03188,PF03351	Eukaryotic cytochrome b561; DOMON domain	GO:0016021	GO:integral component of membrane	AT3G61750.1	No Hit	Cytochrome b561/ferric reductase transmembrane with DOMON related domain	Glyma.03G257500	membrane/transporter
EH10	Glyma.19G255800.1	973.303	1210.24	736.361	0.60844	-0.716814	0.00126532	0.0188136	Glyma.19G255800.1	2.48897	3.10338	7.8712	7.20833	0.316213	0.430527	0.5fold	Glyma.19G255800.1	1	PF03188,PF03351	Eukaryotic cytochrome b561; DOMON domain	GO:0016021	GO:integral component of membrane	AT3G61750.1	No Hit	Cytochrome b561/ferric reductase transmembrane with DOMON related domain	Glyma.19G255800	membrane/transporter
EH10	Glyma.11G144600.1	1784.47	766.879	2802.07	3.65386	1.86942	2.06767e-16	3.14937e-14	Glyma.11G144600.1	7.07315	8.0676	3.29022	3.56978	2.14975	2.25997	2fold	Glyma.11G144600.1	1	PF03081	Exo70 exocyst complex subunit	GO:0006887,GO:0000145	GO:exocytosis; GO:exocyst	AT5G59730.1	ATEXO70H7,EXO70H7	exocyst subunit exo70 family protein H7	Glyma.11G144600	membrane/transporter
EH10	Glyma.16G044400.1	1900.39	2427.33	1373.45	0.565827	-0.821567	0.000350482	0.00666578	Glyma.16G044400.1	1.658	3.60052	7.21802	7.28008	0.229703	0.494571	0.5fold	Glyma.16G044400.1	3	PF08389	Exportin 1-like protein	No Hit	None	AT1G12930.1	No Hit	ARM repeat superfamily protein	Glyma.16G044400	membrane/transporter
EH10	Glyma.19G107500.1	1707.62	2187.65	1227.6	0.561151	-0.83354	0.000338291	0.00647281	Glyma.19G107500.1	1.46614	3.32125	6.46469	6.79827	0.226792	0.488544	0.5fold	Glyma.19G107500.1	3	PF08389	Exportin 1-like protein	No Hit	None	AT1G12930.1	No Hit	ARM repeat superfamily protein	Glyma.19G107500	membrane/transporter
EH10	Glyma.11G121800.1	321.53	480.498	162.563	0.338321	-1.56354	3.23056e-08	1.90033e-06	Glyma.11G121800.1	0.683454	1.69561	5.00266	5.8501	0.136618	0.289842	0.5fold	Glyma.11G121800.1	1	PF00042	Globin	GO:0005506,GO:0020037	GO:iron ion binding; GO:heme binding	AT2G16060.1	AHB1,ARATH GLB1,ATGLB1,GLB1,HB1,NSHB1	hemoglobin 1	Glyma.11G121800	membrane/transporter
EH10	Glyma.08G222200.1	2027.47	2896.74	1158.2	0.399828	-1.32255	4.44237e-09	3.01996e-07	Glyma.08G222200.1	1.35563	2.66786	7.67591	8.16205	0.176609	0.326862	0.5fold	Glyma.08G222200.1	1	PF00702,PF00690,PF00689,PF12515,PF00122	haloacid dehalogenase-like hydrolase; Cation transporter/ATPase, N-terminus; Cation transporting ATPase, C-terminus; Ca2+-ATPase N terminal autoinhibitory domain; E1-E2 ATPase	GO:0000166,GO:0046872,GO:0005516	GO:nucleotide binding; GO:metal ion binding; GO:calmodulin binding	AT3G21180.1	ACA9,ATACA9	autoinhibited Ca(2+)-ATPase 9	Glyma.08G222200	membrane/transporter
EH10	Glyma.13G101700.1	1156.35	1443.43	869.268	0.602226	-0.731623	0.00120774	0.0181124	Glyma.13G101700.1	1.16704	1.7379	3.84217	3.94429	0.303745	0.440611	0.5fold	Glyma.13G101700.1	1	PF00702,PF00122,PF00689,PF12515,PF00690	haloacid dehalogenase-like hydrolase; E1-E2 ATPase; Cation transporting ATPase, C-terminus; Ca2+-ATPase N terminal autoinhibitory domain; Cation transporter/ATPase, N-terminus	GO:0000166,GO:0046872,GO:0005516	GO:nucleotide binding; GO:metal ion binding; GO:calmodulin binding	AT5G57110.1	ACA8,AT-ACA8	autoinhibited Ca2+ -ATPase, isoform 8	Glyma.13G101700	membrane/transporter
EH10	Glyma.05G132900.1	2457.51	3205.75	1709.27	0.53319	-0.907279	3.64162e-05	0.000975282	Glyma.05G132900.1	2.82828	4.50574	10.1206	11.956	0.279459	0.37686	0.5fold	Glyma.05G132900.1	1	PF00702,PF00122,PF00403	haloacid dehalogenase-like hydrolase; E1-E2 ATPase; Heavy-metal-associated domain	GO:0000166,GO:0046872,GO:0030001	GO:nucleotide binding; GO:metal ion binding; GO:metal ion transport	AT5G44790.1	HMA7,RAN1	copper-exporting ATPase / responsive-to-antagonist 1 / copper-transporting ATPase (RAN1)	Glyma.05G132900	membrane/transporter
EH10	Glyma.08G087300.1	2848.07	3725.89	1970.25	0.528802	-0.919202	2.816e-05	0.000782364	Glyma.08G087300.1	3.00975	5.02783	11.2975	12.9888	0.266408	0.38709	0.5fold	Glyma.08G087300.1	1	PF00702,PF00122,PF00403	haloacid dehalogenase-like hydrolase; E1-E2 ATPase; Heavy-metal-associated domain	GO:0000166,GO:0046872,GO:0030001	GO:nucleotide binding; GO:metal ion binding; GO:metal ion transport	AT5G44790.1	HMA7,RAN1	copper-exporting ATPase / responsive-to-antagonist 1 / copper-transporting ATPase (RAN1)	Glyma.08G087300	membrane/transporter
EH10	Glyma.04G184000.1	1275.99	1676.12	875.865	0.522555	-0.936346	2.30765e-05	0.000657557	Glyma.04G184000.1	1.49746	1.92723	5.36547	5.35826	0.279092	0.359675	0.5fold	Glyma.04G184000.1	4	PF00955	HCO3- transporter family	GO:0006820,GO:0016021	GO:anion transport; GO:integral component of membrane	AT3G62270.1	No Hit	HCO3- transporter family	Glyma.04G184000	membrane/transporter
EH10	Glyma.06G181900.1	2070.87	3043.34	1098.39	0.360918	-1.47026	1.66434e-11	1.59847e-09	Glyma.06G181900.1	1.93118	2.31757	9.20406	10.193	0.209818	0.227369	0.5fold	Glyma.06G181900.1	2	PF00955	HCO3- transporter family	GO:0006820,GO:0016021	GO:anion transport; GO:integral component of membrane	AT3G62270.1	No Hit	HCO3- transporter family	Glyma.06G181900	membrane/transporter
EH10	Glyma.19G219500.1	451.051	579.115	322.987	0.557725	-0.842374	0.000989629	0.015443	Glyma.19G219500.1	0.589918	0.974084	2.1954	2.28844	0.268706	0.425654	0.5fold	Glyma.19G219500.1	1	PF00955	HCO3- transporter family	GO:0006820,GO:0016021	GO:anion transport; GO:integral component of membrane	AT3G62270.1	No Hit	HCO3- transporter family	Glyma.19G219500	membrane/transporter
EH10	Glyma.06G126600.1	1067.4	1303.34	831.465	0.637949	-0.648487	0.00411194	0.0475255	Glyma.06G126600.1	1.85252	2.33118	4.15543	6.61653	0.445806	0.352327	0.5fold	Glyma.06G126600.1	2	PF00520,PF00027	Ion transport protein; Cyclic nucleotide-binding domain	GO:0005216,GO:0006811,GO:0055085,GO:0016020	GO:ion channel activity; GO:ion transport; GO:transmembrane transport; GO:membrane	AT5G53130.1	ATCNGC1,CNGC1	cyclic nucleotide gated channel 1	Glyma.06G126600	membrane/transporter
EH10	Glyma.07G056400.1	668.418	824.691	512.145	0.621015	-0.687301	0.00343377	0.0415167	Glyma.07G056400.1	1.18889	1.44546	2.85776	4.13016	0.41602	0.349977	0.5fold	Glyma.07G056400.1	3	PF00520,PF00027	Ion transport protein; Cyclic nucleotide-binding domain	GO:0005216,GO:0006811,GO:0055085,GO:0016020	GO:ion channel activity; GO:ion transport; GO:transmembrane transport; GO:membrane	AT4G01010.1	ATCNGC13,CNGC13	cyclic nucleotide-gated channel 13	Glyma.07G056400	membrane/transporter
EH10	Glyma.02G228500.1	2372.28	3386.5	1358.06	0.40102	-1.31825	4.48194e-09	3.04452e-07	Glyma.02G228500.1	2.28062	4.98201	14.7799	13.4474	0.154305	0.370481	0.5fold	Glyma.02G228500.1	2	PF02705	K+ potassium transporter	GO:0015079,GO:0071805,GO:0016020	GO:potassium ion transmembrane transporter activity; GO:potassium ion transmembrane transport; GO:membrane	AT2G30070.1	ATKT1,ATKT1P,ATKUP1,KT1,KUP1	potassium transporter 1	Glyma.02G228500	membrane/transporter
EH10	Glyma.07G042500.1	2024	2511.02	1536.97	0.612089	-0.708188	0.00187236	0.0258362	Glyma.07G042500.1	2.64709	5.05646	9.26803	10.5983	0.285616	0.477101	0.5fold	Glyma.07G042500.1	1	PF02705	K+ potassium transporter	GO:0015079,GO:0071805,GO:0016020	GO:potassium ion transmembrane transporter activity; GO:potassium ion transmembrane transport; GO:membrane	AT4G13420.1	ATHAK5,HAK5	high affinity K+ transporter 5	Glyma.07G042500	membrane/transporter
EH10	Glyma.19G168600.1	1133.2	1476.95	789.458	0.53452	-0.903685	6.23848e-05	0.00154432	Glyma.19G168600.1	1.24297	1.82956	4.83473	4.45043	0.257091	0.411098	0.5fold	Glyma.19G168600.1	1	PF00560,PF08263,PF00069	Leucine Rich Repeat; Leucine rich repeat N-terminal domain; Protein kinase domain	GO:0004672,GO:0005524,GO:0006468,GO:0005515	GO:protein kinase activity; GO:ATP binding; GO:protein phosphorylation; GO:protein binding	AT4G28650.1	No Hit	Leucine-rich repeat transmembrane protein kinase family protein	Glyma.19G168600	membrane/transporter
EH10	Glyma.17G227100.1	403.162	554.668	251.656	0.453706	-1.14017	1.17456e-05	0.0003712	Glyma.17G227100.1	0.840332	1.30815	3.65495	3.95912	0.229916	0.330415	0.5fold	Glyma.17G227100.1	2	PF05653	Magnesium transporter NIPA	GO:0015095,GO:0015693,GO:0016020	GO:magnesium ion transmembrane transporter activity; GO:magnesium ion transport; GO:membrane	AT5G11960.1	No Hit	Protein of unknown function (DUF803)	Glyma.17G227100	membrane/transporter
EH10	Glyma.01G208200.1	1181.63	400.708	1962.55	4.8977	2.29211	2.85257e-23	6.7794e-21	Glyma.01G208200.1	7.188	14.1315	3.39291	3.45761	2.11853	4.08707	2fold	Glyma.01G208200.1	1	PF00230	Major intrinsic protein	GO:0005215,GO:0006810,GO:0016020	GO:transporter activity; GO:transport; GO:membrane	AT5G47450.1	ATTIP2;3,DELTA-TIP3,TIP2;3	tonoplast intrinsic protein 2;3	Glyma.01G208200	membrane/transporter
EH10	Glyma.13G224900.1	639.62	1179.67	99.5743	0.0844089	-3.56646	4.89577e-40	2.43818e-37	Glyma.13G224900.1	0.378842	0.532187	10.0641	7.43208	0.0376431	0.0716067	0.5fold	Glyma.13G224900.1	1	PF00230	Major intrinsic protein	GO:0005215,GO:0006810,GO:0016020	GO:transporter activity; GO:transport; GO:membrane	AT4G18910.1	ATNLM2,NIP1;2,NLM2	NOD26-like intrinsic protein 1;2	Glyma.13G224900	membrane/transporter
EH10	Glyma.01G007100.1	397.167	125.078	669.255	5.35069	2.41973	9.81849e-19	1.75127e-16	Glyma.01G007100.1	4.21288	4.71349	1.62205	1.14031	2.59725	4.1335	2fold	Glyma.01G007100.1	1	PF01554	MatE	GO:0015238,GO:0015297,GO:0006855,GO:0055085,GO:0016020	GO:drug transmembrane transporter activity; GO:antiporter activity; GO:drug transmembrane transport; GO:transmembrane transport; GO:membrane	AT4G29140.1	No Hit	MATE efflux family protein	Glyma.01G007100	membrane/transporter
EH10	Glyma.09G257400.1	465.281	722.952	207.609	0.287169	-1.80003	5.51953e-12	5.59828e-10	Glyma.09G257400.1	0.536348	0.920918	3.46487	4.62757	0.154796	0.199007	0.5fold	Glyma.09G257400.1	2	PF01554	MatE	GO:0015238,GO:0015297,GO:0006855,GO:0055085,GO:0016020	GO:drug transmembrane transporter activity; GO:antiporter activity; GO:drug transmembrane transport; GO:transmembrane transport; GO:membrane	AT4G00350.1	No Hit	MATE efflux family protein	Glyma.09G257400	membrane/transporter
EH10	Glyma.13G339800.1	783.047	1006.24	559.85	0.556377	-0.845865	0.00052624	0.0093113	Glyma.13G339800.1	0.996677	1.83437	3.29054	4.77531	0.302892	0.384137	0.5fold	Glyma.13G339800.1	3	PF01554	MatE	GO:0015238,GO:0015297,GO:0006855,GO:0055085,GO:0016020	GO:drug transmembrane transporter activity; GO:antiporter activity; GO:drug transmembrane transport; GO:transmembrane transport; GO:membrane	AT1G51340.2	No Hit	MATE efflux family protein	Glyma.13G339800	membrane/transporter
EH10	Glyma.15G208600.1	827.116	1102.35	551.887	0.500648	-0.998132	5.53167e-06	0.000191474	Glyma.15G208600.1	2.11029	1.80847	7.46524	5.82618	0.282682	0.310404	0.5fold	Glyma.15G208600.1	2	PF03547	Membrane transport protein	GO:0055085,GO:0016021	GO:transmembrane transport; GO:integral component of membrane	AT5G57090.1	AGR,AGR1,ATPIN2,EIR1,PIN2,WAV6	Auxin efflux carrier family protein	Glyma.15G208600	membrane/transporter
EH10	Glyma.09G198100.1	48.5239	0.836383	96.2113	115.033	6.8459	1.32227e-18	2.33962e-16	Glyma.09G198100.1	2.32912	1.97241	0.0298389	0.0001	78.0566	19724.1	2fold	Glyma.09G198100.1	1	PF05405	Mitochondrial ATP synthase B chain precursor (ATP-synt_B)	GO:0015078,GO:0015986,GO:0000276	GO:hydrogen ion transmembrane transporter activity; GO:ATP synthesis coupled proton transport; GO:mitochondrial proton-transporting ATP synthase complex, coupling factor F(o)	ATMG00640.1	No Hit	hydrogen ion transporting ATP synthases, rotational mechanism;zinc ion binding	Glyma.09G198100	membrane/transporter
EH10	Glyma.17G185600.1	549.085	8.66697	1089.5	125.707	6.97393	9.84734e-87	9.0931e-84	Glyma.17G185600.1	2.55801	3.06818	0.0433737	0.0302493	58.9761	101.43	2fold	Glyma.17G185600.1	1	PF05405	Mitochondrial ATP synthase B chain precursor (ATP-synt_B)	GO:0015078,GO:0015986,GO:0000276	GO:hydrogen ion transmembrane transporter activity; GO:ATP synthesis coupled proton transport; GO:mitochondrial proton-transporting ATP synthase complex, coupling factor F(o)	ATMG00640.1	No Hit	hydrogen ion transporting ATP synthases, rotational mechanism;zinc ion binding	Glyma.17G185600	membrane/transporter
EH10	Glyma.10G158400.3	772.946	957.23	588.663	0.614965	-0.701424	0.00347407	0.0418484	Glyma.10G158400.3	1.05772	1.86554	3.81033	3.74293	0.277591	0.498416	0.5fold	Glyma.10G158400.3	3	PF00635	MSP (Major sperm protein) domain	GO:0005198	GO:structural molecule activity	AT1G08820.1	VAP27-2	vamp/synaptobrevin-associated protein 27-2	Glyma.10G158400	membrane/transporter
EH10	Glyma.15G067100.1	502.78	666.886	338.673	0.507842	-0.977548	0.000120836	0.00270294	Glyma.15G067100.1	1.34325	2.54148	6.23064	5.84537	0.215588	0.434786	0.5fold	Glyma.15G067100.1	2	PF00635	MSP (Major sperm protein) domain	GO:0005198	GO:structural molecule activity	AT4G21450.1	No Hit	PapD-like superfamily protein	Glyma.15G067100	membrane/transporter
EH10	Glyma.01G008900.1	2118.19	2607.83	1628.55	0.624484	-0.679263	0.00183673	0.0254646	Glyma.01G008900.1	3.32409	5.07105	10.9966	10.6504	0.302282	0.476135	0.5fold	Glyma.01G008900.1	2	No Hit	None	No Hit	None	AT2G19950.2	GC1	golgin candidate 1	Glyma.01G008900	membrane/transporter
EH10	Glyma.09G168700.10	203.567	334.039	73.0953	0.218823	-2.19217	6.72926e-12	6.76336e-10	Glyma.09G168700.10	0.163365	0.374928	1.75804	2.06353	0.0929246	0.181692	0.5fold	Glyma.09G168700.10	14	No Hit	None	No Hit	None	AT3G17700.1	ATCNGC20,CNBT1,CNGC20	cyclic nucleotide-binding transporter 1	Glyma.09G168700	membrane/transporter
EH10	Glyma.15G008700.1	273.617	378.026	169.208	0.447611	-1.15968	2.42013e-05	0.000685424	Glyma.15G008700.1	0.721965	0.856109	2.78684	3.02842	0.259062	0.282692	0.5fold	Glyma.15G008700.1	1	No Hit	None	No Hit	None	AT1G15370.1	No Hit	SNARE-like superfamily protein	Glyma.15G008700	membrane/transporter
EH10	Glyma.16G077500.1	2045.6	2529.51	1561.69	0.617388	-0.695751	0.00144393	0.0209356	Glyma.16G077500.1	3.14596	4.74701	10.2875	10.3223	0.305803	0.459878	0.5fold	Glyma.16G077500.1	1	No Hit	None	No Hit	None	AT2G19950.2	GC1	golgin candidate 1	Glyma.16G077500	membrane/transporter
EH10	Glyma.16G218000.1	447.461	712.43	182.493	0.256155	-1.96491	9.99085e-14	1.2527e-11	Glyma.16G218000.1	0.331665	0.604078	2.84898	2.93981	0.116416	0.205482	0.5fold	Glyma.16G218000.1	4	No Hit	None	No Hit	None	AT3G17700.1	ATCNGC20,CNBT1,CNGC20	cyclic nucleotide-binding transporter 1	Glyma.16G218000	membrane/transporter
EH10	Glyma.16G218200.1	666.006	882.687	449.325	0.509042	-0.974142	6.53925e-05	0.00160756	Glyma.16G218200.1	0.769037	1.3298	3.08597	3.48079	0.249204	0.38204	0.5fold	Glyma.16G218200.1	1	No Hit	None	No Hit	None	AT3G17700.1	ATCNGC20,CNBT1,CNGC20	cyclic nucleotide-binding transporter 1	Glyma.16G218200	membrane/transporter
EH10	Glyma.10G172000.1	263.081	443.754	82.4085	0.185708	-2.4289	6.46733e-16	9.60317e-14	Glyma.10G172000.1	0.228467	0.405061	2.35167	3.07222	0.0971513	0.131846	0.5fold	Glyma.10G172000.1	1	PF04096	Nucleoporin autopeptidase	GO:0006810,GO:0005643	GO:transport; GO:nuclear pore	AT1G10390.1	No Hit	Nucleoporin autopeptidase	Glyma.10G172000	membrane/transporter
EH10	Glyma.09G049700.1	540.99	780.434	301.546	0.386382	-1.3719	2.16805e-08	1.3092e-06	Glyma.09G049700.1	0.710044	0.864615	3.29833	3.4058	0.215274	0.253865	0.5fold	Glyma.09G049700.1	2	PF02225	PA domain	No Hit	None	AT1G30900.1	BP80-3;3,VSR3;3,VSR6	VACUOLAR SORTING RECEPTOR 6	Glyma.09G049700	membrane/transporter
EH10	Glyma.15G156400.1	511.549	682.239	340.858	0.499617	-1.00111	3.99618e-05	0.00105539	Glyma.15G156400.1	0.816454	0.991642	2.84468	3.11135	0.287011	0.318718	0.5fold	Glyma.15G156400.1	1	PF02225	PA domain	No Hit	None	AT1G30900.1	BP80-3;3,VSR3;3,VSR6	VACUOLAR SORTING RECEPTOR 6	Glyma.15G156400	membrane/transporter
EH10	Glyma.10G002700.1	1171.02	1509.03	833.007	0.552015	-0.857221	0.000251571	0.00504319	Glyma.10G002700.1	1.45468	2.77237	5.56259	6.5283	0.261511	0.424669	0.5fold	Glyma.10G002700.1	1	PF02170,PF02171,PF08699	PAZ domain; Piwi domain; Domain of unknown function (DUF1785)	GO:0005515	GO:protein binding	AT5G43810.1	AGO10,PNH,ZLL	Stabilizer of iron transporter SufD / Polynucleotidyl transferase	Glyma.10G002700	membrane/transporter
EH10	Glyma.05G070600.1	365.591	548.12	183.061	0.333981	-1.58216	4.87548e-09	3.29418e-07	Glyma.05G070600.1	0.277955	0.532547	2.0133	1.81291	0.138059	0.293752	0.5fold	Glyma.05G070600.1	2	PF00854	POT family	GO:0005215,GO:0006810,GO:0016020,GO:0055085,GO:0016021	GO:transporter activity; GO:transport; GO:membrane; GO:transmembrane transport; GO:integral component of membrane	AT1G32450.1	NRT1.5	nitrate transporter 1.5	Glyma.05G070600	membrane/transporter
EH10	Glyma.10G218700.1	246.627	374.612	118.642	0.316707	-1.65878	1.87126e-08	1.13462e-06	Glyma.10G218700.1	0.324402	0.648583	2.61322	2.21113	0.124139	0.293326	0.5fold	Glyma.10G218700.1	1	PF03398	Regulator of Vps4 activity in the MVB pathway	No Hit	None	AT1G34220.2	No Hit	Regulator of Vps4 activity in the MVB pathway protein	Glyma.10G218700	membrane/transporter
EH10	Glyma.13G073500.1	553.789	716.623	390.955	0.545551	-0.874213	0.000382191	0.00715827	Glyma.13G073500.1	0.680861	1.03548	2.41337	2.65646	0.28212	0.389797	0.5fold	Glyma.13G073500.1	6	PF04437	RINT-1 / TIP-1 family	No Hit	None	AT1G08400.1	No Hit	RINT-1 / TIP-1 family	Glyma.13G073500	membrane/transporter
EH10	Glyma.01G212200.1	641.618	920.7	362.535	0.39376	-1.34461	5.69487e-08	3.15127e-06	Glyma.01G212200.1	0.672954	1.29629	3.74189	4.1455	0.179843	0.312699	0.5fold	Glyma.01G212200.1	4	PF00995	Sec1 family	GO:0006904,GO:0016192	GO:vesicle docking involved in exocytosis; GO:vesicle-mediated transport	AT1G12360.1	KEU	Sec1/munc18-like (SM) proteins superfamily	Glyma.01G212200	membrane/transporter
EH10	Glyma.11G029600.1	802.569	1082.68	522.459	0.482561	-1.05122	7.27793e-06	0.000244289	Glyma.11G029600.1	1.24555	1.81921	5.0674	5.20314	0.245798	0.349637	0.5fold	Glyma.11G029600.1	2	PF00995	Sec1 family	GO:0006904,GO:0016192	GO:vesicle docking involved in exocytosis; GO:vesicle-mediated transport	AT1G12360.1	KEU	Sec1/munc18-like (SM) proteins superfamily	Glyma.11G029600	membrane/transporter
EH10	Glyma.07G036800.1	118.552	171.705	65.3995	0.380884	-1.39258	0.000136186	0.00299341	Glyma.07G036800.1	0.287546	0.707247	2.19187	1.83693	0.131188	0.385016	0.5fold	Glyma.07G036800.1	1	PF03357	Snf7	GO:0015031	GO:protein transport	AT2G06530.1	VPS2.1	SNF7 family protein	Glyma.07G036800	membrane/transporter
EH10	Glyma.01G122800.1	449.049	598.65	299.448	0.500206	-0.999405	8.29412e-05	0.00197065	Glyma.01G122800.1	0.907397	1.30436	3.1997	3.96649	0.283588	0.328845	0.5fold	Glyma.01G122800.1	1	PF01699	Sodium/calcium exchanger protein	GO:0055085,GO:0016021	GO:transmembrane transport; GO:integral component of membrane	AT3G51860.1	ATCAX3,ATHCX1,CAX1-LIKE,CAX3	cation exchanger 3	Glyma.01G122800	membrane/transporter
EH10	Glyma.14G093900.1	1414.21	1791.13	1037.28	0.579121	-0.788063	0.00086378	0.0138611	Glyma.14G093900.1	1.82431	3.98625	6.9407	8.71611	0.262843	0.457343	0.5fold	Glyma.14G093900.1	2	PF00999	Sodium/hydrogen exchanger family	GO:0015299,GO:0006812,GO:0055085,GO:0016021	GO:solute:proton antiporter activity; GO:cation transport; GO:transmembrane transport; GO:integral component of membrane	AT5G11800.1	ATKEA6,KEA6	K+ efflux antiporter 6	Glyma.14G093900	membrane/transporter
EH10	Glyma.07G006500.1	345.055	603.113	86.9963	0.144245	-2.7934	1.08475e-22	2.48474e-20	Glyma.07G006500.1	0.242724	0.287379	2.94841	3.11359	0.0823236	0.0922981	0.5fold	Glyma.07G006500.1	2	PF01740,PF00916	STAS domain; Sulfate transporter family	GO:0015116,GO:0008272,GO:0016021	GO:sulfate transmembrane transporter activity; GO:sulfate transport; GO:integral component of membrane	AT3G15990.1	SULTR3;4	sulfate transporter 3;4	Glyma.07G006500	membrane/transporter
EH10	Glyma.08G207100.1	319.319	526.937	111.701	0.211982	-2.23799	9.53406e-16	1.40393e-13	Glyma.08G207100.1	0.319605	0.335834	2.5642	2.59277	0.124641	0.129527	0.5fold	Glyma.08G207100.1	5	PF01740,PF00916	STAS domain; Sulfate transporter family	GO:0015116,GO:0008272,GO:0016021	GO:sulfate transmembrane transporter activity; GO:sulfate transport; GO:integral component of membrane	AT3G15990.1	SULTR3;4	sulfate transporter 3;4	Glyma.08G207100	membrane/transporter
EH10	Glyma.13G360000.1	408.804	538.826	278.783	0.51739	-0.950675	0.000321355	0.00620095	Glyma.13G360000.1	0.588113	1.06399	2.25173	2.815	0.261182	0.377973	0.5fold	Glyma.13G360000.1	1	PF01740,PF00916	STAS domain; Sulfate transporter family	GO:0015116,GO:0008272,GO:0016021	GO:sulfate transmembrane transporter activity; GO:sulfate transport; GO:integral component of membrane	AT3G15990.1	SULTR3;4	sulfate transporter 3;4	Glyma.13G360000	membrane/transporter
EH10	Glyma.08G171100.1	739.953	943.662	536.245	0.568259	-0.815379	0.00126198	0.018778	Glyma.08G171100.1	1.1355	2.79563	4.89967	5.78413	0.23175	0.483327	0.5fold	Glyma.08G171100.1	1	PF00916	Sulfate transporter family	GO:0015116,GO:0008272,GO:0016021	GO:sulfate transmembrane transporter activity; GO:sulfate transport; GO:integral component of membrane	AT4G08620.1	SULTR1;1	sulphate transporter 1;1	Glyma.08G171100	membrane/transporter
EH10	Glyma.10G064500.1	371.714	485.702	257.725	0.530624	-0.914239	0.000565116	0.00986138	Glyma.10G064500.1	0.665013	1.21728	3.09429	2.5195	0.214916	0.483145	0.5fold	Glyma.10G064500.1	3	PF01925	Sulfite exporter TauE/SafE	GO:0016021	GO:integral component of membrane	AT2G36630.1	No Hit	Sulfite exporter TauE/SafE family protein	Glyma.10G064500	membrane/transporter
EH10	Glyma.11G082700.1	284.401	415.249	153.552	0.369784	-1.43525	2.18008e-07	1.0642e-05	Glyma.11G082700.1	0.436936	0.558535	2.1484	2.26018	0.203378	0.24712	0.5fold	Glyma.11G082700.1	1	PF01490	Transmembrane amino acid transporter protein	No Hit	None	AT1G47670.1	No Hit	Transmembrane amino acid transporter family protein	Glyma.11G082700	membrane/transporter
EH10	Glyma.13G031600.1	441.628	669.265	213.991	0.31974	-1.64503	7.83662e-11	6.85778e-09	Glyma.13G031600.1	0.644366	0.667569	3.62243	3.22687	0.177882	0.206878	0.5fold	Glyma.13G031600.1	5	PF01490	Transmembrane amino acid transporter protein	No Hit	None	AT5G09220.1	AAP2	amino acid permease 2	Glyma.13G031600	membrane/transporter
EH10	Glyma.19G056700.1	1903.34	2358.9	1447.79	0.613754	-0.704267	0.00215237	0.0289005	Glyma.19G056700.1	2.14571	4.24111	7.68335	8.69207	0.279267	0.487929	0.5fold	Glyma.19G056700.1	1	PF04869,PF04871	Uso1 / p115 like vesicle tethering protein, head region; Uso1 / p115 like vesicle tethering protein, C terminal region	GO:0006886,GO:0048280,GO:0000139,GO:0005737,GO:0008565,GO:0016020	GO:intracellular protein transport; GO:vesicle fusion with Golgi apparatus; GO:Golgi membrane; GO:cytoplasm; GO:protein transporter activity; GO:membrane	AT3G27530.1	GC6,MAG4	golgin candidate 6	Glyma.19G056700	membrane/transporter
EH10	Glyma.12G046200.1	315.116	414.095	216.137	0.52195	-0.938016	0.000203323	0.00422503	Glyma.12G046200.1	0.750012	0.636719	2.52153	1.99404	0.297443	0.319311	0.5fold	Glyma.12G046200.1	1	PF05368	NmrA-like family	GO:0003854,GO:0016616,GO:0006694,GO:0055114,GO:0003824,GO:0050662,GO:0044237	GO:3-beta-hydroxy-delta5-steroid dehydrogenase activity; GO:oxidoreductase activity, acting on the CH-OH group of donors, NAD or NADP as acceptor; GO:steroid biosynthetic process; GO:oxidation-reduction process; GO:catalytic activity; GO:coenzyme binding; GO:cellular metabolic process	AT3G18890.1	No Hit	NAD(P)-binding Rossmann-fold superfamily protein	Glyma.12G046200	other-nucleotide metabolism
EH10	Glyma.08G295700.1	2278.36	2749.38	1807.34	0.65736	-0.605244	0.0039159	0.0458382	Glyma.08G295700.1	3.48146	4.35227	9.98658	9.56316	0.348614	0.455107	0.5fold	Glyma.08G295700.1	1	PF00962	Adenosine/AMP deaminase	GO:0019239,GO:0009168	GO:deaminase activity; GO:purine ribonucleoside monophosphate biosynthetic process	AT2G38280.1	ATAMPD,FAC1	AMP deaminase, putative / myoadenylate deaminase, putative	Glyma.08G295700	other-nucleotide metabolism
EH10	Glyma.04G057200.1	698.952	879.524	518.38	0.589387	-0.762714	0.000909976	0.0144512	Glyma.04G057200.1	1.21686	1.5191	4.12082	3.49199	0.295295	0.435026	0.5fold	Glyma.04G057200.1	1	PF01713,PF08590	Smr domain; Domain of unknown function (DUF1771)	No Hit	None	AT2G26280.1	CID7	CTC-interacting domain 7	Glyma.04G057200	other-nucleotide metabolism
EH10	Glyma.13G156500.1	2158.43	2755.74	1561.13	0.566501	-0.819851	0.00034525	0.00658605	Glyma.13G156500.1	1.30713	2.84629	5.52399	5.91353	0.236628	0.481318	0.5fold	Glyma.13G156500.1	6	PF03368,PF00271,PF02170,PF00270,PF00636,PF00035	Dicer dimerisation domain; Helicase conserved C-terminal domain; PAZ domain; DEAD/DEAH box helicase; Ribonuclease III domain; Double-stranded RNA binding motif	GO:0003676,GO:0005524,GO:0008026,GO:0004386,GO:0003723,GO:0004525,GO:0006396,GO:0005515,GO:0016891,GO:0003677,GO:0016787	GO:nucleic acid binding; GO:ATP binding; GO:ATP-dependent helicase activity; GO:helicase activity; GO:RNA binding; GO:ribonuclease III activity; GO:RNA processing; GO:protein binding; GO:endoribonuclease activity, producing 5'-phosphomonoesters; GO:DNA binding; GO:hydrolase activity	AT5G20320.1	ATDCL4,DCL4	dicer-like 4	Glyma.13G156500	other-small RNA
EH10	Glyma.17G104100.1	3269.67	4163.4	2375.95	0.570675	-0.809258	0.000333192	0.00638764	Glyma.17G104100.1	1.9919	4.34932	8.48971	8.83883	0.234625	0.49207	0.5fold	Glyma.17G104100.1	1	PF00271,PF00636,PF02170,PF03368,PF00035,PF00270	Helicase conserved C-terminal domain; Ribonuclease III domain; PAZ domain; Dicer dimerisation domain; Double-stranded RNA binding motif; DEAD/DEAH box helicase	GO:0003676,GO:0005524,GO:0008026,GO:0004386,GO:0003723,GO:0004525,GO:0006396,GO:0005515,GO:0016891,GO:0003677,GO:0016787	GO:nucleic acid binding; GO:ATP binding; GO:ATP-dependent helicase activity; GO:helicase activity; GO:RNA binding; GO:ribonuclease III activity; GO:RNA processing; GO:protein binding; GO:endoribonuclease activity, producing 5'-phosphomonoesters; GO:DNA binding; GO:hydrolase activity	AT5G20320.1	ATDCL4,DCL4	dicer-like 4	Glyma.17G104100	other-small RNA
EH10	Glyma.19G254900.1	1089.06	1394.78	783.331	0.561616	-0.832343	0.000330997	0.00635655	Glyma.19G254900.1	1.54635	2.65518	5.74099	6.17959	0.269353	0.429669	0.5fold	Glyma.19G254900.1	3	PF02170,PF00636,PF00035	PAZ domain; Ribonuclease III domain; Double-stranded RNA binding motif	GO:0003723,GO:0004525,GO:0006396,GO:0005515	GO:RNA binding; GO:ribonuclease III activity; GO:RNA processing; GO:protein binding	AT3G03300.1	ATDCL2,DCL2	dicer-like 2	Glyma.19G254900	other-small RNA
EH10	Glyma.15G231700.1	197.913	265.125	130.701	0.492978	-1.02041	0.00117929	0.0177579	Glyma.15G231700.1	0.646978	1.39452	2.84999	3.62007	0.22701	0.38522	0.5fold	Glyma.15G231700.1	1	PF02171	Piwi domain	GO:0005515	GO:protein binding	AT2G32940.1	AGO6	Argonaute family protein	Glyma.15G231700	other-small RNA
EH10	Glyma.05G165700.1	384	530.47	237.53	0.447773	-1.15916	2.16635e-05	0.000623508	Glyma.05G165700.1	0.519144	1.24249	2.79036	3.30001	0.186049	0.376512	0.5fold	Glyma.05G165700.1	1	PF03004	Plant transposase (Ptta/En/Spm family)	No Hit	None	No Hit	No Hit	None	Glyma.05G165700	other-transposon
EH10	Glyma.08G326700.1	767.773	1019.9	515.647	0.505586	-0.983971	4.47297e-05	0.00116246	Glyma.08G326700.1	1.01239	1.97705	4.95564	4.35011	0.204291	0.454483	0.5fold	Glyma.08G326700.1	6	PF03004	Plant transposase (Ptta/En/Spm family)	No Hit	None	No Hit	No Hit	None	Glyma.08G326700	other-transposon
EH10	Glyma.13G107000.1	144.302	196.853	91.7516	0.466092	-1.10131	0.00171225	0.0240281	Glyma.13G107000.1	0.446192	1.31139	2.72094	3.01884	0.163985	0.434401	0.5fold	Glyma.13G107000.1	1	PF02776,PF00237	Thiamine pyrophosphate enzyme, N-terminal TPP binding domain; Ribosomal protein L22p/L17e	GO:0003735,GO:0006412,GO:0005840,GO:0030976	GO:structural constituent of ribosome; GO:translation; GO:ribosome; GO:thiamine pyrophosphate binding	AT1G68890.1	No Hit	magnesium ion binding;thiamin pyrophosphate binding;hydro-lyases;catalytics;2-succinyl-5-enolpyruvyl-6-hydroxy-3-cyclohexene-1-carboxylic-acid synthases	Glyma.13G107000	other-vitamin related
EH10	Glyma.01G000100.1	115.71	164.099	67.3211	0.410246	-1.28544	0.000650355	0.0110402	Glyma.01G000100.1	0.378455	1.01804	1.91999	3.30626	0.197113	0.307913	0.5fold	Glyma.01G000100.1	1	No Hit	None	No Hit	None	AT1G68890.1	No Hit	magnesium ion binding;thiamin pyrophosphate binding;hydro-lyases;catalytics;2-succinyl-5-enolpyruvyl-6-hydroxy-3-cyclohexene-1-carboxylic-acid synthases	Glyma.01G000100	other-vitamin related
EH10	Glyma.03G000400.1	78.4251	111.783	45.0671	0.403165	-1.31056	0.00301263	0.0376665	Glyma.03G000400.1	0.369702	1.35216	2.28839	4.11896	0.161555	0.328277	0.5fold	Glyma.03G000400.1	1	No Hit	None	No Hit	None	AT1G68890.1	No Hit	magnesium ion binding;thiamin pyrophosphate binding;hydro-lyases;catalytics;2-succinyl-5-enolpyruvyl-6-hydroxy-3-cyclohexene-1-carboxylic-acid synthases	Glyma.03G000400	other-vitamin related
EH10	Glyma.06G182100.1	1004.27	1611.67	396.868	0.246247	-2.02182	6.29782e-17	9.98718e-15	Glyma.06G182100.1	0.493871	1.21881	5.33651	5.39658	0.0925455	0.225849	0.5fold	Glyma.06G182100.1	3	PF01937,PF03630	Protein of unknown function DUF89; Fumble	GO:0004594,GO:0005524,GO:0015937	GO:pantothenate kinase activity; GO:ATP binding; GO:coenzyme A biosynthetic process	AT4G32180.1	ATPANK2,PANK2	pantothenate kinase 2	Glyma.06G182100	other-vitamin related
EH10	Glyma.13G146900.1	814.025	1074.86	553.184	0.514655	-0.958323	6.72639e-05	0.00164853	Glyma.13G146900.1	0.760937	1.48401	3.47939	3.38919	0.218699	0.437866	0.5fold	Glyma.13G146900.1	2	PF01937,PF03630	Protein of unknown function DUF89; Fumble	GO:0004594,GO:0005524,GO:0015937	GO:pantothenate kinase activity; GO:ATP binding; GO:coenzyme A biosynthetic process	AT4G32180.1	ATPANK2,PANK2	pantothenate kinase 2	Glyma.13G146900	other-vitamin related
EH10	Glyma.07G149300.1	1034.54	1356.5	712.571	0.5253	-0.928786	9.65819e-05	0.00223777	Glyma.07G149300.1	1.51283	3.17536	6.59766	7.37184	0.229297	0.430742	0.5fold	Glyma.07G149300.1	1	PF04884	Vitamin B6 photo-protection and homoeostasis	No Hit	None	AT5G01510.1	RUS5	Protein of unknown function, DUF647	Glyma.07G149300	other-vitamin related
EH10	Glyma.18G076500.1	460.695	582.718	338.673	0.581196	-0.782904	0.00255375	0.033063	Glyma.18G076500.1	0.70374	1.33151	2.72086	2.80934	0.258646	0.473956	0.5fold	Glyma.18G076500.1	3	PF00293	NUDIX domain	GO:0016787	GO:hydrolase activity	AT5G47650.1	ATNUDT2,ATNUDX2,NUDT2	nudix hydrolase homolog 2	Glyma.18G076500	oxidation/reduction
EH10	Glyma.04G248500.1	479.274	803.25	155.298	0.193337	-2.37081	5.68861e-19	1.02704e-16	Glyma.04G248500.1	0.335345	0.645423	3.72205	4.28014	0.0900969	0.150795	0.5fold	Glyma.04G248500.1	2	PF00171	Aldehyde dehydrogenase family	GO:0016491,GO:0008152,GO:0055114	GO:oxidoreductase activity; GO:metabolic process; GO:oxidation-reduction process	AT1G44170.1	ALDH3H1,ALDH4	aldehyde dehydrogenase 3H1	Glyma.04G248500	oxidation/reduction
EH10	Glyma.14G019500.1	106.202	152.249	60.1545	0.395107	-1.33969	0.000332995	0.00638525	Glyma.14G019500.1	0.755077	1.41052	4.26376	4.40201	0.177092	0.320426	0.5fold	Glyma.14G019500.1	1	No Hit	None	No Hit	None	AT1G79440.1	ALDH5F1,SSADH,SSADH1	aldehyde dehydrogenase 5F1	Glyma.14G019500	oxidation/reduction
EH10	Glyma.18G273200.1	679.151	1017.76	340.544	0.334603	-1.57948	4.11365e-11	3.71725e-09	Glyma.18G273200.1	1.54595	1.90412	8.96471	7.96937	0.172449	0.23893	0.5fold	Glyma.18G273200.1	1	PF03171	2OG-Fe(II) oxygenase superfamily	GO:0016491,GO:0016706,GO:0055114	GO:oxidoreductase activity; GO:oxidoreductase activity, acting on paired donors, with incorporation or reduction of molecular oxygen, 2-oxoglutarate as one donor, and incorporation of one atom each of oxygen into both donors; GO:oxidation-reduction process	AT5G24530.1	DMR6	2-oxoglutarate (2OG) and Fe(II)-dependent oxygenase superfamily protein	Glyma.18G273200	oxidation/reduction
EH10	Glyma.01G191700.1	473.984	735.976	211.991	0.288041	-1.79565	2.54026e-12	2.69362e-10	Glyma.01G191700.1	0.867487	1.22914	5.96358	5.83882	0.145464	0.210512	0.5fold	Glyma.01G191700.1	3	PF03171	2OG-Fe(II) oxygenase superfamily	GO:0016491,GO:0016706,GO:0055114	GO:oxidoreductase activity; GO:oxidoreductase activity, acting on paired donors, with incorporation or reduction of molecular oxygen, 2-oxoglutarate as one donor, and incorporation of one atom each of oxygen into both donors; GO:oxidation-reduction process	AT4G33910.1	No Hit	2-oxoglutarate (2OG) and Fe(II)-dependent oxygenase superfamily protein	Glyma.01G191700	oxidation/reduction
EH10	Glyma.04G070500.1	3285.8	4177.09	2394.51	0.573249	-0.802767	9.77806e-05	0.0022614	Glyma.04G070500.1	11.9292	13.1123	36.4743	36.0706	0.327058	0.363519	0.5fold	Glyma.04G070500.1	1	PF03171	2OG-Fe(II) oxygenase superfamily	GO:0016491,GO:0016706,GO:0055114	GO:oxidoreductase activity; GO:oxidoreductase activity, acting on paired donors, with incorporation or reduction of molecular oxygen, 2-oxoglutarate as one donor, and incorporation of one atom each of oxygen into both donors; GO:oxidation-reduction process	AT1G52820.1	No Hit	2-oxoglutarate (2OG) and Fe(II)-dependent oxygenase superfamily protein	Glyma.04G070500	oxidation/reduction
EH10	Glyma.09G046400.1	3913.98	7191.84	636.133	0.0884521	-3.49896	1.11882e-49	6.44028e-47	Glyma.09G046400.1	1.99317	4.44399	53.9818	59.3289	0.0369231	0.0749044	0.5fold	Glyma.09G046400.1	2	PF03171	2OG-Fe(II) oxygenase superfamily	GO:0016491,GO:0016706,GO:0055114	GO:oxidoreductase activity; GO:oxidoreductase activity, acting on paired donors, with incorporation or reduction of molecular oxygen, 2-oxoglutarate as one donor, and incorporation of one atom each of oxygen into both donors; GO:oxidation-reduction process	AT3G21420.1	No Hit	2-oxoglutarate (2OG) and Fe(II)-dependent oxygenase superfamily protein	Glyma.09G046400	oxidation/reduction
EH10	Glyma.09G107100.1	346.694	560.04	133.347	0.238102	-2.07035	1.0451e-14	1.4166e-12	Glyma.09G107100.1	1.31449	1.03593	8.92797	7.97096	0.147233	0.129963	0.5fold	Glyma.09G107100.1	1	PF03171	2OG-Fe(II) oxygenase superfamily	GO:0016491,GO:0016706,GO:0055114	GO:oxidoreductase activity; GO:oxidoreductase activity, acting on paired donors, with incorporation or reduction of molecular oxygen, 2-oxoglutarate as one donor, and incorporation of one atom each of oxygen into both donors; GO:oxidation-reduction process	AT5G05600.1	No Hit	2-oxoglutarate (2OG) and Fe(II)-dependent oxygenase superfamily protein	Glyma.09G107100	oxidation/reduction
EH10	Glyma.10G092800.1	161.111	41.3699	280.852	6.78879	2.76315	7.22025e-17	1.13888e-14	Glyma.10G092800.1	1.08331	2.19116	0.222535	0.536937	4.86805	4.08084	2fold	Glyma.10G092800.1	1	PF03171	2OG-Fe(II) oxygenase superfamily	GO:0016491,GO:0016706,GO:0055114	GO:oxidoreductase activity; GO:oxidoreductase activity, acting on paired donors, with incorporation or reduction of molecular oxygen, 2-oxoglutarate as one donor, and incorporation of one atom each of oxygen into both donors; GO:oxidation-reduction process	AT1G52790.1	No Hit	2-oxoglutarate (2OG) and Fe(II)-dependent oxygenase superfamily protein	Glyma.10G092800	oxidation/reduction
EH10	Glyma.15G154100.1	2593.74	4818.84	368.643	0.0765003	-3.70839	8.35216e-53	5.14163e-50	Glyma.15G154100.1	1.15204	2.74466	39.798	39.0304	0.0289472	0.0703211	0.5fold	Glyma.15G154100.1	1	PF03171	2OG-Fe(II) oxygenase superfamily	GO:0016491,GO:0016706,GO:0055114	GO:oxidoreductase activity; GO:oxidoreductase activity, acting on paired donors, with incorporation or reduction of molecular oxygen, 2-oxoglutarate as one donor, and incorporation of one atom each of oxygen into both donors; GO:oxidation-reduction process	AT3G21420.1	No Hit	2-oxoglutarate (2OG) and Fe(II)-dependent oxygenase superfamily protein	Glyma.15G154100	oxidation/reduction
EH10	Glyma.13G088500.1	57.1886	2.95035	111.427	37.7673	5.23907	3.81631e-18	6.50586e-16	Glyma.13G088500.1	2.62026	3.95208	0.111896	0.169081	23.417	23.3739	2fold	Glyma.13G088500.1	1	PF00037	4Fe-4S binding domain	GO:0009055,GO:0051536	GO:electron carrier activity; GO:iron-sulfur cluster binding	ATCG01060.1	No Hit	iron-sulfur cluster binding;electron carriers;4 iron, 4 sulfur cluster binding	Glyma.13G088500	oxidation/reduction
EH10	Glyma.09G096800.1	632.308	801.165	463.451	0.578472	-0.789681	0.000856955	0.013777	Glyma.09G096800.1	1.11821	1.55326	3.94872	3.55091	0.283182	0.437426	0.5fold	Glyma.09G096800.1	4	PF00406,PF09353	Adenylate kinase; Domain of unknown function (DUF1995)	GO:0005524,GO:0019205,GO:0006139	GO:ATP binding; GO:nucleobase-containing compound kinase activity; GO:nucleobase-containing compound metabolic process	AT5G35170.1	No Hit	adenylate kinase family protein	Glyma.09G096800	oxidation/reduction
EH10	Glyma.14G121200.1	1725.56	2139.29	1311.82	0.613203	-0.705564	0.00145034	0.0210147	Glyma.14G121200.1	4.23393	6.84488	15.1706	13.759	0.279088	0.497484	0.5fold	Glyma.14G121200.1	3	PF08240,PF00107	Alcohol dehydrogenase GroES-like domain; Zinc-binding dehydrogenase	GO:0008270,GO:0016491,GO:0055114	GO:zinc ion binding; GO:oxidoreductase activity; GO:oxidation-reduction process	AT1G77120.1	ADH,ADH1,ATADH,ATADH1	alcohol dehydrogenase 1	Glyma.14G121200	oxidation/reduction
EH10	Glyma.14G156400.1	19665.3	25698	13632.6	0.530492	-0.914597	6.41698e-06	0.000218955	Glyma.14G156400.1	59.9539	74.67	243.106	172.895	0.246616	0.431881	0.5fold	Glyma.14G156400.1	1	PF08240,PF00107	Alcohol dehydrogenase GroES-like domain; Zinc-binding dehydrogenase	GO:0008270,GO:0016491,GO:0055114	GO:zinc ion binding; GO:oxidoreductase activity; GO:oxidation-reduction process	AT1G77120.1	ADH,ADH1,ATADH,ATADH1	alcohol dehydrogenase 1	Glyma.14G156400	oxidation/reduction
EH10	Glyma.17G260100.1	671.405	905.781	437.03	0.48249	-1.05143	5.57032e-06	0.000192662	Glyma.17G260100.1	2.10222	2.17546	7.3165	7.49237	0.287325	0.290356	0.5fold	Glyma.17G260100.1	1	PF08240,PF00107	Alcohol dehydrogenase GroES-like domain; Zinc-binding dehydrogenase	GO:0008270,GO:0016491,GO:0055114	GO:zinc ion binding; GO:oxidoreductase activity; GO:oxidation-reduction process	AT4G39330.1	ATCAD9,CAD9	cinnamyl alcohol dehydrogenase 9	Glyma.17G260100	oxidation/reduction
EH10	Glyma.20G128600.1	5572.04	7075.26	4068.82	0.575077	-0.798174	0.000128492	0.00285047	Glyma.20G128600.1	16.9425	22.1436	54.104	56.9689	0.313146	0.388696	0.5fold	Glyma.20G128600.1	1	PF08240,PF00107	Alcohol dehydrogenase GroES-like domain; Zinc-binding dehydrogenase	GO:0008270,GO:0016491,GO:0055114	GO:zinc ion binding; GO:oxidoreductase activity; GO:oxidation-reduction process	AT3G19450.1	ATCAD4,CAD,CAD-C,CAD4	GroES-like zinc-binding alcohol dehydrogenase family protein	Glyma.20G128600	oxidation/reduction
EH10	Glyma.05G151200.1	865.757	1064.06	667.452	0.627268	-0.672846	0.00283831	0.0359029	Glyma.05G151200.1	1.56959	2.03896	4.9612	4.43985	0.316372	0.459242	0.5fold	Glyma.05G151200.1	2	PF00501	AMP-binding enzyme	GO:0003824,GO:0008152	GO:catalytic activity; GO:metabolic process	AT3G23790.1	AAE16	AMP-dependent synthetase and ligase family protein	Glyma.05G151200	oxidation/reduction
EH10	Glyma.05G216600.1	430.436	614.186	246.687	0.401648	-1.316	6.40717e-07	2.79378e-05	Glyma.05G216600.1	0.445485	0.984852	2.81621	2.72992	0.158186	0.360763	0.5fold	Glyma.05G216600.1	1	PF00501	AMP-binding enzyme	GO:0003824,GO:0008152	GO:catalytic activity; GO:metabolic process	AT4G23850.1	LACS4	AMP-dependent synthetase and ligase family protein	Glyma.05G216600	oxidation/reduction
EH10	Glyma.07G019100.1	1614.36	2046.57	1182.15	0.577624	-0.791798	0.000381462	0.00714896	Glyma.07G019100.1	2.50075	4.01571	9.1492	8.93124	0.27333	0.449625	0.5fold	Glyma.07G019100.1	2	PF00501	AMP-binding enzyme	GO:0003824,GO:0008152	GO:catalytic activity; GO:metabolic process	AT3G16170.1	No Hit	AMP-dependent synthetase and ligase family protein	Glyma.07G019100	oxidation/reduction
EH10	Glyma.08G204300.1	885.77	1095.18	676.364	0.617585	-0.695291	0.00254039	0.0329188	Glyma.08G204300.1	1.52628	2.26254	5.05948	4.84524	0.301668	0.466962	0.5fold	Glyma.08G204300.1	2	PF00501	AMP-binding enzyme	GO:0003824,GO:0008152	GO:catalytic activity; GO:metabolic process	AT3G16170.1	No Hit	AMP-dependent synthetase and ligase family protein	Glyma.08G204300	oxidation/reduction
EH10	Glyma.12G232900.1	617.64	96.4491	1138.83	11.8076	3.56164	3.13205e-39	1.54248e-36	Glyma.12G232900.1	4.32853	3.65913	0.646092	0.504059	6.69955	7.25933	2fold	Glyma.12G232900.1	1	PF01333	Apocytochrome F, C-terminal	GO:0005506,GO:0009055,GO:0020037,GO:0015979,GO:0031361	GO:iron ion binding; GO:electron carrier activity; GO:heme binding; GO:photosynthesis; GO:integral component of thylakoid membrane	ATCG00540.1	No Hit	photosynthetic electron transfer A	Glyma.12G232900	oxidation/reduction
EH10	Glyma.12G096200.1	151.377	9.06215	293.692	32.4087	5.01831	3.6041e-33	1.34548e-30	Glyma.12G096200.1	7.05572	5.17184	0.394098	0.255216	17.9035	20.2645	2fold	Glyma.12G096200.1	1	PF00119	ATP synthase A chain	GO:0015078,GO:0015986,GO:0045263	GO:hydrogen ion transmembrane transporter activity; GO:ATP synthesis coupled proton transport; GO:proton-transporting ATP synthase complex, coupling factor F(o)	ATCG00150.1	No Hit	ATPase, F0 complex, subunit A protein	Glyma.12G096200	oxidation/reduction
EH10	Glyma.09G171500.1	160.228	17.1959	303.26	17.6357	4.14042	2.72079e-27	7.68121e-25	Glyma.09G171500.1	6.45891	4.80185	0.727165	0.369421	8.88231	12.9983	2fold	Glyma.09G171500.1	1	PF02874	ATP synthase alpha/beta family, beta-barrel domain	GO:0015992,GO:0046034	GO:proton transport; GO:ATP metabolic process	ATCG00120.1	No Hit	ATP synthase subunit alpha	Glyma.09G171500	oxidation/reduction
EH10	Glyma.05G099200.1	59.686	5.36746	114.004	21.2399	4.40871	3.4123e-15	4.85537e-13	Glyma.05G099200.1	3.26593	2.27981	0.264256	0.187174	12.359	12.1801	2fold	Glyma.05G099200.1	1	PF00137	ATP synthase subunit C	GO:0015078,GO:0015991,GO:0033177	GO:hydrogen ion transmembrane transporter activity; GO:ATP hydrolysis coupled proton transport; GO:proton-transporting two-sector ATPase complex, proton-transporting domain	ATCG00140.1	No Hit	ATP synthase subunit C family protein	Glyma.05G099200	oxidation/reduction
EH10	Glyma.06G229000.1	106.21	12.0855	200.334	16.5763	4.05105	1.713e-20	3.46695e-18	Glyma.06G229000.1	3.61191	2.7754	0.53667	0.121641	6.73022	22.8163	2fold	Glyma.06G229000.1	1	PF00137	ATP synthase subunit C	GO:0015078,GO:0015991,GO:0033177	GO:hydrogen ion transmembrane transporter activity; GO:ATP hydrolysis coupled proton transport; GO:proton-transporting two-sector ATPase complex, proton-transporting domain	ATCG00140.1	No Hit	ATP synthase subunit C family protein	Glyma.06G229000	oxidation/reduction
EH10	Glyma.02G184000.1	215.867	84.7588	346.975	4.09367	2.0334	5.22394e-11	4.66821e-09	Glyma.02G184000.1	5.2881	4.88888	2.21364	1.98056	2.38887	2.46843	2fold	Glyma.02G184000.1	1	PF00401,PF02823	ATP synthase, Delta/Epsilon chain, long alpha-helix domain; ATP synthase, Delta/Epsilon chain, beta-sandwich domain	GO:0046933,GO:0046961,GO:0015986,GO:0045261	GO:proton-transporting ATP synthase activity, rotational mechanism; GO:proton-transporting ATPase activity, rotational mechanism; GO:ATP synthesis coupled proton transport; GO:proton-transporting ATP synthase complex, catalytic core F(1)	ATCG00470.1	No Hit	ATP synthase epsilon chain	Glyma.02G184000	oxidation/reduction
EH10	Glyma.19G018600.1	1809.36	2456.4	1162.32	0.473179	-1.07954	9.96677e-07	4.18137e-05	Glyma.19G018600.1	3.10111	4.64398	13.1977	13.2079	0.234974	0.351606	0.5fold	Glyma.19G018600.1	1	PF00004	ATPase family associated with various cellular activities (AAA)	GO:0005524	GO:ATP binding	AT5G40010.1	AATP1	AAA-ATPase 1	Glyma.19G018600	oxidation/reduction
EH10	Glyma.15G267000.1	1128.74	1376.91	880.57	0.639525	-0.644927	0.00292422	0.0367692	Glyma.15G267000.1	2.98254	3.53846	8.87023	7.93568	0.336241	0.445893	0.5fold	Glyma.15G267000.1	2	PF08442	ATP-grasp domain	No Hit	None	AT1G10670.1	ACLA-1	ATP-citrate lyase A-1	Glyma.15G267000	oxidation/reduction
EH10	Glyma.16G207800.1	563.075	715.207	410.942	0.574578	-0.799425	0.00051179	0.00909739	Glyma.16G207800.1	2.56959	2.34102	6.90783	7.54131	0.371982	0.310426	0.5fold	Glyma.16G207800.1	1	PF02900	Catalytic LigB subunit of aromatic ring-opening dioxygenase	GO:0008198,GO:0016491,GO:0006725	GO:ferrous iron binding; GO:oxidoreductase activity; GO:cellular aromatic compound metabolic process	AT4G15093.1	No Hit	catalytic LigB subunit of aromatic ring-opening dioxygenase family	Glyma.16G207800	oxidation/reduction
EH10	Glyma.07G122200.1	94.3159	0.836383	187.795	224.533	7.81078	3.61237e-33	1.34548e-30	Glyma.07G122200.1	2.66314	2.20918	0.0173482	0.0196606	153.511	112.366	2fold	Glyma.07G122200.1	1	PF00032	Cytochrome b(C-terminal)/b6/petD	GO:0009055,GO:0016491,GO:0016020	GO:electron carrier activity; GO:oxidoreductase activity; GO:membrane	AT2G07727.1	No Hit	Di-haem cytochrome, transmembrane;Cytochrome b/b6, C-terminal	Glyma.07G122200	oxidation/reduction
EH10	Glyma.15G114600.1	254.693	32.2698	477.116	14.7852	3.88609	6.1358e-33	2.21106e-30	Glyma.15G114600.1	2.64228	2.85917	0.278329	0.341004	9.49338	8.38457	2fold	Glyma.15G114600.1	1	PF00032	Cytochrome b(C-terminal)/b6/petD	GO:0009055,GO:0016491,GO:0016020	GO:electron carrier activity; GO:oxidoreductase activity; GO:membrane	ATCG00730.1	No Hit	photosynthetic electron transfer D	Glyma.15G114600	oxidation/reduction
EH10	Glyma.05G092000.1	165.693	2.50915	328.877	131.071	7.03421	7.56971e-47	4.19395e-44	Glyma.05G092000.1	2.10136	1.93637	0.0243914	0.0276427	86.1514	70.0502	2fold	Glyma.05G092000.1	1	PF00032,PF00033	Cytochrome b(C-terminal)/b6/petD; Cytochrome b(N-terminal)/b6/petB	GO:0009055,GO:0016491,GO:0016020,GO:0022904	GO:electron carrier activity; GO:oxidoreductase activity; GO:membrane; GO:respiratory electron transport chain	AT2G07727.1	No Hit	Di-haem cytochrome, transmembrane;Cytochrome b/b6, C-terminal	Glyma.05G092000	oxidation/reduction
EH10	Glyma.01G058600.1	188.867	14.9168	362.818	24.3227	4.60423	6.11208e-35	2.54374e-32	Glyma.01G058600.1	5.18141	5.56315	0.406015	0.328667	12.7616	16.9264	2fold	Glyma.01G058600.1	1	PF00033	Cytochrome b(N-terminal)/b6/petB	GO:0022904,GO:0016020,GO:0009055,GO:0016491	GO:respiratory electron transport chain; GO:membrane; GO:electron carrier activity; GO:oxidoreductase activity	ATCG00720.1	No Hit	photosynthetic electron transfer B	Glyma.01G058600	oxidation/reduction
EH10	Glyma.15G238700.1	144.183	6.94818	281.418	40.5025	5.33994	3.31673e-34	1.33645e-31	Glyma.15G238700.1	8.53395	6.25012	0.426269	0.201287	20.0201	31.0508	2fold	Glyma.15G238700.1	1	PF00283,PF00284	Cytochrome b559, alpha (gene psbE) and beta (gene psbF)subunits; Lumenal portion of Cytochrome b559, alpha (gene psbE) subunit	GO:0015979,GO:0046872,GO:0009523,GO:0016021	GO:photosynthesis; GO:metal ion binding; GO:photosystem II; GO:integral component of membrane	ATCG00580.1	No Hit	photosystem II reaction center protein E	Glyma.15G238700	oxidation/reduction
EH10	Glyma.03G094400.1	56.2468	2.81229	109.681	39.0008	5.28543	2.11919e-17	3.47889e-15	Glyma.03G094400.1	3.02903	2.53803	0.203447	0.0384275	14.8886	66.0473	2fold	Glyma.03G094400.1	1	PF00115	Cytochrome C and Quinol oxidase polypeptide I	GO:0004129,GO:0005506,GO:0009055,GO:0020037,GO:0009060,GO:0055114,GO:0016021	GO:cytochrome-c oxidase activity; GO:iron ion binding; GO:electron carrier activity; GO:heme binding; GO:aerobic respiration; GO:oxidation-reduction process; GO:integral component of membrane	ATMG01360.1	No Hit	cytochrome oxidase	Glyma.03G094400	oxidation/reduction
EH10	Glyma.12G155300.1	824.584	77.3964	1571.77	20.3081	4.34398	7.89833e-57	5.42762e-54	Glyma.12G155300.1	6.17128	5.31673	0.540606	0.419483	11.4155	12.6745	2fold	Glyma.12G155300.1	1	PF00510	Cytochrome c oxidase subunit III	GO:0015002,GO:0016020	GO:heme-copper terminal oxidase activity; GO:membrane	AT2G07687.1	No Hit	Cytochrome c oxidase, subunit III	Glyma.12G155300	oxidation/reduction
EH10	Glyma.03G122000.1	2124.65	2578.6	1670.7	0.647911	-0.626133	0.00260083	0.0335548	Glyma.03G122000.1	5.54026	6.67323	16.9968	14.0187	0.325959	0.476022	0.5fold	Glyma.03G122000.1	2	PF00067	Cytochrome P450	GO:0005506,GO:0009055,GO:0016705,GO:0020037,GO:0055114	GO:iron ion binding; GO:electron carrier activity; GO:oxidoreductase activity, acting on paired donors, with incorporation or reduction of molecular oxygen; GO:heme binding; GO:oxidation-reduction process	AT2G40890.1	CYP98A3	cytochrome P450, family 98, subfamily A, polypeptide 3	Glyma.03G122000	oxidation/reduction
EH10	Glyma.04G110400.1	428.031	741.195	114.868	0.154976	-2.68988	5.16673e-23	1.20848e-20	Glyma.04G110400.1	0.390707	0.470878	3.99627	5.16575	0.0977679	0.0911538	0.5fold	Glyma.04G110400.1	1	PF00067	Cytochrome P450	GO:0005506,GO:0009055,GO:0016705,GO:0020037,GO:0055114	GO:iron ion binding; GO:electron carrier activity; GO:oxidoreductase activity, acting on paired donors, with incorporation or reduction of molecular oxygen; GO:heme binding; GO:oxidation-reduction process	AT4G13310.1	CYP71A20	cytochrome P450, family 71, subfamily A, polypeptide 20	Glyma.04G110400	oxidation/reduction
EH10	Glyma.05G019200.1	504.769	809.536	200.002	0.247058	-2.01708	1.04321e-14	1.41619e-12	Glyma.05G019200.1	0.511564	1.10821	5.47211	4.75224	0.0934857	0.233196	0.5fold	Glyma.05G019200.1	1	PF00067	Cytochrome P450	GO:0005506,GO:0009055,GO:0016705,GO:0020037,GO:0055114	GO:iron ion binding; GO:electron carrier activity; GO:oxidoreductase activity, acting on paired donors, with incorporation or reduction of molecular oxygen; GO:heme binding; GO:oxidation-reduction process	AT1G74110.1	CYP78A10	cytochrome P450, family 78, subfamily A, polypeptide 10	Glyma.05G019200	oxidation/reduction
EH10	Glyma.08G015600.1	14022.5	19694.2	8350.81	0.424023	-1.23779	4.14211e-09	2.83541e-07	Glyma.08G015600.1	31.597	49.62	170.541	136.841	0.185275	0.362611	0.5fold	Glyma.08G015600.1	1	PF00067	Cytochrome P450	GO:0005506,GO:0009055,GO:0016705,GO:0020037,GO:0055114	GO:iron ion binding; GO:electron carrier activity; GO:oxidoreductase activity, acting on paired donors, with incorporation or reduction of molecular oxygen; GO:heme binding; GO:oxidation-reduction process	AT1G63710.1	CYP86A7	cytochrome P450, family 86, subfamily A, polypeptide 7	Glyma.08G015600	oxidation/reduction
EH10	Glyma.08G238100.1	1098.69	1401.84	795.542	0.567497	-0.817315	0.00010055	0.00231338	Glyma.08G238100.1	3.05412	2.54108	9.13501	7.6566	0.334331	0.331881	0.5fold	Glyma.08G238100.1	2	PF00067	Cytochrome P450	GO:0005506,GO:0009055,GO:0016705,GO:0020037,GO:0055114	GO:iron ion binding; GO:electron carrier activity; GO:oxidoreductase activity, acting on paired donors, with incorporation or reduction of molecular oxygen; GO:heme binding; GO:oxidation-reduction process	AT3G14690.1	CYP72A15	cytochrome P450, family 72, subfamily A, polypeptide 15	Glyma.08G238100	oxidation/reduction
EH10	Glyma.08G350800.1	281.609	437.744	125.474	0.286637	-1.8027	9.71607e-12	9.61273e-10	Glyma.08G350800.1	0.613451	0.183055	2.81088	2.31109	0.218241	0.0792073	0.5fold	Glyma.08G350800.1	1	PF00067	Cytochrome P450	GO:0005506,GO:0009055,GO:0016705,GO:0020037,GO:0055114	GO:iron ion binding; GO:electron carrier activity; GO:oxidoreductase activity, acting on paired donors, with incorporation or reduction of molecular oxygen; GO:heme binding; GO:oxidation-reduction process	AT5G06900.1	CYP93D1	cytochrome P450, family 93, subfamily D, polypeptide 1	Glyma.08G350800	oxidation/reduction
EH10	Glyma.09G137600.1	140.789	276.588	4.99003	0.0180414	-5.79255	8.42639e-34	3.33471e-31	Glyma.09G137600.1	0.0100307	0.0393493	2.55596	1.51386	0.00392442	0.0259926	0.5fold	Glyma.09G137600.1	1	PF00067	Cytochrome P450	GO:0005506,GO:0009055,GO:0016705,GO:0020037,GO:0055114	GO:iron ion binding; GO:electron carrier activity; GO:oxidoreductase activity, acting on paired donors, with incorporation or reduction of molecular oxygen; GO:heme binding; GO:oxidation-reduction process	AT5G52400.1	CYP715A1	cytochrome P450, family 715, subfamily A, polypeptide 1	Glyma.09G137600	oxidation/reduction
EH10	Glyma.12G067000.1	378.642	756.088	1.19603	0.00158186	-9.30416	2.7108e-77	2.28862e-74	Glyma.12G067000.1	0.0001	0.0001	5.79197	3.26599	1.72653e-05	3.06186e-05	0.5fold	Glyma.12G067000.1	1	PF00067	Cytochrome P450	GO:0005506,GO:0009055,GO:0016705,GO:0020037,GO:0055114	GO:iron ion binding; GO:electron carrier activity; GO:oxidoreductase activity, acting on paired donors, with incorporation or reduction of molecular oxygen; GO:heme binding; GO:oxidation-reduction process	AT5G06900.1	CYP93D1	cytochrome P450, family 93, subfamily D, polypeptide 1	Glyma.12G067000	oxidation/reduction
EH10	Glyma.13G068500.1	917.6	1257.95	577.251	0.458882	-1.1238	1.059e-06	4.40945e-05	Glyma.13G068500.1	1.76313	2.73036	9.35922	6.36627	0.188384	0.428879	0.5fold	Glyma.13G068500.1	1	PF00067	Cytochrome P450	GO:0005506,GO:0009055,GO:0016705,GO:0020037,GO:0055114	GO:iron ion binding; GO:electron carrier activity; GO:oxidoreductase activity, acting on paired donors, with incorporation or reduction of molecular oxygen; GO:heme binding; GO:oxidation-reduction process	AT4G31970.1	CYP82C2	cytochrome P450, family 82, subfamily C, polypeptide 2	Glyma.13G068500	oxidation/reduction
EH10	Glyma.16G021200.1	970.159	343.593	1596.72	4.64714	2.21634	4.68453e-20	9.08686e-18	Glyma.16G021200.1	5.04643	5.37027	2.01199	1.71979	2.50818	3.12262	2fold	Glyma.16G021200.1	1	PF00067	Cytochrome P450	GO:0005506,GO:0009055,GO:0016705,GO:0020037,GO:0055114	GO:iron ion binding; GO:electron carrier activity; GO:oxidoreductase activity, acting on paired donors, with incorporation or reduction of molecular oxygen; GO:heme binding; GO:oxidation-reduction process	AT2G46660.1	CYP78A6	cytochrome P450, family 78, subfamily A, polypeptide 6	Glyma.16G021200	oxidation/reduction
EH10	Glyma.17G255900.1	326.815	449.365	204.266	0.454565	-1.13744	1.28357e-05	0.00040039	Glyma.17G255900.1	0.781256	0.815951	2.96853	2.89439	0.263179	0.281908	0.5fold	Glyma.17G255900.1	1	PF00067	Cytochrome P450	GO:0005506,GO:0009055,GO:0016705,GO:0020037,GO:0055114	GO:iron ion binding; GO:electron carrier activity; GO:oxidoreductase activity, acting on paired donors, with incorporation or reduction of molecular oxygen; GO:heme binding; GO:oxidation-reduction process	AT4G31500.1	ATR4,CYP83B1,RED1,RNT1,SUR2	cytochrome P450, family 83, subfamily B, polypeptide 1	Glyma.17G255900	oxidation/reduction
EH10	Glyma.19G126000.1	1612.69	2035.37	1190.01	0.584664	-0.774321	0.000289266	0.0056857	Glyma.19G126000.1	4.15371	5.10409	14.2675	11.7362	0.291131	0.434902	0.5fold	Glyma.19G126000.1	1	PF00067	Cytochrome P450	GO:0005506,GO:0009055,GO:0016705,GO:0020037,GO:0055114	GO:iron ion binding; GO:electron carrier activity; GO:oxidoreductase activity, acting on paired donors, with incorporation or reduction of molecular oxygen; GO:heme binding; GO:oxidation-reduction process	AT2G40890.1	CYP98A3	cytochrome P450, family 98, subfamily A, polypeptide 3	Glyma.19G126000	oxidation/reduction
EH10	Glyma.08G080700.1	199.123	387.796	10.4506	0.0269486	-5.21365	1.14011e-38	5.52282e-36	Glyma.08G080700.1	0.0246692	0.0434499	2.49492	1.51505	0.00988774	0.0286788	0.5fold	Glyma.08G080700.1	1	PF01565,PF08031	FAD binding domain; Berberine and berberine like	GO:0008762,GO:0016491,GO:0050660,GO:0055114	GO:UDP-N-acetylmuramate dehydrogenase activity; GO:oxidoreductase activity; GO:flavin adenine dinucleotide binding; GO:oxidation-reduction process	AT1G30760.1	No Hit	FAD-binding Berberine family protein	Glyma.08G080700	oxidation/reduction
EH10	Glyma.20G236200.1	1407.97	2279.21	536.733	0.23549	-2.08626	2.82762e-19	5.24394e-17	Glyma.20G236200.1	0.866009	1.43897	7.04613	8.60452	0.122906	0.167234	0.5fold	Glyma.20G236200.1	1	PF08022,PF08030,PF01794,PF08414	FAD-binding domain; Ferric reductase NAD binding domain; Ferric reductase like transmembrane component; Respiratory burst NADPH oxidase	GO:0016491,GO:0055114,GO:0004601,GO:0050664	GO:oxidoreductase activity; GO:oxidation-reduction process; GO:peroxidase activity; GO:oxidoreductase activity, acting on NAD(P)H, oxygen as acceptor	AT1G09090.2	ATRBOHB,ATRBOHB-BETA,RBOHB	respiratory burst oxidase homolog B	Glyma.20G236200	oxidation/reduction
EH10	Glyma.01G222700.1	849.027	1036.47	661.589	0.638313	-0.647664	0.0043357	0.0494591	Glyma.01G222700.1	1.12885	1.38676	2.90953	3.57237	0.387982	0.388192	0.5fold	Glyma.01G222700.1	1	PF08022,PF08414,PF08030,PF01794	FAD-binding domain; Respiratory burst NADPH oxidase; Ferric reductase NAD binding domain; Ferric reductase like transmembrane component	GO:0016491,GO:0055114,GO:0004601,GO:0050664	GO:oxidoreductase activity; GO:oxidation-reduction process; GO:peroxidase activity; GO:oxidoreductase activity, acting on NAD(P)H, oxygen as acceptor	AT1G64060.1	ATRBOH F,ATRBOHF,RBOH F,RBOHAP108,RBOHF	respiratory burst oxidase protein F	Glyma.01G222700	oxidation/reduction
EH10	Glyma.19G233900.1	741.139	945.929	536.349	0.567008	-0.81856	0.000397641	0.00738522	Glyma.19G233900.1	1.13495	1.21098	2.46578	4.43939	0.46028	0.272781	0.5fold	Glyma.19G233900.1	2	PF08030,PF01794,PF08022,PF08414	Ferric reductase NAD binding domain; Ferric reductase like transmembrane component; FAD-binding domain; Respiratory burst NADPH oxidase	GO:0016491,GO:0055114,GO:0004601,GO:0050664,GO:0005509	GO:oxidoreductase activity; GO:oxidation-reduction process; GO:peroxidase activity; GO:oxidoreductase activity, acting on NAD(P)H, oxygen as acceptor; GO:calcium ion binding	AT1G09090.2	ATRBOHB,ATRBOHB-BETA,RBOHB	respiratory burst oxidase homolog B	Glyma.19G233900	oxidation/reduction
EH10	Glyma.18G116300.1	1157.13	1567.12	747.144	0.476762	-1.06866	2.04611e-06	7.92406e-05	Glyma.18G116300.1	2.56983	2.97386	7.10457	12.1509	0.361716	0.244744	0.5fold	Glyma.18G116300.1	1	PF01593	Flavin containing amine oxidoreductase	GO:0050660,GO:0008033,GO:0016491,GO:0055114	GO:flavin adenine dinucleotide binding; GO:tRNA processing; GO:oxidoreductase activity; GO:oxidation-reduction process	AT2G43020.1	ATPAO2,PAO2	polyamine oxidase 2	Glyma.18G116300	oxidation/reduction
EH10	Glyma.03G208900.1	466.751	618.73	314.772	0.508738	-0.975005	0.000109948	0.00249673	Glyma.03G208900.1	1.01529	1.68086	4.76849	3.69402	0.212917	0.455021	0.5fold	Glyma.03G208900.1	1	PF00743	Flavin-binding monooxygenase-like	GO:0016491,GO:0050660,GO:0055114,GO:0004499,GO:0050661	GO:oxidoreductase activity; GO:flavin adenine dinucleotide binding; GO:oxidation-reduction process; GO:N,N-dimethylaniline monooxygenase activity; GO:NADP binding	AT1G48910.1	YUC10	Flavin-containing monooxygenase family protein	Glyma.03G208900	oxidation/reduction
EH10	Glyma.16G041200.1	5815.83	8385.36	3246.29	0.387137	-1.36908	1.43185e-10	1.21463e-08	Glyma.16G041200.1	6.41677	9.35184	32.2383	33.6474	0.199042	0.277936	0.5fold	Glyma.16G041200.1	4	PF02812,PF00208	Glu/Leu/Phe/Val dehydrogenase, dimerisation domain; Glutamate/Leucine/Phenylalanine/Valine dehydrogenase	GO:0016491,GO:0006520,GO:0055114	GO:oxidoreductase activity; GO:cellular amino acid metabolic process; GO:oxidation-reduction process	AT5G18170.1	GDH1	glutamate dehydrogenase 1	Glyma.16G041200	oxidation/reduction
EH10	Glyma.19G111000.1	4010.86	5660.84	2360.87	0.417053	-1.2617	3.3792e-09	2.36803e-07	Glyma.19G111000.1	8.19224	11.5112	39.9557	36.6901	0.205033	0.313741	0.5fold	Glyma.19G111000.1	3	PF00208,PF02812	Glutamate/Leucine/Phenylalanine/Valine dehydrogenase; Glu/Leu/Phe/Val dehydrogenase, dimerisation domain	GO:0016491,GO:0006520,GO:0055114	GO:oxidoreductase activity; GO:cellular amino acid metabolic process; GO:oxidation-reduction process	AT5G18170.1	GDH1	glutamate dehydrogenase 1	Glyma.19G111000	oxidation/reduction
EH10	Glyma.U016800.1	703.679	997.473	409.885	0.410923	-1.28306	7.58474e-08	4.0923e-06	Glyma.U016800.1	2.97314	4.39519	15.3066	13.6426	0.194238	0.322166	0.5fold	Glyma.U016800.1	1	PF00208,PF02812	Glutamate/Leucine/Phenylalanine/Valine dehydrogenase; Glu/Leu/Phe/Val dehydrogenase, dimerisation domain	GO:0016491,GO:0006520,GO:0055114	GO:oxidoreductase activity; GO:cellular amino acid metabolic process; GO:oxidation-reduction process	AT5G18170.1	GDH1	glutamate dehydrogenase 1	Glyma.U016800	oxidation/reduction
EH10	Glyma.07G222400.1	345.124	445.838	244.411	0.548205	-0.867211	0.000680553	0.0114585	Glyma.07G222400.1	0.933783	0.981821	2.72754	3.10272	0.342354	0.316438	0.5fold	Glyma.07G222400.1	30	PF00043	Glutathione S-transferase, C-terminal domain	GO:0005515	GO:protein binding	AT4G19880.1	No Hit	Glutathione S-transferase family protein	Glyma.07G222400	oxidation/reduction
EH10	Glyma.13G028300.1	774.686	1076.17	473.206	0.439715	-1.18536	4.63664e-07	2.10028e-05	Glyma.13G028300.1	5.59055	8.7762	30.7761	21.6337	0.181652	0.405673	0.5fold	Glyma.13G028300.1	1	PF00043	Glutathione S-transferase, C-terminal domain	No Hit	None	AT2G29420.1	ATGSTU7,GST25,GSTU7	glutathione S-transferase tau 7	Glyma.13G028300	oxidation/reduction
EH10	Glyma.15G252200.1	362.419	576.286	148.553	0.257776	-1.95581	4.56846e-13	5.25266e-11	Glyma.15G252200.1	0.571403	0.846092	5.08933	3.7812	0.112275	0.223763	0.5fold	Glyma.15G252200.1	1	PF00043,PF02798	Glutathione S-transferase, C-terminal domain; Glutathione S-transferase, N-terminal domain	GO:0005515	GO:protein binding	AT1G78380.1	ATGSTU19,GST8,GSTU19	glutathione S-transferase TAU 19	Glyma.15G252200	oxidation/reduction
EH10	Glyma.06G193500.1	374.731	490.179	259.283	0.528955	-0.918783	0.000237822	0.00480014	Glyma.06G193500.1	1.11992	1.18738	3.9029	3.36184	0.286944	0.353194	0.5fold	Glyma.06G193500.1	1	PF02798	Glutathione S-transferase, N-terminal domain	GO:0005515	GO:protein binding	AT5G62480.1	ATGSTU9,GST14,GST14B,GSTU9	glutathione S-transferase tau 9	Glyma.06G193500	oxidation/reduction
EH10	Glyma.07G140300.1	398.16	540.791	255.528	0.472508	-1.08159	1.37211e-05	0.000422925	Glyma.07G140300.1	1.67169	1.99079	8.55319	4.19027	0.195447	0.475099	0.5fold	Glyma.07G140300.1	1	PF02798	Glutathione S-transferase, N-terminal domain	GO:0005515	GO:protein binding	AT2G29420.1	ATGSTU7,GST25,GSTU7	glutathione S-transferase tau 7	Glyma.07G140300	oxidation/reduction
EH10	Glyma.07G139600.1	683.639	981.411	385.866	0.393175	-1.34676	1.67573e-08	1.02306e-06	Glyma.07G139600.1	2.41408	3.47884	13.7233	10.5186	0.175911	0.330734	0.5fold	Glyma.07G139600.1	1	PF02798,PF00043	Glutathione S-transferase, N-terminal domain; Glutathione S-transferase, C-terminal domain	GO:0005515	GO:protein binding	AT2G29420.1	ATGSTU7,GST25,GSTU7	glutathione S-transferase tau 7	Glyma.07G139600	oxidation/reduction
EH10	Glyma.07G139700.1	554.991	772.269	337.712	0.437298	-1.19331	1.03223e-06	4.31218e-05	Glyma.07G139700.1	2.02784	3.07069	11.1275	7.63568	0.182236	0.40215	0.5fold	Glyma.07G139700.1	1	PF02798,PF00043	Glutathione S-transferase, N-terminal domain; Glutathione S-transferase, C-terminal domain	GO:0005515	GO:protein binding	AT3G09270.1	ATGSTU8,GSTU8	glutathione S-transferase TAU 8	Glyma.07G139700	oxidation/reduction
EH10	Glyma.07G139800.1	561.742	780.311	343.172	0.439789	-1.18512	1.13949e-06	4.70699e-05	Glyma.07G139800.1	1.12583	1.6909	6.14258	4.1721	0.183283	0.405287	0.5fold	Glyma.07G139800.1	1	PF02798,PF00043	Glutathione S-transferase, N-terminal domain; Glutathione S-transferase, C-terminal domain	GO:0005515	GO:protein binding	AT3G09270.1	ATGSTU8,GSTU8	glutathione S-transferase TAU 8	Glyma.07G139800	oxidation/reduction
EH10	Glyma.07G139900.1	389.118	530.677	247.558	0.466495	-1.10006	1.60657e-05	0.000483263	Glyma.07G139900.1	2.10408	2.93844	10.8458	6.67502	0.194	0.440215	0.5fold	Glyma.07G139900.1	1	PF02798,PF00043	Glutathione S-transferase, N-terminal domain; Glutathione S-transferase, C-terminal domain	GO:0005515	GO:protein binding	AT3G09270.1	ATGSTU8,GSTU8	glutathione S-transferase TAU 8	Glyma.07G139900	oxidation/reduction
EH10	Glyma.07G140100.1	385.165	535.075	235.254	0.439667	-1.18552	2.17676e-06	8.38241e-05	Glyma.07G140100.1	1.5403	1.70026	8.18924	4.01525	0.188088	0.42345	0.5fold	Glyma.07G140100.1	1	PF02798,PF00043	Glutathione S-transferase, N-terminal domain; Glutathione S-transferase, C-terminal domain	GO:0005515	GO:protein binding	AT3G09270.1	ATGSTU8,GSTU8	glutathione S-transferase TAU 8	Glyma.07G140100	oxidation/reduction
EH10	Glyma.07G140400.1	4665.4	6375.23	2955.57	0.463602	-1.10904	3.03961e-07	1.43325e-05	Glyma.07G140400.1	10.1011	18.0846	50.0414	46.412	0.201855	0.389652	0.5fold	Glyma.07G140400.1	2	PF02798,PF00043	Glutathione S-transferase, N-terminal domain; Glutathione S-transferase, C-terminal domain	GO:0005515	GO:protein binding	AT3G09270.1	ATGSTU8,GSTU8	glutathione S-transferase TAU 8	Glyma.07G140400	oxidation/reduction
EH10	Glyma.07G140700.1	2185.9	2848.47	1523.33	0.53479	-0.902955	4.22506e-05	0.00110761	Glyma.07G140700.1	8.61409	15.3735	39.9344	31.2013	0.215706	0.492722	0.5fold	Glyma.07G140700.1	1	PF02798,PF00043	Glutathione S-transferase, N-terminal domain; Glutathione S-transferase, C-terminal domain	GO:0005515	GO:protein binding	AT3G09270.1	ATGSTU8,GSTU8	glutathione S-transferase TAU 8	Glyma.07G140700	oxidation/reduction
EH10	Glyma.18G190600.1	190.44	251.875	129.004	0.512176	-0.965289	0.00123029	0.0183847	Glyma.18G190600.1	1.50316	2.11901	6.70034	4.75856	0.224341	0.445304	0.5fold	Glyma.18G190600.1	1	PF02798,PF00043	Glutathione S-transferase, N-terminal domain; Glutathione S-transferase, C-terminal domain	GO:0005515	GO:protein binding	AT3G09270.1	ATGSTU8,GSTU8	glutathione S-transferase TAU 8	Glyma.18G190600	oxidation/reduction
EH10	Glyma.10G139400.1	781.849	1060.07	503.624	0.475084	-1.07375	1.33819e-06	5.42485e-05	Glyma.10G139400.1	1.7881	1.54166	6.85471	5.03748	0.260858	0.306038	0.5fold	Glyma.10G139400.1	10	PF00702	haloacid dehalogenase-like hydrolase	No Hit	None	AT3G62040.1	No Hit	Haloacid dehalogenase-like hydrolase (HAD) superfamily protein	Glyma.10G139400	oxidation/reduction
EH10	Glyma.12G210300.1	962.94	1194.02	731.862	0.61294	-0.706182	0.00185586	0.0256856	Glyma.12G210300.1	2.38191	3.29986	7.48198	7.582	0.318353	0.435223	0.5fold	Glyma.12G210300.1	2	PF00702	haloacid dehalogenase-like hydrolase	No Hit	None	AT4G21470.1	ATFMN/FHY,FMN/FHY	riboflavin kinase/FMN hydrolase	Glyma.12G210300	oxidation/reduction
EH10	Glyma.05G006800.1	885.342	1148.28	622.407	0.542035	-0.883542	0.00018979	0.00398113	Glyma.05G006800.1	0.707336	1.24529	2.76353	2.96344	0.255954	0.420218	0.5fold	Glyma.05G006800.1	2	PF00702,PF00122	haloacid dehalogenase-like hydrolase; E1-E2 ATPase	GO:0000166,GO:0046872	GO:nucleotide binding; GO:metal ion binding	AT3G27870.1	No Hit	ATPase E1-E2 type family protein / haloacid dehalogenase-like hydrolase family protein	Glyma.05G006800	oxidation/reduction
EH10	Glyma.19G007400.1	774.401	999.244	549.557	0.549972	-0.862569	0.000344174	0.00656693	Glyma.19G007400.1	0.602229	1.10437	2.40717	2.50725	0.250182	0.44047	0.5fold	Glyma.19G007400.1	3	PF00702,PF00122	haloacid dehalogenase-like hydrolase; E1-E2 ATPase	GO:0000166,GO:0046872	GO:nucleotide binding; GO:metal ion binding	AT3G27870.1	No Hit	ATPase E1-E2 type family protein / haloacid dehalogenase-like hydrolase family protein	Glyma.19G007400	oxidation/reduction
EH10	Glyma.01G156700.1	437.303	648.066	226.54	0.349563	-1.51637	3.92935e-09	2.70649e-07	Glyma.01G156700.1	0.583105	0.941293	4.05932	2.91838	0.143646	0.322539	0.5fold	Glyma.01G156700.1	1	PF00368	Hydroxymethylglutaryl-coenzyme A reductase	GO:0004420,GO:0050662,GO:0015936,GO:0055114	GO:hydroxymethylglutaryl-CoA reductase (NADPH) activity; GO:coenzyme binding; GO:coenzyme A metabolic process; GO:oxidation-reduction process	AT1G76490.1	HMG1,HMGR1	hydroxy methylglutaryl CoA reductase 1	Glyma.01G156700	oxidation/reduction
EH10	Glyma.11G235000.1	127.55	249.12	5.98013	0.024005	-5.38052	3.51357e-30	1.1045e-27	Glyma.11G235000.1	0.0581989	0.065231	4.54964	3.96973	0.012792	0.0164321	0.5fold	Glyma.11G235000.1	1	PF04588	Hypoxia induced protein conserved region	No Hit	None	AT3G05550.1	No Hit	Hypoxia-responsive family protein	Glyma.11G235000	oxidation/reduction
EH10	Glyma.18G022000.1	79.4621	151.385	7.53892	0.0497995	-4.32772	1.77376e-17	2.92809e-15	Glyma.18G022000.1	0.0464894	0.0833707	1.94042	2.19906	0.0239585	0.0379119	0.5fold	Glyma.18G022000.1	1	PF04588	Hypoxia induced protein conserved region	No Hit	None	AT3G05550.1	No Hit	Hypoxia-responsive family protein	Glyma.18G022000	oxidation/reduction
EH10	Glyma.03G209100.1	2040.9	3016	1065.81	0.353384	-1.50069	1.01e-10	8.72644e-09	Glyma.03G209100.1	1.64119	5.13664	14.2358	14.8106	0.115287	0.346821	0.5fold	Glyma.03G209100.1	1	PF07765	KIP1-like protein	No Hit	None	AT1G03470.1	No Hit	Kinase interacting (KIP1-like) family protein	Glyma.03G209100	oxidation/reduction
EH10	Glyma.19G206300.1	828.828	1041.51	616.143	0.591584	-0.757344	0.00175589	0.0245164	Glyma.19G206300.1	2.07069	4.09004	8.12497	8.25712	0.254855	0.495335	0.5fold	Glyma.19G206300.1	4	PF07765	KIP1-like protein	No Hit	None	AT1G03470.1	No Hit	Kinase interacting (KIP1-like) family protein	Glyma.19G206300	oxidation/reduction
EH10	Glyma.05G058100.1	3158.71	4192.54	2124.89	0.506826	-0.980437	2.92382e-06	0.00010964	Glyma.05G058100.1	7.50509	8.80812	26.9444	26.1761	0.278539	0.336495	0.5fold	Glyma.05G058100.1	1	PF02866,PF00056	lactate/malate dehydrogenase, alpha/beta C-terminal domain; lactate/malate dehydrogenase, NAD binding domain	GO:0016491,GO:0055114,GO:0016616	GO:oxidoreductase activity; GO:oxidation-reduction process; GO:oxidoreductase activity, acting on the CH-OH group of donors, NAD or NADP as acceptor	AT4G17260.1	No Hit	Lactate/malate dehydrogenase family protein	Glyma.05G058100	oxidation/reduction
EH10	Glyma.15G241700.1	833.021	1035.86	630.188	0.608374	-0.716969	0.000952298	0.0149917	Glyma.15G241700.1	4.73521	4.46343	13.4275	12.0361	0.352651	0.370838	0.5fold	Glyma.15G241700.1	1	PF03949	Malic enzyme, NAD binding domain	GO:0016616,GO:0016619,GO:0051287,GO:0055114	GO:oxidoreductase activity, acting on the CH-OH group of donors, NAD or NADP as acceptor; GO:NAD binding; GO:oxidation-reduction process	AT5G25880.1	ATNADP-ME3,NADP-ME3	NADP-malic enzyme 3	Glyma.15G241700	oxidation/reduction
EH10	Glyma.18G261800.1	1702.56	2090.11	1315	0.629153	-0.668517	0.0015513	0.0221983	Glyma.18G261800.1	7.96728	8.99514	21.7505	22.9209	0.366303	0.392443	0.5fold	Glyma.18G261800.1	1	PF03949	Malic enzyme, NAD binding domain	GO:0016616,GO:0016619,GO:0051287,GO:0055114	GO:oxidoreductase activity, acting on the CH-OH group of donors, NAD or NADP as acceptor; GO:NAD binding; GO:oxidation-reduction process	AT5G25880.1	ATNADP-ME3,NADP-ME3	NADP-malic enzyme 3	Glyma.18G261800	oxidation/reduction
EH10	Glyma.04G086300.1	2195.53	2737.8	1653.25	0.603862	-0.727709	0.00063402	0.0108251	Glyma.04G086300.1	4.12685	5.70539	14.673	11.7691	0.281255	0.484778	0.5fold	Glyma.04G086300.1	4	PF00390,PF03949	Malic enzyme, N-terminal domain; Malic enzyme, NAD binding domain	GO:0016616,GO:0016619,GO:0055114,GO:0051287	GO:oxidoreductase activity, acting on the CH-OH group of donors, NAD or NADP as acceptor; GO:oxidation-reduction process; GO:NAD binding	AT5G25880.1	ATNADP-ME3,NADP-ME3	NADP-malic enzyme 3	Glyma.04G086300	oxidation/reduction
EH10	Glyma.06G087800.1	2182.94	2743.22	1622.65	0.591512	-0.757522	0.000390738	0.00727836	Glyma.06G087800.1	4.23723	5.66339	14.1182	13.1653	0.300126	0.430175	0.5fold	Glyma.06G087800.1	5	PF00390,PF03949	Malic enzyme, N-terminal domain; Malic enzyme, NAD binding domain	GO:0016616,GO:0016619,GO:0055114,GO:0051287	GO:oxidoreductase activity, acting on the CH-OH group of donors, NAD or NADP as acceptor; GO:oxidation-reduction process; GO:NAD binding	AT5G25880.1	ATNADP-ME3,NADP-ME3	NADP-malic enzyme 3	Glyma.06G087800	oxidation/reduction
EH10	Glyma.04G092100.1	2247.39	987.104	3507.67	3.55349	1.82924	1.35439e-15	1.97796e-13	Glyma.04G092100.1	21.2851	19.5397	10.5477	8.84289	2.01798	2.20966	2fold	Glyma.04G092100.1	1	PF00153	Mitochondrial carrier protein	No Hit	None	AT4G24570.1	DIC2	dicarboxylate carrier 2	Glyma.04G092100	oxidation/reduction
EH10	Glyma.15G136000.1	2020.52	2499.84	1541.21	0.616525	-0.697769	0.00112513	0.0171255	Glyma.15G136000.1	4.84208	6.57696	15.7411	14.4023	0.307607	0.456661	0.5fold	Glyma.15G136000.1	2	PF01370	NAD dependent epimerase/dehydratase family	GO:0016491,GO:0008152,GO:0003854,GO:0016616,GO:0006694,GO:0055114,GO:0003824,GO:0050662,GO:0044237,GO:0009058,GO:0008831,GO:0045226	GO:oxidoreductase activity; GO:metabolic process; GO:3-beta-hydroxy-delta5-steroid dehydrogenase activity; GO:oxidoreductase activity, acting on the CH-OH group of donors, NAD or NADP as acceptor; GO:steroid biosynthetic process; GO:oxidation-reduction process; GO:catalytic activity; GO:coenzyme binding; GO:cellular metabolic process; GO:biosynthetic process; GO:dTDP-4-dehydrorhamnose reductase a…	AT1G30620.1	HSR8,MUR4,UXE1	NAD(P)-binding Rossmann-fold superfamily protein	Glyma.15G136000	oxidation/reduction
EH10	Glyma.18G220500.1	168.15	307.802	28.4987	0.0925879	-3.43303	4.54973e-22	1.01337e-19	Glyma.18G220500.1	0.150415	0.136169	3.02835	2.19982	0.0496689	0.0619	0.5fold	Glyma.18G220500.1	1	PF01370	NAD dependent epimerase/dehydratase family	GO:0003854,GO:0016616,GO:0006694,GO:0055114,GO:0003824,GO:0050662,GO:0044237	GO:3-beta-hydroxy-delta5-steroid dehydrogenase activity; GO:oxidoreductase activity, acting on the CH-OH group of donors, NAD or NADP as acceptor; GO:steroid biosynthetic process; GO:oxidation-reduction process; GO:catalytic activity; GO:coenzyme binding; GO:cellular metabolic process	AT2G45400.1	BEN1	NAD(P)-binding Rossmann-fold superfamily protein	Glyma.18G220500	oxidation/reduction
EH10	Glyma.19G254700.1	375.664	474.096	277.233	0.584761	-0.774081	0.00155536	0.0222425	Glyma.19G254700.1	1.42258	1.36854	4.23012	3.79303	0.336298	0.360803	0.5fold	Glyma.19G254700.1	6	PF01370	NAD dependent epimerase/dehydratase family	GO:0003854,GO:0016616,GO:0006694,GO:0055114,GO:0003824,GO:0050662,GO:0044237	GO:3-beta-hydroxy-delta5-steroid dehydrogenase activity; GO:oxidoreductase activity, acting on the CH-OH group of donors, NAD or NADP as acceptor; GO:steroid biosynthetic process; GO:oxidation-reduction process; GO:catalytic activity; GO:coenzyme binding; GO:cellular metabolic process	AT1G61720.1	BAN	NAD(P)-binding Rossmann-fold superfamily protein	Glyma.19G254700	oxidation/reduction
EH10	Glyma.15G187600.1	331.902	10.7349	653.069	60.836	5.92685	1.71399e-60	1.29863e-57	Glyma.15G187600.1	4.1322	3.90436	0.130088	0.0921422	31.7647	42.3732	2fold	Glyma.15G187600.1	1	PF00361	NADH-Ubiquinone/plastoquinone (complex I), various chains	GO:0008137,GO:0055114	GO:NADH dehydrogenase (ubiquinone) activity; GO:oxidation-reduction process	ATMG00665.1	No Hit	NADH dehydrogenase 5B	Glyma.15G187600	oxidation/reduction
EH10	Glyma.15G187800.1	339.431	11.1761	667.686	59.7422	5.90068	7.18994e-61	5.54232e-58	Glyma.15G187800.1	4.06383	3.77683	0.124329	0.0968693	32.6862	38.989	2fold	Glyma.15G187800.1	1	PF00361	NADH-Ubiquinone/plastoquinone (complex I), various chains	GO:0008137,GO:0055114	GO:NADH dehydrogenase (ubiquinone) activity; GO:oxidation-reduction process	ATMG00665.1	No Hit	NADH dehydrogenase 5B	Glyma.15G187800	oxidation/reduction
EH10	Glyma.U041500.1	343.318	11.6173	675.019	58.1045	5.86058	7.98481e-61	6.10198e-58	Glyma.U041500.1	3.87869	3.59903	0.117303	0.0997037	33.0657	36.0973	2fold	Glyma.U041500.1	1	PF00361	NADH-Ubiquinone/plastoquinone (complex I), various chains	GO:0008137,GO:0055114	GO:NADH dehydrogenase (ubiquinone) activity; GO:oxidation-reduction process	ATMG00665.1	No Hit	NADH dehydrogenase 5B	Glyma.U041500	oxidation/reduction
EH10	Glyma.08G301000.1	120.29	3.64867	236.931	64.9362	6.02095	4.85597e-34	1.93904e-31	Glyma.08G301000.1	2.49381	2.37322	0.0949418	0.030742	26.2667	77.1981	2fold	Glyma.08G301000.1	1	PF00499	NADH-ubiquinone/plastoquinone oxidoreductase chain 6	GO:0008137,GO:0055114	GO:NADH dehydrogenase (ubiquinone) activity; GO:oxidation-reduction process	ATMG00270.1	No Hit	NADH dehydrogenase 6	Glyma.08G301000	oxidation/reduction
EH10	Glyma.19G081000.1	129.732	6.9942	252.469	36.097	5.17381	1.47452e-31	4.9512e-29	Glyma.19G081000.1	3.31191	3.5567	0.195373	0.120772	16.9517	29.4497	2fold	Glyma.19G081000.1	1	PF00499	NADH-ubiquinone/plastoquinone oxidoreductase chain 6	GO:0008137,GO:0055114	GO:NADH dehydrogenase (ubiquinone) activity; GO:oxidation-reduction process	ATCG01080.1	No Hit	NADH:ubiquinone/plastoquinone oxidoreductase, chain 6	Glyma.19G081000	oxidation/reduction
EH10	Glyma.19G083500.1	77.7575	2.46313	153.052	62.1372	5.95739	1.06876e-24	2.77837e-22	Glyma.19G083500.1	2.87319	2.53518	0.0939806	0.0532538	30.5722	47.6055	2fold	Glyma.19G083500.1	1	PF00499	NADH-ubiquinone/plastoquinone oxidoreductase chain 6	GO:0008137,GO:0055114	GO:NADH dehydrogenase (ubiquinone) activity; GO:oxidation-reduction process	ATCG01080.1	No Hit	NADH:ubiquinone/plastoquinone oxidoreductase, chain 6	Glyma.19G083500	oxidation/reduction
EH10	Glyma.13G068600.1	228.816	15.358	442.275	28.7976	4.84788	3.65597e-41	1.89527e-38	Glyma.13G068600.1	4.0662	4.41168	0.262549	0.226701	15.4874	19.4604	2fold	Glyma.13G068600.1	1	PF00507	NADH-ubiquinone/plastoquinone oxidoreductase, chain 3	GO:0008137,GO:0055114	GO:NADH dehydrogenase (ubiquinone) activity; GO:oxidation-reduction process	ATCG00440.1	No Hit	NADH:ubiquinone/plastoquinone oxidoreductase, chain 3 protein	Glyma.13G068600	oxidation/reduction
EH10	Glyma.13G196500.1	151.211	204.692	97.7306	0.477453	-1.06657	0.000374717	0.00704463	Glyma.13G196500.1	0.743874	0.437115	2.24	2.10447	0.332087	0.207708	0.5fold	Glyma.13G196500.1	2	PF03358	NADPH-dependent FMN reductase	No Hit	None	AT3G27890.1	NQR	NADPH:quinone oxidoreductase	Glyma.13G196500	oxidation/reduction
EH10	Glyma.17G185800.1	207.671	12.5457	402.796	32.1062	5.00478	1.03595e-40	5.24766e-38	Glyma.17G185800.1	2.77157	3.20938	0.144382	0.163627	19.1962	19.614	2fold	Glyma.17G185800.1	1	No Hit	None	No Hit	None	ATMG00665.1	No Hit	NADH dehydrogenase 5B	Glyma.17G185800	oxidation/reduction
EH10	Glyma.18G215200.1	196.984	299.747	94.2215	0.314337	-1.66962	5.2045e-08	2.90348e-06	Glyma.18G215200.1	0.318822	0.410463	1.74364	2.05487	0.182849	0.199752	0.5fold	Glyma.18G215200.1	1	No Hit	None	No Hit	None	AT2G38500.1	No Hit	2-oxoglutarate (2OG) and Fe(II)-dependent oxygenase superfamily protein	Glyma.18G215200	oxidation/reduction
EH10	Glyma.18G216100.1	1118.96	1374.82	863.093	0.627785	-0.671656	0.0038645	0.0453864	Glyma.18G216100.1	1.77888	3.01776	5.66301	6.52817	0.314122	0.462267	0.5fold	Glyma.18G216100.1	2	No Hit	None	No Hit	None	AT2G38580.1	No Hit	Mitochondrial ATP synthase D chain-related protein	Glyma.18G216100	oxidation/reduction
EH10	Glyma.01G073000.1	226.089	315.34	136.838	0.433937	-1.20444	5.58588e-05	0.00140794	Glyma.01G073000.1	0.479878	0.986078	2.85873	2.43357	0.167864	0.405198	0.5fold	Glyma.01G073000.1	1	No Hit	None	No Hit	None	AT4G36400.1	No Hit	FAD-linked oxidases family protein	Glyma.01G073000	oxidation/reduction
EH10	Glyma.05G085600.1	872.245	1105.13	639.357	0.578534	-0.789526	0.000951433	0.0149808	Glyma.05G085600.1	2.67092	4.68935	8.95883	11.2838	0.298133	0.415582	0.5fold	Glyma.05G085600.1	1	No Hit	None	No Hit	None	AT2G25450.1	No Hit	2-oxoglutarate (2OG) and Fe(II)-dependent oxygenase superfamily protein	Glyma.05G085600	oxidation/reduction
EH10	Glyma.05G091600.1	1901.67	2502.96	1300.38	0.519537	-0.944703	3.41666e-05	0.000923123	Glyma.05G091600.1	2.23409	4.53466	9.55078	10.9037	0.233917	0.415882	0.5fold	Glyma.05G091600.1	1	No Hit	None	No Hit	None	AT2G25450.1	No Hit	2-oxoglutarate (2OG) and Fe(II)-dependent oxygenase superfamily protein	Glyma.05G091600	oxidation/reduction
EH10	Glyma.07G167300.1	341.839	462.639	221.04	0.477781	-1.06558	5.90066e-05	0.00147887	Glyma.07G167300.1	0.507851	0.708962	1.96354	2.17361	0.25864	0.326167	0.5fold	Glyma.07G167300.1	1	No Hit	None	No Hit	None	AT1G26320.1	No Hit	Zinc-binding dehydrogenase family protein	Glyma.07G167300	oxidation/reduction
EH10	Glyma.10G248900.1	1118.24	1528.02	708.449	0.463638	-1.10893	3.9036e-07	1.79483e-05	Glyma.10G248900.1	6.42903	6.18948	23.9533	21.7941	0.268398	0.283998	0.5fold	Glyma.10G248900.1	1	No Hit	None	No Hit	None	AT2G32150.1	No Hit	Haloacid dehalogenase-like hydrolase (HAD) superfamily protein	Glyma.10G248900	oxidation/reduction
EH10	Glyma.01G042300.1	806.49	986.634	626.346	0.634831	-0.655555	0.00349195	0.0420186	Glyma.01G042300.1	2.19809	2.55936	6.12197	6.25757	0.359049	0.409002	0.5fold	Glyma.01G042300.1	6	PF00989	PAS fold	GO:0006355,GO:0004871,GO:0007165	GO:regulation of transcription, DNA-templated; GO:signal transducer activity; GO:signal transduction	AT2G02710.2	PLP,PLPA,PLPB,PLPC	PAS/LOV protein B	Glyma.01G042300	oxidation/reduction
EH10	Glyma.02G022000.1	949.326	1153.01	745.644	0.646694	-0.628844	0.00411672	0.0475547	Glyma.02G022000.1	2.60885	2.92877	7.02034	7.17363	0.371613	0.408269	0.5fold	Glyma.02G022000.1	7	PF00989,PF08447	PAS fold; PAS fold	GO:0006355,GO:0004871,GO:0007165	GO:regulation of transcription, DNA-templated; GO:signal transducer activity; GO:signal transduction	AT2G02710.2	PLP,PLPA,PLPB,PLPC	PAS/LOV protein B	Glyma.02G022000	oxidation/reduction
EH10	Glyma.04G190800.2	1538.6	531.795	2545.41	4.78644	2.25895	9.49974e-21	1.95388e-18	Glyma.04G190800.2	21.2148	10.9607	6.46949	5.45648	3.27921	2.00875	2fold	Glyma.04G190800.2	2	PF01625	Peptide methionine sulfoxide reductase	GO:0008113,GO:0055114	GO:peptide-methionine (S)-S-oxide reductase activity; GO:oxidation-reduction process	AT5G07460.1	ATMSRA2,PMSR2	peptidemethionine sulfoxide reductase 2	Glyma.04G190800	oxidation/reduction
EH10	Glyma.01G171100.1	1334.04	1926.95	741.128	0.384611	-1.37853	2.9326e-09	2.07973e-07	Glyma.01G171100.1	2.17347	4.30114	11.4954	15.0066	0.189073	0.286617	0.5fold	Glyma.01G171100.1	1	PF00141	Peroxidase	GO:0004601,GO:0020037,GO:0006979,GO:0055114	GO:peroxidase activity; GO:heme binding; GO:response to oxidative stress; GO:oxidation-reduction process	AT5G66390.1	No Hit	Peroxidase superfamily protein	Glyma.01G171100	oxidation/reduction
EH10	Glyma.06G145300.1	179.831	331.321	28.3419	0.0855422	-3.54722	7.40617e-24	1.81866e-21	Glyma.06G145300.1	0.15046	0.148403	3.46269	2.39073	0.0434517	0.0620745	0.5fold	Glyma.06G145300.1	1	PF00141	Peroxidase	GO:0004601,GO:0020037,GO:0006979,GO:0055114	GO:peroxidase activity; GO:heme binding; GO:response to oxidative stress; GO:oxidation-reduction process	AT5G05340.1	No Hit	Peroxidase superfamily protein	Glyma.06G145300	oxidation/reduction
EH10	Glyma.09G022300.1	676.134	973.069	379.199	0.389694	-1.35959	6.73898e-09	4.44156e-07	Glyma.09G022300.1	1.95147	2.07926	9.35445	7.86246	0.208615	0.264454	0.5fold	Glyma.09G022300.1	1	PF00141	Peroxidase	GO:0004601,GO:0020037,GO:0006979,GO:0055114	GO:peroxidase activity; GO:heme binding; GO:response to oxidative stress; GO:oxidation-reduction process	AT5G06720.1	ATPA2,PA2	peroxidase 2	Glyma.09G022300	oxidation/reduction
EH10	Glyma.09G022900.1	1044.15	1971.6	116.701	0.0591908	-4.07848	1.25911e-55	8.26788e-53	Glyma.09G022900.1	0.572735	0.499285	18.3069	12.3831	0.0312852	0.0403199	0.5fold	Glyma.09G022900.1	1	PF00141	Peroxidase	GO:0004601,GO:0020037,GO:0006979,GO:0055114	GO:peroxidase activity; GO:heme binding; GO:response to oxidative stress; GO:oxidation-reduction process	AT5G06720.1	ATPA2,PA2	peroxidase 2	Glyma.09G022900	oxidation/reduction
EH10	Glyma.11G058100.1	744.013	964.282	523.743	0.543143	-0.880595	0.000245053	0.00492366	Glyma.11G058100.1	2.32286	3.68424	7.57281	10.1939	0.306737	0.361414	0.5fold	Glyma.11G058100.1	1	PF00141	Peroxidase	GO:0004601,GO:0020037,GO:0006979,GO:0055114	GO:peroxidase activity; GO:heme binding; GO:response to oxidative stress; GO:oxidation-reduction process	AT1G49570.1	No Hit	Peroxidase superfamily protein	Glyma.11G058100	oxidation/reduction
EH10	Glyma.11G072000.1	1686.48	2486.49	886.466	0.356513	-1.48797	1.165e-10	1.00265e-08	Glyma.11G072000.1	2.69709	5.85093	15.1771	22.2826	0.177708	0.262579	0.5fold	Glyma.11G072000.1	1	PF00141	Peroxidase	GO:0004601,GO:0020037,GO:0006979,GO:0055114	GO:peroxidase activity; GO:heme binding; GO:response to oxidative stress; GO:oxidation-reduction process	AT5G66390.1	No Hit	Peroxidase superfamily protein	Glyma.11G072000	oxidation/reduction
EH10	Glyma.11G161600.1	3129.65	3802.88	2456.41	0.645933	-0.630543	0.00304679	0.0379818	Glyma.11G161600.1	11.2218	16.4052	35.8066	33.3285	0.313401	0.492227	0.5fold	Glyma.11G161600.1	1	PF00141	Peroxidase	GO:0004601,GO:0020037,GO:0006979,GO:0055114	GO:peroxidase activity; GO:heme binding; GO:response to oxidative stress; GO:oxidation-reduction process	AT5G58390.1	No Hit	Peroxidase superfamily protein	Glyma.11G161600	oxidation/reduction
EH10	Glyma.15G129000.1	286.429	534.32	38.5374	0.0721242	-3.79337	3.85929e-33	1.43144e-30	Glyma.15G129000.1	0.171293	0.134912	4.14221	3.12149	0.041353	0.0432203	0.5fold	Glyma.15G129000.1	1	PF00141	Peroxidase	GO:0004601,GO:0020037,GO:0006979,GO:0055114	GO:peroxidase activity; GO:heme binding; GO:response to oxidative stress; GO:oxidation-reduction process	AT5G06720.1	ATPA2,PA2	peroxidase 2	Glyma.15G129000	oxidation/reduction
EH10	Glyma.16G055900.1	563.89	762.914	364.866	0.478253	-1.06415	6.48093e-06	0.000220459	Glyma.16G055900.1	1.86509	1.70007	5.4539	7.15719	0.341974	0.237533	0.5fold	Glyma.16G055900.1	1	PF00141	Peroxidase	GO:0004601,GO:0020037,GO:0006979,GO:0055114	GO:peroxidase activity; GO:heme binding; GO:response to oxidative stress; GO:oxidation-reduction process	AT5G14130.1	No Hit	Peroxidase superfamily protein	Glyma.16G055900	oxidation/reduction
EH10	Glyma.19G091800.1	1674.7	2341.59	1007.81	0.430395	-1.21627	3.39833e-08	1.98453e-06	Glyma.19G091800.1	4.20343	5.05155	14.3143	21.1502	0.293651	0.238841	0.5fold	Glyma.19G091800.1	1	PF00141	Peroxidase	GO:0004601,GO:0020037,GO:0006979,GO:0055114	GO:peroxidase activity; GO:heme binding; GO:response to oxidative stress; GO:oxidation-reduction process	AT5G14130.1	No Hit	Peroxidase superfamily protein	Glyma.19G091800	oxidation/reduction
EH10	Glyma.01G019200.1	607.23	904.954	309.505	0.342012	-1.54788	4.08371e-11	3.69397e-09	Glyma.01G019200.1	0.89235	0.638546	4.26972	3.45632	0.208995	0.184748	0.5fold	Glyma.01G019200.1	1	PF01293	Phosphoenolpyruvate carboxykinase	GO:0004612,GO:0005524,GO:0006094	GO:phosphoenolpyruvate carboxykinase (ATP) activity; GO:ATP binding; GO:gluconeogenesis	AT4G37870.1	PCK1,PEPCK	phosphoenolpyruvate carboxykinase 1	Glyma.01G019200	oxidation/reduction
EH10	Glyma.04G089700.1	550.594	704.439	396.748	0.563211	-0.828253	0.000549718	0.00965376	Glyma.04G089700.1	1.04279	1.3573	3.65746	3.30543	0.285113	0.410628	0.5fold	Glyma.04G089700.1	1	PF01293	Phosphoenolpyruvate carboxykinase	GO:0004612,GO:0005524,GO:0006094	GO:phosphoenolpyruvate carboxykinase (ATP) activity; GO:ATP binding; GO:gluconeogenesis	AT4G37870.1	PCK1,PEPCK	phosphoenolpyruvate carboxykinase 1	Glyma.04G089700	oxidation/reduction
EH10	Glyma.09G203500.1	867.744	1085.58	649.911	0.598677	-0.74015	0.000386425	0.00721319	Glyma.09G203500.1	2.01431	1.39201	5.20785	4.64653	0.386783	0.299582	0.5fold	Glyma.09G203500.1	1	PF01293	Phosphoenolpyruvate carboxykinase	GO:0004612,GO:0005524,GO:0006094	GO:phosphoenolpyruvate carboxykinase (ATP) activity; GO:ATP binding; GO:gluconeogenesis	AT4G37870.1	PCK1,PEPCK	phosphoenolpyruvate carboxykinase 1	Glyma.09G203500	oxidation/reduction
EH10	Glyma.04G145900.1	77.3219	0.836383	153.807	183.896	7.52275	1.20398e-28	3.56954e-26	Glyma.04G145900.1	2.38252	3.338	0.0001	0.0001	23825.2	33380	2fold	Glyma.04G145900.1	1	PF02326	Plant ATP synthase F0	GO:0015078,GO:0015986,GO:0000276	GO:hydrogen ion transmembrane transporter activity; GO:ATP synthesis coupled proton transport; GO:mitochondrial proton-transporting ATP synthase complex, coupling factor F(o)	AT2G07707.1	No Hit	Plant mitochondrial ATPase, F0 complex, subunit 8 protein	Glyma.04G145900	oxidation/reduction
EH10	Glyma.13G158200.1	787.108	1138.32	435.895	0.382928	-1.38486	8.31155e-09	5.38986e-07	Glyma.13G158200.1	1.52639	2.93548	10.0722	8.28664	0.151545	0.354243	0.5fold	Glyma.13G158200.1	1	PF02298	Plastocyanin-like domain	GO:0005507,GO:0009055	GO:copper ion binding; GO:electron carrier activity	AT1G45063.1	No Hit	copper ion binding;electron carriers	Glyma.13G158200	oxidation/reduction
EH10	Glyma.08G194900.1	834.9	1503.7	166.099	0.11046	-3.1784	4.79708e-38	2.26195e-35	Glyma.08G194900.1	1.24542	0.402798	14.4384	12.9381	0.0862575	0.0311326	0.5fold	Glyma.08G194900.1	1	PF06888	Putative Phosphatase	GO:0016791	GO:phosphatase activity	AT1G17710.1	No Hit	Pyridoxal phosphate phosphatase-related protein	Glyma.08G194900	oxidation/reduction
EH10	Glyma.08G283700.1	3797.07	4615.08	2979.05	0.645503	-0.631504	0.00235454	0.0310138	Glyma.08G283700.1	3.74718	4.83614	11.0907	10.6582	0.337868	0.45375	0.5fold	Glyma.08G283700.1	5	PF01326	Pyruvate phosphate dikinase, PEP/pyruvate binding domain	GO:0005524,GO:0016301,GO:0016310	GO:ATP binding; GO:kinase activity; GO:phosphorylation	AT1G10760.1	GWD,GWD1,SEX1,SOP,SOP1	Pyruvate phosphate dikinase, PEP/pyruvate binding domain	Glyma.08G283700	oxidation/reduction
EH10	Glyma.18G142500.1	3146.8	3843.77	2449.82	0.637348	-0.649848	0.00204547	0.0277424	Glyma.18G142500.1	2.94849	3.99457	8.97157	8.76622	0.328649	0.455677	0.5fold	Glyma.18G142500.1	2	PF01326	Pyruvate phosphate dikinase, PEP/pyruvate binding domain	GO:0005524,GO:0016301,GO:0016310	GO:ATP binding; GO:kinase activity; GO:phosphorylation	AT1G10760.1	GWD,GWD1,SEX1,SOP,SOP1	Pyruvate phosphate dikinase, PEP/pyruvate binding domain	Glyma.18G142500	oxidation/reduction
EH10	Glyma.11G020700.1	1840.84	2343.6	1338.08	0.570949	-0.808565	0.000155993	0.00337029	Glyma.11G020700.1	2.14655	2.48001	6.10676	7.29678	0.351503	0.339877	0.5fold	Glyma.11G020700.1	2	PF08414,PF01794,PF08022,PF08030	Respiratory burst NADPH oxidase; Ferric reductase like transmembrane component; FAD-binding domain; Ferric reductase NAD binding domain	GO:0016491,GO:0055114,GO:0004601,GO:0050664	GO:oxidoreductase activity; GO:oxidation-reduction process; GO:peroxidase activity; GO:oxidoreductase activity, acting on NAD(P)H, oxygen as acceptor	AT1G64060.1	ATRBOH F,ATRBOHF,RBOH F,RBOHAP108,RBOHF	respiratory burst oxidase protein F	Glyma.11G020700	oxidation/reduction
EH10	Glyma.10G152200.1	1894.59	2920.15	869.023	0.297595	-1.74858	6.80063e-15	9.41961e-13	Glyma.10G152200.1	1.43219	2.03429	7.93702	10.9699	0.180444	0.185443	0.5fold	Glyma.10G152200.1	1	PF08414,PF08030,PF01794,PF08022	Respiratory burst NADPH oxidase; Ferric reductase NAD binding domain; Ferric reductase like transmembrane component; FAD-binding domain	GO:0016491,GO:0055114,GO:0004601,GO:0050664,GO:0005509	GO:oxidoreductase activity; GO:oxidation-reduction process; GO:peroxidase activity; GO:oxidoreductase activity, acting on NAD(P)H, oxygen as acceptor; GO:calcium ion binding	AT1G09090.2	ATRBOHB,ATRBOHB-BETA,RBOHB	respiratory burst oxidase homolog B	Glyma.10G152200	oxidation/reduction
EH10	Glyma.15G188000.1	316.527	16.8467	616.207	36.5773	5.19288	5.23061e-51	3.07072e-48	Glyma.15G188000.1	13.6252	9.51994	0.688589	0.404638	19.7872	23.5271	2fold	Glyma.15G188000.1	1	PF00346	Respiratory-chain NADH dehydrogenase, 49 Kd subunit	GO:0016651,GO:0048038,GO:0051287,GO:0055114	GO:oxidoreductase activity, acting on NAD(P)H; GO:quinone binding; GO:NAD binding; GO:oxidation-reduction process	ATMG00510.1	No Hit	NADH dehydrogenase subunit 7	Glyma.15G188000	oxidation/reduction
EH10	Glyma.18G262700.1	117.703	2.41711	232.989	96.3919	6.59084	1.53148e-35	6.52698e-33	Glyma.18G262700.1	5.60007	4.62195	0.146748	0.0001	38.161	46219.5	2fold	Glyma.18G262700.1	1	PF00346	Respiratory-chain NADH dehydrogenase, 49 Kd subunit	GO:0016651,GO:0048038,GO:0051287,GO:0055114	GO:oxidoreductase activity, acting on NAD(P)H; GO:quinone binding; GO:NAD binding; GO:oxidation-reduction process	ATCG01110.1	No Hit	NAD(P)H dehydrogenase subunit H	Glyma.18G262700	oxidation/reduction
EH10	Glyma.20G084200.1	64.5703	1.62674	127.514	78.386	6.29252	2.69216e-22	6.07257e-20	Glyma.20G084200.1	2.54329	2.42551	0.0771694	0.0291519	32.9573	83.2024	2fold	Glyma.20G084200.1	1	PF00346	Respiratory-chain NADH dehydrogenase, 49 Kd subunit	GO:0016651,GO:0048038,GO:0051287,GO:0055114	GO:oxidoreductase activity, acting on NAD(P)H; GO:quinone binding; GO:NAD binding; GO:oxidation-reduction process	ATCG01110.1	No Hit	NAD(P)H dehydrogenase subunit H	Glyma.20G084200	oxidation/reduction
EH10	Glyma.U040900.1	256.391	13.9424	498.839	35.7786	5.16103	1.49517e-45	8.18163e-43	Glyma.U040900.1	13.7933	8.58221	0.707519	0.383483	19.4953	22.3797	2fold	Glyma.U040900.1	1	PF00346	Respiratory-chain NADH dehydrogenase, 49 Kd subunit	GO:0016651,GO:0048038,GO:0051287,GO:0055114	GO:oxidoreductase activity, acting on NAD(P)H; GO:quinone binding; GO:NAD binding; GO:oxidation-reduction process	ATMG00510.1	No Hit	NADH dehydrogenase subunit 7	Glyma.U040900	oxidation/reduction
EH10	Glyma.U041400.1	225.657	13.9424	437.371	31.3699	4.97131	8.77258e-41	4.52028e-38	Glyma.U041400.1	12.3526	7.14686	0.707519	0.383483	17.459	18.6367	2fold	Glyma.U041400.1	1	PF00346	Respiratory-chain NADH dehydrogenase, 49 Kd subunit	GO:0016651,GO:0048038,GO:0051287,GO:0055114	GO:oxidoreductase activity, acting on NAD(P)H; GO:quinone binding; GO:NAD binding; GO:oxidation-reduction process	ATMG00510.1	No Hit	NADH dehydrogenase subunit 7	Glyma.U041400	oxidation/reduction
EH10	Glyma.04G186300.1	780.07	1295.47	264.665	0.2043	-2.29124	7.81427e-21	1.61471e-18	Glyma.04G186300.1	1.08888	1.51946	10.5775	10.152	0.102943	0.149672	0.5fold	Glyma.04G186300.1	2	PF00106	short chain dehydrogenase	GO:0016491,GO:0008152,GO:0003824,GO:0050662,GO:0044237	GO:oxidoreductase activity; GO:metabolic process; GO:catalytic activity; GO:coenzyme binding; GO:cellular metabolic process	AT5G50130.1	No Hit	NAD(P)-binding Rossmann-fold superfamily protein	Glyma.04G186300	oxidation/reduction
EH10	Glyma.06G179800.1	1646.75	2733.75	559.761	0.20476	-2.288	1.75665e-23	4.2087e-21	Glyma.06G179800.1	2.35183	3.09654	21.5064	21.9428	0.109355	0.141118	0.5fold	Glyma.06G179800.1	1	PF00106	short chain dehydrogenase	GO:0016491,GO:0008152,GO:0003824,GO:0050662,GO:0044237	GO:oxidoreductase activity; GO:metabolic process; GO:catalytic activity; GO:coenzyme binding; GO:cellular metabolic process	AT5G50130.1	No Hit	NAD(P)-binding Rossmann-fold superfamily protein	Glyma.06G179800	oxidation/reduction
EH10	Glyma.07G073800.1	1068.63	1593.63	543.633	0.341129	-1.55161	6.96268e-12	6.98213e-10	Glyma.07G073800.1	2.35631	2.46608	11.9646	11.6186	0.196941	0.212254	0.5fold	Glyma.07G073800.1	2	PF00106	short chain dehydrogenase	GO:0016491,GO:0008152	GO:oxidoreductase activity; GO:metabolic process	AT3G61220.1	No Hit	NAD(P)-binding Rossmann-fold superfamily protein	Glyma.07G073800	oxidation/reduction
EH10	Glyma.07G074400.1	788.079	1176.98	399.178	0.339155	-1.55998	1.99611e-11	1.88646e-09	Glyma.07G074400.1	1.90707	1.88246	9.18279	9.56434	0.207679	0.196821	0.5fold	Glyma.07G074400.1	3	PF00106	short chain dehydrogenase	GO:0016491,GO:0008152	GO:oxidoreductase activity; GO:metabolic process	AT3G61220.1	No Hit	NAD(P)-binding Rossmann-fold superfamily protein	Glyma.07G074400	oxidation/reduction
EH10	Glyma.19G197100.1	378.932	694.681	63.1835	0.0909533	-3.45873	1.19042e-32	4.20426e-30	Glyma.19G197100.1	0.366214	0.373148	7.98432	5.59446	0.0458666	0.0666996	0.5fold	Glyma.19G197100.1	1	PF00106	short chain dehydrogenase	GO:0016491,GO:0008152,GO:0003824,GO:0050662,GO:0044237	GO:oxidoreductase activity; GO:metabolic process; GO:catalytic activity; GO:coenzyme binding; GO:cellular metabolic process	AT2G47140.1	No Hit	NAD(P)-binding Rossmann-fold superfamily protein	Glyma.19G197100	oxidation/reduction
EH10	Glyma.13G231700.1	930.713	1538.51	322.919	0.209891	-2.25229	1.87646e-20	3.77195e-18	Glyma.13G231700.1	0.657298	1.25278	6.98193	7.38147	0.0941428	0.169719	0.5fold	Glyma.13G231700.1	2	PF02776,PF02775,PF00205	Thiamine pyrophosphate enzyme, N-terminal TPP binding domain; Thiamine pyrophosphate enzyme, C-terminal TPP binding domain; Thiamine pyrophosphate enzyme, central domain	GO:0000287,GO:0030976,GO:0003824	GO:magnesium ion binding; GO:thiamine pyrophosphate binding; GO:catalytic activity	AT5G54960.1	PDC2	pyruvate decarboxylase-2	Glyma.13G231700	oxidation/reduction
EH10	Glyma.01G041200.1	283.9	436.141	131.66	0.301875	-1.72798	1.00803e-10	8.71792e-09	Glyma.01G041200.1	1.55671	0.544558	4.43581	8.30505	0.350942	0.0655696	0.5fold	Glyma.01G041200.1	1	PF00085	Thioredoxin	GO:0045454	GO:cell redox homeostasis	AT5G39950.1	ATH2,ATTRX2,ATTRXH2,TRX2,TRXH2	thioredoxin 2	Glyma.01G041200	oxidation/reduction
EH10	Glyma.02G023100.1	102.692	152.544	52.8407	0.346397	-1.5295	2.22122e-05	0.000636819	Glyma.02G023100.1	0.543357	0.398199	2.1084	2.58059	0.257711	0.154305	0.5fold	Glyma.02G023100.1	1	PF00085	Thioredoxin	GO:0045454	GO:cell redox homeostasis	AT5G39950.1	ATH2,ATTRX2,ATTRXH2,TRX2,TRXH2	thioredoxin 2	Glyma.02G023100	oxidation/reduction
EH10	Glyma.11G073000.1	120.377	175.659	65.0954	0.370578	-1.43215	6.4927e-05	0.00159877	Glyma.11G073000.1	0.536271	0.928923	2.81057	3.48779	0.190805	0.266336	0.5fold	Glyma.11G073000.1	1	PF00085	Thioredoxin	GO:0045454	GO:cell redox homeostasis	AT3G51030.1	ATTRX H1,ATTRX1,TRX1	thioredoxin H-type 1	Glyma.11G073000	oxidation/reduction
EH10	Glyma.13G270900.1	2345.25	2904.34	1786.16	0.614995	-0.701353	0.00047676	0.00859709	Glyma.13G270900.1	4.34084	3.97746	12.2534	10.582	0.354257	0.375871	0.5fold	Glyma.13G270900.1	1	PF00085,PF00515	Thioredoxin; Tetratricopeptide repeat	GO:0045454,GO:0005515	GO:cell redox homeostasis; GO:protein binding	AT1G53300.1	TTL1	tetratricopetide-repeat thioredoxin-like 1	Glyma.13G270900	oxidation/reduction
EH10	Glyma.03G253500.1	353.503	451.479	255.528	0.565981	-0.821175	0.00132033	0.0194489	Glyma.03G253500.1	0.865875	1.03115	2.79349	2.73068	0.309961	0.377618	0.5fold	Glyma.03G253500.1	5	PF07137	Violaxanthin de-epoxidase (VDE)	GO:0046422,GO:0055114,GO:0009507	GO:violaxanthin de-epoxidase activity; GO:oxidation-reduction process; GO:chloroplast	AT1G08550.1	AVDE1,NPQ1	non-photochemical quenching 1	Glyma.03G253500	oxidation/reduction
EH10	Glyma.03G098600.1	544.219	1053.34	35.0966	0.0333193	-4.9075	4.93035e-58	3.49649e-55	Glyma.03G098600.1	0.148617	0.233203	11.0765	7.30181	0.0134173	0.0319378	0.5fold	Glyma.03G098600.1	1	PF00107	Zinc-binding dehydrogenase	GO:0008270,GO:0016491,GO:0055114	GO:zinc ion binding; GO:oxidoreductase activity; GO:oxidation-reduction process	AT5G16970.1	AER,AT-AER	alkenal reductase	Glyma.03G098600	oxidation/reduction
EH10	Glyma.04G240800.1	15459.9	21850.7	9069	0.415044	-1.26866	1.33858e-09	9.95477e-08	Glyma.04G240800.1	35.8414	48.8217	166.243	165.756	0.215596	0.294541	0.5fold	Glyma.04G240800.1	1	PF00107,PF08240	Zinc-binding dehydrogenase; Alcohol dehydrogenase GroES-like domain	GO:0008270,GO:0016491,GO:0055114	GO:zinc ion binding; GO:oxidoreductase activity; GO:oxidation-reduction process	AT1G77120.1	ADH,ADH1,ATADH,ATADH1	alcohol dehydrogenase 1	Glyma.04G240800	oxidation/reduction
EH10	Glyma.06G122600.1	16730.5	23128.2	10332.7	0.446759	-1.16243	2.2716e-08	1.36708e-06	Glyma.06G122600.1	36.9398	48.4933	155.293	157.041	0.237872	0.308794	0.5fold	Glyma.06G122600.1	4	PF00107,PF08240	Zinc-binding dehydrogenase; Alcohol dehydrogenase GroES-like domain	GO:0008270,GO:0016491,GO:0055114	GO:zinc ion binding; GO:oxidoreductase activity; GO:oxidation-reduction process	AT1G77120.1	ADH,ADH1,ATADH,ATADH1	alcohol dehydrogenase 1	Glyma.06G122600	oxidation/reduction
EH10	Glyma.10G262400.1	7210.82	8941.04	5480.6	0.612972	-0.706108	0.000647953	0.0110058	Glyma.10G262400.1	18.2454	23.5058	52.6735	58.8136	0.346387	0.399667	0.5fold	Glyma.10G262400.1	1	PF00107,PF08240	Zinc-binding dehydrogenase; Alcohol dehydrogenase GroES-like domain	GO:0008270,GO:0016491,GO:0055114	GO:zinc ion binding; GO:oxidoreductase activity; GO:oxidation-reduction process	AT3G19450.1	ATCAD4,CAD,CAD-C,CAD4	GroES-like zinc-binding alcohol dehydrogenase family protein	Glyma.10G262400	oxidation/reduction
EH10	Glyma.06G211300.1	1585.32	2237.41	933.229	0.417103	-1.26152	3.62274e-08	2.09625e-06	Glyma.06G211300.1	2.13512	4.29521	11.4686	12.752	0.18617	0.336826	0.5fold	Glyma.06G211300.1	1	PF01643,PF12590	Acyl-ACP thioesterase; Acyl-ATP thioesterase	GO:0016790,GO:0006633	GO:thiolester hydrolase activity; GO:fatty acid biosynthetic process	AT1G08510.1	FATB	fatty acyl-ACP thioesterases B	Glyma.06G211300	photosynthesis
EH10	Glyma.08G256600.1	1223.53	1632.7	814.358	0.49878	-1.00353	6.50713e-06	0.00022118	Glyma.08G256600.1	4.15823	5.22253	14.665	16.1915	0.283548	0.322549	0.5fold	Glyma.08G256600.1	1	PF06351	Allene oxide cyclase	GO:0016853,GO:0009507	GO:isomerase activity; GO:chloroplast	AT1G13280.1	AOC4	allene oxide cyclase 4	Glyma.08G256600	photosynthesis
EH10	Glyma.18G280900.1	2631.97	3515.88	1748.05	0.497187	-1.00814	1.84732e-06	7.2492e-05	Glyma.18G280900.1	8.57878	9.91541	30.127	31.3674	0.284754	0.316105	0.5fold	Glyma.18G280900.1	1	PF06351	Allene oxide cyclase	GO:0016853,GO:0009507	GO:isomerase activity; GO:chloroplast	AT1G13280.1	AOC4	allene oxide cyclase 4	Glyma.18G280900	photosynthesis
EH10	Glyma.12G231900.1	364.19	28.51	699.871	24.5482	4.61755	8.55989e-48	4.80258e-45	Glyma.12G231900.1	12.6565	12.0556	0.979087	0.71331	12.9268	16.901	2fold	Glyma.12G231900.1	1	PF00430	ATP synthase B/B' CF(0)	GO:0015078,GO:0015986,GO:0045263	GO:hydrogen ion transmembrane transporter activity; GO:ATP synthesis coupled proton transport; GO:proton-transporting ATP synthase complex, coupling factor F(o)	ATCG00130.1	No Hit	ATPase, F0 complex, subunit B/B\', bacterial/chloroplast	Glyma.12G231900	photosynthesis
EH10	Glyma.16G115200.1	206.839	14.6867	398.992	27.1668	4.76377	1.37499e-37	6.31549e-35	Glyma.16G115200.1	7.80548	6.57315	0.625653	0.272711	12.4757	24.103	2fold	Glyma.16G115200.1	1	PF00430	ATP synthase B/B' CF(0)	GO:0015078,GO:0015986,GO:0045263	GO:hydrogen ion transmembrane transporter activity; GO:ATP synthesis coupled proton transport; GO:proton-transporting ATP synthase complex, coupling factor F(o)	ATCG00130.1	No Hit	ATPase, F0 complex, subunit B/B\', bacterial/chloroplast	Glyma.16G115200	photosynthesis
EH10	Glyma.10G226400.1	118.589	23.0696	214.109	9.28102	3.21428	3.23515e-17	5.23333e-15	Glyma.10G226400.1	1.424	2.42689	0.292391	0.369599	4.8702	6.56628	2fold	Glyma.10G226400.1	1	PF00574	Clp protease	No Hit	None	ATCG00670.1	No Hit	plastid-encoded CLP P	Glyma.10G226400	photosynthesis
EH10	Glyma.20G048700.1	306.454	15.266	597.642	39.1486	5.29089	5.90613e-53	3.68705e-50	Glyma.20G048700.1	13.2833	19.7151	0.80425	0.554797	16.5163	35.5356	2fold	Glyma.20G048700.1	1	PF00574	Clp protease	No Hit	None	ATCG00670.1	No Hit	plastid-encoded CLP P	Glyma.20G048700	photosynthesis
EH10	Glyma.12G232700.1	189.957	9.10817	370.807	40.7114	5.34736	8.82161e-41	4.52028e-38	Glyma.12G232700.1	6.33405	5.23326	0.271262	0.212829	23.3503	24.589	2fold	Glyma.12G232700.1	1	PF00284,PF02419,PF00283	Lumenal portion of Cytochrome b559, alpha (gene psbE) subunit; PsbL protein; Cytochrome b559, alpha (gene psbE) and beta (gene psbF)subunits	GO:0015979,GO:0046872,GO:0009523,GO:0016021,GO:0009539,GO:0016020	GO:photosynthesis; GO:metal ion binding; GO:photosystem II; GO:integral component of membrane; GO:photosystem II reaction center; GO:membrane	ATCG00580.1	No Hit	photosystem II reaction center protein E	Glyma.12G232700	photosynthesis
EH10	Glyma.08G050600.1	39.2869	3.69469	74.8792	20.2667	4.34104	3.81047e-11	3.46093e-09	Glyma.08G050600.1	1.85587	2.28813	0.213984	0.121253	8.67296	18.8707	2fold	Glyma.08G050600.1	1	PF01058	NADH ubiquinone oxidoreductase, 20 Kd subunit	GO:0051536,GO:0055114	GO:iron-sulfur cluster binding; GO:oxidation-reduction process	ATCG00430.1	No Hit	photosystem II reaction center protein G	Glyma.08G050600	photosynthesis
EH10	Glyma.05G076800.1	896.289	1172.3	620.28	0.529115	-0.918347	0.000156184	0.00337114	Glyma.05G076800.1	1.55529	3.40093	6.74306	7.86891	0.23065	0.432198	0.5fold	Glyma.05G076800.1	1	No Hit	None	No Hit	None	AT4G20010.1	OSB2,PTAC9	plastid transcriptionally active 9	Glyma.05G076800	photosynthesis
EH10	Glyma.08G199600.1	561.591	966.011	157.17	0.1627	-2.61971	1.99161e-23	4.74598e-21	Glyma.08G199600.1	0.29646	0.562575	4.00709	4.33026	0.0739839	0.129917	0.5fold	Glyma.08G199600.1	2	No Hit	None	No Hit	None	AT1G52080.1	AR791	actin binding protein family	Glyma.08G199600	photosynthesis
EH10	Glyma.09G015900.1	489.789	609.888	369.691	0.606161	-0.722226	0.00384657	0.0452237	Glyma.09G015900.1	0.7718	1.15341	2.42248	2.7043	0.318599	0.426509	0.5fold	Glyma.09G015900.1	4	PF03000	NPH3 family	No Hit	None	AT5G47800.1	No Hit	Phototropic-responsive NPH3 family protein	Glyma.09G015900	photosynthesis
EH10	Glyma.01G153500.1	233.342	34.7139	431.97	12.4437	3.63735	4.16432e-28	1.20246e-25	Glyma.01G153500.1	4.26488	3.42272	0.608713	0.446374	7.00639	7.66783	2fold	Glyma.01G153500.1	1	PF00124	Photosynthetic reaction centre protein	GO:0045156,GO:0009772,GO:0019684	GO:electron transporter, transferring electrons within the cyclic electron transport pathway of photosynthesis activity; GO:photosynthetic electron transport in photosystem II; GO:photosynthesis, light reaction	ATCG00270.1	No Hit	photosystem II reaction center protein D	Glyma.01G153500	photosynthesis
EH10	Glyma.04G095000.1	200.366	26.6992	374.032	14.0091	3.80829	9.51341e-28	2.72924e-25	Glyma.04G095000.1	3.86549	3.16986	0.54138	0.313906	7.14007	10.0981	2fold	Glyma.04G095000.1	1	PF00124	Photosynthetic reaction centre protein	GO:0045156,GO:0009772,GO:0019684	GO:electron transporter, transferring electrons within the cyclic electron transport pathway of photosynthesis activity; GO:photosynthetic electron transport in photosystem II; GO:photosynthesis, light reaction	ATCG00270.1	No Hit	photosystem II reaction center protein D	Glyma.04G095000	photosynthesis
EH10	Glyma.06G217900.1	296.834	53.4174	540.25	10.1137	3.33824	1.39904e-27	4.00066e-25	Glyma.06G217900.1	7.90155	6.31611	1.34187	1.06051	5.88848	5.95575	2fold	Glyma.06G217900.1	1	PF00124	Photosynthetic reaction centre protein	GO:0045156,GO:0009772,GO:0019684	GO:electron transporter, transferring electrons within the cyclic electron transport pathway of photosynthesis activity; GO:photosynthetic electron transport in photosystem II; GO:photosynthesis, light reaction	ATCG00270.1	No Hit	photosystem II reaction center protein D	Glyma.06G217900	photosynthesis
EH10	Glyma.11G162200.1	663.376	47.3977	1279.35	26.9919	4.75445	7.05178e-61	5.4835e-58	Glyma.11G162200.1	13.3283	11.2041	0.806802	0.740183	16.5199	15.1369	2fold	Glyma.11G162200.1	1	PF00124	Photosynthetic reaction centre protein	GO:0045156,GO:0009772,GO:0019684	GO:electron transporter, transferring electrons within the cyclic electron transport pathway of photosynthesis activity; GO:photosynthetic electron transport in photosystem II; GO:photosynthesis, light reaction	ATCG00020.1	No Hit	photosystem II reaction center protein A	Glyma.11G162200	photosynthesis
EH10	Glyma.13G028200.1	982.176	73.3526	1891	25.7796	4.68816	2.53125e-65	2.03989e-62	Glyma.13G028200.1	17.9156	12.6688	1.12993	0.919999	15.8555	13.7705	2fold	Glyma.13G028200.1	1	PF00124	Photosynthetic reaction centre protein	GO:0045156,GO:0009772,GO:0019684	GO:electron transporter, transferring electrons within the cyclic electron transport pathway of photosynthesis activity; GO:photosynthetic electron transport in photosystem II; GO:photosynthesis, light reaction	ATCG00020.1	No Hit	photosystem II reaction center protein A	Glyma.13G028200	photosynthesis
EH10	Glyma.06G224500.1	78.2265	3.39155	153.062	45.1302	5.49602	3.06063e-23	7.23509e-21	Glyma.06G224500.1	4.20188	3.05655	0.0962544	0.181807	43.6539	16.812	2fold	Glyma.06G224500.1	1	PF00223	Photosystem I psaA/psaB protein	GO:0015979,GO:0009522,GO:0009579,GO:0016021	GO:photosynthesis; GO:photosystem I; GO:thylakoid; GO:integral component of membrane	ATCG00350.1	No Hit	Photosystem I, PsaA/PsaB protein	Glyma.06G224500	photosynthesis
EH10	Glyma.07G143800.1	96.1079	2.06795	190.148	91.9501	6.52278	1.83621e-30	5.89763e-28	Glyma.07G143800.1	4.28344	2.90061	0.0771694	0.0583038	55.5069	49.7499	2fold	Glyma.07G143800.1	1	PF00223	Photosystem I psaA/psaB protein	GO:0015979,GO:0009522,GO:0009579,GO:0016021	GO:photosynthesis; GO:photosystem I; GO:thylakoid; GO:integral component of membrane	ATCG00350.1	No Hit	Photosystem I, PsaA/PsaB protein	Glyma.07G143800	photosynthesis
EH10	Glyma.09G090100.1	290.154	5.71662	574.591	100.512	6.65123	1.04373e-61	8.26101e-59	Glyma.09G090100.1	7.87504	5.75443	0.160424	0.072723	49.089	79.1281	2fold	Glyma.09G090100.1	1	PF00223	Photosystem I psaA/psaB protein	GO:0015979,GO:0009522,GO:0009579,GO:0016021	GO:photosynthesis; GO:photosystem I; GO:thylakoid; GO:integral component of membrane	ATCG00340.1	No Hit	Photosystem I, PsaA/PsaB protein	Glyma.09G090100	photosynthesis
EH10	Glyma.09G144500.1	50.3326	1.27759	99.3876	77.7933	6.28157	3.10287e-18	5.35137e-16	Glyma.09G144500.1	2.51027	1.88539	0.0298389	0.0676324	84.1277	27.8771	2fold	Glyma.09G144500.1	1	PF00223	Photosystem I psaA/psaB protein	GO:0015979,GO:0009522,GO:0009579,GO:0016021	GO:photosynthesis; GO:photosystem I; GO:thylakoid; GO:integral component of membrane	ATCG00350.1	No Hit	Photosystem I, PsaA/PsaB protein	Glyma.09G144500	photosynthesis
EH10	Glyma.U016600.1	295.019	9.89853	580.139	58.6086	5.87304	9.17353e-56	6.0687e-53	Glyma.U016600.1	12.5876	7.54158	0.358066	0.243477	35.1544	30.9746	2fold	Glyma.U016600.1	1	PF00223	Photosystem I psaA/psaB protein	GO:0015979,GO:0009522,GO:0009579,GO:0016021	GO:photosynthesis; GO:photosystem I; GO:thylakoid; GO:integral component of membrane	ATCG00350.1	No Hit	Photosystem I, PsaA/PsaB protein	Glyma.U016600	photosynthesis
EH10	Glyma.12G232400.1	30.977	4.18191	57.772	13.8147	3.78814	4.81338e-08	2.72125e-06	Glyma.12G232400.1	2.70293	3.2229	0.331543	0.375735	8.15258	8.57757	2fold	Glyma.12G232400.1	1	PF01701	Photosystem I reaction centre subunit IX / PsaJ	GO:0015979,GO:0009522	GO:photosynthesis; GO:photosystem I	ATCG00630.1	No Hit	PSAJ	Glyma.12G232400	photosynthesis
EH10	Glyma.15G126100.1	144.325	17.0038	271.645	15.9756	3.9978	1.30337e-25	3.52257e-23	Glyma.15G126100.1	4.66252	5.7293	0.345243	0.726629	13.505	7.88477	2fold	Glyma.15G126100.1	1	PF01701	Photosystem I reaction centre subunit IX / PsaJ	GO:0015979,GO:0009522	GO:photosynthesis; GO:photosystem I	ATCG00630.1	No Hit	PSAJ	Glyma.15G126100	photosynthesis
EH10	Glyma.15G238800.1	34.2514	5.06432	63.4385	12.5266	3.64692	2.2113e-08	1.33351e-06	Glyma.15G238800.1	1.63792	2.09284	0.188854	0.299637	8.67296	6.98459	2fold	Glyma.15G238800.1	1	PF01701,PF02529	Photosystem I reaction centre subunit IX / PsaJ; Cytochrome B6-F complex subunit 5	GO:0015979,GO:0009522,GO:0009512	GO:photosynthesis; GO:photosystem I; GO:cytochrome b6f complex	ATCG00630.1	No Hit	PSAJ	Glyma.15G238800	photosynthesis
EH10	Glyma.05G092100.1	32.951	1.71879	64.1832	37.3421	5.22273	2.96876e-11	2.73568e-09	Glyma.05G092100.1	2.41066	1.3907	0.0408751	0.138971	58.9761	10.0072	2fold	Glyma.05G092100.1	1	PF00737	Photosystem II 10 kDa phosphoprotein	GO:0042301,GO:0015979,GO:0050821,GO:0009523,GO:0016020	GO:phosphate ion binding; GO:photosynthesis; GO:protein stabilization; GO:photosystem II; GO:membrane	ATCG00710.1	No Hit	photosystem II reaction center protein H	Glyma.05G092100	photosynthesis
EH10	Glyma.17G186400.1	51.1282	2.55517	99.7012	39.0194	5.28612	2.94047e-16	4.43307e-14	Glyma.17G186400.1	3.71309	2.64838	0.0864894	0.196036	42.9312	13.5097	2fold	Glyma.17G186400.1	1	PF00737	Photosystem II 10 kDa phosphoprotein	GO:0042301,GO:0015979,GO:0050821,GO:0009523,GO:0016020	GO:phosphate ion binding; GO:photosynthesis; GO:protein stabilization; GO:photosystem II; GO:membrane	ATCG00710.1	No Hit	photosystem II reaction center protein H	Glyma.17G186400	photosynthesis
EH10	Glyma.05G074900.1	350.76	50.5781	650.941	12.87	3.68594	1.06818e-34	4.42481e-32	Glyma.05G074900.1	10.4165	9.63345	1.24385	1.38654	8.37438	6.94783	2fold	Glyma.05G074900.1	1	PF00421	Photosystem II protein	GO:0016168,GO:0009767,GO:0019684,GO:0009521,GO:0016020	GO:chlorophyll binding; GO:photosynthetic electron transport chain; GO:photosynthesis, light reaction; GO:photosystem; GO:membrane	ATCG00280.1	No Hit	photosystem II reaction center protein C	Glyma.05G074900	photosynthesis
EH10	Glyma.08G281300.1	85.9497	4.92625	166.973	33.8946	5.08298	1.69458e-23	4.09318e-21	Glyma.08G281300.1	3.28281	3.84062	0.221029	0.125245	14.8524	30.6648	2fold	Glyma.08G281300.1	1	PF00421	Photosystem II protein	GO:0016168,GO:0009767,GO:0019684,GO:0009521,GO:0016020	GO:chlorophyll binding; GO:photosynthetic electron transport chain; GO:photosynthesis, light reaction; GO:photosystem; GO:membrane	ATCG00680.1	No Hit	photosystem II reaction center protein B	Glyma.08G281300	photosynthesis
EH10	Glyma.11G114700.1	308.376	55.0902	561.661	10.1953	3.34983	2.54646e-28	7.45003e-26	Glyma.11G114700.1	9.89496	8.61651	1.71135	1.36757	5.78197	6.30062	2fold	Glyma.11G114700.1	1	PF00421	Photosystem II protein	GO:0016168,GO:0009767,GO:0019684,GO:0009521,GO:0016020	GO:chlorophyll binding; GO:photosynthetic electron transport chain; GO:photosynthesis, light reaction; GO:photosystem; GO:membrane	ATCG00280.1	No Hit	photosystem II reaction center protein C	Glyma.11G114700	photosynthesis
EH10	Glyma.15G248600.1	114.256	36.3136	192.198	5.29271	2.40401	1.32886e-10	1.13378e-08	Glyma.15G248600.1	3.67756	4.04558	1.17785	1.24586	3.12227	3.24722	2fold	Glyma.15G248600.1	1	PF02532,PF02533	Photosystem II reaction centre I protein (PSII 4.8 kDa protein); Photosystem II 4 kDa reaction centre component	GO:0015979,GO:0009523,GO:0009539,GO:0016020	GO:photosynthesis; GO:photosystem II; GO:photosystem II reaction center; GO:membrane	ATCG00070.1	No Hit	photosystem II reaction center protein K precursor	Glyma.15G248600	photosynthesis
EH10	Glyma.15G208300.1	30.8744	6.38793	55.3608	8.66648	3.11545	7.94173e-07	3.39282e-05	Glyma.15G208300.1	0.710965	2.35874	0.16395	0.371606	4.33648	6.3474	2fold	Glyma.15G208300.1	1	PF05151	Photosystem II reaction centre M protein (PsbM)	GO:0015979,GO:0019684,GO:0009523,GO:0016021	GO:photosynthesis; GO:photosynthesis, light reaction; GO:photosystem II; GO:integral component of membrane	ATCG00220.1	No Hit	photosystem II reaction center protein M	Glyma.15G208300	photosynthesis
EH10	Glyma.15G188400.1	125.053	13.5472	236.558	17.4618	4.12613	7.32911e-24	1.80473e-21	Glyma.15G188400.1	4.2253	4.45589	0.52798	0.299178	8.00278	14.8938	2fold	Glyma.15G188400.1	1	PF02468	Photosystem II reaction centre N protein (psbN)	GO:0015979,GO:0009523,GO:0009539,GO:0016020	GO:photosynthesis; GO:photosystem II; GO:photosystem II reaction center; GO:membrane	ATCG00700.1	No Hit	photosystem II reaction center protein N	Glyma.15G188400	photosynthesis
EH10	Glyma.20G045200.1	187.361	14.9628	359.759	24.0435	4.58757	1.49312e-34	6.12779e-32	Glyma.20G045200.1	2.54232	2.5339	0.185527	0.168205	13.7033	15.0644	2fold	Glyma.20G045200.1	1	PF05695	Plant protein of unknown function (DUF825)	GO:0005524,GO:0009507	GO:ATP binding; GO:chloroplast	ATCG01280.1	No Hit	Chloroplast Ycf2;ATPase, AAA type, core	Glyma.20G045200	photosynthesis
EH10	Glyma.11G233900.1	430.228	535.932	324.524	0.605532	-0.723724	0.0021846	0.0292624	Glyma.11G233900.1	2.23469	1.78561	4.80414	6.56543	0.465159	0.271972	0.5fold	Glyma.11G233900.1	1	PF02153	Prephenate dehydrogenase	GO:0004665,GO:0008977,GO:0006571,GO:0055114,GO:0004616,GO:0006098	GO:prephenate dehydrogenase (NADP+) activity; GO:prephenate dehydrogenase activity; GO:tyrosine biosynthetic process; GO:oxidation-reduction process; GO:phosphogluconate dehydrogenase (decarboxylating) activity; GO:pentose-phosphate shunt	AT5G34930.1	No Hit	arogenate dehydrogenase	Glyma.11G233900	photosynthesis
EH10	Glyma.12G232800.1	34.2844	1.27759	67.2912	52.6706	5.71893	1.02472e-12	1.13406e-10	Glyma.12G232800.1	3.66095	3.82031	0.0727777	0.164957	50.3032	23.1594	2fold	Glyma.12G232800.1	1	PF01788	PsbJ	GO:0015979,GO:0009523,GO:0009539,GO:0016020	GO:photosynthesis; GO:photosystem II; GO:photosystem II reaction center; GO:membrane	ATCG00550.1	No Hit	photosystem II reaction center protein J	Glyma.12G232800	photosynthesis
EH10	Glyma.18G021300.1	848.591	1054.23	642.955	0.609883	-0.713396	0.00260905	0.0336511	Glyma.18G021300.1	1.38481	2.3247	4.66006	5.05196	0.297167	0.460158	0.5fold	Glyma.18G021300.1	1	PF05701	Weak chloroplast movement under blue light	No Hit	None	AT2G40480.1	No Hit	Plant protein of unknown function (DUF827)	Glyma.18G021300	photosynthesis
EH10	Glyma.01G114300.1	117.425	10.7809	224.069	20.7838	4.37739	7.21157e-25	1.89699e-22	Glyma.01G114300.1	2.11423	2.49918	0.199814	0.166062	10.581	15.0497	2fold	Glyma.01G114300.1	1	PF05758	Ycf1	No Hit	None	ATMG00370.1	No Hit	Ycf1 protein	Glyma.01G114300	photosynthesis
EH10	Glyma.14G209100.1	182.138	61.259	303.016	4.94647	2.3064	7.68941e-13	8.61749e-11	Glyma.14G209100.1	4.26019	4.53527	1.11896	1.84843	3.80728	2.45358	2fold	Glyma.14G209100.1	1	PF02392	Ycf4	GO:0015979,GO:0009522,GO:0009579,GO:0016021	GO:photosynthesis; GO:photosystem I; GO:thylakoid; GO:integral component of membrane	No Hit	No Hit	None	Glyma.14G209100	photosynthesis
EH10	Glyma.01G095900.1	157.609	26.6722	288.547	10.8182	3.43539	9.34239e-22	2.02984e-19	Glyma.01G095900.1	6.17389	7.48416	1.03876	1.03872	5.94353	7.20516	2fold	Glyma.01G095900.1	1	PF01737	YCF9	GO:0015979,GO:0042549,GO:0009523,GO:0009539	GO:photosynthesis; GO:photosystem II stabilization; GO:photosystem II; GO:photosystem II reaction center	ATCG00300.1	No Hit	YCF9	Glyma.01G095900	photosynthesis
EH10	Glyma.08G363500.1	242.915	35.036	450.794	12.8666	3.68556	5.98551e-30	1.8683e-27	Glyma.08G363500.1	4.66324	5.35281	0.634256	0.653453	7.35231	8.19158	2fold	Glyma.08G363500.1	1	PF01737	YCF9	GO:0015979,GO:0042549,GO:0009523,GO:0009539	GO:photosynthesis; GO:photosystem II stabilization; GO:photosystem II; GO:photosystem II reaction center	ATCG00300.1	No Hit	YCF9	Glyma.08G363500	photosynthesis
EH10	Glyma.15G095700.1	218.583	310.993	126.172	0.405706	-1.30149	2.11576e-05	0.000610731	Glyma.15G095700.1	0.339479	0.843713	2.39959	2.09583	0.141474	0.402567	0.5fold	Glyma.15G095700.1	1	PF01926,PF09269,PF01018	50S ribosome-binding GTPase; Domain of unknown function (DUF1967); GTP1/OBG	GO:0005525,GO:0015093,GO:0015684,GO:0016021,GO:0000166	GO:GTP binding; GO:ferrous iron transmembrane transporter activity; GO:ferrous iron transport; GO:integral component of membrane; GO:nucleotide binding	AT5G18570.1	ATOBGC,CPSAR1,EMB269	GTP1/OBG family protein	Glyma.15G095700	protein metabolism
EH10	Glyma.14G004100.1	420.289	578.276	262.302	0.453594	-1.14053	4.25613e-06	0.000152627	Glyma.14G004100.1	1.19846	1.22544	4.66674	4.26537	0.25681	0.2873	0.5fold	Glyma.14G004100.1	6	PF04739	5'-AMP-activated protein kinase beta subunit, interation domain	GO:0005515	GO:protein binding	AT4G16360.3	No Hit	5\'-AMP-activated protein kinase beta-2 subunit protein	Glyma.14G004100	protein metabolism
EH10	Glyma.16G205700.1	1068.07	1329.97	806.164	0.606152	-0.722249	0.00175746	0.0245345	Glyma.16G205700.1	1.69042	2.83005	6.01225	5.89428	0.281162	0.480135	0.5fold	Glyma.16G205700.1	1	PF07724,PF10431	AAA domain (Cdc48 subfamily); C-terminal, D2-small domain, of ClpB protein	GO:0005524,GO:0016887	GO:ATP binding; GO:ATPase activity	AT1G33360.1	No Hit	ATP-dependent Clp protease	Glyma.16G205700	protein metabolism
EH10	Glyma.01G131100.1	161.363	296.736	25.9893	0.087584	-3.51319	1.30699e-20	2.66959e-18	Glyma.01G131100.1	0.0455351	0.188837	0.777035	3.21303	0.0586011	0.0587722	0.5fold	Glyma.01G131100.1	1	PF00155	Aminotransferase class I and II	GO:0030170,GO:0009058	GO:pyridoxal phosphate binding; GO:biosynthetic process	AT2G30970.1	ASP1	aspartate aminotransferase 1	Glyma.01G131100	protein metabolism
EH10	Glyma.09G002300.1	804.956	995.869	614.044	0.616591	-0.697614	0.00331555	0.0404505	Glyma.09G002300.1	1.13025	1.91531	3.98093	3.89619	0.283916	0.491585	0.5fold	Glyma.09G002300.1	10	PF00266,PF03476,PF03473	Aminotransferase class-V; MOSC N-terminal beta barrel domain; MOSC domain	GO:0008152,GO:0003824,GO:0030151,GO:0030170	GO:metabolic process; GO:catalytic activity; GO:molybdenum ion binding; GO:pyridoxal phosphate binding	AT1G16540.1	ABA3,ACI2,ATABA3,LOS5,SIR3	molybdenum cofactor sulfurase (LOS5) (ABA3)	Glyma.09G002300	protein metabolism
EH10	Glyma.01G006100.1	1253.17	1570.56	935.777	0.595824	-0.747041	0.00146688	0.0212093	Glyma.01G006100.1	1.73819	3.48207	6.6003	7.16841	0.263351	0.485752	0.5fold	Glyma.01G006100.1	2	PF03485,PF00750,PF05746	Arginyl tRNA synthetase N terminal domain; tRNA synthetases class I (R); DALR anticodon binding domain	GO:0000166,GO:0004814,GO:0005524,GO:0006420,GO:0005737	GO:nucleotide binding; GO:arginine-tRNA ligase activity; GO:ATP binding; GO:arginyl-tRNA aminoacylation; GO:cytoplasm	AT4G26300.1	emb1027	Arginyl-tRNA synthetase, class Ic	Glyma.01G006100	protein metabolism
EH10	Glyma.02G228100.1	1019.72	1240.82	798.62	0.643624	-0.63571	0.00211764	0.0285377	Glyma.02G228100.1	2.78661	2.23386	6.69582	6.64218	0.416171	0.336315	0.5fold	Glyma.02G228100.1	3	PF00733	Asparagine synthase	GO:0004066,GO:0006529,GO:0008152	GO:asparagine synthase (glutamine-hydrolyzing) activity; GO:asparagine biosynthetic process; GO:metabolic process	AT3G47340.1	ASN1,AT-ASN1,DIN6	glutamine-dependent asparagine synthase 1	Glyma.02G228100	protein metabolism
EH10	Glyma.09G187300.1	469.105	579.745	358.464	0.618314	-0.693589	0.00291655	0.036704	Glyma.09G187300.1	2.48967	2.36453	7.02897	6.18218	0.354201	0.382475	0.5fold	Glyma.09G187300.1	3	PF02617	ATP-dependent Clp protease adaptor protein ClpS	GO:0030163	GO:protein catabolic process	AT1G68660.1	No Hit	Ribosomal protein L12/ ATP-dependent Clp protease adaptor protein ClpS family protein	Glyma.09G187300	protein metabolism
EH10	Glyma.16G198500.1	6711.24	8967.95	4454.54	0.496717	-1.0095	1.33089e-06	5.40198e-05	Glyma.16G198500.1	12.9483	16.9727	49.4622	48.9294	0.261781	0.346882	0.5fold	Glyma.16G198500.1	2	PF02179,PF00240	BAG domain; Ubiquitin family	GO:0005515,GO:0051087	GO:protein binding; GO:chaperone binding	AT5G52060.1	ATBAG1,BAG1	BCL-2-associated athanogene 1	Glyma.16G198500	protein metabolism
EH10	Glyma.18G099900.1	684.288	850.449	518.126	0.609238	-0.714922	0.00287224	0.036239	Glyma.18G099900.1	0.933387	1.49616	3.23451	3.15774	0.288572	0.473809	0.5fold	Glyma.18G099900.1	2	PF03099	Biotin/lipoate A/B protein ligase family	GO:0003824,GO:0006464	GO:catalytic activity; GO:cellular protein modification process	AT4G31050.1	No Hit	Biotin/lipoate A/B protein ligase family	Glyma.18G099900	protein metabolism
EH10	Glyma.01G043400.1	473.473	646.156	300.789	0.465506	-1.10313	2.12593e-06	8.20807e-05	Glyma.01G043400.1	1.41842	0.797378	3.97908	4.41708	0.356469	0.180521	0.5fold	Glyma.01G043400.1	6	PF00571	CBS domain	GO:0030554	None	AT1G69800.2	No Hit	Cystathionine beta-synthase (CBS) protein	Glyma.01G043400	protein metabolism
EH10	Glyma.20G179400.1	407.195	523.882	290.509	0.554531	-0.85066	0.00185926	0.0257166	Glyma.20G179400.1	0.400118	0.926645	1.61469	2.10078	0.247799	0.441095	0.5fold	Glyma.20G179400.1	6	PF00425,PF00117,PF04715	chorismate binding enzyme; Glutamine amidotransferase class-I; Anthranilate synthase component I, N terminal region	GO:0016833,GO:0009058	GO:oxo-acid-lyase activity; GO:biosynthetic process	AT2G28880.1	ADCS,emb1997	para-aminobenzoate (PABA) synthase family protein	Glyma.20G179400	protein metabolism
EH10	Glyma.08G163000.1	568.066	762.443	373.69	0.490121	-1.02879	1.49318e-05	0.000453931	Glyma.08G163000.1	1.24127	1.2962	3.91579	4.7299	0.316991	0.274044	0.5fold	Glyma.08G163000.1	1	PF07002	Copine	No Hit	None	AT1G79380.1	No Hit	Ca(2)-dependent phospholipid-binding protein (Copine) family	Glyma.08G163000	protein metabolism
EH10	Glyma.16G068400.1	277.877	396.172	159.582	0.402808	-1.31183	2.67532e-06	0.000101005	Glyma.16G068400.1	0.573193	0.767808	2.3212	3.11166	0.246938	0.246752	0.5fold	Glyma.16G068400.1	3	PF07002	Copine	No Hit	None	AT5G14420.1	RGLG2	RING domain ligase2	Glyma.16G068400	protein metabolism
EH10	Glyma.14G125200.1	1293	1740.51	845.498	0.485777	-1.04163	1.1808e-05	0.000372905	Glyma.14G125200.1	0.977284	2.5526	5.47563	5.68671	0.178479	0.448871	0.5fold	Glyma.14G125200.1	4	PF00160	Cyclophilin type peptidyl-prolyl cis-trans isomerase/CLD	GO:0003755,GO:0006457	GO:peptidyl-prolyl cis-trans isomerase activity; GO:protein folding	AT4G32420.4	No Hit	Cyclophilin-like peptidyl-prolyl cis-trans isomerase family protein	Glyma.14G125200	protein metabolism
EH10	Glyma.05G195100.1	248.78	373.801	123.759	0.331084	-1.59473	3.01575e-08	1.78225e-06	Glyma.05G195100.1	0.3513	0.425247	1.66071	2.20341	0.211536	0.192995	0.5fold	Glyma.05G195100.1	2	PF00026	Eukaryotic aspartyl protease	GO:0004190,GO:0006508	GO:aspartic-type endopeptidase activity; GO:proteolysis	AT4G33490.2	No Hit	Eukaryotic aspartyl protease family protein	Glyma.05G195100	protein metabolism
EH10	Glyma.08G321400.1	298.141	531.656	64.6249	0.121554	-3.04033	1.71528e-23	4.13191e-21	Glyma.08G321400.1	0.159157	0.308915	2.05888	4.02244	0.0773025	0.0767979	0.5fold	Glyma.08G321400.1	1	PF00026	Eukaryotic aspartyl protease	GO:0004190,GO:0006508	GO:aspartic-type endopeptidase activity; GO:proteolysis	AT5G10770.1	No Hit	Eukaryotic aspartyl protease family protein	Glyma.08G321400	protein metabolism
EH10	Glyma.18G090900.1	307.093	421.204	192.982	0.458167	-1.12605	1.95784e-05	0.000571099	Glyma.18G090900.1	0.701973	0.725544	2.61716	2.58702	0.268219	0.280456	0.5fold	Glyma.18G090900.1	1	PF00026	Eukaryotic aspartyl protease	GO:0004190,GO:0006508	GO:aspartic-type endopeptidase activity; GO:proteolysis	AT5G10770.1	No Hit	Eukaryotic aspartyl protease family protein	Glyma.18G090900	protein metabolism
EH10	Glyma.10G211600.1	748.722	962.2	535.244	0.556271	-0.846141	0.000569421	0.00991893	Glyma.10G211600.1	0.806216	1.60226	3.11615	3.69504	0.258721	0.433624	0.5fold	Glyma.10G211600.1	3	PF00117,PF00425,PF04715	Glutamine amidotransferase class-I; chorismate binding enzyme; Anthranilate synthase component I, N terminal region	GO:0016833,GO:0009058	GO:oxo-acid-lyase activity; GO:biosynthetic process	AT2G28880.1	ADCS,emb1997	para-aminobenzoate (PABA) synthase family protein	Glyma.10G211600	protein metabolism
EH10	Glyma.02G244000.1	3930.78	4823.48	3038.08	0.629852	-0.666915	0.000251407	0.00504104	Glyma.02G244000.1	16.7948	8.19291	36.4797	34.2487	0.460388	0.239218	0.5fold	Glyma.02G244000.1	1	PF03951,PF00120	Glutamine synthetase, beta-Grasp domain; Glutamine synthetase, catalytic domain	GO:0004356,GO:0006807,GO:0006542	GO:glutamate-ammonia ligase activity; GO:nitrogen compound metabolic process; GO:glutamine biosynthetic process	AT5G37600.1	ATGLN1;1,ATGSR1,GLN1;1,GSR 1	glutamine synthase clone R1	Glyma.02G244000	protein metabolism
EH10	Glyma.01G140000.1	164.513	231.862	97.1631	0.419055	-1.25479	0.000164328	0.00351779	Glyma.01G140000.1	0.422029	1.05314	2.50646	2.9238	0.168376	0.360197	0.5fold	Glyma.01G140000.1	1	PF00814	Glycoprotease family	No Hit	None	AT2G45270.1	GCP1	glycoprotease 1	Glyma.01G140000	protein metabolism
EH10	Glyma.03G027900.1	507.162	699.757	314.566	0.449535	-1.15349	4.60574e-06	0.000163053	Glyma.03G027900.1	0.896599	1.45716	4.00827	4.37747	0.223687	0.332877	0.5fold	Glyma.03G027900.1	3	PF00814	Glycoprotease family	No Hit	None	AT2G45270.1	GCP1	glycoprotease 1	Glyma.03G027900	protein metabolism
EH10	Glyma.03G001600.1	226.25	362.984	89.5153	0.246609	-2.0197	2.65672e-12	2.8037e-10	Glyma.03G001600.1	0.621868	0.33054	3.91774	2.91528	0.158732	0.113382	0.5fold	Glyma.03G001600.1	3	PF03767	HAD superfamily, subfamily IIIB (Acid phosphatase)	GO:0003993	GO:acid phosphatase activity	AT2G38600.1	No Hit	HAD superfamily, subfamily IIIB acid phosphatase	Glyma.03G001600	protein metabolism
EH10	Glyma.16G220700.1	247.1	379.666	114.534	0.30167	-1.72896	3.87482e-10	3.08617e-08	Glyma.16G220700.1	0.942902	0.502848	4.83091	3.64658	0.195181	0.137896	0.5fold	Glyma.16G220700.1	2	PF03767	HAD superfamily, subfamily IIIB (Acid phosphatase)	GO:0003993	GO:acid phosphatase activity	AT2G38600.1	No Hit	HAD superfamily, subfamily IIIB acid phosphatase	Glyma.16G220700	protein metabolism
EH10	Glyma.02G051800.1	687.429	908.209	466.649	0.513812	-0.960686	0.000117206	0.00263473	Glyma.02G051800.1	1.06653	2.3908	5.05	5.42084	0.211195	0.44104	0.5fold	Glyma.02G051800.1	1	PF02518	Histidine kinase-, DNA gyrase B-, and HSP90-like ATPase	GO:0005524	GO:ATP binding	AT4G36290.1	CRT1	compromised recognition of TCV 1	Glyma.02G051800	protein metabolism
EH10	Glyma.08G212800.1	1461.89	1843.18	1080.61	0.586276	-0.770347	0.000523848	0.00927082	Glyma.08G212800.1	6.48158	8.87815	18.4656	24.1955	0.351008	0.366933	0.5fold	Glyma.08G212800.1	1	PF01627	Hpt domain	GO:0004871,GO:0000160	GO:signal transducer activity; GO:phosphorelay signal transduction system	AT1G80100.1	AHP6,HP6	histidine phosphotransfer protein 6	Glyma.08G212800	protein metabolism
EH10	Glyma.02G217300.1	297.767	404.365	191.169	0.472764	-1.08081	0.000118367	0.00265509	Glyma.02G217300.1	0.43152	0.865711	2.22433	2.08488	0.194	0.415232	0.5fold	Glyma.02G217300.1	1	PF03822,PF00069	NAF domain; Protein kinase domain	GO:0004672,GO:0005524,GO:0006468,GO:0007165	GO:protein kinase activity; GO:ATP binding; GO:protein phosphorylation; GO:signal transduction	AT4G24400.1	ATCIPK8,CIPK8,PKS11,SnRK3.13	CBL-interacting protein kinase 8	Glyma.02G217300	protein metabolism
EH10	Glyma.01G088500.1	103.622	143.295	63.9485	0.446273	-1.164	0.00182838	0.0253674	Glyma.01G088500.1	0.709017	1.41057	4.3532	3.10368	0.162872	0.454483	0.5fold	Glyma.01G088500.1	1	No Hit	None	No Hit	None	AT4G18710.2	ATSK21,BIN2,DWF12,SK21,UCU1	Protein kinase superfamily protein	Glyma.01G088500	protein metabolism
EH10	Glyma.13G343900.1	1222	1560.63	883.376	0.566037	-0.821031	0.000310145	0.00602218	Glyma.13G343900.1	1.33518	2.22268	5.19635	4.84219	0.256945	0.459024	0.5fold	Glyma.13G343900.1	4	No Hit	None	No Hit	None	AT1G05960.1	No Hit	ARM repeat superfamily protein	Glyma.13G343900	protein metabolism
EH10	Glyma.14G071300.1	1655.61	2047.24	1263.98	0.617405	-0.695711	0.00132611	0.0195178	Glyma.14G071300.1	3.45912	4.51803	10.1935	10.9242	0.339347	0.413581	0.5fold	Glyma.14G071300.1	3	No Hit	None	No Hit	None	AT1G75400.1	No Hit	RING/U-box superfamily protein	Glyma.14G071300	protein metabolism
EH10	Glyma.14G102700.1	998.87	1238.97	758.774	0.612426	-0.707394	0.0029989	0.0375114	Glyma.14G102700.1	3.24903	5.93771	10.3734	13.41	0.313208	0.442784	0.5fold	Glyma.14G102700.1	2	No Hit	None	No Hit	None	AT5G10870.1	ATCM2,CM2	chorismate mutase 2	Glyma.14G102700	protein metabolism
EH10	Glyma.15G046600.1	1000.71	1407.83	593.585	0.421632	-1.24594	1.35281e-07	6.91194e-06	Glyma.15G046600.1	1.78982	3.43521	8.98433	10.5706	0.199215	0.324976	0.5fold	Glyma.15G046600.1	2	No Hit	None	No Hit	None	AT1G10890.1	No Hit	None	Glyma.15G046600	protein metabolism
EH10	Glyma.15G152500.1	115.199	165.558	64.8404	0.391648	-1.35237	0.00015003	0.00325823	Glyma.15G152500.1	0.554553	0.773777	2.59676	2.91332	0.213555	0.2656	0.5fold	Glyma.15G152500.1	1	No Hit	None	No Hit	None	AT3G05640.1	No Hit	Protein phosphatase 2C family protein	Glyma.15G152500	protein metabolism
EH10	Glyma.15G157900.1	132.558	180.629	84.4869	0.467738	-1.09623	0.00140108	0.0204387	Glyma.15G157900.1	0.380575	0.705763	2.03447	1.63656	0.187064	0.431248	0.5fold	Glyma.15G157900.1	1	No Hit	None	No Hit	None	AT1G55860.1	UPL1	ubiquitin-protein ligase 1	Glyma.15G157900	protein metabolism
EH10	Glyma.17G253300.1	2340.9	2862.48	1819.33	0.635577	-0.653861	0.00204148	0.0276968	Glyma.17G253300.1	4.49679	5.81417	13.0748	13.4619	0.343928	0.431898	0.5fold	Glyma.17G253300.1	2	No Hit	None	No Hit	None	AT1G75400.1	No Hit	RING/U-box superfamily protein	Glyma.17G253300	protein metabolism
EH10	Glyma.19G186900.1	1481.7	1893.08	1070.31	0.565381	-0.822705	0.000408028	0.00753709	Glyma.19G186900.1	0.886933	1.86107	3.64464	3.96258	0.243353	0.46966	0.5fold	Glyma.19G186900.1	2	No Hit	None	No Hit	None	AT2G36810.1	No Hit	ARM repeat superfamily protein	Glyma.19G186900	protein metabolism
EH10	Glyma.20G187300.1	75.8145	3.25349	148.376	45.6051	5.51112	1.16541e-22	2.66264e-20	Glyma.20G187300.1	4.21033	3.41379	0.206577	0.0780373	20.3815	43.7456	2fold	Glyma.20G187300.1	1	No Hit	None	No Hit	None	ATCG00830.1	No Hit	ribosomal protein L2	Glyma.20G187300	protein metabolism
EH10	Glyma.20G210100.1	1702.3	2387.52	1017.08	0.425997	-1.23108	4.40127e-08	2.50584e-06	Glyma.20G210100.1	3.09814	5.56422	16.8486	15.4005	0.183881	0.361302	0.5fold	Glyma.20G210100.1	1	No Hit	None	No Hit	None	AT1G03220.1	No Hit	Eukaryotic aspartyl protease family protein	Glyma.20G210100	protein metabolism
EH10	Glyma.13G254300.1	397.668	545.603	249.734	0.457721	-1.12746	4.80581e-06	0.000169123	Glyma.13G254300.1	1.03458	0.872164	3.6347	3.4548	0.284639	0.25245	0.5fold	Glyma.13G254300.1	1	PF00564	PB1 domain	GO:0005515	GO:protein binding	AT5G64430.1	No Hit	Octicosapeptide/Phox/Bem1p family protein	Glyma.13G254300	protein metabolism
EH10	Glyma.02G088800.1	262.89	344.622	181.159	0.525675	-0.927756	0.000765553	0.0125721	Glyma.02G088800.1	0.571411	0.784324	2.32982	1.86124	0.24526	0.421398	0.5fold	Glyma.02G088800.1	1	PF07722	Peptidase C26	GO:0016787,GO:0006541	GO:hydrolase activity; GO:glutamine metabolic process	AT5G38200.1	No Hit	Class I glutamine amidotransferase-like superfamily protein	Glyma.02G088800	protein metabolism
EH10	Glyma.05G013400.1	2064.38	2570.32	1558.43	0.606316	-0.721857	0.00154272	0.022104	Glyma.05G013400.1	1.63159	3.18776	5.88246	6.63842	0.277366	0.480199	0.5fold	Glyma.05G013400.1	2	PF01433	Peptidase family M1	GO:0008237,GO:0008270	GO:metallopeptidase activity; GO:zinc ion binding	AT1G73960.1	TAF2	TBP-associated factor 2	Glyma.05G013400	protein metabolism
EH10	Glyma.17G121600.1	2613.59	3246.6	1980.58	0.610046	-0.71301	0.00145238	0.0210306	Glyma.17G121600.1	2.11276	3.92529	7.44238	8.21791	0.283882	0.47765	0.5fold	Glyma.17G121600.1	2	PF01433	Peptidase family M1	GO:0008237,GO:0008270	GO:metallopeptidase activity; GO:zinc ion binding	AT1G73960.1	TAF2	TBP-associated factor 2	Glyma.17G121600	protein metabolism
EH10	Glyma.04G117400.1	375.89	474.38	277.4	0.584764	-0.774074	0.00265553	0.0341167	Glyma.04G117400.1	0.600364	0.876419	2.19486	1.88661	0.273532	0.464546	0.5fold	Glyma.04G117400.1	5	PF01432	Peptidase family M3	GO:0004222,GO:0006508	GO:metalloendopeptidase activity; GO:proteolysis	AT5G51540.1	No Hit	Zincin-like metalloproteases family protein	Glyma.04G117400	protein metabolism
EH10	Glyma.14G048000.1	303.038	412.477	193.599	0.469359	-1.09124	3.55569e-05	0.000955445	Glyma.14G048000.1	0.474549	0.538495	2.05609	1.51364	0.230801	0.355762	0.5fold	Glyma.14G048000.1	1	PF05922,PF00082,PF02225	Peptidase inhibitor I9; Subtilase family; PA domain	GO:0004252,GO:0006508,GO:0042802,GO:0043086	GO:serine-type endopeptidase activity; GO:proteolysis; GO:identical protein binding; GO:negative regulation of catalytic activity	AT2G04160.1	AIR3	Subtilisin-like serine endopeptidase family protein	Glyma.14G048000	protein metabolism
EH10	Glyma.14G048200.1	387.354	582.216	192.492	0.330619	-1.59676	1.20284e-09	9.01337e-08	Glyma.14G048200.1	0.412538	0.587614	2.67228	2.22738	0.154377	0.263814	0.5fold	Glyma.14G048200.1	1	PF05922,PF00082,PF02225	Peptidase inhibitor I9; Subtilase family; PA domain	GO:0004252,GO:0006508,GO:0042802,GO:0043086	GO:serine-type endopeptidase activity; GO:proteolysis; GO:identical protein binding; GO:negative regulation of catalytic activity	AT2G04160.1	AIR3	Subtilisin-like serine endopeptidase family protein	Glyma.14G048200	protein metabolism
EH10	Glyma.18G250100.1	1080.55	1779.02	382.072	0.214765	-2.21917	7.13653e-21	1.48157e-18	Glyma.18G250100.1	0.823296	1.17121	6.99338	8.06849	0.117725	0.145159	0.5fold	Glyma.18G250100.1	2	PF05922,PF00082,PF02225	Peptidase inhibitor I9; Subtilase family; PA domain	GO:0004252,GO:0006508,GO:0042802,GO:0043086	GO:serine-type endopeptidase activity; GO:proteolysis; GO:identical protein binding; GO:negative regulation of catalytic activity	AT2G04160.1	AIR3	Subtilisin-like serine endopeptidase family protein	Glyma.18G250100	protein metabolism
EH10	Glyma.03G181300.1	1149.91	1718.33	581.484	0.338401	-1.56319	4.24562e-12	4.38139e-10	Glyma.03G181300.1	3.37613	3.64619	17.0996	17.4231	0.19744	0.209273	0.5fold	Glyma.03G181300.1	2	PF03641	Possible lysine decarboxylase	No Hit	None	AT2G37210.1	No Hit	lysine decarboxylase family protein	Glyma.03G181300	protein metabolism
EH10	Glyma.11G145100.1	210.603	368.845	52.3606	0.141958	-2.81646	2.62042e-18	4.52811e-16	Glyma.11G145100.1	0.192001	0.275898	2.50328	2.83696	0.0766997	0.0972514	0.5fold	Glyma.11G145100.1	1	PF03641	Possible lysine decarboxylase	No Hit	None	AT2G28305.1	ATLOG1,LOG1	Putative lysine decarboxylase family protein	Glyma.11G145100	protein metabolism
EH10	Glyma.19G182100.1	616.839	913.143	320.535	0.351024	-1.51036	3.575e-10	2.8654e-08	Glyma.19G182100.1	1.76929	1.98307	8.70807	9.01477	0.203178	0.21998	0.5fold	Glyma.19G182100.1	2	PF03641	Possible lysine decarboxylase	No Hit	None	AT2G37210.1	No Hit	lysine decarboxylase family protein	Glyma.19G182100	protein metabolism
EH10	Glyma.18G098400.1	302.771	449.695	155.847	0.346562	-1.52881	1.08439e-07	5.65791e-06	Glyma.18G098400.1	0.229857	0.681366	2.06443	1.93254	0.111342	0.352575	0.5fold	Glyma.18G098400.1	5	PF00326	Prolyl oligopeptidase family	GO:0008236,GO:0006508,GO:0016787,GO:0008152	GO:serine-type peptidase activity; GO:proteolysis; GO:hydrolase activity; GO:metabolic process	AT5G36210.1	No Hit	alpha/beta-Hydrolases superfamily protein	Glyma.18G098400	protein metabolism
EH10	Glyma.01G082700.1	607.045	820.407	393.682	0.479861	-1.05931	3.91622e-05	0.00103745	Glyma.01G082700.1	0.443453	1.22651	2.54889	2.77333	0.173979	0.442253	0.5fold	Glyma.01G082700.1	1	PF00069	Protein kinase domain	GO:0004672,GO:0005524,GO:0006468	GO:protein kinase activity; GO:ATP binding; GO:protein phosphorylation	AT3G25840.1	No Hit	Protein kinase superfamily protein	Glyma.01G082700	protein metabolism
EH10	Glyma.01G149000.1	7318.25	9177.39	5459.1	0.594843	-0.749419	0.00028461	0.00560788	Glyma.01G149000.1	15.6802	20.9904	52.9625	47.4968	0.296062	0.441933	0.5fold	Glyma.01G149000.1	1	PF00069	Protein kinase domain	GO:0004672,GO:0005524,GO:0006468	GO:protein kinase activity; GO:ATP binding; GO:protein phosphorylation	AT4G19110.1	No Hit	Protein kinase superfamily protein	Glyma.01G149000	protein metabolism
EH10	Glyma.01G204200.1	254.342	325.986	182.699	0.560449	-0.835344	0.00406434	0.0471215	Glyma.01G204200.1	0.65766	1.23687	2.59617	2.74559	0.253319	0.450493	0.5fold	Glyma.01G204200.1	6	PF00069	Protein kinase domain	GO:0004672,GO:0005524,GO:0006468	GO:protein kinase activity; GO:ATP binding; GO:protein phosphorylation	AT4G33950.1	ATOST1,OST1,P44,SNRK2-6,SNRK2.6,SRK2E	Protein kinase superfamily protein	Glyma.01G204200	protein metabolism
EH10	Glyma.02G180100.1	2343.49	2992.75	1694.24	0.566115	-0.820833	0.000307301	0.00597266	Glyma.02G180100.1	1.981	4.16588	8.12795	8.86319	0.243727	0.470021	0.5fold	Glyma.02G180100.1	4	PF00069	Protein kinase domain	GO:0004672,GO:0005524,GO:0006468	GO:protein kinase activity; GO:ATP binding; GO:protein phosphorylation	AT3G20860.1	ATNEK5,NEK5	NIMA-related kinase 5	Glyma.02G180100	protein metabolism
EH10	Glyma.02G208500.1	202.53	268.517	136.543	0.508509	-0.975654	0.00115031	0.0174191	Glyma.02G208500.1	0.510575	0.72936	1.73723	2.21735	0.293901	0.328933	0.5fold	Glyma.02G208500.1	1	PF00069	Protein kinase domain	GO:0004672,GO:0005524,GO:0006468	GO:protein kinase activity; GO:ATP binding; GO:protein phosphorylation	AT1G78290.2	SNRK2-8,SNRK2.8,SRK2C	Protein kinase superfamily protein	Glyma.02G208500	protein metabolism
EH10	Glyma.02G235700.1	1267.18	1575.13	959.225	0.608982	-0.715528	0.00145822	0.0211014	Glyma.02G235700.1	1.78949	2.63356	5.57323	6.16707	0.321086	0.427036	0.5fold	Glyma.02G235700.1	2	PF00069	Protein kinase domain	GO:0004672,GO:0005524,GO:0006468	GO:protein kinase activity; GO:ATP binding; GO:protein phosphorylation	AT5G58350.1	WNK4,ZIK2	with no lysine (K) kinase 4	Glyma.02G235700	protein metabolism
EH10	Glyma.03G002200.1	1081.71	1409.72	753.694	0.53464	-0.90336	7.29959e-05	0.00177284	Glyma.03G002200.1	1.41592	2.00833	4.7041	5.68806	0.300996	0.353078	0.5fold	Glyma.03G002200.1	4	PF00069	Protein kinase domain	GO:0004672,GO:0005524,GO:0006468	GO:protein kinase activity; GO:ATP binding; GO:protein phosphorylation	AT5G01920.1	STN8	Protein kinase superfamily protein	Glyma.03G002200	protein metabolism
EH10	Glyma.03G140100.1	2586.05	3706.59	1465.5	0.395378	-1.3387	2.73532e-09	1.94913e-07	Glyma.03G140100.1	2.39944	5.39135	15.0459	15.6069	0.159475	0.345446	0.5fold	Glyma.03G140100.1	3	PF00069	Protein kinase domain	GO:0004672,GO:0005524,GO:0006468	GO:protein kinase activity; GO:ATP binding; GO:protein phosphorylation	AT3G20860.1	ATNEK5,NEK5	NIMA-related kinase 5	Glyma.03G140100	protein metabolism
EH10	Glyma.06G035000.1	329.926	451.685	208.167	0.460869	-1.11757	1.85559e-05	0.000545763	Glyma.06G035000.1	0.518155	0.529425	1.71639	2.08733	0.301886	0.253638	0.5fold	Glyma.06G035000.1	1	PF00069	Protein kinase domain	GO:0004672,GO:0005524,GO:0006468	GO:protein kinase activity; GO:ATP binding; GO:protein phosphorylation	AT2G23450.1	No Hit	Protein kinase superfamily protein	Glyma.06G035000	protein metabolism
EH10	Glyma.06G238000.1	820.196	1078.23	562.164	0.521377	-0.9396	7.33732e-05	0.00177957	Glyma.06G238000.1	1.0828	1.75269	4.01478	4.70075	0.269704	0.372852	0.5fold	Glyma.06G238000.1	15	PF00069	Protein kinase domain	GO:0004672,GO:0005524,GO:0006468	GO:protein kinase activity; GO:ATP binding; GO:protein phosphorylation	AT3G15220.1	No Hit	Protein kinase superfamily protein	Glyma.06G238000	protein metabolism
EH10	Glyma.08G290200.1	2320.91	2828.11	1813.7	0.641311	-0.640904	0.00321058	0.0395168	Glyma.08G290200.1	4.61857	7.11787	14.9548	14.486	0.308835	0.49136	0.5fold	Glyma.08G290200.1	1	PF00069	Protein kinase domain	GO:0004672,GO:0005524,GO:0006468	GO:protein kinase activity; GO:ATP binding; GO:protein phosphorylation	AT1G24030.2	No Hit	Protein kinase superfamily protein	Glyma.08G290200	protein metabolism
EH10	Glyma.09G181600.1	575.825	801.734	349.916	0.436449	-1.19611	6.45235e-07	2.81072e-05	Glyma.09G181600.1	0.888931	0.992939	3.28122	3.8732	0.270914	0.256361	0.5fold	Glyma.09G181600.1	1	PF00069	Protein kinase domain	GO:0004672,GO:0005524,GO:0006468	GO:protein kinase activity; GO:ATP binding; GO:protein phosphorylation	AT1G18390.2	No Hit	Protein kinase superfamily protein	Glyma.09G181600	protein metabolism
EH10	Glyma.09G182200.1	218.657	378.443	58.8699	0.155558	-2.68447	1.00029e-17	1.66677e-15	Glyma.09G182200.1	0.234869	0.209624	2.03105	2.81328	0.115639	0.0745122	0.5fold	Glyma.09G182200.1	1	PF00069	Protein kinase domain	GO:0004672,GO:0005524,GO:0006468,GO:0030247	GO:protein kinase activity; GO:ATP binding; GO:protein phosphorylation; GO:polysaccharide binding	AT1G67000.1	No Hit	Protein kinase superfamily protein	Glyma.09G182200	protein metabolism
EH10	Glyma.09G212900.1	7172.15	8882.19	5462.12	0.614952	-0.701455	0.000754169	0.0124081	Glyma.09G212900.1	13.0853	18.52	43.2344	40.0914	0.30266	0.461945	0.5fold	Glyma.09G212900.1	1	PF00069	Protein kinase domain	GO:0004672,GO:0005524,GO:0006468	GO:protein kinase activity; GO:ATP binding; GO:protein phosphorylation	AT4G19110.1	No Hit	Protein kinase superfamily protein	Glyma.09G212900	protein metabolism
EH10	Glyma.09G240700.1	575.576	715.199	435.952	0.609554	-0.714175	0.00292924	0.0368063	Glyma.09G240700.1	1.08525	1.43591	3.15788	3.59559	0.343665	0.399352	0.5fold	Glyma.09G240700.1	2	PF00069	Protein kinase domain	GO:0004672,GO:0005524,GO:0006468	GO:protein kinase activity; GO:ATP binding; GO:protein phosphorylation	AT5G15080.1	No Hit	Protein kinase superfamily protein	Glyma.09G240700	protein metabolism
EH10	Glyma.10G094500.1	2257.09	2953.79	1560.39	0.528267	-0.920662	5.3849e-05	0.001367	Glyma.10G094500.1	1.90006	4.19432	8.65096	9.32537	0.219635	0.449775	0.5fold	Glyma.10G094500.1	6	PF00069	Protein kinase domain	GO:0004672,GO:0005524,GO:0006468	GO:protein kinase activity; GO:ATP binding; GO:protein phosphorylation	AT3G20860.1	ATNEK5,NEK5	NIMA-related kinase 5	Glyma.10G094500	protein metabolism
EH10	Glyma.10G248400.1	581.188	742.636	419.739	0.565202	-0.823162	0.00186174	0.0257312	Glyma.10G248400.1	0.629268	1.58074	2.28167	3.75428	0.275793	0.421051	0.5fold	Glyma.10G248400.1	2	PF00069	Protein kinase domain	GO:0004672,GO:0005524,GO:0006468	GO:protein kinase activity; GO:ATP binding; GO:protein phosphorylation	AT3G04910.1	ATWNK1,WNK1,ZIK4	with no lysine (K) kinase 1	Glyma.10G248400	protein metabolism
EH10	Glyma.10G275400.1	2778.32	3688.48	1868.16	0.506486	-0.981404	1.26455e-05	0.000395688	Glyma.10G275400.1	1.65526	3.65983	8.36415	7.97799	0.197899	0.458741	0.5fold	Glyma.10G275400.1	1	PF00069	Protein kinase domain	GO:0004672,GO:0005524,GO:0006468	GO:protein kinase activity; GO:ATP binding; GO:protein phosphorylation	AT3G25840.1	No Hit	Protein kinase superfamily protein	Glyma.10G275400	protein metabolism
EH10	Glyma.11G038800.1	226.237	305.794	146.68	0.47967	-1.05989	0.000286771	0.00564417	Glyma.11G038800.1	0.541185	0.810658	2.17522	2.37264	0.248795	0.341669	0.5fold	Glyma.11G038800.1	3	PF00069	Protein kinase domain	GO:0004672,GO:0005524,GO:0006468	GO:protein kinase activity; GO:ATP binding; GO:protein phosphorylation	AT4G33950.1	ATOST1,OST1,P44,SNRK2-6,SNRK2.6,SRK2E	Protein kinase superfamily protein	Glyma.11G038800	protein metabolism
EH10	Glyma.11G144800.1	3007.34	4501.33	1513.34	0.336199	-1.57261	8.37145e-13	9.33464e-11	Glyma.11G144800.1	1.8325	3.01254	11.41	11.6403	0.160605	0.258803	0.5fold	Glyma.11G144800.1	14	PF00069	Protein kinase domain	GO:0004672,GO:0005524,GO:0006468	GO:protein kinase activity; GO:ATP binding; GO:protein phosphorylation	AT2G28250.1	NCRK	Protein kinase superfamily protein	Glyma.11G144800	protein metabolism
EH10	Glyma.11G218900.1	77.0895	146.64	7.53892	0.051411	-4.28178	5.20809e-17	8.30363e-15	Glyma.11G218900.1	0.0488285	0.0875655	2.44341	1.76099	0.0199838	0.049725	0.5fold	Glyma.11G218900.1	2	PF00069	Protein kinase domain	GO:0004672,GO:0005524,GO:0006468	GO:protein kinase activity; GO:ATP binding; GO:protein phosphorylation	AT2G28930.1	APK1B,PK1B	protein kinase 1B	Glyma.11G218900	protein metabolism
EH10	Glyma.12G077300.1	3657.86	5288.08	2027.63	0.383434	-1.38295	1.17186e-10	1.00758e-08	Glyma.12G077300.1	3.14525	4.37273	16.3842	15.4596	0.191968	0.282849	0.5fold	Glyma.12G077300.1	10	PF00069	Protein kinase domain	GO:0004672,GO:0005524,GO:0006468	GO:protein kinase activity; GO:ATP binding; GO:protein phosphorylation	AT2G28250.1	NCRK	Protein kinase superfamily protein	Glyma.12G077300	protein metabolism
EH10	Glyma.12G173600.1	6449.67	8611.06	4288.27	0.497996	-1.00579	3.64099e-06	0.000133175	Glyma.12G173600.1	7.65943	14.9012	36.6062	34.7371	0.209238	0.428969	0.5fold	Glyma.12G173600.1	1	PF00069	Protein kinase domain	GO:0004672,GO:0005524,GO:0006468	GO:protein kinase activity; GO:ATP binding; GO:protein phosphorylation	AT3G45240.1	ATSNAK2,GRIK1	geminivirus rep interacting kinase 1	Glyma.12G173600	protein metabolism
EH10	Glyma.12G175300.1	4030.21	5049.92	3010.5	0.596147	-0.746259	0.000568237	0.00990025	Glyma.12G175300.1	5.42756	9.05036	19.214	19.5795	0.28248	0.462237	0.5fold	Glyma.12G175300.1	12	PF00069	Protein kinase domain	GO:0004672,GO:0005524,GO:0006468	GO:protein kinase activity; GO:ATP binding; GO:protein phosphorylation	AT2G28250.1	NCRK	Protein kinase superfamily protein	Glyma.12G175300	protein metabolism
EH10	Glyma.12G187700.1	1517.61	1856.24	1178.99	0.635152	-0.654826	0.00419041	0.0481987	Glyma.12G187700.1	1.54069	2.69929	4.98386	5.63547	0.309135	0.478982	0.5fold	Glyma.12G187700.1	1	PF00069	Protein kinase domain	GO:0004672,GO:0005524,GO:0006468	GO:protein kinase activity; GO:ATP binding; GO:protein phosphorylation	AT3G44200.1	ATNEK6,IBO1,NEK6	NIMA (never in mitosis, gene A)-related 6	Glyma.12G187700	protein metabolism
EH10	Glyma.12G205000.1	1177.76	1559.16	796.369	0.510769	-0.969258	2.05596e-05	0.000595798	Glyma.12G205000.1	1.49076	2.22498	5.35445	6.39283	0.278415	0.348043	0.5fold	Glyma.12G205000.1	1	PF00069	Protein kinase domain	GO:0004672,GO:0005524,GO:0006468	GO:protein kinase activity; GO:ATP binding; GO:protein phosphorylation	AT1G53050.1	No Hit	Protein kinase superfamily protein	Glyma.12G205000	protein metabolism
EH10	Glyma.12G226300.1	2681.72	3993.69	1369.76	0.342981	-1.5438	4.53862e-12	4.66746e-10	Glyma.12G226300.1	2.23505	4.31213	14.3126	15.7883	0.15616	0.273121	0.5fold	Glyma.12G226300.1	2	PF00069	Protein kinase domain	GO:0004672,GO:0005524,GO:0006468	GO:protein kinase activity; GO:ATP binding; GO:protein phosphorylation	AT3G15220.1	No Hit	Protein kinase superfamily protein	Glyma.12G226300	protein metabolism
EH10	Glyma.13G128200.1	1153.67	1619.07	688.277	0.425106	-1.23411	1.29291e-07	6.64598e-06	Glyma.13G128200.1	1.14387	2.05526	4.77807	7.17843	0.239399	0.286311	0.5fold	Glyma.13G128200.1	3	PF00069	Protein kinase domain	GO:0004672,GO:0005524,GO:0006468	GO:protein kinase activity; GO:ATP binding; GO:protein phosphorylation	AT2G20300.1	ALE2	Protein kinase superfamily protein	Glyma.13G128200	protein metabolism
EH10	Glyma.13G263600.1	1392.55	1735.41	1049.7	0.604873	-0.725295	0.00112632	0.0171408	Glyma.13G263600.1	2.60469	3.79976	8.2976	8.82905	0.313909	0.43037	0.5fold	Glyma.13G263600.1	1	PF00069	Protein kinase domain	GO:0004672,GO:0005524,GO:0006468,GO:0016773,GO:0009103,GO:0016020	GO:protein kinase activity; GO:ATP binding; GO:protein phosphorylation; GO:phosphotransferase activity, alcohol group as acceptor; GO:lipopolysaccharide biosynthetic process; GO:membrane	AT3G14720.1	ATMPK19,MPK19	MAP kinase 19	Glyma.13G263600	protein metabolism
EH10	Glyma.13G274500.1	2782.7	4042.47	1522.93	0.376732	-1.40839	2.38566e-10	1.94739e-08	Glyma.13G274500.1	2.52231	4.82693	14.6159	16.1682	0.172573	0.298545	0.5fold	Glyma.13G274500.1	5	PF00069	Protein kinase domain	GO:0004672,GO:0005524,GO:0006468	GO:protein kinase activity; GO:ATP binding; GO:protein phosphorylation	AT3G15220.1	No Hit	Protein kinase superfamily protein	Glyma.13G274500	protein metabolism
EH10	Glyma.13G296400.1	1159.53	1506.84	812.222	0.539023	-0.891582	8.46537e-05	0.00200435	Glyma.13G296400.1	1.49078	2.27437	5.63395	5.61501	0.264606	0.405052	0.5fold	Glyma.13G296400.1	2	PF00069	Protein kinase domain	GO:0004672,GO:0005524,GO:0006468	GO:protein kinase activity; GO:ATP binding; GO:protein phosphorylation	AT1G53050.1	No Hit	Protein kinase superfamily protein	Glyma.13G296400	protein metabolism
EH10	Glyma.13G313500.1	1606.66	2058.63	1154.7	0.560907	-0.834167	0.000203557	0.00422891	Glyma.13G313500.1	1.57006	2.50164	5.2756	6.37605	0.297609	0.392349	0.5fold	Glyma.13G313500.1	1	PF00069	Protein kinase domain	GO:0004672,GO:0005524,GO:0006468	GO:protein kinase activity; GO:ATP binding; GO:protein phosphorylation	AT3G44200.1	ATNEK6,IBO1,NEK6	NIMA (never in mitosis, gene A)-related 6	Glyma.13G313500	protein metabolism
EH10	Glyma.14G111900.1	469.736	597.957	341.515	0.571137	-0.808091	0.00119015	0.0178941	Glyma.14G111900.1	0.897704	1.27344	3.01219	3.15251	0.298024	0.403944	0.5fold	Glyma.14G111900.1	8	PF00069	Protein kinase domain	GO:0004672,GO:0005524,GO:0006468	GO:protein kinase activity; GO:ATP binding; GO:protein phosphorylation	AT2G25220.1	No Hit	Protein kinase superfamily protein	Glyma.14G111900	protein metabolism
EH10	Glyma.14G176700.1	277.814	354.764	200.864	0.56619	-0.820641	0.00294412	0.0369461	Glyma.14G176700.1	0.678428	0.956797	2.18093	2.50686	0.311073	0.381672	0.5fold	Glyma.14G176700.1	1	PF00069	Protein kinase domain	GO:0004672,GO:0005524,GO:0006468	GO:protein kinase activity; GO:ATP binding; GO:protein phosphorylation	AT1G78290.2	SNRK2-8,SNRK2.8,SRK2C	Protein kinase superfamily protein	Glyma.14G176700	protein metabolism
EH10	Glyma.15G172600.1	379.062	577.445	180.679	0.312894	-1.67626	4.30658e-10	3.40254e-08	Glyma.15G172600.1	0.377908	0.626884	2.34598	2.78905	0.161088	0.224766	0.5fold	Glyma.15G172600.1	4	PF00069	Protein kinase domain	GO:0004672,GO:0005524,GO:0006468	GO:protein kinase activity; GO:ATP binding; GO:protein phosphorylation	AT4G29810.1	ATMKK2,MK1,MKK2	MAP kinase kinase 2	Glyma.15G172600	protein metabolism
EH10	Glyma.15G240700.1	1795.94	2186.88	1405	0.642466	-0.638307	0.00307763	0.0382802	Glyma.15G240700.1	3.62176	4.69411	9.91212	11.2635	0.365387	0.416756	0.5fold	Glyma.15G240700.1	2	PF00069	Protein kinase domain	GO:0004672,GO:0005524,GO:0006468,GO:0016773,GO:0009103,GO:0016020	GO:protein kinase activity; GO:ATP binding; GO:protein phosphorylation; GO:phosphotransferase activity, alcohol group as acceptor; GO:lipopolysaccharide biosynthetic process; GO:membrane	AT3G14720.1	ATMPK19,MPK19	MAP kinase 19	Glyma.15G240700	protein metabolism
EH10	Glyma.16G074300.1	4462.47	5421.84	3503.11	0.646112	-0.630144	0.00321978	0.0396037	Glyma.16G074300.1	9.57719	14.9972	30.692	30.4095	0.312042	0.493175	0.5fold	Glyma.16G074300.1	1	PF00069	Protein kinase domain	GO:0004672,GO:0005524,GO:0006468	GO:protein kinase activity; GO:ATP binding; GO:protein phosphorylation	AT4G19110.1	No Hit	Protein kinase superfamily protein	Glyma.16G074300	protein metabolism
EH10	Glyma.17G102900.1	410.397	593.117	227.677	0.383865	-1.38133	1.66711e-07	8.30246e-06	Glyma.17G102900.1	0.351435	0.615306	1.76914	2.23907	0.198647	0.274804	0.5fold	Glyma.17G102900.1	6	PF00069	Protein kinase domain	GO:0004672,GO:0005524,GO:0006468	GO:protein kinase activity; GO:ATP binding; GO:protein phosphorylation	AT1G18670.1	IBS1	Protein kinase superfamily protein	Glyma.17G102900	protein metabolism
EH10	Glyma.18G106800.1	5185.77	6362.07	4009.48	0.630216	-0.666081	0.00246301	0.0321795	Glyma.18G106800.1	7.43294	13.6073	24.8501	28.048	0.299111	0.485143	0.5fold	Glyma.18G106800.1	2	PF00069	Protein kinase domain	GO:0004672,GO:0005524,GO:0006468,GO:0016773,GO:0009103,GO:0016020	GO:protein kinase activity; GO:ATP binding; GO:protein phosphorylation; GO:phosphotransferase activity, alcohol group as acceptor; GO:lipopolysaccharide biosynthetic process; GO:membrane	AT2G42880.1	ATMPK20,MPK20	MAP kinase 20	Glyma.18G106800	protein metabolism
EH10	Glyma.19G143000.1	1646.18	2369.11	923.259	0.389707	-1.35954	3.9738e-09	2.73074e-07	Glyma.19G143000.1	1.28233	2.92038	7.61459	9.15143	0.168404	0.319117	0.5fold	Glyma.19G143000.1	2	PF00069	Protein kinase domain	GO:0004672,GO:0005524,GO:0006468	GO:protein kinase activity; GO:ATP binding; GO:protein phosphorylation	AT3G20860.1	ATNEK5,NEK5	NIMA-related kinase 5	Glyma.19G143000	protein metabolism
EH10	Glyma.19G159100.1	424.521	529.535	319.507	0.603372	-0.728881	0.00434005	0.0494896	Glyma.19G159100.1	0.762147	1.22251	2.80032	2.46982	0.272164	0.494978	0.5fold	Glyma.19G159100.1	2	PF00069	Protein kinase domain	GO:0004672,GO:0005524,GO:0006468	GO:protein kinase activity; GO:ATP binding; GO:protein phosphorylation	AT3G63280.1	ATNEK4,NEK4	NIMA-related kinase 4	Glyma.19G159100	protein metabolism
EH10	Glyma.20G067600.1	919.876	1160.58	679.169	0.585197	-0.773005	0.00114286	0.0173389	Glyma.20G067600.1	1.20387	2.24277	4.60173	4.71215	0.261613	0.475955	0.5fold	Glyma.20G067600.1	6	PF00069	Protein kinase domain	GO:0004672,GO:0005524,GO:0006468	GO:protein kinase activity; GO:ATP binding; GO:protein phosphorylation	AT4G24100.1	No Hit	Protein kinase superfamily protein	Glyma.20G067600	protein metabolism
EH10	Glyma.20G114300.1	2897.84	3852.15	1943.54	0.504535	-0.986972	1.16903e-05	0.000370112	Glyma.20G114300.1	2.46173	5.47713	12.027	12.4712	0.204683	0.439182	0.5fold	Glyma.20G114300.1	5	PF00069	Protein kinase domain	GO:0004672,GO:0005524,GO:0006468	GO:protein kinase activity; GO:ATP binding; GO:protein phosphorylation	AT3G25840.1	No Hit	Protein kinase superfamily protein	Glyma.20G114300	protein metabolism
EH10	Glyma.U025600.1	579.181	731.321	427.041	0.583932	-0.776129	0.00150175	0.0216288	Glyma.U025600.1	0.916675	1.37762	2.9465	3.39317	0.311106	0.405999	0.5fold	Glyma.U025600.1	15	PF00069	Protein kinase domain	GO:0004672,GO:0005524,GO:0006468	GO:protein kinase activity; GO:ATP binding; GO:protein phosphorylation	AT3G15220.1	No Hit	Protein kinase superfamily protein	Glyma.U025600	protein metabolism
EH10	Glyma.07G051000.1	306.653	420.01	193.295	0.460216	-1.11962	2.18065e-05	0.000627216	Glyma.07G051000.1	0.698654	0.704301	2.46909	2.63615	0.28296	0.26717	0.5fold	Glyma.07G051000.1	2	PF00069,PF03822	Protein kinase domain; NAF domain	GO:0004672,GO:0005524,GO:0006468,GO:0007165	GO:protein kinase activity; GO:ATP binding; GO:protein phosphorylation; GO:signal transduction	AT1G01140.1	CIPK9,PKS6,SnRK3.12	CBL-interacting protein kinase 9	Glyma.07G051000	protein metabolism
EH10	Glyma.01G191300.1	240.401	343.935	136.867	0.397943	-1.32937	3.97561e-06	0.000144083	Glyma.01G191300.1	0.650784	0.735816	1.92197	3.864	0.338602	0.190429	0.5fold	Glyma.01G191300.1	1	PF00481	Protein phosphatase 2C	GO:0003824	GO:catalytic activity	AT4G33920.1	No Hit	Protein phosphatase 2C family protein	Glyma.01G191300	protein metabolism
EH10	Glyma.03G043100.1	249.051	330.374	167.729	0.507693	-0.977972	0.000835149	0.0134925	Glyma.03G043100.1	1.3672	2.42173	4.884	6.98655	0.279934	0.346628	0.5fold	Glyma.03G043100.1	1	PF00481	Protein phosphatase 2C	GO:0003824	GO:catalytic activity	AT1G79630.1	No Hit	Protein phosphatase 2C family protein	Glyma.03G043100	protein metabolism
EH10	Glyma.03G043700.1	261.629	349.657	173.601	0.496489	-1.01017	0.000508583	0.00905309	Glyma.03G043700.1	1.41958	2.63308	5.34492	7.58402	0.265595	0.347187	0.5fold	Glyma.03G043700.1	1	PF00481	Protein phosphatase 2C	GO:0003824	GO:catalytic activity	AT1G79630.2	No Hit	Protein phosphatase 2C family protein	Glyma.03G043700	protein metabolism
EH10	Glyma.03G044100.1	190.807	256.412	125.201	0.488279	-1.03422	0.000855134	0.0137577	Glyma.03G044100.1	0.998029	1.67793	3.82687	4.92837	0.260795	0.340464	0.5fold	Glyma.03G044100.1	1	PF00481	Protein phosphatase 2C	GO:0003824	GO:catalytic activity	AT1G79630.2	No Hit	Protein phosphatase 2C family protein	Glyma.03G044100	protein metabolism
EH10	Glyma.03G233500.1	1673.81	2521.12	826.498	0.327829	-1.60898	3.17111e-12	3.31497e-10	Glyma.03G233500.1	1.56348	3.70034	12.1934	12.6745	0.128223	0.291952	0.5fold	Glyma.03G233500.1	3	PF00481	Protein phosphatase 2C	GO:0003824	GO:catalytic activity	AT5G27930.1	No Hit	Protein phosphatase 2C family protein	Glyma.03G233500	protein metabolism
EH10	Glyma.04G233900.1	204.088	280.388	127.788	0.455754	-1.13367	5.28602e-05	0.00134652	Glyma.04G233900.1	0.689753	0.467453	2.2749	2.13098	0.303201	0.219361	0.5fold	Glyma.04G233900.1	2	PF00481	Protein phosphatase 2C	GO:0003824	GO:catalytic activity	AT4G27800.1	PPH1,TAP38	thylakoid-associated phosphatase 38	Glyma.04G233900	protein metabolism
EH10	Glyma.10G150100.1	281.603	403.467	159.738	0.395915	-1.33674	1.41697e-06	5.71216e-05	Glyma.10G150100.1	0.631695	0.833639	2.90165	3.14198	0.217702	0.265323	0.5fold	Glyma.10G150100.1	1	PF00481	Protein phosphatase 2C	GO:0003824	GO:catalytic activity	AT5G27930.1	No Hit	Protein phosphatase 2C family protein	Glyma.10G150100	protein metabolism
EH10	Glyma.11G050900.1	379.234	560.154	198.315	0.354037	-1.49803	2.36463e-08	1.42113e-06	Glyma.11G050900.1	0.708842	1.01459	2.29728	5.61378	0.308557	0.180731	0.5fold	Glyma.11G050900.1	4	PF00481	Protein phosphatase 2C	GO:0003824	GO:catalytic activity	AT4G33920.1	No Hit	Protein phosphatase 2C family protein	Glyma.11G050900	protein metabolism
EH10	Glyma.12G116800.1	223.562	339.471	107.652	0.317117	-1.65691	1.17019e-08	7.37272e-07	Glyma.12G116800.1	0.619612	0.534749	2.77909	3.40861	0.222955	0.156882	0.5fold	Glyma.12G116800.1	1	PF00481	Protein phosphatase 2C	GO:0003824	GO:catalytic activity	AT4G28400.1	No Hit	Protein phosphatase 2C family protein	Glyma.12G116800	protein metabolism
EH10	Glyma.19G230600.1	1622.55	2535.12	709.973	0.280055	-1.83622	1.82885e-15	2.64905e-13	Glyma.19G230600.1	1.55203	3.23751	12.5514	14.2338	0.123654	0.227453	0.5fold	Glyma.19G230600.1	3	PF00481	Protein phosphatase 2C	GO:0003824	GO:catalytic activity	AT5G27930.1	No Hit	Protein phosphatase 2C family protein	Glyma.19G230600	protein metabolism
EH10	Glyma.20G238100.2	228.389	314.764	142.013	0.451174	-1.14824	5.82686e-05	0.00146244	Glyma.20G238100.2	0.514942	0.596894	1.97403	2.09913	0.260858	0.284352	0.5fold	Glyma.20G238100.2	3	PF00481	Protein phosphatase 2C	GO:0003824	GO:catalytic activity	AT5G27930.1	No Hit	Protein phosphatase 2C family protein	Glyma.20G238100	protein metabolism
EH10	Glyma.08G367700.1	170.44	253.343	87.5362	0.345524	-1.53314	5.44756e-06	0.000189025	Glyma.08G367700.1	0.249174	0.874592	2.0867	2.80183	0.11941	0.31215	0.5fold	Glyma.08G367700.1	1	PF01702	Queuine tRNA-ribosyltransferase	GO:0008479,GO:0006400,GO:0008616	GO:queuine tRNA-ribosyltransferase activity; GO:tRNA modification; GO:queuosine biosynthetic process	No Hit	No Hit	None	Glyma.08G367700	protein metabolism
EH10	Glyma.06G047400.1	440.19	592.892	287.488	0.484891	-1.04427	3.90546e-05	0.00103562	Glyma.06G047400.1	0.949297	1.3787	3.80266	3.96593	0.249641	0.347637	0.5fold	Glyma.06G047400.1	9	PF00450	Serine carboxypeptidase	GO:0004185,GO:0006508	GO:serine-type carboxypeptidase activity; GO:proteolysis	AT5G09640.1	SCPL19,SNG2	serine carboxypeptidase-like 19	Glyma.06G047400	protein metabolism
EH10	Glyma.13G029200.1	247.137	371.338	122.937	0.331065	-1.59482	1.77654e-07	8.8128e-06	Glyma.13G029200.1	0.250443	0.842112	2.1316	2.84413	0.117491	0.296088	0.5fold	Glyma.13G029200.1	1	PF00450	Serine carboxypeptidase	GO:0004185,GO:0006508	GO:serine-type carboxypeptidase activity; GO:proteolysis	AT3G63470.1	scpl40	serine carboxypeptidase-like 40	Glyma.13G029200	protein metabolism
EH10	Glyma.19G128200.1	244.142	334.32	153.964	0.460529	-1.11863	7.94793e-05	0.00190062	Glyma.19G128200.1	0.49637	0.684733	2.2159	1.95136	0.224004	0.350901	0.5fold	Glyma.19G128200.1	2	PF00450	Serine carboxypeptidase	GO:0004185,GO:0006508	GO:serine-type carboxypeptidase activity; GO:proteolysis	AT1G28110.1	SCPL45	serine carboxypeptidase-like 45	Glyma.19G128200	protein metabolism
EH10	Glyma.09G184300.1	236.843	317.614	156.072	0.49139	-1.02506	0.000615859	0.0105843	Glyma.09G184300.1	0.669533	1.42103	3.0797	3.57397	0.217402	0.397606	0.5fold	Glyma.09G184300.1	3	PF00464,PF00170	Serine hydroxymethyltransferase; bZIP transcription factor	GO:0003700,GO:0043565,GO:0006355,GO:0004372,GO:0006544,GO:0006563	GO:sequence-specific DNA binding transcription factor activity; GO:sequence-specific DNA binding; GO:regulation of transcription, DNA-templated; GO:glycine hydroxymethyltransferase activity; GO:glycine metabolic process; GO:L-serine metabolic process	AT3G12250.1	BZIP45,TGA6	TGACG motif-binding factor 6	Glyma.09G184300	protein metabolism
EH10	Glyma.18G249800.1	626.197	1021.16	231.235	0.226444	-2.14277	9.47449e-18	1.58469e-15	Glyma.18G249800.1	0.525211	0.697198	4.16797	4.64302	0.126011	0.150161	0.5fold	Glyma.18G249800.1	1	PF00082,PF05922,PF02225	Subtilase family; Peptidase inhibitor I9; PA domain	GO:0004252,GO:0006508,GO:0042802,GO:0043086	GO:serine-type endopeptidase activity; GO:proteolysis; GO:identical protein binding; GO:negative regulation of catalytic activity	AT2G04160.1	AIR3	Subtilisin-like serine endopeptidase family protein	Glyma.18G249800	protein metabolism
EH10	Glyma.01G006700.1	1970.82	2646.99	1294.65	0.489104	-1.03179	2.42829e-06	9.23469e-05	Glyma.01G006700.1	2.72618	4.01105	11.3363	10.9186	0.240481	0.367358	0.5fold	Glyma.01G006700.1	5	PF04253,PF04389,PF02225	Transferrin receptor-like dimerisation domain; Peptidase family M28; PA domain	GO:0008233,GO:0006508	GO:peptidase activity; GO:proteolysis	AT5G19740.1	No Hit	Peptidase M28 family protein	Glyma.01G006700	protein metabolism
EH10	Glyma.10G234500.1	861.701	1082.15	641.249	0.592567	-0.754951	0.00126382	0.0187976	Glyma.10G234500.1	0.699869	1.12534	2.47454	2.46169	0.282828	0.457141	0.5fold	Glyma.10G234500.1	2	PF12580,PF00082	Tripeptidyl peptidase II; Subtilase family	GO:0004252,GO:0006508	GO:serine-type endopeptidase activity; GO:proteolysis	AT4G20850.1	TPP2	tripeptidyl peptidase ii	Glyma.10G234500	protein metabolism
EH10	Glyma.10G102900.1	943.643	1185.51	701.777	0.591962	-0.756423	0.00152028	0.0218284	Glyma.10G102900.1	1.87169	3.62184	7.19036	7.4359	0.260306	0.487074	0.5fold	Glyma.10G102900.1	2	PF00750,PF05746	tRNA synthetases class I (R); DALR anticodon binding domain	GO:0000166,GO:0004814,GO:0005524,GO:0006420	GO:nucleotide binding; GO:arginine-tRNA ligase activity; GO:ATP binding; GO:arginyl-tRNA aminoacylation	AT4G26300.1	emb1027	Arginyl-tRNA synthetase, class Ic	Glyma.10G102900	protein metabolism
EH10	Glyma.17G231300.1	501.501	669.713	333.29	0.497662	-1.00676	5.84019e-05	0.00146537	Glyma.17G231300.1	1.06718	1.63969	4.13232	4.62503	0.258252	0.354525	0.5fold	Glyma.17G231300.1	6	PF01409	tRNA synthetases class II core domain (F)	GO:0000166,GO:0004812,GO:0005524,GO:0006418,GO:0000049,GO:0043039,GO:0005737	GO:nucleotide binding; GO:aminoacyl-tRNA ligase activity; GO:ATP binding; GO:tRNA aminoacylation for protein translation; GO:tRNA binding; GO:tRNA aminoacylation; GO:cytoplasm	AT4G39280.1	No Hit	phenylalanyl-tRNA synthetase, putative / phenylalanine--tRNA ligase, putative	Glyma.17G231300	protein metabolism
EH10	Glyma.13G237200.1	1753.49	2131.03	1375.95	0.645675	-0.631121	0.00383479	0.0451392	Glyma.13G237200.1	3.1711	4.38836	8.89562	10.1409	0.356479	0.432739	0.5fold	Glyma.13G237200.1	3	PF00089	Trypsin	GO:0004252,GO:0006508	GO:serine-type endopeptidase activity; GO:proteolysis	AT1G28320.1	DEG15	protease-related	Glyma.13G237200	protein metabolism
EH10	Glyma.13G259700.1	4083.92	5410.52	2757.32	0.509623	-0.972498	1.10803e-05	0.000353515	Glyma.13G259700.1	3.77571	7.50952	16.0862	18.7452	0.234717	0.400609	0.5fold	Glyma.13G259700.1	5	PF00443,PF01753	Ubiquitin carboxyl-terminal hydrolase; MYND finger	GO:0004221,GO:0006511	GO:ubiquitin-dependent protein catabolic process	AT1G17110.1	UBP15	ubiquitin-specific protease 15	Glyma.13G259700	protein metabolism
EH10	Glyma.10G051100.1	2679.07	3427.3	1930.83	0.563369	-0.827848	0.000839197	0.013548	Glyma.10G051100.1	3.35718	11.8473	12.4841	28.1387	0.268917	0.421031	0.5fold	Glyma.10G051100.1	1	PF00240	Ubiquitin family	GO:0005515	GO:protein binding	AT5G20620.1	UBQ4	ubiquitin 4	Glyma.10G051100	protein metabolism
EH10	Glyma.13G138600.1	3316.24	4123.85	2508.63	0.608322	-0.717092	0.00262221	0.0337816	Glyma.13G138600.1	7.5079	17.2983	17.6685	45.8326	0.424931	0.377423	0.5fold	Glyma.13G138600.1	1	PF00240	Ubiquitin family	GO:0005515	GO:protein binding	AT5G20620.1	UBQ4	ubiquitin 4	Glyma.13G138600	protein metabolism
EH10	Glyma.19G167900.8	1038.19	1302.13	774.244	0.594597	-0.750015	0.00171986	0.024112	Glyma.19G167900.8	1.1523	2.29487	4.12309	4.99621	0.279475	0.459322	0.5fold	Glyma.19G167900.8	8	PF10440,PF00856,PF05033	Ubiquitin-binding WIYLD domain; SET domain; Pre-SET motif	GO:0005515,GO:0008270,GO:0018024,GO:0034968,GO:0005634	GO:protein binding; GO:zinc ion binding; GO:histone-lysine N-methyltransferase activity; GO:histone lysine methylation; GO:nucleus	AT5G43990.2	SDG18,SUVR2	SET-domain containing protein lysine methyltransferase family protein	Glyma.19G167900	protein metabolism
EH10	Glyma.07G196500.1	4052.43	6757.36	1347.49	0.199411	-2.32618	8.77739e-26	2.40151e-23	Glyma.07G196500.1	1.80364	2.5848	17.8185	17.8297	0.101223	0.144971	0.5fold	Glyma.07G196500.1	1	PF00179	Ubiquitin-conjugating enzyme	GO:0016881	GO:acid-amino acid ligase activity	AT2G33770.1	ATUBC24,PHO2,UBC24	phosphate 2	Glyma.07G196500	protein metabolism
EH10	Glyma.13G179600.1	5485.51	8871.53	2099.49	0.236655	-2.07914	8.77862e-22	1.91675e-19	Glyma.13G179600.1	4.06377	5.27879	33.6864	30.8323	0.120635	0.17121	0.5fold	Glyma.13G179600.1	2	PF00179	Ubiquitin-conjugating enzyme	GO:0016881	GO:acid-amino acid ligase activity	AT2G33770.1	ATUBC24,PHO2,UBC24	phosphate 2	Glyma.13G179600	protein metabolism
EH10	Glyma.13G239100.1	611.64	937.263	286.018	0.305163	-1.71235	6.22062e-12	6.27349e-10	Glyma.13G239100.1	0.350712	0.58664	2.3154	2.59146	0.151469	0.226374	0.5fold	Glyma.13G239100.1	1	PF00179	Ubiquitin-conjugating enzyme	GO:0016881	GO:acid-amino acid ligase activity	AT2G33770.1	ATUBC24,PHO2,UBC24	phosphate 2	Glyma.13G239100	protein metabolism
EH10	Glyma.17G032800.1	1424.22	1767.3	1081.14	0.611749	-0.708988	0.00264787	0.0340379	Glyma.17G032800.1	3.83079	7.6459	12.3805	17.138	0.309421	0.446138	0.5fold	Glyma.17G032800.1	1	PF00179	Ubiquitin-conjugating enzyme	GO:0016881	GO:acid-amino acid ligase activity	AT3G17000.1	UBC32	ubiquitin-conjugating enzyme 32	Glyma.17G032800	protein metabolism
EH10	Glyma.08G287700.1	202.838	278.819	126.858	0.454983	-1.13611	0.000228159	0.0046421	Glyma.08G287700.1	1.0783	2.11503	5.2218	5.82977	0.206499	0.362798	0.5fold	Glyma.08G287700.1	1	PF02902	Ulp1 protease family, C-terminal catalytic domain	GO:0008234,GO:0006508	GO:cysteine-type peptidase activity; GO:proteolysis	AT1G60220.1	OTS1,ULP1D	UB-like protease 1D	Glyma.08G287700	protein metabolism
[truncated: 768 more rows]

## Sheet: EH25 733 Glymas
EH25 Stage	id	baseMean	baseMeanA	baseMeanB	foldChange	log2FoldChange	pval	padj	Model	R168_UC7EH25.R1.PF.fastq.rpkm_RPKMs	R172_UC7EH25R2.R1.PF.fastq.rpkm_RPKMs	R166_UC413EH25.R1.PF.fastq.rpkm_RPKMs	R170_UC413EH25R2.R1.PF.fastq.rpkm_RPKMs	R168/R166	R172/R170	RPKM FC catetory	Final Category	Model	Splice_Count	PFAM_number	best_arabidopsis_TAIR10_hit_defline	Gene_Ontology_number	Gene_Ontology_Annotation	best_arabidopsis TAIR10_hit_name	best_arabidopsis_TAIR10_hit_symbol		Model core number	Category
[truncated: 733 more rows]

[truncated: 1 more sheets:  EH50 1334 Glymas]
