# Supplementary material for: Overexpression of an ethylene-forming ACC oxidase (ACO) gene precedes the Minute Hilum seed coat phenotype in Glycine max
Source: BMC Genomics. 2020 Oct 16;21:716. doi: 10.1186/s12864-020-07130-8 (PMC7566151; doi:10.1186/s12864-020-07130-8)
Supplement: Supplementary file 4 — Additional file 4. Selected Glyma models of differentially expressed cell-wall protein or related genes in the three stages of development. [file 12864_2020_7130_MOESM4_ESM.xlsx]

## Sheet: Additional File 4
Additional file 4: Selected Glyma models of differentially expressed cell-wall protein or related genes in the three stages of development.
Several gibberellin-regulated extensin genes that were in the hormone related categroy orignially are also shown.
Full data of all the cell wall and hormone categories are shown in Additional File 2.
Red font denotes the highly expressed SbPRP3 gene.
Stage	Glyma model	UC7_R176	UC7_R180	AVE_UC7	UC413_R174	UC413_R179	AVE_UC413	UC413/UC7 fold change	Gene	Category	Best_Arab. annotation
EH10 Stage: Overexpressed in the minute hilum isoline, UC413
EH10	Glyma.08G149300.1	0.4	0.64	0.52	2.11	1.71	1.91	0.27	GH28	Cell wall	Glycosyl hydrolases family 28
EH10	Glyma.08G285400.1	5.11	8.24	6.68	18.56	19.69	19.13	0.35	GH28	Cell wall	Glycosyl hydrolases family 28
EH10	Glyma.16G033000.1	1.63	2.6	2.12	5.66	5.78	5.72	0.37	GH28	Cell wall	Glycosyl hydrolases family 28
EH10	Glyma.04G167800.1	2.57	2.15	2.36	7.99	6.41	7.2	0.33	EXPA15	Cell wall	Expansin A15
EH10	Glyma.04G222100.1	2.9	5.26	4.08	15.84	14.93	15.39	0.27	EXPA8	Cell wall	Expansin A8
EH10	Glyma.06G143300.1	1.89	3.39	2.64	8.85	7.23	8.04	0.33	EXPA8	Cell wall	Expansin A8
EH10	Glyma.06G294500.1	1.69	2.45	2.07	5.97	5.3	5.64	0.37	EXPB3	Cell wall	Expansin B3
EH10	Glyma.07G229000.1	1.68	2.54	2.11	19.46	17.39	18.43	0.12	EXPA15	Cell wall	Expansin A15
EH10	Glyma.13G336600.1	1.21	1.44	1.33	17.43	10.3	13.87	9.6x10-2	EXPA4	Cell wall	Expansin A4
EH10	Glyma.14G068000.1	2.5	4.61	3.56	9.41	9.72	9.57	0.37	EXPA4	Cell wall	Expansin A4
EH10	Glyma.15G037700.1	0.38	0.48	0.43	5.71	3.41	4.56	9.4x10-2	EXPA4	Cell wall	Expansin A4
EH10	Glyma.17G101400.4	0.2	0.59	0.4	2.17	1.3	1.74	0.23	EXPA15	Cell wall	Expansin A15
EH10	Glyma.18G054000.1	4.39	4.18	4.29	12.3	10.28	11.29	0.38	EXPA8	Cell wall	Expansin A8
EH10	Glyma.20G033900.1	5.62	9.43	7.53	28.75	26.88	27.82	0.27	EXPA15	Cell wall	Expansin A15
EH10	Glyma.02G248500.1	1.71	2.83	2.27	10.62	9.11	9.87	0.23	EXPA4	Cell wall	Expansin A4
EH10	Glyma.06G195000.1	5.97	5.74	5.86	17.21	15.83	16.52	0.36	EXPA15	Cell wall	Expansin A15
EH10	Glyma.15G026700.1	1.34	1.05	1.2	7.13	3.1	5.12	0.23	EXPA6	Cell wall	Expansin A6
EH10	Glyma.11G160000.1	6.98	5.96	6,47	21.33	17.42	19.38	0.33	EXPA8	Cell wall	Expansin A8
EH10	Glyma.04G191100.1	0.8	1.74	1.27	3.98	4.97	4.48	0.28	PL	Cell wall	Pectin lyase
EH10	Glyma.05G044000.1	1	2.17	1.59	6.79	8.1	7.45	0.21	PL	Cell wall	Pectin lyase
EH10	Glyma.05G114000.1	0.02	0.02	0.02	9.36	5.82	7.59	2.6x10-3	PL	Cell wall	Pectin lyase
EH10	Glyma.17G126500.1	2.89	5.46	4.18	10.86	12.47	11.67	0.36	PL	Cell wall	Pectin lyase
EH10	Glyma.19G053800.1	0.01	0.01	0.01	5.77	3.97	4.87	2x10-3	PL	Cell wall	Pectin lyase
EH10	Glyma.01G006800.1	0.36	0.76	0.56	1.55	2.23	1.89	0.3	PL	Cell wall	Pectin lyase
EH10	Glyma.03G227600.1	0.57	0.83	0.7	2.56	2.33	2.45	0.27	PAE	Cell wall	Pectinacetylesterase
EH10	Glyma.10G142100.1	4.67	4.96	4.82	13.2	14.06	13.63	0.35	PAE	Cell wall	Pectinacetylesterase
EH10	Glyma.16G107300.1	13.52	23.68	18.6	45.93	51.72	48.83	0.38	PAE	Cell wall	Pectinacetylesterase
EH10	Glyma.16G107500.1	155.89	214.33	185.11	462.65	486.26	474.46	0.39	PAE	Cell wall	Pectinacetylesterase
EH10	Glyma.19G224500.1	0.76	0.92	0.84	3.16	3.4	3.28	0.26	PAE	Cell wall	Pectinacetylesterase
EH10	Glyma.20G090500.1	1.78	2.69	2.24	7.46	8.88	8.17	0.27	PAE	Cell wall	Pectinacetylesterase
EH10	Glyma.10G142100.1	4.67	4.96	4.82	13.2	14.06	13.63	0.35	PAE	Cell wall	PECTIN ACETYLESTERASE
EH10	Glyma.18G301600.1	3.33	4.5	3.92	10.19	10.44	10.32	0.38	HRGPs	Cell wall	Hydroxyproline-rich glycoprot.
EH10	Glyma.01G019500.1	0.99	0.86	0.93	6.71	4.09	5.4	0.17	HRGPs	Cell wall	Hydroxyproline-rich glycoprot.
EH10	Glyma.02G217900.1	0.52	0.5	0.51	1.69	2.34	2.02	0.25	HRGPs	Cell wall	Hydroxyproline-rich glycoprot.
EH10	Glyma.15G186500.1	1.81	1.83	1.82	5.09	6.04	5.57	0.33	HRGPs	Cell wall	Hydroxyproline-rich glycoprot.
EH10	Glyma.18G153800.1	0.41	0.78	0.6	2.84	3.2	3.02	0.2	HRGPs	Cell wall	Hydroxyproline-rich glycoprot.
EH10	Glyma.20G185300,1	1.72	2.72	2.22	6.4	6.01	6.21	0.36	HRGPs	Cell wall	Hydroxyproline-rich glycoprot.
EH10	Glyma.09G093000.1	0.81	0.94	0.88	12.83	8.08	10.46	8.4x10-2	SbPRP2	Cell wall	SbPRP2 (Hong et al., 1990)
EH10	Glyma.02G245600.1	0.04	0.02	0.03	3.15	2.88	3.02	1x10-2	Ext	Hormone/CW	Gibb. reg.; EXTENSIN, PRP
EH10	Glyma.15G199700.1	0.28	0.3	0.29	6.53	4.57	5.55	5.2x10-2	Ext	Cell wall	EXTENSIN-like protein repeat
EH10 stage: Overexpressed in standard line, UC7.
EH10	Glyma.04G179500.1	5.16	24.43	14.8	1.59	2.42	2.01	7.36	Ext	Hormone/CW	Gibb. reg.; EXTENSIN, PRP
EH10	Glyma.06G185300.1	1.32	4.77	3.05	0.37	0.49	0.43	7.09	Ext	Hormone/CW	Gibb. reg.; EXTENSIN, PRP
EH10	Glyma.14G087200.1	18.91	43.2	31.06	9.4	12.53	10.97	2.83	Ext	Hormone/CW	Gibb. reg.; EXTENSIN, PRP
EH10	Glyma.10G129900.1	1.1	1.96	1.53	0	0	0	NA	HRGPs	Cell wall	Hydroxyproline-rich glycoprot one
EH25 stage: Overexpressed in the minute hilum line, UC413
Stage	Glyma model	R176	R180	Mean	R174	R179	Mean	Fold dif.	Gene	Category	Best_Arab. annotation
EH25	Glyma.07G229000.1	1.71	1.58	1.65	10.87	12.79	11.83	0.14	EXPA15	Cell wall	Expansin A15
EH25	Glyma.13G336600.1	1.67	1.36	1.52	10.84	11.15	11	0.14	EXPA4	Cell wall	Expansin A4
EH25	Glyma.15G037700.1	0.49	0.48	0.49	3.95	3.67	3.81	0.13	EXPA4	Cell wall	Expansin A4
EH25	Glyma.17G101400.1	1.14	0.25	0.7	3.06	2.49	2.78	0.25	EXPA15	Cell wall	Expansin A15
EH25	Glyma.20G033900.1	7.89	6.78	7.34	25.62	21.15	23.39	0.31	EXPA15	Cell wall	Expansin A15
EH25	Glyma.02G248500.1	2.93	2.32	2.63	7.23	8.14	7.69	0.34	EXPA4	Cell wall	Expansin A4
EH25	Glyma.15G026700.1	1.99	1.58	1.78	6.04	4.26	5.15	0.35	EXPA6	Cell wall	Expansin A6
EH25	Glyma.06G183400.1	4.04	2.91	3.48	9.08	6.45	7.77	0.45	PGL2	Cell wall	polygalacturonase 2
EH25	Glyma.11G124500.1	0.29	0.03	0.16	2.79	5.85	4.32	3.7x10-2	YLD1	Cell wall	Chitinase class 1 (Yeildin)
EH25	Glyma.09G126200.1	0.66	0.03	0.35	2.27	3.17	2.72	0.13	YLD	Cell wall	Chitinase
EH25	Glyma.16G173000.1	1.96	0.13	1.05	13.37	24.77	19.07	5.5x10-2	YLD	Cell wall	Chitinase
EH25	Glyma.05G114000.1	0.01	0.02	0.02	2.68	9.46	6.07	3.3x10-3	PL	Cell wall	Pectin lyase
EH25	Glyma.19G053800.1	0.01	0.01	0.01	1.52	5.84	3.68	2.7x10-3	PL	Cell wall	Pectin lyase
EH25	Glyma.01G019500.1	1.52	3.26	2.39	4.94	7.27	6.11	0.39	HRGPs	Cell wall	Hydroxyproline-rich glycoprot.
EH25	Glyma.15G186500.1	1.42	2.78	2.1	3,68	6.65	5.17	0.41	HRGPs	Cell wall	Hydroxyproline-rich glycoprot.
EH25	Glyma.20G185300.1	1,86	2.37	2.12	4.59	5.36	4.98	0.43	HRGPs	Cell wall	Hydroxyproline-rich glycoprot.
EH25	Glyma.04G057900.1	2.11	1.53	1.82	4.7	4.07	4.39	0.41	HRGPs	Cell wall	Hydroxyproline-rich glycoprot.
EH25	Glyma.06G058600.1	0.97	0.69	0.83	2.17	2.65	2.41	0.34	HRGPs	Cell wall	Hydroxyproline-rich glycoprot.
EH25	Glyma.02G245600.1	0.01	0.04	0.03	1.3	2.35	1.83	0.02	Ext	Hormone/CW	Gibb. reg.; EXTENSIN, PRP
EH25 stage: Overexpressed in the standard line UC7
EH25	Glyma.04G179500.1	4.1	5.4	4.75	0.95	0.9	0.93	5.11	Ext	Hormone/CW	Gibb. reg.; EXTENSIN, PRP
EH50 stage: Overexpressed in the minute hilum isoline, UC413
Stage	Glyma model	R176	R180	Mean	R174	R179	Mean	Fold dif.	Gene	Category	Best_Arab. annotation
EH50	Glyma.11G124500.1	0.09	0.21	0.15	10.56	5.47	8.02	1.8x10-2	YLD1	Cell wall	Chitinase class 1
EH50	Glyma.13G103100.1	66.67	55.74	61.21	166.72	119.72	143.22	0.43	GH16	Cell wall	Glycosyl hydrolases family 16
EH50	Glyma.09G126200.1	0.1	0.11	0.11	1.55	2.09	1.82	6x10-2	YLDA	Cell wall	Chitinase A
EH50	Glyma.16G173000.1	1.09	0.78	0.94	27.71	15.73	21.72	4x10-2	YLDA	Cell wall	Chitinase A
EH50	Glyma.05G114000.1	0.02	0.05	0.04	6.44	5.67	6.06	6.6x10-3	PL	Cell wall	Pectin lyase
EH50	Glyma.19G053800.1	0.01	0.02	0.02	3.91	3.28	3.6	5.6x10-3	PL	Cell wall	Pectin lyase
EH50	Glyma.03G227600.1	1.96	2.01	1.99	4.28	4.74	4.51	0.44	PAE	Cell wall	Pectinacetylesterase
EH50	Glyma.19G224500.1	2.72	2.71	2.72	6.58	6.95	6.77	0.4	PAE	Cell wall	Pectinacetylesterase
EH50	Glyma.04G167800.1	6.62	5.64	6.13	16.78	12.44	14.61	0.42	ExpA15	Cell wall	Expansin A15
EH50	Glyma.07G229000.1	1.58	1.78	1.68	4.52	3.54	4.03	0.42	ExpA15	Cell wall	Expansin A15
EH50	Glyma.13G336600.1	0.72	0.79	0.76	4.22	3.19	3.71	0.21	ExpA4	Cell wall	Expansin A4
EH50	Glyma.06G195000.1	14.09	13.34	13.72	41.95	28.47	35.21	0.39	ExpA15	Cell wall	Expansin A15
EH50	Glyma.04G057900.1	0.95	1.13	1.04	3.03	4.18	3.61	0.29	HRGPs	Cell wall	Hydroxyproline-rich glycoprot.
EH50	Glyma.06G058600.1	0.49	0.68	0.59	1.89	3.1	2.5	0.24	HRGPs	Cell wall	Hydroxyproline-rich glycoprot.
EH50	Glyma.09G093000.1	23.28	16.33	19.81	82.62	46.22	64.42	0.31	SbPRP2	Cell wall	SbPRP2 (Hong et al., 1990)
EH50	Glyma.15G199700.1	3.31	3.38	3.35	13.71	10.86	12.29	0.27	Ext	Cell wall	EXTENSIN-like protein repeat
EH50 stage: Overexpressed in the standard line, UC7
EH50	Glyma.10G129900.1	3.17	1.38	2.28	0	0	0	NA	HRGPs	Cell wall	Hydroxyproline-rich glycoprot.
EH50	Glyma.13G305400.1	2.79	3.15	2.97	1.1	1.54	1.32	2.25	PRP	Cell wall	Proline-rich family protein
EH50	Glyma.04G179500.1	7.82	4.27	6.05	0.43	0.79	0.61	9.92	Ext	Cell wall	Gibb. reg.; EXTENSIN, PRP
EH50	Glyma.11G154900.1	1234.57	776.96	1005.77	287.96	287.97	287.97	3.49	SbPRP3	Cell wall	EXTENSIN-like prot. (Hong et al.1990)
EH50	Glyma.13G178700.1	11.83	7.5	9.67	2.47	2.26	2.37	4.08	Ext	Cell wall	Extensin family protein
EH50	Glyma.16G053200.1	4.79	3.04	3.92	1.18	1.08	1.13	3.47	Ext	Cell wall	Extensin family protein
EH50	Glyma.19G034900.1	18.12	19.64	18.88	4.88	8.99	6.94	2.72	Ext	Cell wall	Extensin family protein
EH50	Glyma.19G096200.1	3.99	2.65	3.32	0.83	0.92	0.88	3.77	Ext	Cell wall	Extensin family protein
