# Supplementary material for: Overexpression of an ethylene-forming ACC oxidase (ACO) gene precedes the Minute Hilum seed coat phenotype in Glycine max
Source: BMC Genomics. 2020 Oct 16;21:716. doi: 10.1186/s12864-020-07130-8 (PMC7566151; doi:10.1186/s12864-020-07130-8)
Supplement: Supplementary file 8 — Additional file 8. Comparison of RPKMs for 11 Glyma models annotated as ACO genes in Williams. [file 12864_2020_7130_MOESM8_ESM.xlsx]

## Sheet: Explanation
Additional file 8. Comparison of RPKMs for 11 Glyma models annotated as ACO genes in Williams.
Three worksheets entitled:
Additional File 8a. Comparison of RPKMs for 11 Glyma models annotated as ACO genes in stages of the extended hilum region or in whole seec coats of immature seed of either UC7 or UC413 isolines.
Additional File 8b. RPKMs data from the cultivar Williams (ii R T Mi g) for 11 ACO genes in 39 different developmental stages and tissues representing immature seeds and cotyledons, germinating cotyledons, and roots and leaves.
Additional File 8c. Information on our 39 previously published RNA-Seq libraries and accession numbers representing different tissues and stages of immature seed development, young seedling cotyledons, roots, and leaves from the cultivar Williams with standard Mi genotype.

## Sheet: File 8a RNA Seq of ACO Glymas
Additional File 8a. Comparison of RPKMs for 11 Glyma models annotated as ACO genes in stages of the extended hilum region or in whole seec coats of immature seed of either UC7 or UC413 isolines.
Glyma models are from the Wm82.a2 genome.
Note: For the EH10, EH25, and EH50 samples of each genotype (UC7 and UC413) the average of two RNA-Seq replicate values is shown.
Genotype	UC7 (Mi) Extended Hilum				UC413 (mi) Extended Hilum				UC7 (Mi) Whole Seed Coat			UC413 (mi) Whole Seed Coat			Splice_Count	PFAM_number	PFAM_Annotation	Gene_Ontology_number	Gene_Ontology_Annotation	best_arabidopsis TAIR10_hit_name	best_arabidopsis_TAIR10_hit_symbol	best_arabidopsis_TAIR10_hit_defline
Model	EH10 Ave_UC7	EH25 Ave_UC7	EH50 Ave_UC7	EH100_UC7	EH10 Ave_UC413	EH25UC413	EH50_UC413	EH100_R133_UC413EH100	WS10_R177_UC7WS10	WS25_R169_UC7WS25	WS50_R132_UC7WS50	WS10_R175_UC413WS10	WS25_R167_UC413WS25	WS50_R135_UC413WS50	Splice_Count	PFAM_number	PFAM_Annotation	Gene_Ontology_number	Gene_Ontology_Annotation	best_arabidopsis TAIR10_hit_name	best_arabidopsis_TAIR10_hit_symbol	best_arabidopsis_TAIR10_hit_defline
Glyma.09G008400.1	0.0255939	0.091915	0.0478201	0	163.156	134.737	153.804	33.5808	0.0532246	0.11508	0.00583828	42.8679	53.31	62.1584	1	PF03171	2OG-Fe(II) oxygenase superfamily	GO:0016491,GO:0016706,GO:0055114	GO:oxidoreductase activity; GO:oxidoreductase activity, acting on paired donors, with incorporation or reduction of molecular oxygen, 2-oxoglutarate as one donor, and incorporation of one atom each of oxygen into both donors; GO:oxidation-reduction process	AT1G05010.1	ACO4,EAT1,EFE	ethylene-forming enzyme
Glyma.15G112700.1	0.0287393	0.0667764	0.0667423	0	65.8422	61.3095	54.1622	7.83633	0.0554423	0.0973988	0.0182446	11.3883	22.371	17.2808	1	PF03171	2OG-Fe(II) oxygenase superfamily	GO:0016491,GO:0016706,GO:0055114	GO:oxidoreductase activity; GO:oxidoreductase activity, acting on paired donors, with incorporation or reduction of molecular oxygen, 2-oxoglutarate as one donor, and incorporation of one atom each of oxygen into both donors; GO:oxidation-reduction process	AT1G05010.1	ACO4,EAT1,EFE	ethylene-forming enzyme
Glyma.02G268000.1	0.393809	44.7	11.4979	6.87444	6.91969	5.37648	7.59342	7.83704	0.237665	91.1543	0.935151	1.37714	4.92064	2.1714	5	PF03171	2OG-Fe(II) oxygenase superfamily	GO:0016491,GO:0016706,GO:0055114	GO:oxidoreductase activity; GO:oxidoreductase activity, acting on paired donors, with incorporation or reduction of molecular oxygen, 2-oxoglutarate as one donor, and incorporation of one atom each of oxygen into both donors; GO:oxidation-reduction process	AT1G05010.1	ACO4,EAT1,EFE	ethylene-forming enzyme
Glyma.14G049500.1	0.285606	19.3706	5.85381	3.71973	3.13434	2.19189	3.78907	3.99247	0.172576	39.5356	0.784738	0.600157	2.18635	1.38677	2	PF03171	2OG-Fe(II) oxygenase superfamily	GO:0016491,GO:0016706,GO:0055114	GO:oxidoreductase activity; GO:oxidoreductase activity, acting on paired donors, with incorporation or reduction of molecular oxygen, 2-oxoglutarate as one donor, and incorporation of one atom each of oxygen into both donors; GO:oxidation-reduction process	AT1G05010.1	ACO4,EAT1,EFE	ethylene-forming enzyme
Glyma.07G264200.1	14.0146	16.0763	25.4703	19.013	11.6979	12.4434	11.4416	11.2922	9.98839	7.46642	8.12588	7.07156	3.93565	6.39893	1	PF03171	2OG-Fe(II) oxygenase superfamily	GO:0016491,GO:0016706,GO:0055114	GO:oxidoreductase activity; GO:oxidoreductase activity, acting on paired donors, with incorporation or reduction of molecular oxygen, 2-oxoglutarate as one donor, and incorporation of one atom each of oxygen into both donors; GO:oxidation-reduction process	AT1G05010.1	ACO4,EAT1,EFE	ethylene-forming enzyme
Glyma.17G009800.1	3.46516	4.18875	7.10812	5.15623	2.6649	3.25475	2.98554	3.28652	2.68957	1.75245	2.77481	1.9042	1.07355	1.82332	1	PF03171	2OG-Fe(II) oxygenase superfamily	GO:0016491,GO:0016706,GO:0055114	GO:oxidoreductase activity; GO:oxidoreductase activity, acting on paired donors, with incorporation or reduction of molecular oxygen, 2-oxoglutarate as one donor, and incorporation of one atom each of oxygen into both donors; GO:oxidation-reduction process	AT1G05010.1	ACO4,EAT1,EFE	ethylene-forming enzyme
Glyma.14G048900.1	0.142248	0.928847	0.35838	1.19885	0.644339	0.420272	0.288352	0.246901	0.106488	1.66485	0.179705	0.156677	0.163727	0.12889	1	PF03171	2OG-Fe(II) oxygenase superfamily	GO:0016491,GO:0016706,GO:0055114	GO:oxidoreductase activity; GO:oxidoreductase activity, acting on paired donors, with incorporation or reduction of molecular oxygen, 2-oxoglutarate as one donor, and incorporation of one atom each of oxygen into both donors; GO:oxidation-reduction process	AT1G05010.1	ACO4,EAT1,EFE	ethylene-forming enzyme
Glyma.14G049200.1	0.111108	0.791294	0.298799	0.972704	0.641101	0.370822	0.250762	0.186893	0.0813817	1.42235	0.160684	0.135356	0.158145	0.0878796	1	PF03171	2OG-Fe(II) oxygenase superfamily	GO:0016491,GO:0016706,GO:0055114	GO:oxidoreductase activity; GO:oxidoreductase activity, acting on paired donors, with incorporation or reduction of molecular oxygen, 2-oxoglutarate as one donor, and incorporation of one atom each of oxygen into both donors; GO:oxidation-reduction process	AT1G05010.1	ACO4,EAT1,EFE	ethylene-forming enzyme
Glyma.14G049000.1	0.112461	0.70377	0.260318	0.852144	0.485072	0.304152	0.180767	0.16252	0.0789978	1.53251	0.100133	0.127741	0.116962	0.0974918	2	PF03171	2OG-Fe(II) oxygenase superfamily	GO:0016491,GO:0016706,GO:0055114	GO:oxidoreductase activity; GO:oxidoreductase activity, acting on paired donors, with incorporation or reduction of molecular oxygen, 2-oxoglutarate as one donor, and incorporation of one atom each of oxygen into both donors; GO:oxidation-reduction process	AT1G05010.1	ACO4,EAT1,EFE	ethylene-forming enzyme
Glyma.08G050400.1	0.156489	0.149456	0.10239	0.140348	0.136313	0.0871024	0.0336657	0.0137639	0.167817	0.0950316	0.0561008	0.0598107	0.0177474	0.0147931	1	PF03171	2OG-Fe(II) oxygenase superfamily	GO:0016491,GO:0016706,GO:0055114	GO:oxidoreductase activity; GO:oxidoreductase activity, acting on paired donors, with incorporation or reduction of molecular oxygen, 2-oxoglutarate as one donor, and incorporation of one atom each of oxygen into both donors; GO:oxidation-reduction process	AT1G05010.1	ACO4,EAT1,EFE	ethylene-forming enzyme
Glyma.02G268200.1	0.0363122	0.113263	0.0911887	0.210213	0.101011	0.0492689	0.0416062	0.0538665	0.0625493	0.232917	0.0304939	0.0520167	0.0231521	0.0192981	1	PF03171	2OG-Fe(II) oxygenase superfamily	GO:0016491,GO:0016706,GO:0055114	GO:oxidoreductase activity; GO:oxidoreductase activity, acting on paired donors, with incorporation or reduction of molecular oxygen, 2-oxoglutarate as one donor, and incorporation of one atom each of oxygen into both donors; GO:oxidation-reduction process	AT1G05010.1	ACO4,EAT1,EFE	ethylene-forming enzyme

## Sheet: File 8b RNA Seq in Williams
Additional File 8b. RPKMs data from the cultivar Williams (ii R T Mi g) for 11 ACO genes in 39 different developmental stages and tissues representing immature seeds and cotyledons, germinating cotyledons, and roots and leaves.
More information about the libraries is found in the next worksheeet Additional File 8c including the accession numbers for the RNA-Seq data.
Data for the first two Glymas is shown in Figure 5 of the main manuscript.
Model	R08_4DAF	R83_4DAF	R09_12-14DAF	R59_12-14DAF	R36_22-24DAF	R60_22-24DAF	R11_5-6mgWS	R61_5-6mgWS	R50_5-6mgCOT	R12_100-200mgCOT	R62_100-200mgCOT	R13_400-500mgCOT	R63_400-500mgCOT	R106_200-300YCOT	R105_DryCOT	R14_DryWS	R103_DryWS	R76_GCot1	R84_GCot1	R77_GCot2	R85_GCot2	R78_GCot3	R86_GCot3	R79_GCot3A	R87_GCot4	R80_GCot4	R88_GCot5	R81_GCot5	R89_GCot6	R82_GCot6	R90_GCot7	R109_300-400mgYaxis	R107_200-300mgYaxis	R108_200-300mgYSC	R104_DrySC	R49_5-6mgSC	R01_25-50mgSC	R46_roots	R15_YoungLeaves	cds_length	cDNA_length	Splice_Count	PFAM_number	PFAM_Annotation	Gene_Ontology_number	Gene_Ontology_Annotation	best_arabidopsis TAIR10_hit_name	best_arabidopsis_TAIR10_hit_symbol	best_arabidopsis_TAIR10_hit_defline
Glyma.09G008400.1	0.397909	0.387271	0.280341	0.148558	0.101413	0.0819725	0.532366	0.683351	0.92507	0.674809	0.979067	0.191059	0.36274	0	0	0	0.00605362	0.0575533	0.368278	1.53541	3.48408	7.00325	4.93447	19.0962	9.93303	10.5081	9.33836	19.6541	7.6747	7.45375	5.0392	0.0143602	0.0138374	0.0120242	0	0.00792028	0.0682476	66.2166	9.25415	957	1475	1	PF03171	2OG-Fe(II) oxygenase superfamily	GO:0016491,GO:0016706,GO:0055114	GO:oxidoreductase activity; GO:oxidoreductase activity, acting on paired donors, with incorporation or reduction of molecular oxygen, 2-oxoglutarate as one donor, and incorporation of one atom each of oxygen into both donors; GO:oxidation-reduction process	AT1G05010.1	ACO4,EAT1,EFE	ethylene-forming enzyme
Glyma.15G112700.1	0.489851	0.173775	0.768479	0.217911	0	0.0262732	0.603841	0.80813	1.02143	0.303968	0.488485	0.054278	0.1329	0	0	0.0277888	0.0189176	0.0249797	0.949924	1.67167	2.16172	4.04662	3.13186	8.88062	3.42669	3.8356	3.876	5.6483	2.51105	2.41324	1.50146	0.0673136	0	0.00626262	0	0.00825029	0.177728	34.2863	5.85098	957	1416	1	PF03171	2OG-Fe(II) oxygenase superfamily	GO:0016491,GO:0016706,GO:0055114	GO:oxidoreductase activity; GO:oxidoreductase activity, acting on paired donors, with incorporation or reduction of molecular oxygen, 2-oxoglutarate as one donor, and incorporation of one atom each of oxygen into both donors; GO:oxidation-reduction process	AT1G05010.1	ACO4,EAT1,EFE	ethylene-forming enzyme
See graph below
Model	R08_4DAF	R83_4DAF	R09_12-14DAF	R59_12-14DAF	R36_22-24DAF	R60_22-24DAF	R11_5-6mgWS	R61_5-6mgWS	R50_5-6mgCOT	R12_100-200mgCOT	R62_100-200mgCOT	R13_400-500mgCOT	R63_400-500mgCOT	R106_200-300YCOT	R105_DryCOT	R14_DryWS	R103_DryWS	R76_GCot1	R84_GCot1	R77_GCot2	R85_GCot2	R78_GCot3	R86_GCot3	R79_GCot3A	R87_GCot4	R80_GCot4	R88_GCot5	R81_GCot5	R89_GCot6	R82_GCot6	R90_GCot7	R109_300-400mgYaxis	R107_200-300mgYaxis	R108_200-300mgYSC	R104_DrySC	R49_5-6mgSC	R01_25-50mgSC	R46_roots	R15_YoungLeaves	cds_length	cDNA_length	Splice_Count	PFAM_number	PFAM_Annotation	Gene_Ontology_number	Gene_Ontology_Annotation	best_arabidopsis TAIR10_hit_name	best_arabidopsis_TAIR10_hit_symbol	best_arabidopsis_TAIR10_hit_defline
Glyma.02G268000.1	21.259	22.8833	12.4459	0.803545	16.228	20.2036	3.59901	0.604488	0.0810159	0.567446	0.453397	0.260195	0.469891	0.120906	0.00686212	0.0614828	0.0209276	1.14404	3.11214	8.0619	4.5403	5.44855	4.31755	8.51248	16.3393	26.2344	23.7827	56.0063	139.315	401.344	279.192	0.0413698	0.0478365	19.8419	0.170641	0.209918	2.9885	5.25891	19.2588	948	1280	5	PF03171	2OG-Fe(II) oxygenase superfamily	GO:0016491,GO:0016706,GO:0055114	GO:oxidoreductase activity; GO:oxidoreductase activity, acting on paired donors, with incorporation or reduction of molecular oxygen, 2-oxoglutarate as one donor, and incorporation of one atom each of oxygen into both donors; GO:oxidation-reduction process	AT1G05010.1	ACO4,EAT1,EFE	ethylene-forming enzyme
Glyma.14G049500.1	15.141	12.5112	9.0637	0.725657	12.3974	14.0998	2.62235	0.618501	0.0959824	0.838645	0.70665	0.40958	0.592868	0.0824727	0.0070212	0.0629081	0.0356878	0.712515	1.74378	4.46959	2.6674	3.3127	2.24603	4.84422	10.4462	19.8541	19.4611	41.6547	101.328	242.322	186.749	0.0423288	0.057103	9.27901	0.146661	0.130738	2.81637	6.16961	14.1139	948	1251	2	PF03171	2OG-Fe(II) oxygenase superfamily	GO:0016491,GO:0016706,GO:0055114	GO:oxidoreductase activity; GO:oxidoreductase activity, acting on paired donors, with incorporation or reduction of molecular oxygen, 2-oxoglutarate as one donor, and incorporation of one atom each of oxygen into both donors; GO:oxidation-reduction process	AT1G05010.1	ACO4,EAT1,EFE	ethylene-forming enzyme
See graph below
Model	R08_4DAF	R83_4DAF	R09_12-14DAF	R59_12-14DAF	R36_22-24DAF	R60_22-24DAF	R11_5-6mgWS	R61_5-6mgWS	R50_5-6mgCOT	R12_100-200mgCOT	R62_100-200mgCOT	R13_400-500mgCOT	R63_400-500mgCOT	R106_200-300YCOT	R105_DryCOT	R14_DryWS	R103_DryWS	R76_GCot1	R84_GCot1	R77_GCot2	R85_GCot2	R78_GCot3	R86_GCot3	R79_GCot3A	R87_GCot4	R80_GCot4	R88_GCot5	R81_GCot5	R89_GCot6	R82_GCot6	R90_GCot7	R109_300-400mgYaxis	R107_200-300mgYaxis	R108_200-300mgYSC	R104_DrySC	R49_5-6mgSC	R01_25-50mgSC	R46_roots	R15_YoungLeaves	cds_length	cDNA_length	Splice_Count	PFAM_number	PFAM_Annotation	Gene_Ontology_number	Gene_Ontology_Annotation	best_arabidopsis TAIR10_hit_name	best_arabidopsis_TAIR10_hit_symbol	best_arabidopsis_TAIR10_hit_defline
Glyma.02G268200.1	0.0755751	0.130701	0.215784	0.20586	0.245583	0.172906	0.0494327	0.031493	0.0115961	0.0190518	0.0023896	0.108864	0.086238	0	0.0124412	0	0.00632372	0.340686	0.177089	0.765712	0.32365	0.694963	0.14385	0.322045	0.0792077	0.0816467	0.170781	0.0506243	0.0991401	0.35775	1.16514	0	0.00722742	0.734803	0.0185626	0.0124105	0.142585	6.2972	0.0480948	924	1412	1	PF03171	2OG-Fe(II) oxygenase superfamily	GO:0016491,GO:0016706,GO:0055114	GO:oxidoreductase activity; GO:oxidoreductase activity, acting on paired donors, with incorporation or reduction of molecular oxygen, 2-oxoglutarate as one donor, and incorporation of one atom each of oxygen into both donors; GO:oxidation-reduction process	AT1G05010.1	ACO4,EAT1,EFE	ethylene-forming enzyme
Glyma.07G264200.1	1.33295	0.790362	1.52234	1.03259	1.20359	1.32275	2.36649	3.41525	0.416843	1.4017	1.25235	6.60138	3.18162	0.0368213	0.833838	0.856634	1.21731	1.22196	4.0127	3.44764	2.55414	4.24004	2.96	2.67149	1.90363	1.94748	2.18251	1.54199	1.07246	1.01805	1.10202	8.74618	5.73992	5.1397	0.00623612	1.25079	5.99968	25.7368	1.50264	957	1401	1	PF03171	2OG-Fe(II) oxygenase superfamily	GO:0016491,GO:0016706,GO:0055114	GO:oxidoreductase activity; GO:oxidoreductase activity, acting on paired donors, with incorporation or reduction of molecular oxygen, 2-oxoglutarate as one donor, and incorporation of one atom each of oxygen into both donors; GO:oxidation-reduction process	AT1G05010.1	ACO4,EAT1,EFE	ethylene-forming enzyme
Glyma.08G050400.1	0.695193	0.601139	0.921574	0.753814	1.00218	0.950522	0.142099	0.354875	0	0	0	0.0208626	0	0	0	0	0	0.0633687	0.00702149	0.18755	0.0280864	0.1641	0.0206755	0.0142423	0.0210175	0.0104312	0.0235644	0	0.0151993	0.00806577	0.151148	0	0	0.202199	0	0.133187	0.16395	1.32479	0	933	1228	1	PF03171	2OG-Fe(II) oxygenase superfamily	GO:0016491,GO:0016706,GO:0055114	GO:oxidoreductase activity; GO:oxidoreductase activity, acting on paired donors, with incorporation or reduction of molecular oxygen, 2-oxoglutarate as one donor, and incorporation of one atom each of oxygen into both donors; GO:oxidation-reduction process	AT1G05010.1	ACO4,EAT1,EFE	ethylene-forming enzyme
Glyma.14G048900.1	0.17815	0.366781	0.799321	0.56552	0.510798	0.481339	0.0728287	0.0841355	0.0273351	0	0	0	0.0492813	0	0.0146636	0	0.00745333	1.22825	0.230314	1.27096	0.604584	1.12627	0.388544	0.321176	0.150807	0.0801927	0.0724636	0.0397783	0.148009	0.818507	1.40144	0.00884029	0.0340738	2.91648	0.0729283	0.219411	0.294097	14.203	0.170058	924	1198	1	PF03171	2OG-Fe(II) oxygenase superfamily	GO:0016491,GO:0016706,GO:0055114	GO:oxidoreductase activity; GO:oxidoreductase activity, acting on paired donors, with incorporation or reduction of molecular oxygen, 2-oxoglutarate as one donor, and incorporation of one atom each of oxygen into both donors; GO:oxidation-reduction process	AT1G05010.1	ACO4,EAT1,EFE	ethylene-forming enzyme
Glyma.14G049000.1	0.143174	0.176862	0.545056	0.525989	0.516941	0.342122	0.0780401	0.059662	0.0390548	0	0	0	0.0231034	0	0.00392823	0	0.00399333	0.544173	0.146534	0.795401	0.466603	0.838533	0.329292	0.242475	0.165446	0.0429655	0.0517659	0.0177603	0.108516	0.699889	0.882921	0.00947287	0.00912801	2.65322	0.046888	0.30042	0.225101	11.3835	0.242969	924	2236	2	PF03171	2OG-Fe(II) oxygenase superfamily	GO:0016491,GO:0016706,GO:0055114	GO:oxidoreductase activity; GO:oxidoreductase activity, acting on paired donors, with incorporation or reduction of molecular oxygen, 2-oxoglutarate as one donor, and incorporation of one atom each of oxygen into both donors; GO:oxidation-reduction process	AT1G05010.1	ACO4,EAT1,EFE	ethylene-forming enzyme
Glyma.14G049200.1	0.147494	0.249006	0.616652	0.485203	0.418201	0.382442	0.0602963	0.0737549	0.0226313	0	0	0	0.0459011	0	0.0121403	0	0.00617076	0.845782	0.190682	1.15837	0.536301	1.02328	0.38602	0.308212	0.190257	0.0708194	0.106656	0.043911	0.148338	0.917234	1.35269	0.00731905	0.0564208	2.24301	0.0664166	0.217986	0.347841	14.66	0.281589	924	1447	1	PF03171	2OG-Fe(II) oxygenase superfamily	GO:0016491,GO:0016706,GO:0055114	GO:oxidoreductase activity; GO:oxidoreductase activity, acting on paired donors, with incorporation or reduction of molecular oxygen, 2-oxoglutarate as one donor, and incorporation of one atom each of oxygen into both donors; GO:oxidation-reduction process	AT1G05010.1	ACO4,EAT1,EFE	ethylene-forming enzyme
Glyma.17G009800.1	0.434753	0.273407	0.725444	0.505159	0.820951	0.702721	0.529956	1.17484	0.121287	1.53436	1.49211	4.42169	3.50408	0.0955309	0.442429	0.743259	0.443148	0.461137	7.96453	5.91891	5.34596	8.67712	4.87731	5.38289	4.37169	4.49754	4.08692	3.76528	2.68911	2.57524	2.47479	4.61282	3.05398	1.57651	0	0.471624	2.34885	15.3775	1.50911	960	1350	1	PF03171	2OG-Fe(II) oxygenase superfamily	GO:0016491,GO:0016706,GO:0055114	GO:oxidoreductase activity; GO:oxidoreductase activity, acting on paired donors, with incorporation or reduction of molecular oxygen, 2-oxoglutarate as one donor, and incorporation of one atom each of oxygen into both donors; GO:oxidation-reduction process	AT1G05010.1	ACO4,EAT1,EFE	ethylene-forming enzyme
See graph below

## Sheet: File 8c Williams RNA-Seq libs
Additional File 8c. Information on our 39 previously published RNA-Seq libraries and accession numbers representing different tissues and stages of immature seed development, young seedling cotyledons, roots, and leaves from the cultivar Williams with standard Mi genotype.
Source of raw RNA-Seq data used in Figure 5b and Additional File 8b for ACO expression.
Cultivar	PI number	I locus genotype	Seed coat phenotype	Short Name	Tissue	Seed weight or Stage description	Library Sort	Library No.	Rep	Stage Sort	Tissue	Stage	Tissue_Stage	RNA Sequence_filename	Library Kit	Read Size nt	Type Library	Type Read	Illumina Machine	Library Sort	Total Reads	Series Accession	Publication
Williams	548631	ii R T Mi g	yellow seed coat black hilum	4DAF	Whole seed	4DAF	R008	R08	Bio Rep 1	S001	WS	a	WS_a	R08_4DAFtot	TruSeq RNA Sample Prep	75	nonstranded	paired	GAII	R008	11502160	GSE42871	Jones, S.I. and Vodkin, L.O. 2013. PLoS ONE 8(3):e59270. Using RNA-Seq to profile soybean seed development from fertilization to maturity.
Williams	548631	ii R T Mi g	yellow seed coat black hilum	4DAF	Whole seed	4DAF	R083	R83	Bio Rep 2	S002	WS	a	WS_a	R83_4DAF	TruSeq RNA Sample Prep	100	nonstranded	single	HiSeq2000	R083	51050048	GSE42871	Jones, S.I. and Vodkin, L.O. 2013. PLoS ONE 8(3):e59270. Using RNA-Seq to profile soybean seed development from fertilization to maturity.
Williams	548631	ii R T Mi g	yellow seed coat black hilum	12-14DAFtot	Whole seed	12-14DAF	R009	R09	Bio Rep 1	S003	WS	b	WS_b	R09_12-14DAFtot	TruSeq RNA Sample Prep	75	nonstranded	paired	GAII	R009	24288804	GSE42871	Jones, S.I. and Vodkin, L.O. 2013. PLoS ONE 8(3):e59270. Using RNA-Seq to profile soybean seed development from fertilization to maturity.
Williams	548631	ii R T Mi g	yellow seed coat black hilum	12-14DAFtot	Whole seed	12-14DAF	R059	R59	Bio Rep 2	S004	WS	b	WS_b	R59_12_14_DAFtot	TruSeq RNA Sample Prep	75	nonstranded	single	HiSeq2000	R059	183501746	GSE42871	Jones, S.I. and Vodkin, L.O. 2013. PLoS ONE 8(3):e59270. Using RNA-Seq to profile soybean seed development from fertilization to maturity.
Williams	548631	ii R T Mi g	yellow seed coat black hilum	22-24DAF	Whole seed	22-24DAF	R036	R36	Bio Rep 1	S005	WS	c	WS_c	R36_22-24DAF	TruSeq RNA Sample Prep	75	nonstranded	single	HiSeq2000	R036	77554311	GSE42871	Jones, S.I. and Vodkin, L.O. 2013. PLoS ONE 8(3):e59270. Using RNA-Seq to profile soybean seed development from fertilization to maturity.
Williams	548631	ii R T Mi g	yellow seed coat black hilum	22-24DAF	Whole seed	22-24DAF	R060	R60	Bio Rep 2	S006	WS	c	WS_c	R60_22_24_DAF	TruSeq RNA Sample Prep	75	nonstranded	single	HiSeq2000	R060	181935190	GSE42871	Jones, S.I. and Vodkin, L.O. 2013. PLoS ONE 8(3):e59270. Using RNA-Seq to profile soybean seed development from fertilization to maturity.
Williams	548631	ii R T Mi g	yellow seed coat black hilum	5-6mgWS	Whole seed	5-6mg	R011	R11	Bio Rep 1	S007	WS	1	WS_1	R11_5-6mgtot	TruSeq RNA Sample Prep	75	nonstranded	paired	GAII	R011	30469616	GSE42871	Jones, S.I. and Vodkin, L.O. 2013. PLoS ONE 8(3):e59270. Using RNA-Seq to profile soybean seed development from fertilization to maturity.
Williams	548631	ii R T Mi g	yellow seed coat black hilum	5-6mgWS	Whole seed	5-6mg	R061	R61	Bio Rep 1	S008	WS	1	WS_1	R61_RNASeq10_5_6mgtot	TruSeq RNA Sample Prep	75	nonstranded	single	HiSeq2000	R061	149914731	GSE42871	Jones, S.I. and Vodkin, L.O. 2013. PLoS ONE 8(3):e59270. Using RNA-Seq to profile soybean seed development from fertilization to maturity.
Williams	548631	ii R T Mi g	yellow seed coat black hilum	5-6mgCot	Immature Cotyledon	5-6mg	R050	R50	Bio Rep 1	S009	Cot	1	Cot_1	R50_5-6mgCot	TruSeq RNA Sample Prep	75	nonstranded	single	HiSeq2000	R050	83401275	GSE42871	Jones, S.I. and Vodkin, L.O. 2013. PLoS ONE 8(3):e59270. Using RNA-Seq to profile soybean seed development from fertilization to maturity.
Williams	548631	ii R T Mi g	yellow seed coat black hilum	100-200mgCOT	Immature Cotyledon	100-200mg	R012	R12	Bio Rep 1	S010	Cot	5	Cot_5	R12_100200COT	TruSeq RNA Sample Prep	75	nonstranded	single	GAII	R012	18112584	GSE42871	Jones, S.I. and Vodkin, L.O. 2013. PLoS ONE 8(3):e59270. Using RNA-Seq to profile soybean seed development from fertilization to maturity.
Williams	548631	ii R T Mi g	yellow seed coat black hilum	100-200mgCOT	Immature Cotyledon	100-200mg	R062	R62	Bio Rep 2	S011	Cot	5	Cot_5	R62_100_200COT	TruSeq RNA Sample Prep	75	nonstranded	single	HiSeq2000	R062	129663666	GSE42871	Jones, S.I. and Vodkin, L.O. 2013. PLoS ONE 8(3):e59270. Using RNA-Seq to profile soybean seed development from fertilization to maturity.
Williams	548631	ii R T Mi g	yellow seed coat black hilum	400-500mgCOT	Immature Cotyledon	400-500mg	R013	R13	Bio Rep 1	S012	Cot	8	Cot_8	R13_400-500COT	TruSeq RNA Sample Prep	75	nonstranded	paired	GAII	R013	34073556	GSE42871	Jones, S.I. and Vodkin, L.O. 2013. PLoS ONE 8(3):e59270. Using RNA-Seq to profile soybean seed development from fertilization to maturity.
Williams	548631	ii R T Mi g	yellow seed coat black hilum	400-500mgCOT	Immature Cotyledon	400-500mg	R063	R63	Bio Rep 2	S013	Cot	8	Cot_8	R63_400_500COT	TruSeq RNA Sample Prep	75	nonstranded	single	HiSeq2000	R063	122009350	GSE42871	Jones, S.I. and Vodkin, L.O. 2013. PLoS ONE 8(3):e59270. Using RNA-Seq to profile soybean seed development from fertilization to maturity.
Williams	548631	ii R T Mi g	yellow seed coat black hilum	200-300mgYel Cot no axis	Cotyledon no embryo axis	Cotyledon without embryo axis from 200-300 mg yellow, desiccating seed	R106	R106	Bio Rep 1	S014	Cot-EA	10	Cot-EA_10	R106_200_300YCot_A	TruSeq RNA Sample Prep	100	nonstranded	single	HiSeq2000	R106	22080364	GSE123655	Cho, Y.B, Jones, S.I., Vodkin, L.O. 2019. Plant Direct 3:1–16. Nonallelic homologous recombination events responsible for copy number variation within an RNA silencing locus.
Williams	548631	ii R T Mi g	yellow seed coat black hilum	DryCOT	Cotyledon	Cotyledon from mature dry seed	R105	R105	Bio Rep 1	S015	Cot	11	Cot_11	R105_DryCot	TruSeq RNA Sample Prep	100	nonstranded	single	HiSeq2000	R105	62959392	GSE123655	Cho, Y.B, Jones, S.I., Vodkin, L.O. 2019. Plant Direct 3:1–16. Nonallelic homologous recombination events responsible for copy number variation within an RNA silencing locus.
Williams	548631	ii R T Mi g	yellow seed coat black hilum	DrySeed	Whole seed	Whole mature dry seed	R014	R14	Bio Rep 1	S016	WS	11	WS_11	R14_DrySeed	TruSeq RNA Sample Prep	75	nonstranded	paired	GAII	R014	30217636	GSE42871	Jones, S.I. and Vodkin, L.O. 2013. PLoS ONE 8(3):e59270. Using RNA-Seq to profile soybean seed development from fertilization to maturity.
Williams	548631	ii R T Mi g	yellow seed coat black hilum	DrySeed	Whole seed	Whole mature dry seed	R103	R103	Bio Rep 2	S017	WS	11	WS_11	R103_DrySeed_BR2	TruSeq RNA Sample Prep	100	nonstranded	single	HiSeq2000	R103	63988576	GSE42871	Jones, S.I. and Vodkin, L.O. 2013. PLoS ONE 8(3):e59270. Using RNA-Seq to profile soybean seed development from fertilization to maturity.
Williams	548631	ii R T Mi g	yellow seed coat black hilum	Cot1	Seedling cotyledon, Stage 1	Stage 1: 24 hr imbibed seed	R076	R76	Bio Rep 1	S018	Scot	1	Scot_1	R76_Cot1	TruSeq RNA Sample Prep	100	nonstranded	single	HiSeq2000	R076	72399631	GSE42550	Shamimuzzam, Md and Vodkin, L.O. 2014. Func Intr Genomics 14: 683-696.Transcription factors and glyoxylate cycle genes prominent in the transition of soybean cotyledons to the first functional leaves of the seedling.
Williams	548631	ii R T Mi g	yellow seed coat black hilum	Cot1	Seedling cotyledon, Stage 1	Stage1: 24 hr imbibed seed	R084	R84	Bio Rep 2	S019	Scot	1	Scot_1	R84_GCot1	TruSeq RNA Sample Prep	100	nonstranded	single	HiSeq2000	R084	53930869	GSE42550	Shamimuzzam, Md and Vodkin, L.O. 2014. Func Intr Genomics 14: 683-696.Transcription factors and glyoxylate cycle genes prominent in the transition of soybean cotyledons to the first functional leaves of the seedling.
Williams	548631	ii R T Mi g	yellow seed coat black hilum	Cot2	Seedling cotyledon, Stage 2	Stage 2: yellow cotyledons, emerging radicle 8-10 mm	R077	R77	Bio Rep 1	S020	Scot	2	Scot_2	R77_Cot2	TruSeq RNA Sample Prep	100	nonstranded	single	HiSeq2000	R077	75300586	GSE42550	Shamimuzzam, Md and Vodkin, L.O. 2014. Func Intr Genomics 14: 683-696.Transcription factors and glyoxylate cycle genes prominent in the transition of soybean cotyledons to the first functional leaves of the seedling.
Williams	548631	ii R T Mi g	yellow seed coat black hilum	Cot2	Seedling cotyledon, Stage 2	Stage 2: yellow cotyledons, emerging radicle 8-10 mm	R085	R85	Bio Rep 2	S021	Scot	2	Scot_2	R85_GCot2	TruSeq RNA Sample Prep	100	nonstranded	single	HiSeq2000	R085	54623814	GSE42550	Shamimuzzam, Md and Vodkin, L.O. 2014. Func Intr Genomics 14: 683-696.Transcription factors and glyoxylate cycle genes prominent in the transition of soybean cotyledons to the first functional leaves of the seedling.
Williams	548631	ii R T Mi g	yellow seed coat black hilum	Cot3	Seedling cotyledon, Stage 3	Stage 3: yellow cotyledons slightly green edges, 15-20 mm hypocotyls	R078	R78	Bio Rep 1	S022	Scot	3	Scot_3	R78_Cot3	TruSeq RNA Sample Prep	100	nonstranded	single	HiSeq2000	R078	55109890	GSE42550	Shamimuzzam, Md and Vodkin, L.O. 2014. Func Intr Genomics 14: 683-696.Transcription factors and glyoxylate cycle genes prominent in the transition of soybean cotyledons to the first functional leaves of the seedling.
Williams	548631	ii R T Mi g	yellow seed coat black hilum	Cot3	Seedling cotyledon, Stage 3	Stage 3: yellow cotyledons slightly green edges, 15-20 mm hypocotyls	R086	R86	Bio Rep 2	S023	Scot	3	Scot_3	R86_GCot3	TruSeq RNA Sample Prep	100	nonstranded	single	HiSeq2000	R086	55922901	GSE42550	Shamimuzzam, Md and Vodkin, L.O. 2014. Func Intr Genomics 14: 683-696.Transcription factors and glyoxylate cycle genes prominent in the transition of soybean cotyledons to the first functional leaves of the seedling.
Williams	548631	ii R T Mi g	yellow seed coat black hilum	Cot4	Seedling cotyledon, Stage 4	Stage 4: yellow-green cotyledons, hypocotyls 30-35mm	R079	R79	Bio Rep 1	S024	Scot	4	Scot_4	R79_Cot3A	TruSeq RNA Sample Prep	100	nonstranded	single	HiSeq2000	R079	56244289	GSE42550	Shamimuzzam, Md and Vodkin, L.O. 2014. Func Intr Genomics 14: 683-696.Transcription factors and glyoxylate cycle genes prominent in the transition of soybean cotyledons to the first functional leaves of the seedling.
Williams	548631	ii R T Mi g	yellow seed coat black hilum	Cot4	Seedling cotyledon, Stage 4	Stage 4: yellow-green cotyledons, hypocotyls 30-35mm	R087	R87	Bio Rep 2	S025	Scot	4	Scot_4	R87_GCot4	TruSeq RNA Sample Prep	100	nonstranded	single	HiSeq2000	R087	55677902	GSE42550	Shamimuzzam, Md and Vodkin, L.O. 2014. Func Intr Genomics 14: 683-696.Transcription factors and glyoxylate cycle genes prominent in the transition of soybean cotyledons to the first functional leaves of the seedling.
Williams	548631	ii R T Mi g	yellow seed coat black hilum	Cot5	Seedling cotyledon, Stage 5	Stage 5: yellow-green cotyledons above ground, roots starting to develop	R080	R80	Bio Rep 1	S026	Scot	5	Scot_5	R80_Cot4	TruSeq RNA Sample Prep	100	nonstranded	single	HiSeq2000	R080	76858763	GSE42550	Shamimuzzam, Md and Vodkin, L.O. 2014. Func Intr Genomics 14: 683-696.Transcription factors and glyoxylate cycle genes prominent in the transition of soybean cotyledons to the first functional leaves of the seedling.
Williams	548631	ii R T Mi g	yellow seed coat black hilum	Cot5	Seedling cotyledon, Stage 5	Stage 5: yellow-green cotyledons above ground, roots starting to develop	R088	R88	Bio Rep 2	S027	Scot	5	Scot_5	R88_GCot5	TruSeq RNA Sample Prep	100	nonstranded	single	HiSeq2000	R088	49589620	GSE42550	Shamimuzzam, Md and Vodkin, L.O. 2014. Func Intr Genomics 14: 683-696.Transcription factors and glyoxylate cycle genes prominent in the transition of soybean cotyledons to the first functional leaves of the seedling.
Williams	548631	ii R T Mi g	yellow seed coat black hilum	Cot6	Seedling cotyledon, Stage 6	Stage 6: green cotyledons from straightened hypocotyls	R081	R81	Bio Rep 1	S028	Scot	6	Scot_6	R81_Cot5	TruSeq RNA Sample Prep	100	nonstranded	single	HiSeq2000	R081	60306770	GSE42550	Shamimuzzam, Md and Vodkin, L.O. 2014. Func Intr Genomics 14: 683-696.Transcription factors and glyoxylate cycle genes prominent in the transition of soybean cotyledons to the first functional leaves of the seedling.
Williams	548631	ii R T Mi g	yellow seed coat black hilum	Cot6	Seedling cotyledon, Stage 6	Stage 6: green cotyledons from straightened hypocotyls	R089	R89	Bio Rep 2	S029	Scot	6	Scot_6	R89_GCot6	TruSeq RNA Sample Prep	100	nonstranded	single	HiSeq2000	R089	48717148	GSE42550	Shamimuzzam, Md and Vodkin, L.O. 2014. Func Intr Genomics 14: 683-696.Transcription factors and glyoxylate cycle genes prominent in the transition of soybean cotyledons to the first functional leaves of the seedling.
Williams	548631	ii R T Mi g	yellow seed coat black hilum	Cot7	Seedling cotyledon, Stage 7	Stage 7: green cotyledons 6-7 cm above ground, unifoliate exposed	R082	R82	Bio Rep 1	S030	Scot	7	Scot_7	R82_Cot6	TruSeq RNA Sample Prep	100	nonstranded	single	HiSeq2000	R082	46988192	GSE42550	Shamimuzzam, Md and Vodkin, L.O. 2014. Func Intr Genomics 14: 683-696.Transcription factors and glyoxylate cycle genes prominent in the transition of soybean cotyledons to the first functional leaves of the seedling.
Williams	548631	ii R T Mi g	yellow seed coat black hilum	Cot7	Seedling cotyledon, Stage 7	Stage 7: green cotyledons 6-7 cm above ground, unifoliate exposed	R090	R90	Bio Rep 2	S031	Scot	7	Scot_7	R90_GCot7	TruSeq RNA Sample Prep	100	nonstranded	single	HiSeq2000	R090	56142584	GSE42550	Shamimuzzam, Md and Vodkin, L.O. 2014. Func Intr Genomics 14: 683-696.Transcription factors and glyoxylate cycle genes prominent in the transition of soybean cotyledons to the first functional leaves of the seedling.
Williams	548631	ii R T Mi g	yellow seed coat black hilum	300-400mgYel Embryo axis	Embryo axis	embryo axis dissected from 300-400 mg yellow, desiccating seed	R109	R109	Bio Rep 1	S032	EA	9	EA_9	R109_300_400YAxis	TruSeq RNA Sample Prep	100	nonstranded	single	HiSeq2000	R109	49413463	GSE123655	Cho, Y.B, Jones, S.I., Vodkin, L.O. 2019. Plant Direct 3:1–16. Nonallelic homologous recombination events responsible for copy number variation within an RNA silencing locus.
Williams	548631	ii R T Mi g	yellow seed coat black hilum	200-300mgYel Embryo axis	Embryo axis	embryo axis dissected from 200-300 mg yellow, desiccating seed	R107	R107	Bio Rep 1	S033	EA	10	EA_10	R107_200_300YAxis	TruSeq RNA Sample Prep	100	nonstranded	single	HiSeq2000	R107	53967682	GSE123655	Cho, Y.B, Jones, S.I., Vodkin, L.O. 2019. Plant Direct 3:1–16. Nonallelic homologous recombination events responsible for copy number variation within an RNA silencing locus.
Williams	548631	ii R T Mi g	yellow seed coat black hilum	200-300mgYel Seed Coat	Seed coat	seed coat dissected from 200-300 mg yellow desiccating seed	R108	R108	Bio Rep 1	S034	SC	10	SC_10	R108_200_300YSC	TruSeq RNA Sample Prep	100	nonstranded	single	HiSeq2000	R108	60103065	GSE123655	Cho, Y.B, Jones, S.I., Vodkin, L.O. 2019. Plant Direct 3:1–16. Nonallelic homologous recombination events responsible for copy number variation within an RNA silencing locus.
Williams	548631	ii R T Mi g	yellow seed coat black hilum	DrySC	Seed coat	seed coat dissected from mature dry seed	R104	R104	Bio Rep 1	S035	SC	11	SC_11	R104_DrySC	TruSeq RNA Sample Prep	100	nonstranded	single	HiSeq2000	R104	64779838	GSE123655	Cho, Y.B, Jones, S.I., Vodkin, L.O. 2019. Plant Direct 3:1–16. Nonallelic homologous recombination events responsible for copy number variation within an RNA silencing locus.
Williams	548631	ii R T Mi g	yellow seed coat black hilum	5-6mgSC	Seed coat	seed coat dissected from 5-6mg immature seed	R049	R49	Bio Rep 1	S036	SC	1	SC_1	R49_5-6mgSC	TruSeq RNA Sample Prep	75	nonstranded	single	HiSeq2000	R049	77180381	GSE42871	Jones, S.I. and Vodkin, L.O. 2013. PLoS ONE 8(3):e59270. Using RNA-Seq to profile soybean seed development from fertilization to maturity.
Williams	548631	ii R T Mi g	yellow seed coat black hilum	W43 25-50mg	Seed coat	seed coat dissected from 25-50 mg immature seed	R001	R01	Bio Rep 1	S037	SC	3	SC_3	R01_W43	TruSeq RNA Sample Prep	70	nonstranded	paired	GAII	R001	19151254	GSE123655	Cho, Y.B, Jones, S.I., Vodkin, L.O. 2019. Plant Direct 3:1–16. Nonallelic homologous recombination events responsible for copy number variation within an RNA silencing locus.
Williams	548631	ii R T Mi g	yellow seed coat black hilum	W43RTO	Seedling roots	seedling roots from 5 day greenhouse grown seedlings	R046	R46	Bio Rep 1	S038	Rt	1	Rt_1	R46_W43RTO	TruSeq RNA Sample Prep	75	nonstranded	single	HiSeq2000	R046	83830920	GSE123655	Cho, Y.B, Jones, S.I., Vodkin, L.O. 2019. Plant Direct 3:1–16. Nonallelic homologous recombination events responsible for copy number variation within an RNA silencing locus.
Williams	548631	ii R T Mi g	yellow seed coat black hilum	RT1	Leaves	1-1.5 inch rolled (furled) trifoliates from adult plants	R015	R15	Bio Rep 1	S039	Le	1	Le_1	R15_RT1	TruSeq RNA Sample Prep	75	nonstranded	single	GAII	R015	10092973	GSE123655	Cho, Y.B, Jones, S.I., Vodkin, L.O. 2019. Plant Direct 3:1–16. Nonallelic homologous recombination events responsible for copy number variation within an RNA silencing locus.
