# Supplementary material for: Overexpression of an ethylene-forming ACC oxidase (ACO) gene precedes the Minute Hilum seed coat phenotype in Glycine max
Source: BMC Genomics. 2020 Oct 16;21:716. doi: 10.1186/s12864-020-07130-8 (PMC7566151; doi:10.1186/s12864-020-07130-8)
Supplement: Supplementary file 11 — Additional file 11. Coverage graphs and amplicon raw sequencing data. [file 12864_2020_7130_MOESM11_ESM.xlsx]

## Sheet: Explanation
Additional file 11. Coverage graphs and amplicon raw sequencing data
Three worksheets show the original data provided by the Massachusetts General Hospital Center for Computational and Integrative Biology DNA core facility for the summitted amplicons.
They sequence and assemble without prior knowledge of the primers or target gene.
These represent the best contig assembled from the submitted amplicon PCR reactions of the ACO gene from three cultivars, UC7, UC413, and W43 as described in the main manuscript.
They correspond to the sequences shown in Additional File 10.
Graphs of the Total number of NGS reads/called base are shown on the right.
The worksheet marked SEQUENCES gives the sequences only of the three samples.

## Sheet: Sample_UC7_320504w_BE11
			Coverage	Ambiguous Bases	Number of Mismatches per base (+ strand)				Number of Mismatches per base (on - strand)
Contig	Base Position	Base	Number of perfect NGS matches	Number of Mismatches	A	T	C	G	A	T	C	G
UC7_BE11_CONTIG_1479_p1	1	G	10109	8	7	1
UC7_BE11_CONTIG_1479_p1	2	T	10137	8	3		1	4
UC7_BE11_CONTIG_1479_p1	3	C	10233	15	8	6		1
UC7_BE11_CONTIG_1479_p1	4	A	10262	9		2	4	3
UC7_BE11_CONTIG_1479_p1	5	T	10290	7	1		4	2
UC7_BE11_CONTIG_1479_p1	6	C	10330	11	7	4
UC7_BE11_CONTIG_1479_p1	7	T	10345	10	4		4	2
UC7_BE11_CONTIG_1479_p1	8	G	10392	14	7	5	2
UC7_BE11_CONTIG_1479_p1	9	C	10408	11	3	8
UC7_BE11_CONTIG_1479_p1	10	A	10413	6		3	2	1
UC7_BE11_CONTIG_1479_p1	11	T	10431	13	2		10	1
UC7_BE11_CONTIG_1479_p1	12	G	10440	14	5	9
UC7_BE11_CONTIG_1479_p1	13	A	10449	14		4	6	4
UC7_BE11_CONTIG_1479_p1	14	G	10457	11	2	8	1
UC7_BE11_CONTIG_1479_p1	15	A	10477	10		5	3	2
UC7_BE11_CONTIG_1479_p1	16	T	10489	6	1		4	1
UC7_BE11_CONTIG_1479_p1	17	C	10501	20	10	7		3
UC7_BE11_CONTIG_1479_p1	18	G	10509	13	9	3			1
UC7_BE11_CONTIG_1479_p1	19	A	10514	12		3	8	1
UC7_BE11_CONTIG_1479_p1	20	A	10523	15		2	6	6			1
UC7_BE11_CONTIG_1479_p1	21	A	10528	3		1	1	1
UC7_BE11_CONTIG_1479_p1	22	C	10536	10	2	7		1
UC7_BE11_CONTIG_1479_p1	23	C	10547	10	8	2
UC7_BE11_CONTIG_1479_p1	24	T	10552	20	4		11	5
UC7_BE11_CONTIG_1479_p1	25	C	10558	12	8	2		1	1
UC7_BE11_CONTIG_1479_p1	26	C	10569	12	10	1		1
UC7_BE11_CONTIG_1479_p1	27	A	10570	17		3	8	6
UC7_BE11_CONTIG_1479_p1	28	A	10580	31		2	8	21
UC7_BE11_CONTIG_1479_p1	29	G	10595	9	6	3
UC7_BE11_CONTIG_1479_p1	30	T	10607	43	9		27	7
UC7_BE11_CONTIG_1479_p1	31	T	10614	44	8		29	6			1
UC7_BE11_CONTIG_1479_p1	32	A	10654	17		2	2	12		1
UC7_BE11_CONTIG_1479_p1	33	T	10665	30	4		25	1
UC7_BE11_CONTIG_1479_p1	34	C	10676	11	1	10
UC7_BE11_CONTIG_1479_p1	35	C	10686	35	11	20		4
UC7_BE11_CONTIG_1479_p1	36	A	10700	20		4	2	14
UC7_BE11_CONTIG_1479_p1	37	T	10715	25	1		19	4	1
UC7_BE11_CONTIG_1479_p1	38	T	10734	25	2		15	7				1
UC7_BE11_CONTIG_1479_p1	39	C	10740	17	7	7		2				1
UC7_BE11_CONTIG_1479_p1	40	T	10748	49	13		34	2
UC7_BE11_CONTIG_1479_p1	41	C	10752	20	9	9		1				1
UC7_BE11_CONTIG_1479_p1	42	A	10763	41		7	3	29			1	1
UC7_BE11_CONTIG_1479_p1	43	C	10783	10	1	7		2
UC7_BE11_CONTIG_1479_p1	44	C	10786	13	4	6		2		1
UC7_BE11_CONTIG_1479_p1	45	T	10800	25	1		23	1
UC7_BE11_CONTIG_1479_p1	46	T	10818	38	5		29	2	1			1
UC7_BE11_CONTIG_1479_p1	47	C	10837	19	5	14
UC7_BE11_CONTIG_1479_p1	48	A	10858	40		6	7	24			3
UC7_BE11_CONTIG_1479_p1	49	C	10883	12		12
UC7_BE11_CONTIG_1479_p1	50	A	10901	39		2	2	30		1	2	2
UC7_BE11_CONTIG_1479_p1	51	C	10915	14	4	9						1
UC7_BE11_CONTIG_1479_p1	52	C	10928	32	12	17		2		1
UC7_BE11_CONTIG_1479_p1	53	G	10945	28	11	11	1		1	2	2
UC7_BE11_CONTIG_1479_p1	54	A	10964	38		10	11	14		1		2
UC7_BE11_CONTIG_1479_p1	55	G	10966	13	6	4	1			2
UC7_BE11_CONTIG_1479_p1	56	T	10972	23			19	2			2
UC7_BE11_CONTIG_1479_p1	57	A	10978	26		3	6	16				1
UC7_BE11_CONTIG_1479_p1	58	A	10997	39		5	10	23				1
UC7_BE11_CONTIG_1479_p1	59	T	11003	32	3		22	4			3
UC7_BE11_CONTIG_1479_p1	60	T	11026	30	3		25	2
UC7_BE11_CONTIG_1479_p1	61	T	11052	24	2		18	2			2
UC7_BE11_CONTIG_1479_p1	62	C	11072	10	1	7		1		1
UC7_BE11_CONTIG_1479_p1	63	T	11101	20	5		12	2			1
UC7_BE11_CONTIG_1479_p1	64	T	11127	26	4		22
UC7_BE11_CONTIG_1479_p1	65	G	11156	21	5	12	2		2
UC7_BE11_CONTIG_1479_p1	66	G	11183	30	14	11	2		2	1
UC7_BE11_CONTIG_1479_p1	67	C	11211	14	3	9		2
UC7_BE11_CONTIG_1479_p1	68	T	11250	33	6		20	5	1			1
UC7_BE11_CONTIG_1479_p1	69	A	11275	26		2	5	18		1
UC7_BE11_CONTIG_1479_p1	70	T	11295	30	2		23	2	1		2
UC7_BE11_CONTIG_1479_p1	71	C	11312	18	7	9		1	1
UC7_BE11_CONTIG_1479_p1	72	A	11326	39		11	5	21		1	1
UC7_BE11_CONTIG_1479_p1	73	T	11350	29	2		18	1	2		4	2
UC7_BE11_CONTIG_1479_p1	74	A	11355	23		5	3	14		1
UC7_BE11_CONTIG_1479_p1	75	G	11368	30	9	15	6
UC7_BE11_CONTIG_1479_p1	76	C	11386	10		9				1
UC7_BE11_CONTIG_1479_p1	77	T	11416	32	3		24		2		3
UC7_BE11_CONTIG_1479_p1	78	T	11434	33	4		26	1				2
UC7_BE11_CONTIG_1479_p1	79	G	11451	17	9	5	2		1
UC7_BE11_CONTIG_1479_p1	80	C	11481	23	5	12		1	1	4
UC7_BE11_CONTIG_1479_p1	81	C	11507	29	16	8		3	2
UC7_BE11_CONTIG_1479_p1	82	T	11526	42	12		25	3	2
UC7_BE11_CONTIG_1479_p1	83	C	11542	18	9	7			2
UC7_BE11_CONTIG_1479_p1	84	A	11553	29		1	7	20				1
UC7_BE11_CONTIG_1479_p1	85	A	11581	43		7	14	19				3
UC7_BE11_CONTIG_1479_p1	86	G	11613	9	1	5	2			1
UC7_BE11_CONTIG_1479_p1	87	A	11646	41		2	9	24				6
UC7_BE11_CONTIG_1479_p1	88	G	11681	9	5	1	1		2
UC7_BE11_CONTIG_1479_p1	89	T	11697	34	5		20	4	1		4
UC7_BE11_CONTIG_1479_p1	90	C	11730	25	13	9		3
UC7_BE11_CONTIG_1479_p1	91	C	11787	31	11	14		4	1	1
UC7_BE11_CONTIG_1479_p1	92	C	11840	32	14	13		1	2	1		1
UC7_BE11_CONTIG_1479_p1	93	A	11873	41		3	7	27				4
UC7_BE11_CONTIG_1479_p1	94	T	11882	11	2		9
UC7_BE11_CONTIG_1479_p1	95	A	11916	22			5	15				2
UC7_BE11_CONTIG_1479_p1	96	A	11986	61		6	12	35				8
UC7_BE11_CONTIG_1479_p1	97	G	12047	22	6	11	3		2
UC7_BE11_CONTIG_1479_p1	98	T	12127	30	4		24				1	1
UC7_BE11_CONTIG_1479_p1	99	C	12198	29	14	12			1	2
UC7_BE11_CONTIG_1479_p1	100	C	12285	60	24	23		6	1	6
UC7_BE11_CONTIG_1479_p1	101	C	12330	30	14	13		1	1	1
UC7_BE11_CONTIG_1479_p1	102	T	12374	64	11		36	5	4		4	4
UC7_BE11_CONTIG_1479_p1	103	C	12420	11	4	4		1	1	1
UC7_BE11_CONTIG_1479_p1	104	T	12447	31	4		19	3	1		4
UC7_BE11_CONTIG_1479_p1	105	A	12468	18				13			1	4
UC7_BE11_CONTIG_1479_p1	106	C	12505	17	5	8		2		2
UC7_BE11_CONTIG_1479_p1	107	C	12538	25	6	13		3	1	1		1
UC7_BE11_CONTIG_1479_p1	108	A	12584	51		12	2	14		10	6	7
UC7_BE11_CONTIG_1479_p1	109	C	12643	15	3	10		1	1
UC7_BE11_CONTIG_1479_p1	110	C	12702	24	9	9		2		3		1
UC7_BE11_CONTIG_1479_p1	111	A	12782	27		5	2	15			2	3
UC7_BE11_CONTIG_1479_p1	112	T	12854	32	6		17		1		2	6
UC7_BE11_CONTIG_1479_p1	113	C	12917	13	4	5		1	1	2
UC7_BE11_CONTIG_1479_p1	114	A	12946	46		5	3	29		1	1	7
UC7_BE11_CONTIG_1479_p1	115	A	12979	31		5	7	13		1	2	3
UC7_BE11_CONTIG_1479_p1	116	G	13043	13	2	7	2			2
UC7_BE11_CONTIG_1479_p1	117	A	13091	47		8	8	20		2	1	8
UC7_BE11_CONTIG_1479_p1	118	A	13137	48		9	8	20		2	1	8
UC7_BE11_CONTIG_1479_p1	119	G	13180	31	7	18	1		1	4
UC7_BE11_CONTIG_1479_p1	120	A	13216	71		8	11	38		4		10
UC7_BE11_CONTIG_1479_p1	121	G	13296	17	5	6			2	3	1
UC7_BE11_CONTIG_1479_p1	122	G	13346	21	6	11	2		1	1
UC7_BE11_CONTIG_1479_p1	123	A	13402	56		9	18	22		2		5
UC7_BE11_CONTIG_1479_p1	124	A	13481	58		7	12	27		4		8
UC7_BE11_CONTIG_1479_p1	125	A	13549	75		6	9	44		2		14
UC7_BE11_CONTIG_1479_p1	126	G	13566	27	6	15			3	3
UC7_BE11_CONTIG_1479_p1	127	G	13629	22	8	7	4		3
UC7_BE11_CONTIG_1479_p1	128	A	13686	66		10	13	31		4		8
UC7_BE11_CONTIG_1479_p1	129	G	13733	28	10	7	4		3	4
UC7_BE11_CONTIG_1479_p1	130	C	13800	35	11	20		1	1	2
UC7_BE11_CONTIG_1479_p1	131	A	13863	43		4	6	22		3		8
UC7_BE11_CONTIG_1479_p1	132	A	13944	64		9	13	26		4	1	11
UC7_BE11_CONTIG_1479_p1	133	G	13982	8	2	2			2	2
UC7_BE11_CONTIG_1479_p1	134	T	14022	57	9		21	9	4		12	2
UC7_BE11_CONTIG_1479_p1	135	G	14077	25	4	12	1		1	6	1
UC7_BE11_CONTIG_1479_p1	136	G	14143	23	7	6	3		2	5
UC7_BE11_CONTIG_1479_p1	137	A	14180	39		8	11	12			1	7
UC7_BE11_CONTIG_1479_p1	138	T	14243	62	15		28	7	1		10	1
UC7_BE11_CONTIG_1479_p1	139	C	14287	32	17	6		4	3	2
UC7_BE11_CONTIG_1479_p1	140	A	14380	68		2	16	31		2	2	15
UC7_BE11_CONTIG_1479_p1	141	C	14447	39	18	14		1	1	5
UC7_BE11_CONTIG_1479_p1	142	C	14523	46	23	13		5	3	2
UC7_BE11_CONTIG_1479_p1	143	T	4478	14			1		1		11	1
UC7_BE11_CONTIG_1479_p1	144	T	4509	23					7		9	7
UC7_BE11_CONTIG_1479_p1	145	C	4517	8					5	3
UC7_BE11_CONTIG_1479_p1	146	C	4584	7	1				3	3
UC7_BE11_CONTIG_1479_p1	147	C	4615	7	2				3	1		1
UC7_BE11_CONTIG_1479_p1	148	T	4586	23	1		5		2		9	6
UC7_BE11_CONTIG_1479_p1	149	C	4605	5					1	4
UC7_BE11_CONTIG_1479_p1	150	A	4582	35				2		8	6	19
UC7_BE11_CONTIG_1479_p1	151	A	4647	18		1	1			4	6	6
UC7_BE11_CONTIG_1479_p1	152	T	4696	18					3		11	4
UC7_BE11_CONTIG_1479_p1	153	C	4745	4					2	2
UC7_BE11_CONTIG_1479_p1	154	C	4774	13		1			4	7		1
UC7_BE11_CONTIG_1479_p1	155	C	4784	9		1		1	4	3
UC7_BE11_CONTIG_1479_p1	156	T	4799	24			1	1	1		14	7
UC7_BE11_CONTIG_1479_p1	157	T	4850	17			1				5	11
UC7_BE11_CONTIG_1479_p1	158	T	4908	19				1	5		10	3
UC7_BE11_CONTIG_1479_p1	159	T	4946	9			2		1		6
UC7_BE11_CONTIG_1479_p1	160	G	5018	2						1	1
UC7_BE11_CONTIG_1479_p1	161	T	5081	17			2		2		10	3
UC7_BE11_CONTIG_1479_p1	162	G	5141	6		1			3	2
UC7_BE11_CONTIG_1479_p1	163	T	5213	25	1		1		4		16	3
UC7_BE11_CONTIG_1479_p1	164	G	5228	5		1			2	2
UC7_BE11_CONTIG_1479_p1	165	T	5295	13	1				3		7	2
UC7_BE11_CONTIG_1479_p1	166	A	5360	9			1	2				6
UC7_BE11_CONTIG_1479_p1	167	A	5443	9						2	3	4
UC7_BE11_CONTIG_1479_p1	168	A	5511	14			1	1		1	2	9
UC7_BE11_CONTIG_1479_p1	169	A	5576	11						3		8
UC7_BE11_CONTIG_1479_p1	170	T	5599	11					1		7	3
UC7_BE11_CONTIG_1479_p1	171	T	5652	15			3		1		8	3
UC7_BE11_CONTIG_1479_p1	172	A	5679	19				1		1		17
UC7_BE11_CONTIG_1479_p1	173	T	5753	15				1	2		10	2
UC7_BE11_CONTIG_1479_p1	174	G	5797	3					3
UC7_BE11_CONTIG_1479_p1	175	T	5811	12			1		1		10
UC7_BE11_CONTIG_1479_p1	176	A	5837	19				1		3	2	13
UC7_BE11_CONTIG_1479_p1	177	A	5871	19			1	2		2	2	12
UC7_BE11_CONTIG_1479_p1	178	T	5918	8			1		3		4
UC7_BE11_CONTIG_1479_p1	179	T	5969	18			2		3		12	1
UC7_BE11_CONTIG_1479_p1	180	G	5998	7	1	1			2	2	1
UC7_BE11_CONTIG_1479_p1	181	A	6045	18		1	1	1		3	2	10
UC7_BE11_CONTIG_1479_p1	182	A	6079	26				1		7	4	14
UC7_BE11_CONTIG_1479_p1	183	C	6141	9					1	8
UC7_BE11_CONTIG_1479_p1	184	T	6154	19	1				2		10	6
UC7_BE11_CONTIG_1479_p1	185	A	6218	16		1				1		14
UC7_BE11_CONTIG_1479_p1	186	T	6296	18	1		2		4		11
UC7_BE11_CONTIG_1479_p1	187	C	6373	3					2	1
UC7_BE11_CONTIG_1479_p1	188	T	6401	32	1		1		5		19	6
UC7_BE11_CONTIG_1479_p1	189	T	6431	16	1		1		1		12	1
UC7_BE11_CONTIG_1479_p1	190	T	6442	14			1		4		5	4
UC7_BE11_CONTIG_1479_p1	191	C	6477	6					4	2
UC7_BE11_CONTIG_1479_p1	192	A	6536	46		1		3		6	6	30
UC7_BE11_CONTIG_1479_p1	193	C	6579	10	2				4	3		1
UC7_BE11_CONTIG_1479_p1	194	C	6621	12	1	3				8
UC7_BE11_CONTIG_1479_p1	195	A	6640	23			1	1		2	1	18
UC7_BE11_CONTIG_1479_p1	196	A	6698	17			1	2		3	1	10
UC7_BE11_CONTIG_1479_p1	197	A	6778	18				4			1	13
UC7_BE11_CONTIG_1479_p1	198	A	6833	25				1		7	1	16
UC7_BE11_CONTIG_1479_p1	199	C	6893	8		1			2	5
UC7_BE11_CONTIG_1479_p1	200	A	6924	19			1	4		2	2	10
UC7_BE11_CONTIG_1479_p1	201	T	6977	20			1		3		15	1
UC7_BE11_CONTIG_1479_p1	202	T	7026	17			2		3		9	3
UC7_BE11_CONTIG_1479_p1	203	A	7087	15			1			3		11
UC7_BE11_CONTIG_1479_p1	204	T	7122	38			2		3		18	15
UC7_BE11_CONTIG_1479_p1	205	T	7125	44	2		2		11		17	12
UC7_BE11_CONTIG_1479_p1	206	C	7125	7		1			4	2
UC7_BE11_CONTIG_1479_p1	207	A	7132	30		1	1	3		5	2	18
UC7_BE11_CONTIG_1479_p1	208	C	7141	4					2	1		1
UC7_BE11_CONTIG_1479_p1	209	T	7136	19					3		8	8
UC7_BE11_CONTIG_1479_p1	210	T	7144	21	1		1		5		11	3
UC7_BE11_CONTIG_1479_p1	211	A	7164	16				1		4	2	9
UC7_BE11_CONTIG_1479_p1	212	A	7226	38				1		9	11	17
UC7_BE11_CONTIG_1479_p1	213	C	7270	6					4	2
UC7_BE11_CONTIG_1479_p1	214	T	7340	17			2		3		11	1
UC7_BE11_CONTIG_1479_p1	215	A	7369	18				2		4	3	9
UC7_BE11_CONTIG_1479_p1	216	A	7432	35			2	2		5	6	20
UC7_BE11_CONTIG_1479_p1	217	A	7482	39		1	1	3		6	5	23
UC7_BE11_CONTIG_1479_p1	218	G	7537	9		1			5	3
UC7_BE11_CONTIG_1479_p1	219	T	7586	22	1				5		5	11
UC7_BE11_CONTIG_1479_p1	220	C	7638	12		2			1	8		1
UC7_BE11_CONTIG_1479_p1	221	T	7695	24			2		2		16	4
UC7_BE11_CONTIG_1479_p1	222	G	7702	12					7	4	1
UC7_BE11_CONTIG_1479_p1	223	T	7735	17	1		2		1		12	1
UC7_BE11_CONTIG_1479_p1	224	G	7755	20	2	1	1		5	9	2
UC7_BE11_CONTIG_1479_p1	225	A	7793	13		1				4	3	5
UC7_BE11_CONTIG_1479_p1	226	T	7847	29	1		4	1	5		12	6
UC7_BE11_CONTIG_1479_p1	227	C	7857	14	2	1			4	6		1
UC7_BE11_CONTIG_1479_p1	228	A	7868	23		1		2		7	2	11
UC7_BE11_CONTIG_1479_p1	229	G	7891	9	1				6	2
UC7_BE11_CONTIG_1479_p1	230	C	7933	10		1			3	4		2
UC7_BE11_CONTIG_1479_p1	231	T	7970	22				1	7		12	2
UC7_BE11_CONTIG_1479_p1	232	T	8005	14			1		3		9	1
UC7_BE11_CONTIG_1479_p1	233	G	8001	8					7	1
UC7_BE11_CONTIG_1479_p1	234	T	7969	14			1	1	2		9	1
UC7_BE11_CONTIG_1479_p1	235	A	8019	14				4		1		9
UC7_BE11_CONTIG_1479_p1	236	A	8068	34		4		3		10	3	14
UC7_BE11_CONTIG_1479_p1	237	G	8117	9			1		5	3
UC7_BE11_CONTIG_1479_p1	238	A	8099	31		3		2		11	3	12
UC7_BE11_CONTIG_1479_p1	239	T	8076	13			1		1		9	2
UC7_BE11_CONTIG_1479_p1	240	A	8078	23			1	4		4		14
UC7_BE11_CONTIG_1479_p1	241	G	8070	13					4	7	2
UC7_BE11_CONTIG_1479_p1	242	A	8040	28		1	1	5		4		17
UC7_BE11_CONTIG_1479_p1	243	A	8032	22		1		2		3		16
UC7_BE11_CONTIG_1479_p1	244	A	8061	24				4		4	6	10
UC7_BE11_CONTIG_1479_p1	245	A	8081	25				2		1	4	18
UC7_BE11_CONTIG_1479_p1	246	A	8106	40			1	2		3	8	26
UC7_BE11_CONTIG_1479_p1	247	C	8159	5		1			2	1		1
UC7_BE11_CONTIG_1479_p1	248	A	8211	17				3			1	13
UC7_BE11_CONTIG_1479_p1	249	T	8229	19	2		1		3		10	3
UC7_BE11_CONTIG_1479_p1	250	T	8243	14	1		2		2		4	5
UC7_BE11_CONTIG_1479_p1	251	A	8248	13			1	3				9
UC7_BE11_CONTIG_1479_p1	252	T	8195	25			3	1	8		8	5
UC7_BE11_CONTIG_1479_p1	253	T	8167	19			3	1	3		8	4
UC7_BE11_CONTIG_1479_p1	254	T	8122	9			2				4	3
UC7_BE11_CONTIG_1479_p1	255	A	8122	10		1	2	1		3		3
UC7_BE11_CONTIG_1479_p1	256	A	8141	26		2	1	2		7	1	13
UC7_BE11_CONTIG_1479_p1	257	G	8200	4					2	2
UC7_BE11_CONTIG_1479_p1	258	T	8170	29	5		5	1	5		11	2
UC7_BE11_CONTIG_1479_p1	259	G	8183	15	1				7	7
UC7_BE11_CONTIG_1479_p1	260	T	8184	25	2		5	2	5		9	2
UC7_BE11_CONTIG_1479_p1	261	A	8187	22		1		5		2	1	13
UC7_BE11_CONTIG_1479_p1	262	T	8196	22	2		4		3		12	1
UC7_BE11_CONTIG_1479_p1	263	A	8182	24		3	2	4		6	1	8
UC7_BE11_CONTIG_1479_p1	264	A	8178	15			4			1	3	7
UC7_BE11_CONTIG_1479_p1	265	T	8182	9			2		2		4	1
UC7_BE11_CONTIG_1479_p1	266	T	8161	12			3		1		7	1
UC7_BE11_CONTIG_1479_p1	267	A	8145	22			1	5			3	13
UC7_BE11_CONTIG_1479_p1	268	T	8168	17	1		3	1	4		7	1
UC7_BE11_CONTIG_1479_p1	269	T	8151	15			3		1		8	3
UC7_BE11_CONTIG_1479_p1	270	A	8122	22		2	2	4		1	2	11
UC7_BE11_CONTIG_1479_p1	271	T	8116	24	2		2	1	3		11	5
UC7_BE11_CONTIG_1479_p1	272	C	8116	9	1				5	3
UC7_BE11_CONTIG_1479_p1	273	T	8109	32	1		9		4		14	4
UC7_BE11_CONTIG_1479_p1	274	G	8070	14	2	1			5	3	3
UC7_BE11_CONTIG_1479_p1	275	T	8062	27	2		4		2		17	2
UC7_BE11_CONTIG_1479_p1	276	T	8040	33	1			1	8		13	10
UC7_BE11_CONTIG_1479_p1	277	C	8047	20	1	4		2	1	11		1
UC7_BE11_CONTIG_1479_p1	278	A	8027	33		3	2	6		4	1	17
UC7_BE11_CONTIG_1479_p1	279	T	8034	20			3	1	2		10	4
UC7_BE11_CONTIG_1479_p1	280	A	8039	16				7		1	1	7
UC7_BE11_CONTIG_1479_p1	281	T	8039	36	4		10		4		12	6
UC7_BE11_CONTIG_1479_p1	282	C	7992	12	1	2			3	6
UC7_BE11_CONTIG_1479_p1	283	A	7996	33		2	3	7		3	3	15
UC7_BE11_CONTIG_1479_p1	284	T	7971	6					1		2	3
UC7_BE11_CONTIG_1479_p1	285	A	7948	17		1	3	3		2		8
UC7_BE11_CONTIG_1479_p1	286	T	7922	17			5	1	3		6	2
UC7_BE11_CONTIG_1479_p1	287	T	7846	26	1		4	1	4		14	2
UC7_BE11_CONTIG_1479_p1	288	T	7792	20			5	3	3		9
UC7_BE11_CONTIG_1479_p1	289	A	7779	12		1	1	2		1		7
UC7_BE11_CONTIG_1479_p1	290	A	7808	22		1		4		1	5	11
UC7_BE11_CONTIG_1479_p1	291	A	7821	16		2	1	2			3	8
UC7_BE11_CONTIG_1479_p1	292	T	7838	20			3		3		8	6
UC7_BE11_CONTIG_1479_p1	293	T	7776	34			9		1		21	3
UC7_BE11_CONTIG_1479_p1	294	T	7763	22	1		4	2	4		7	4
UC7_BE11_CONTIG_1479_p1	295	T	7729	9			3				4	2
UC7_BE11_CONTIG_1479_p1	296	A	7747	17		2		2		2	1	10
UC7_BE11_CONTIG_1479_p1	297	A	7785	18		2	2	3		1	1	9
UC7_BE11_CONTIG_1479_p1	298	T	7797	11			1	1	1		6	2
UC7_BE11_CONTIG_1479_p1	299	G	7757	16		3			6	7
UC7_BE11_CONTIG_1479_p1	300	A	7738	29		2	4	1		7	5	10
UC7_BE11_CONTIG_1479_p1	301	G	7751	11	2	1			3	5
UC7_BE11_CONTIG_1479_p1	302	T	7727	28	3		9	2	2		10	2
UC7_BE11_CONTIG_1479_p1	303	T	7726	18	1		3	1			11	2
UC7_BE11_CONTIG_1479_p1	304	T	7696	16			3		4		6	3
UC7_BE11_CONTIG_1479_p1	305	A	7685	17		1		6		1	2	7
UC7_BE11_CONTIG_1479_p1	306	T	7686	13	1				4		6	2
UC7_BE11_CONTIG_1479_p1	307	T	7636	17	1		3	2	2		6	3
UC7_BE11_CONTIG_1479_p1	308	T	7583	15	1		3		4		4	3
UC7_BE11_CONTIG_1479_p1	309	T	7533	9			1	1	2		3	2
UC7_BE11_CONTIG_1479_p1	310	T	7490	14			3	1			7	3
UC7_BE11_CONTIG_1479_p1	311	A	7503	18		1	1	3		1	3	9
UC7_BE11_CONTIG_1479_p1	312	T	7513	10			3		2		5
UC7_BE11_CONTIG_1479_p1	313	A	7473	23		2	1	5		5		10
UC7_BE11_CONTIG_1479_p1	314	C	7471	4		2				2
UC7_BE11_CONTIG_1479_p1	315	T	7403	17	1		4				9	3
UC7_BE11_CONTIG_1479_p1	316	A	7365	5				2				3
UC7_BE11_CONTIG_1479_p1	317	A	7398	19		2	4	2		2	1	8
UC7_BE11_CONTIG_1479_p1	318	A	7421	23		2	3	5		1	1	11
UC7_BE11_CONTIG_1479_p1	319	T	7405	24	1		4		5		7	7
UC7_BE11_CONTIG_1479_p1	320	T	7383	18			3		3		9	3
UC7_BE11_CONTIG_1479_p1	321	C	7367	17	3	4			5	3		2
UC7_BE11_CONTIG_1479_p1	322	T	7384	19			4		3		10	2
UC7_BE11_CONTIG_1479_p1	323	T	7361	14			1		5		8
UC7_BE11_CONTIG_1479_p1	324	T	7370	11			3	1	2		5
UC7_BE11_CONTIG_1479_p1	325	A	7365	13			1	2		1	1	8
UC7_BE11_CONTIG_1479_p1	326	T	7379	28	2		5	2	5		9	5
UC7_BE11_CONTIG_1479_p1	327	T	7332	29	4		9		2		14
UC7_BE11_CONTIG_1479_p1	328	G	7334	15	3	1	1		7	2	1
UC7_BE11_CONTIG_1479_p1	329	T	7286	23	1		9		3		9	1
UC7_BE11_CONTIG_1479_p1	330	C	7294	20	3	5		1	8	3
UC7_BE11_CONTIG_1479_p1	331	A	7302	30				7		3	2	18
UC7_BE11_CONTIG_1479_p1	332	T	7311	25			5	1	2		14	3
UC7_BE11_CONTIG_1479_p1	333	T	7284	23	3		7		2		9	2
UC7_BE11_CONTIG_1479_p1	334	C	7259	14	1	1		1	5	5		1
UC7_BE11_CONTIG_1479_p1	335	A	7266	27				9		2	2	14
UC7_BE11_CONTIG_1479_p1	336	A	7256	18		1		4		3	2	8
UC7_BE11_CONTIG_1479_p1	337	T	7258	17	1		3	1	5		4	3
UC7_BE11_CONTIG_1479_p1	338	T	7214	11	3		3	1	1		3
UC7_BE11_CONTIG_1479_p1	339	A	7179	15		1	2	4		1		7
UC7_BE11_CONTIG_1479_p1	340	C	7151	11	1	3		1	2	4
UC7_BE11_CONTIG_1479_p1	341	A	7121	23		3	2	5		4	2	7
UC7_BE11_CONTIG_1479_p1	342	A	7094	15		1	4	4		1		5
UC7_BE11_CONTIG_1479_p1	343	T	7047	17	2		3		2		8	2
UC7_BE11_CONTIG_1479_p1	344	T	7001	16	1		7		2		6
UC7_BE11_CONTIG_1479_p1	345	T	6949	19			8	1	3		5	2
UC7_BE11_CONTIG_1479_p1	346	T	6936	25			7		3		12	3
UC7_BE11_CONTIG_1479_p1	347	T	6934	10			3		3		4
UC7_BE11_CONTIG_1479_p1	348	T	6950	15			6		1		7	1
UC7_BE11_CONTIG_1479_p1	349	T	6942	11	1		1		1		2	6
UC7_BE11_CONTIG_1479_p1	350	A	6980	17		2	1	5		4		5
UC7_BE11_CONTIG_1479_p1	351	A	7010	21			2	5		3	1	10
UC7_BE11_CONTIG_1479_p1	352	A	7049	20		2	2	5		1		10
UC7_BE11_CONTIG_1479_p1	353	T	7045	16	2		3		2		3	6
UC7_BE11_CONTIG_1479_p1	354	A	7036	14		1	3	2		3		4
UC7_BE11_CONTIG_1479_p1	355	T	6999	17			7		2		7	1
UC7_BE11_CONTIG_1479_p1	356	A	6965	20		2		5		1	1	11
UC7_BE11_CONTIG_1479_p1	357	A	6961	22		1	2	4		4		11
UC7_BE11_CONTIG_1479_p1	358	C	6959	9	1	2			2	3		1
UC7_BE11_CONTIG_1479_p1	359	A	6974	27		7	2	2		2		14
UC7_BE11_CONTIG_1479_p1	360	T	6926	21			6		2		11	2
UC7_BE11_CONTIG_1479_p1	361	C	6875	10	3	2			3	2
UC7_BE11_CONTIG_1479_p1	362	T	6849	19	2		7		2		6	2
UC7_BE11_CONTIG_1479_p1	363	A	6821	15			2	5		1	2	5
UC7_BE11_CONTIG_1479_p1	364	A	6848	33		2	1	7		5	5	13
UC7_BE11_CONTIG_1479_p1	365	A	6853	26			1	10		3		12
UC7_BE11_CONTIG_1479_p1	366	A	6877	22		2	1	5		6	3	5
UC7_BE11_CONTIG_1479_p1	367	T	6859	13			5		2		6
UC7_BE11_CONTIG_1479_p1	368	A	6833	8				6				2
UC7_BE11_CONTIG_1479_p1	369	A	6851	14			2	2		3	1	6
UC7_BE11_CONTIG_1479_p1	370	T	6825	13	1		4		1		5	2
UC7_BE11_CONTIG_1479_p1	371	T	6820	21			10	1	3		4	3
UC7_BE11_CONTIG_1479_p1	372	C	6798	12	4	2			1	3		2
UC7_BE11_CONTIG_1479_p1	373	T	6794	17	1				5		6	5
UC7_BE11_CONTIG_1479_p1	374	T	6760	18			4	1			13
UC7_BE11_CONTIG_1479_p1	375	A	6748	19		4	1	1		1	2	10
UC7_BE11_CONTIG_1479_p1	376	T	6750	17	1		7		1		5	3
UC7_BE11_CONTIG_1479_p1	377	A	6699	12				4		2	2	4
UC7_BE11_CONTIG_1479_p1	378	A	6683	29		1	4	9		6	2	7
UC7_BE11_CONTIG_1479_p1	379	A	6642	26		2	2	3		3	5	11
UC7_BE11_CONTIG_1479_p1	380	A	6648	15		3		2		1	1	8
UC7_BE11_CONTIG_1479_p1	381	T	6644	23	1		9	1	3		3	6
UC7_BE11_CONTIG_1479_p1	382	T	6597	10			3		3		3	1
UC7_BE11_CONTIG_1479_p1	383	C	6585	15	6	3		1	2	2		1
UC7_BE11_CONTIG_1479_p1	384	A	6570	30		2	3	9		2	2	12
UC7_BE11_CONTIG_1479_p1	385	T	6555	19	2		5	2	2		5	3
UC7_BE11_CONTIG_1479_p1	386	T	6502	9	2		2	1			3	1
UC7_BE11_CONTIG_1479_p1	387	A	6479	17		2	2	4		3		6
UC7_BE11_CONTIG_1479_p1	388	A	6484	15			1	3			3	8
UC7_BE11_CONTIG_1479_p1	389	T	6444	25	2		12	1	1		8	1
UC7_BE11_CONTIG_1479_p1	390	T	6371	15			4		1		7	3
UC7_BE11_CONTIG_1479_p1	391	T	6378	19	5		4	1			7	2
UC7_BE11_CONTIG_1479_p1	392	T	6361	9	2		1	1	1		3	1
UC7_BE11_CONTIG_1479_p1	393	A	6371	16		1	1	8			1	5
UC7_BE11_CONTIG_1479_p1	394	T	6401	12	2		5	1			3	1
UC7_BE11_CONTIG_1479_p1	395	A	6406	18		2	3	5		2		6
UC7_BE11_CONTIG_1479_p1	396	T	6410	13	1		2		2		5	3
UC7_BE11_CONTIG_1479_p1	397	A	6384	10		1		6		1	1	1
UC7_BE11_CONTIG_1479_p1	398	T	6376	17			6	1	2		7
UC7_BE11_CONTIG_1479_p1	399	A	6331	18		2	1	9		1		5
UC7_BE11_CONTIG_1479_p1	400	T	6344	12	2		8		1		1
UC7_BE11_CONTIG_1479_p1	401	G	6306	16	4	7	1		2	2
UC7_BE11_CONTIG_1479_p1	402	A	6303	25		4		8		4	1	8
UC7_BE11_CONTIG_1479_p1	403	C	6293	11	3	2			2	4
UC7_BE11_CONTIG_1479_p1	404	A	6291	30		1	1	10		2	2	14
UC7_BE11_CONTIG_1479_p1	405	A	6263	10		1	3	2		1		3
UC7_BE11_CONTIG_1479_p1	406	T	6254	14	1		6	2	1		2	2
UC7_BE11_CONTIG_1479_p1	407	T	6235	17	2		6	1	2		6
UC7_BE11_CONTIG_1479_p1	408	T	6217	21	2		9		1		9
UC7_BE11_CONTIG_1479_p1	409	G	6206	11	4	2			1	3	1
UC7_BE11_CONTIG_1479_p1	410	T	6176	14			6		1		7
UC7_BE11_CONTIG_1479_p1	411	A	6184	13		1	2	3		2		5
UC7_BE11_CONTIG_1479_p1	412	A	6216	15		2	2	6			1	4
UC7_BE11_CONTIG_1479_p1	413	T	6210	9	1		3				2	3
UC7_BE11_CONTIG_1479_p1	414	T	6166	7	1		3		1		1	1
UC7_BE11_CONTIG_1479_p1	415	A	6163	8		1		3		1	1	2
UC7_BE11_CONTIG_1479_p1	416	A	6172	21		2	2	11		1		5
UC7_BE11_CONTIG_1479_p1	417	A	6190	16		1	6	3			2	4
UC7_BE11_CONTIG_1479_p1	418	T	6195	13	3		4	1			4	1
UC7_BE11_CONTIG_1479_p1	419	A	6162	9			5	1			1	2
UC7_BE11_CONTIG_1479_p1	420	A	6167	19		1		7		3	2	6
UC7_BE11_CONTIG_1479_p1	421	T	6172	12			6	2			3	1
UC7_BE11_CONTIG_1479_p1	422	A	6165	14		2	1	4		1	1	5
UC7_BE11_CONTIG_1479_p1	423	A	6186	19		3	2	6		2	3	3
UC7_BE11_CONTIG_1479_p1	424	T	6162	18			7		1		7	3
UC7_BE11_CONTIG_1479_p1	425	G	6145	9	3	1	1		2	2
UC7_BE11_CONTIG_1479_p1	426	T	6117	7	1		2		2		2
UC7_BE11_CONTIG_1479_p1	427	A	6110	14		3	2	3		1		5
UC7_BE11_CONTIG_1479_p1	428	A	6127	20			1	12		2	1	4
UC7_BE11_CONTIG_1479_p1	429	C	6128	6	1	2			1	1		1
UC7_BE11_CONTIG_1479_p1	430	T	6120	27	1		10		2		13	1
UC7_BE11_CONTIG_1479_p1	431	T	6112	15	1		8	2	2		2
UC7_BE11_CONTIG_1479_p1	432	T	6113	16	2		6		1		4	3
UC7_BE11_CONTIG_1479_p1	433	T	6108	5			2				2	1
UC7_BE11_CONTIG_1479_p1	434	A	6102	17		3		7		2		5
UC7_BE11_CONTIG_1479_p1	435	C	6112	16	1	6			2	6		1
UC7_BE11_CONTIG_1479_p1	436	G	6116	19	6	3			7	3
UC7_BE11_CONTIG_1479_p1	437	G	6115	13	3	3	1		4	1	1
UC7_BE11_CONTIG_1479_p1	438	T	6112	28	2		12	2	3		7	2
UC7_BE11_CONTIG_1479_p1	439	G	6102	5	2	1				2
UC7_BE11_CONTIG_1479_p1	440	T	6099	18	1		5	1	1		7	3
UC7_BE11_CONTIG_1479_p1	441	C	6099	16	1	5		2		8
UC7_BE11_CONTIG_1479_p1	442	T	6069	42	2		13		2		22	3
UC7_BE11_CONTIG_1479_p1	443	T	6023	16	1		6		1		5	3
UC7_BE11_CONTIG_1479_p1	444	T	5989	11	1		3	1			5	1
UC7_BE11_CONTIG_1479_p1	445	T	5973	22			8	2	2		10
UC7_BE11_CONTIG_1479_p1	446	T	5975	13	4		6		1		1	1
UC7_BE11_CONTIG_1479_p1	447	T	5951	12	1		4	2	1		4
UC7_BE11_CONTIG_1479_p1	448	T	5973	6			2		2		2
UC7_BE11_CONTIG_1479_p1	449	A	5994	16		1		7		1	1	6
UC7_BE11_CONTIG_1479_p1	450	A	6023	26		2		10		3	3	8
UC7_BE11_CONTIG_1479_p1	451	A	6015	10		1		6		1		2
UC7_BE11_CONTIG_1479_p1	452	T	6021	15	1		9	1	1		3
UC7_BE11_CONTIG_1479_p1	453	T	5975	15	2		4		2		7
UC7_BE11_CONTIG_1479_p1	454	A	5991	17		1	4	7		2	1	2
UC7_BE11_CONTIG_1479_p1	455	A	6015	11				4		2	2	3
UC7_BE11_CONTIG_1479_p1	456	A	6020	24			3	10		1	2	8
UC7_BE11_CONTIG_1479_p1	457	T	6033	16	1		4	1	3		7
UC7_BE11_CONTIG_1479_p1	458	T	6034	22	2		8	1	1		9	1
UC7_BE11_CONTIG_1479_p1	459	C	6007	15	6	4		2	1	2
UC7_BE11_CONTIG_1479_p1	460	T	5973	26	6		9	1	1		8	1
UC7_BE11_CONTIG_1479_p1	461	T	5972	15			4	3			7	1
UC7_BE11_CONTIG_1479_p1	462	T	5990	17	3		7		2		4	1
UC7_BE11_CONTIG_1479_p1	463	T	5998	4	2		1		1
UC7_BE11_CONTIG_1479_p1	464	A	5965	24		5		8		3		8
UC7_BE11_CONTIG_1479_p1	465	T	5985	11	4		3		2		2
UC7_BE11_CONTIG_1479_p1	466	A	5988	22		2	2	7		3		8
UC7_BE11_CONTIG_1479_p1	467	T	5970	11	1		3	2	1		3	1
UC7_BE11_CONTIG_1479_p1	468	A	5997	8		1	4	1		1		1
UC7_BE11_CONTIG_1479_p1	469	T	5983	13	2		3		3		4	1
UC7_BE11_CONTIG_1479_p1	470	T	5936	8	2		3				3
UC7_BE11_CONTIG_1479_p1	471	A	5956	18		4	1	8		1		4
UC7_BE11_CONTIG_1479_p1	472	T	5948	11			5				5	1
UC7_BE11_CONTIG_1479_p1	473	T	5937	5			1		1		2	1
UC7_BE11_CONTIG_1479_p1	474	A	5928	17		1	2	7		1		5
UC7_BE11_CONTIG_1479_p1	475	T	5922	17	1		5	3	1		6	1
UC7_BE11_CONTIG_1479_p1	476	G	5921	10	2	1			3	3	1
UC7_BE11_CONTIG_1479_p1	477	A	5913	26		7	2	12		2		3
UC7_BE11_CONTIG_1479_p1	478	A	5920	19		2	2	6		1	1	7
UC7_BE11_CONTIG_1479_p1	479	A	5945	19		2	3	7				7
UC7_BE11_CONTIG_1479_p1	480	T	5925	12	1		4		1		5	1
UC7_BE11_CONTIG_1479_p1	481	T	5910	14	2		8		1		1	2
UC7_BE11_CONTIG_1479_p1	482	C	5925	18	3	8		1	3	3
UC7_BE11_CONTIG_1479_p1	483	A	5956	16		3	2	7				4
UC7_BE11_CONTIG_1479_p1	484	A	5964	28		6	9	4		2	1	6
UC7_BE11_CONTIG_1479_p1	485	A	6006	36		1	2	18		3		12
UC7_BE11_CONTIG_1479_p1	486	G	6051	6	2	2				2
UC7_BE11_CONTIG_1479_p1	487	T	6065	14	1		4	2			6	1
UC7_BE11_CONTIG_1479_p1	488	A	6087	15		1	1	4		1	2	6
UC7_BE11_CONTIG_1479_p1	489	T	6117	13	2		5	1	2		1	2
UC7_BE11_CONTIG_1479_p1	490	A	6148	24		4		8		5		7
UC7_BE11_CONTIG_1479_p1	491	T	6175	9	3		4	1			1
UC7_BE11_CONTIG_1479_p1	492	A	6153	11			2	4		3		2
UC7_BE11_CONTIG_1479_p1	493	T	6138	20	2		4	4	1		8	1
UC7_BE11_CONTIG_1479_p1	494	T	6077	10			5		1		2	2
UC7_BE11_CONTIG_1479_p1	495	C	6078	20	7	5		2	1	5
UC7_BE11_CONTIG_1479_p1	496	A	6059	17		1		8		1		7
UC7_BE11_CONTIG_1479_p1	497	T	6060	20	2		9		2		5	2
UC7_BE11_CONTIG_1479_p1	498	T	6045	15	1		6				7	1
UC7_BE11_CONTIG_1479_p1	499	T	6024	12			4	3	1		3	1
UC7_BE11_CONTIG_1479_p1	500	T	5997	12	2		3		3		2	2
UC7_BE11_CONTIG_1479_p1	501	A	5961	8			2	2		1		3
UC7_BE11_CONTIG_1479_p1	502	A	5999	23		4	5	4		3		7
UC7_BE11_CONTIG_1479_p1	503	T	6024	7			3				4
UC7_BE11_CONTIG_1479_p1	504	A	6045	11		2	1	4				4
UC7_BE11_CONTIG_1479_p1	505	T	6041	19	1		11				7
UC7_BE11_CONTIG_1479_p1	506	T	6008	8	1		3	1			3
UC7_BE11_CONTIG_1479_p1	507	T	5996	15	3		8		1		3
UC7_BE11_CONTIG_1479_p1	508	T	5974	12	1		3				7	1
UC7_BE11_CONTIG_1479_p1	509	A	6013	12		3		4				5
UC7_BE11_CONTIG_1479_p1	510	A	6038	17		2	1	8		1	1	4
UC7_BE11_CONTIG_1479_p1	511	A	6033	27		3	3	9		2	1	9
UC7_BE11_CONTIG_1479_p1	512	C	6069	5	3					2
UC7_BE11_CONTIG_1479_p1	513	A	6062	19		1		10			2	6
UC7_BE11_CONTIG_1479_p1	514	C	6042	8	4			1	2	1
UC7_BE11_CONTIG_1479_p1	515	A	6044	20		2	1	6		2	1	8
UC7_BE11_CONTIG_1479_p1	516	A	6044	19			2	7		1		9
UC7_BE11_CONTIG_1479_p1	517	A	6064	21			2	9		2	2	6
UC7_BE11_CONTIG_1479_p1	518	A	6110	25		1	2	12		4	1	5
UC7_BE11_CONTIG_1479_p1	519	A	6147	22		1	3	9		3	1	5
UC7_BE11_CONTIG_1479_p1	520	A	6192	22		1	2	11		2	2	4
UC7_BE11_CONTIG_1479_p1	521	T	6201	9			6		1		1	1
UC7_BE11_CONTIG_1479_p1	522	T	6199	26	4		7	4	2		7	2
UC7_BE11_CONTIG_1479_p1	523	G	6252	9	5	2				2
UC7_BE11_CONTIG_1479_p1	524	T	6254	15	3		8				3	1
UC7_BE11_CONTIG_1479_p1	525	T	6271	14	1		6				7
UC7_BE11_CONTIG_1479_p1	526	A	6299	29			5	9		3		12
UC7_BE11_CONTIG_1479_p1	527	A	6337	19		1	1	5		3		9
UC7_BE11_CONTIG_1479_p1	528	T	6368	13			4				9
UC7_BE11_CONTIG_1479_p1	529	T	6359	28	3		6		7		8	3
UC7_BE11_CONTIG_1479_p1	530	C	6366	15	2	7			2	4
UC7_BE11_CONTIG_1479_p1	531	A	6374	23		2	4	5		1	1	10
UC7_BE11_CONTIG_1479_p1	532	T	6392	12			4				7	1
UC7_BE11_CONTIG_1479_p1	533	T	6363	17	1		9		1		5	1
UC7_BE11_CONTIG_1479_p1	534	T	6358	24	2		10	1			8	3
UC7_BE11_CONTIG_1479_p1	535	T	6335	18	2		10		1		5
UC7_BE11_CONTIG_1479_p1	536	T	6346	17	1		3	2	1		9	1
UC7_BE11_CONTIG_1479_p1	537	T	6338	7	2		3				1	1
UC7_BE11_CONTIG_1479_p1	538	A	6380	19		2	3	11		1		2
UC7_BE11_CONTIG_1479_p1	539	C	6400	6	1	1		1	1	1		1
UC7_BE11_CONTIG_1479_p1	540	T	6406	16	1		7	1	2		4	1
UC7_BE11_CONTIG_1479_p1	541	G	6410	12	2	4			2	4
UC7_BE11_CONTIG_1479_p1	542	A	6429	20		7	4	5		1	2	1
UC7_BE11_CONTIG_1479_p1	543	T	6455	12	2		5		2		3
UC7_BE11_CONTIG_1479_p1	544	T	6456	19	1		6		2		8	2
UC7_BE11_CONTIG_1479_p1	545	A	6478	11		2		5		1		3
UC7_BE11_CONTIG_1479_p1	546	A	6493	16		3	6	6				1
UC7_BE11_CONTIG_1479_p1	547	T	6489	11	5		1				4	1
UC7_BE11_CONTIG_1479_p1	548	T	6468	30	5		9	7	5		4
UC7_BE11_CONTIG_1479_p1	549	T	6496	33	2		12	7	2		8	2
UC7_BE11_CONTIG_1479_p1	550	T	6518	7			4		1		2
UC7_BE11_CONTIG_1479_p1	551	A	6517	21		3	6	4		1	1	6
UC7_BE11_CONTIG_1479_p1	552	T	6544	17			8				9
UC7_BE11_CONTIG_1479_p1	553	T	6550	18	4		7	2	1		4
UC7_BE11_CONTIG_1479_p1	554	G	6534	20	3	8			1	8
UC7_BE11_CONTIG_1479_p1	555	A	6583	13		2	2	5		1	1	2
UC7_BE11_CONTIG_1479_p1	556	T	6589	13	3		4	1			4	1
UC7_BE11_CONTIG_1479_p1	557	T	6585	23	5		6		3		7	2
UC7_BE11_CONTIG_1479_p1	558	C	6592	17	6	5		1	3	1		1
UC7_BE11_CONTIG_1479_p1	559	A	6581	27		4	1	15		2	1	4
UC7_BE11_CONTIG_1479_p1	560	A	6596	20		5	1	7		2	1	4
UC7_BE11_CONTIG_1479_p1	561	C	6601	10	2	6				2
UC7_BE11_CONTIG_1479_p1	562	A	6615	18		2	1	6		3		6
UC7_BE11_CONTIG_1479_p1	563	T	6600	23			6	1	1		11	4
UC7_BE11_CONTIG_1479_p1	564	T	6567	19	3		5		5		4	2
UC7_BE11_CONTIG_1479_p1	565	C	6542	14	2	6		1	1	3		1
UC7_BE11_CONTIG_1479_p1	566	T	6554	24	4		13		2		4	1
UC7_BE11_CONTIG_1479_p1	567	T	6526	22	2		9	1	3		6	1
UC7_BE11_CONTIG_1479_p1	568	C	6554	24	12	7			3	1		1
UC7_BE11_CONTIG_1479_p1	569	C	6548	22	6	8		1	4	3
UC7_BE11_CONTIG_1479_p1	570	C	6540	21	10	4			6	1
UC7_BE11_CONTIG_1479_p1	571	A	6556	15		1	2	6		1	1	4
UC7_BE11_CONTIG_1479_p1	572	T	6577	22			11	2	1		6	2
UC7_BE11_CONTIG_1479_p1	573	T	6552	22			12	1	1		4	4
UC7_BE11_CONTIG_1479_p1	574	T	6546	15			8		2		4	1
UC7_BE11_CONTIG_1479_p1	575	T	6528	12	2		5				4	1
UC7_BE11_CONTIG_1479_p1	576	A	6541	19		2	4	5		2	1	5
UC7_BE11_CONTIG_1479_p1	577	A	6558	22		3	1	8		1	2	7
UC7_BE11_CONTIG_1479_p1	578	A	6555	20		4	5	6		2		3
UC7_BE11_CONTIG_1479_p1	579	T	6577	15	2		4	1	2		3	3
UC7_BE11_CONTIG_1479_p1	580	T	6551	33	7		9	5	2		6	4
UC7_BE11_CONTIG_1479_p1	581	T	6542	17			10	1			6
UC7_BE11_CONTIG_1479_p1	582	G	6550	9	3	1			3	2
UC7_BE11_CONTIG_1479_p1	583	T	6556	20	1		8		3		8
UC7_BE11_CONTIG_1479_p1	584	A	6570	13		1		4		2		6
UC7_BE11_CONTIG_1479_p1	585	A	6603	34		5	4	12		3	2	8
UC7_BE11_CONTIG_1479_p1	586	T	6617	10	1		4		2		3
UC7_BE11_CONTIG_1479_p1	587	A	6641	9		3	1	3		1		1
UC7_BE11_CONTIG_1479_p1	588	T	6630	20	2		8	1	3		4	2
UC7_BE11_CONTIG_1479_p1	589	T	6639	29	4		14	2	3		6
UC7_BE11_CONTIG_1479_p1	590	T	6633	17	1		11	1	1		1	2
UC7_BE11_CONTIG_1479_p1	591	T	6631	24	1		13	2	3		5
UC7_BE11_CONTIG_1479_p1	592	A	6657	19			1	10		2	2	4
UC7_BE11_CONTIG_1479_p1	593	G	6673	13	2	7			4
UC7_BE11_CONTIG_1479_p1	594	C	6679	6	3	2			1
UC7_BE11_CONTIG_1479_p1	595	C	6721	11	4	4		1	1	1
UC7_BE11_CONTIG_1479_p1	596	T	6721	27	2		12	2	1		10
UC7_BE11_CONTIG_1479_p1	597	T	6730	20	2		6	1	2		8	1
UC7_BE11_CONTIG_1479_p1	598	T	6729	24	2		9	1	3		8	1
UC7_BE11_CONTIG_1479_p1	599	C	6744	16	4	6			2	3		1
UC7_BE11_CONTIG_1479_p1	600	C	6750	21	5	8			6	1		1
UC7_BE11_CONTIG_1479_p1	601	A	6809	21		2	2	7		1	1	8
UC7_BE11_CONTIG_1479_p1	602	T	6833	27	6		10	2	3		5	1
UC7_BE11_CONTIG_1479_p1	603	T	6859	17	1		6	3	2		4	1
UC7_BE11_CONTIG_1479_p1	604	T	6836	14			5		1		8
UC7_BE11_CONTIG_1479_p1	605	A	6809	13		1	3	4		1	1	3
UC7_BE11_CONTIG_1479_p1	606	A	6818	17		4	4	2		2		5
UC7_BE11_CONTIG_1479_p1	607	A	6832	19		1	6	5				7
UC7_BE11_CONTIG_1479_p1	608	A	6831	25		3	1	13				8
UC7_BE11_CONTIG_1479_p1	609	T	6841	10			3	1			2	4
UC7_BE11_CONTIG_1479_p1	610	G	6804	8	2	3			1	2
UC7_BE11_CONTIG_1479_p1	611	A	6851	29		6	2	8		1		12
UC7_BE11_CONTIG_1479_p1	612	T	6842	21			8	2	2		8	1
UC7_BE11_CONTIG_1479_p1	613	G	6828	14	5	2			3	4
UC7_BE11_CONTIG_1479_p1	614	A	6827	29		3	1	11		4	2	8
UC7_BE11_CONTIG_1479_p1	615	A	6851	19		2	1	5		2		9
UC7_BE11_CONTIG_1479_p1	616	A	6874	34		3	7	8		3	3	10
UC7_BE11_CONTIG_1479_p1	617	G	6899	4	1	2				1
UC7_BE11_CONTIG_1479_p1	618	T	6899	24	4		13	1			4	2
UC7_BE11_CONTIG_1479_p1	619	T	6899	17	1		5	1	1		9
UC7_BE11_CONTIG_1479_p1	620	G	6924	14	3	2			7	2
UC7_BE11_CONTIG_1479_p1	621	A	6931	22		1	5	7		1		8
UC7_BE11_CONTIG_1479_p1	622	T	6962	18	2		4	2			7	3
UC7_BE11_CONTIG_1479_p1	623	T	7005	27	5		10	1	3		7	1
UC7_BE11_CONTIG_1479_p1	624	G	7011	10	1	1	1		2	5
UC7_BE11_CONTIG_1479_p1	625	A	6989	24		6	4	4		2		8
UC7_BE11_CONTIG_1479_p1	626	T	7008	21	2		5	1	5		8
UC7_BE11_CONTIG_1479_p1	627	G	7000	7	2	2	1		2
UC7_BE11_CONTIG_1479_p1	628	T	6997	21	3		9		2		7
UC7_BE11_CONTIG_1479_p1	629	T	6982	22	3		7	2	1		7	2
UC7_BE11_CONTIG_1479_p1	630	T	6997	16	1		6	1			7	1
UC7_BE11_CONTIG_1479_p1	631	G	6991	14	3	2			4	4	1
UC7_BE11_CONTIG_1479_p1	632	T	6970	23	1		11	3	2		2	4
UC7_BE11_CONTIG_1479_p1	633	T	6962	10	1		1				7	1
UC7_BE11_CONTIG_1479_p1	634	A	6981	25		3	1	10		5		6
UC7_BE11_CONTIG_1479_p1	635	A	6987	26		4	1	10		2	1	8
UC7_BE11_CONTIG_1479_p1	636	A	7011	32		4	5	10		2	3	8
UC7_BE11_CONTIG_1479_p1	637	A	7011	12		2		2				8
UC7_BE11_CONTIG_1479_p1	638	A	7014	19			3	7		1		8
UC7_BE11_CONTIG_1479_p1	639	A	7078	15			1	8				6
UC7_BE11_CONTIG_1479_p1	640	A	7104	29		6	2	7		3		11
UC7_BE11_CONTIG_1479_p1	641	T	7116	14	2		3	1	1		7
UC7_BE11_CONTIG_1479_p1	642	A	7169	13			7	2		1		3
UC7_BE11_CONTIG_1479_p1	643	A	7190	13		3		2		2		6
UC7_BE11_CONTIG_1479_p1	644	T	7201	19	1		7	1	2		7	1
UC7_BE11_CONTIG_1479_p1	645	G	7218	9	4	2	1		1	1
UC7_BE11_CONTIG_1479_p1	646	A	7261	22		1	1	8		3	1	8
UC7_BE11_CONTIG_1479_p1	647	G	7258	11	2		1		3	5
UC7_BE11_CONTIG_1479_p1	648	A	7312	23		2	5	6		1	3	6
UC7_BE11_CONTIG_1479_p1	649	G	7320	7	2	2			1	2
UC7_BE11_CONTIG_1479_p1	650	T	7334	33	11		9	7			5	1
UC7_BE11_CONTIG_1479_p1	651	T	7295	26	1		6	8	1		8	2
UC7_BE11_CONTIG_1479_p1	652	T	7263	24	6		6	1	5		5	1
UC7_BE11_CONTIG_1479_p1	653	T	7239	17	3		4		2		7	1
UC7_BE11_CONTIG_1479_p1	654	A	7229	31		2	4	12		4	3	6
UC7_BE11_CONTIG_1479_p1	655	G	7218	8		4	1		2	1
UC7_BE11_CONTIG_1479_p1	656	T	7219	12	2		5				3	2
UC7_BE11_CONTIG_1479_p1	657	A	7205	22			2	10		2	1	7
UC7_BE11_CONTIG_1479_p1	658	G	7205	7	1	2			3	1
UC7_BE11_CONTIG_1479_p1	659	T	7168	31	2		9	2	5		13
UC7_BE11_CONTIG_1479_p1	660	C	7136	17	7	3		2	2	2		1
UC7_BE11_CONTIG_1479_p1	661	T	7079	19	1		7	2	1		6	2
UC7_BE11_CONTIG_1479_p1	662	T	7022	6			2	2			2
UC7_BE11_CONTIG_1479_p1	663	A	6987	13		1	1	5		1	1	4
UC7_BE11_CONTIG_1479_p1	664	G	6954	8	3	1			1	2	1
UC7_BE11_CONTIG_1479_p1	665	A	6894	15		1	1	8		1		4
UC7_BE11_CONTIG_1479_p1	666	G	6871	17	4	2	1		4	6
UC7_BE11_CONTIG_1479_p1	667	C	6818	14	4	3			3	4
UC7_BE11_CONTIG_1479_p1	668	A	6767	15		1		7				7
UC7_BE11_CONTIG_1479_p1	669	T	6723	8	2		1	2			1	2
UC7_BE11_CONTIG_1479_p1	670	A	6698	26		3	2	5		4	2	10
UC7_BE11_CONTIG_1479_p1	671	T	6672	9	3		1				5
UC7_BE11_CONTIG_1479_p1	672	A	6625	17		1		8		2	1	5
UC7_BE11_CONTIG_1479_p1	673	C	6619	13	3	3			2	5
UC7_BE11_CONTIG_1479_p1	674	T	6608	23			8		1		7	7
UC7_BE11_CONTIG_1479_p1	675	T	6593	19	2		5	4	2		6
UC7_BE11_CONTIG_1479_p1	676	T	6581	16			7		1		5	3
UC7_BE11_CONTIG_1479_p1	677	G	6551	6	1		1		1	2	1
UC7_BE11_CONTIG_1479_p1	678	T	6522	18	3		3	1	1		8	2
UC7_BE11_CONTIG_1479_p1	679	T	6499	21	3		6	3			8	1
UC7_BE11_CONTIG_1479_p1	680	T	6452	17	1		6	2	3		4	1
UC7_BE11_CONTIG_1479_p1	681	A	6426	16		3	1	3		4		5
UC7_BE11_CONTIG_1479_p1	682	A	6415	13			2	6		1	1	3
UC7_BE11_CONTIG_1479_p1	683	T	6385	19	1		6		1		10	1
UC7_BE11_CONTIG_1479_p1	684	G	6335	8	3				3		2
UC7_BE11_CONTIG_1479_p1	685	T	6292	22			15		1		5	1
UC7_BE11_CONTIG_1479_p1	686	T	6277	16	1		8	2	1		3	1
UC7_BE11_CONTIG_1479_p1	687	C	6227	12		3			5	4
UC7_BE11_CONTIG_1479_p1	688	A	6194	25		1		10		4	1	9
UC7_BE11_CONTIG_1479_p1	689	A	6176	16		1		8		2		5
UC7_BE11_CONTIG_1479_p1	690	C	6180	7	3	2			2
UC7_BE11_CONTIG_1479_p1	691	T	6129	11			3		1		5	2
UC7_BE11_CONTIG_1479_p1	692	A	6080	19		2	1	6				10
UC7_BE11_CONTIG_1479_p1	693	G	6061	15	1	3			1	10
UC7_BE11_CONTIG_1479_p1	694	G	6048	14	2	2	1		5	3	1
UC7_BE11_CONTIG_1479_p1	695	T	6005	10	2		8
UC7_BE11_CONTIG_1479_p1	696	T	5998	19	2		4	2	3		5	3
UC7_BE11_CONTIG_1479_p1	697	C	5928	11	2	1			3	4		1
UC7_BE11_CONTIG_1479_p1	698	T	5919	14	1		6		4		2	1
UC7_BE11_CONTIG_1479_p1	699	T	5886	13			3	2			5	3
UC7_BE11_CONTIG_1479_p1	700	A	5860	16			1	5		2	1	7
UC7_BE11_CONTIG_1479_p1	701	A	5845	37		4	1	5		14	7	6
UC7_BE11_CONTIG_1479_p1	702	A	5819	30		2	3	6		3	3	13
UC7_BE11_CONTIG_1479_p1	703	C	5809	7		1		1	1	3		1
UC7_BE11_CONTIG_1479_p1	704	T	5772	31			11		1		17	2
UC7_BE11_CONTIG_1479_p1	705	T	5766	18	4		5	2			4	3
UC7_BE11_CONTIG_1479_p1	706	T	5753	9			4				3	2
UC7_BE11_CONTIG_1479_p1	707	T	5743	15	1		5				9
UC7_BE11_CONTIG_1479_p1	708	G	5744	13	3	1			4	5
UC7_BE11_CONTIG_1479_p1	709	T	5730	8	1		3				4
UC7_BE11_CONTIG_1479_p1	710	A	5726	14		2		5			1	6
UC7_BE11_CONTIG_1479_p1	711	T	5725	12			3		4		5
UC7_BE11_CONTIG_1479_p1	712	A	5717	4		1		1				2
UC7_BE11_CONTIG_1479_p1	713	A	5696	16			3	4		2	2	5
UC7_BE11_CONTIG_1479_p1	714	A	5673	17			3	5		2		7
UC7_BE11_CONTIG_1479_p1	715	A	5683	25		3	4	4		3	2	9
UC7_BE11_CONTIG_1479_p1	716	G	5677	11	1	3			5	2
UC7_BE11_CONTIG_1479_p1	717	T	5670	18			5	2	3		7	1
UC7_BE11_CONTIG_1479_p1	718	T	5630	6							2	4
UC7_BE11_CONTIG_1479_p1	719	A	5620	17		1	3	8				5
UC7_BE11_CONTIG_1479_p1	720	G	5600	10	1		1		2	6
UC7_BE11_CONTIG_1479_p1	721	A	5582	26		1	1	9		5		10
UC7_BE11_CONTIG_1479_p1	722	G	5574	7	1				2	4
UC7_BE11_CONTIG_1479_p1	723	T	5564	15	1		3	2	2		7
UC7_BE11_CONTIG_1479_p1	724	T	5542	14			5	1	1		3	4
UC7_BE11_CONTIG_1479_p1	725	C	5534	29	5	3		1	6	14
UC7_BE11_CONTIG_1479_p1	726	C	5527	12	3	3			1	3		2
UC7_BE11_CONTIG_1479_p1	727	T	5502	15	2		5		3		4	1
UC7_BE11_CONTIG_1479_p1	728	T	5476	11	1		4				6
UC7_BE11_CONTIG_1479_p1	729	A	5435	12		1	1	4		2		4
UC7_BE11_CONTIG_1479_p1	730	C	5440	6	2	1			1	2
UC7_BE11_CONTIG_1479_p1	731	A	5417	13			1	5		1		6
UC7_BE11_CONTIG_1479_p1	732	C	5403	4	1	1				2
UC7_BE11_CONTIG_1479_p1	733	T	5372	21	1		5		1		11	3
UC7_BE11_CONTIG_1479_p1	734	T	5315	21			6		3		9	3
UC7_BE11_CONTIG_1479_p1	735	C	5285	5	1	2			2
UC7_BE11_CONTIG_1479_p1	736	T	5267	19	2		5				12
UC7_BE11_CONTIG_1479_p1	737	T	5207	11	1		1		1		7	1
UC7_BE11_CONTIG_1479_p1	738	T	5166	22	2		7				10	3
UC7_BE11_CONTIG_1479_p1	739	T	5129	10			4	1	2		3
UC7_BE11_CONTIG_1479_p1	740	A	5123	10						5		5
UC7_BE11_CONTIG_1479_p1	741	A	5111	22		2	3	5		4	2	6
UC7_BE11_CONTIG_1479_p1	742	T	5076	15				1	3		8	3
UC7_BE11_CONTIG_1479_p1	743	T	4998	22	2		7	1	2		8	2
UC7_BE11_CONTIG_1479_p1	744	T	4976	12	1		6	1	1		3
UC7_BE11_CONTIG_1479_p1	745	G	4944	26	1	3			2	19	1
UC7_BE11_CONTIG_1479_p1	746	A	4933	18			6	3		4	3	2
UC7_BE11_CONTIG_1479_p1	747	T	4912	14	2		4	2	2		2	2
UC7_BE11_CONTIG_1479_p1	748	T	4878	18	1		2		6		6	3
UC7_BE11_CONTIG_1479_p1	749	T	4834	15	1		4		3		7
UC7_BE11_CONTIG_1479_p1	750	A	4805	17		3	1	2		4	1	6
UC7_BE11_CONTIG_1479_p1	751	A	4781	14		2	1	1		3	1	6
UC7_BE11_CONTIG_1479_p1	752	T	4780	13	2		4	1			4	2
UC7_BE11_CONTIG_1479_p1	753	T	4719	20	1		6	2	5		3	3
UC7_BE11_CONTIG_1479_p1	754	T	4701	9	2		4	1	1		1
UC7_BE11_CONTIG_1479_p1	755	A	4684	15		1	2	8		1		3
UC7_BE11_CONTIG_1479_p1	756	G	4663	30		3	1		3	23
UC7_BE11_CONTIG_1479_p1	757	A	4616	10		1		5				4
UC7_BE11_CONTIG_1479_p1	758	T	4575	18	2		4	1	3		2	6
UC7_BE11_CONTIG_1479_p1	759	T	4559	15	2		4	1	5		1	2
UC7_BE11_CONTIG_1479_p1	760	A	4538	7				4		1		2
UC7_BE11_CONTIG_1479_p1	761	T	4498	7			1	1	2		1	2
UC7_BE11_CONTIG_1479_p1	762	A	4448	10		1		5		2		2
UC7_BE11_CONTIG_1479_p1	763	A	4402	21		2	1	5		6	2	5
UC7_BE11_CONTIG_1479_p1	764	C	4375	17	6	5		1	5
UC7_BE11_CONTIG_1479_p1	765	A	4320	14		2	1	6		2		3
UC7_BE11_CONTIG_1479_p1	766	A	4289	17		1	1	6		2	2	5
UC7_BE11_CONTIG_1479_p1	767	A	4283	19		1	2	4		1	2	9
UC7_BE11_CONTIG_1479_p1	768	A	4257	13			3	4				6
UC7_BE11_CONTIG_1479_p1	769	T	4231	6					3		3
UC7_BE11_CONTIG_1479_p1	770	A	4191	10			1	3		1	1	4
UC7_BE11_CONTIG_1479_p1	771	T	4174	9	3		1				5
UC7_BE11_CONTIG_1479_p1	772	G	4108	14	2	1			8	3
UC7_BE11_CONTIG_1479_p1	773	T	4072	11	1		4	1	1		4
UC7_BE11_CONTIG_1479_p1	774	T	4048	27	3		8	2	4		7	3
UC7_BE11_CONTIG_1479_p1	775	G	4017	27	1	6			3	16	1
UC7_BE11_CONTIG_1479_p1	776	A	3962	23		1	1	11		4		6
UC7_BE11_CONTIG_1479_p1	777	A	3937	13		2		2		3		6
UC7_BE11_CONTIG_1479_p1	778	A	3932	34		12		4		9		9
UC7_BE11_CONTIG_1479_p1	779	A	3926	48		18		5		19		6
UC7_BE11_CONTIG_1479_p1	780	T	3885	103	38		3	2	55		3	2
UC7_BE11_CONTIG_1479_p1	781	T	3803	56	27		3		22		4
UC7_BE11_CONTIG_1479_p1	782	A	3752	63		31		1		24	1	6
UC7_BE11_CONTIG_1479_p1	783	T	3734	15	10		2		2		1
UC7_BE11_CONTIG_1479_p1	784	A	3672	14		7		3		2		2
UC7_BE11_CONTIG_1479_p1	785	T	3630	15	5		4		2		4
UC7_BE11_CONTIG_1479_p1	786	A	3582	14		3		7		1		3
UC7_BE11_CONTIG_1479_p1	787	T	3535	11	1		5				4
UC7_BE11_CONTIG_1479_p1	788	A	3451	9		1		1		1		6
UC7_BE11_CONTIG_1479_p1	789	T	3431	13	1		6		1		5
UC7_BE11_CONTIG_1479_p1	790	A	3378	17			2	6		1		8
UC7_BE11_CONTIG_1479_p1	791	T	3342	9	1		1				6	1
UC7_BE11_CONTIG_1479_p1	792	A	3320	15		2	3	2		1	1	6
UC7_BE11_CONTIG_1479_p1	793	T	3304	13			5				8
UC7_BE11_CONTIG_1479_p1	794	A	3317	18		2	1	6				9
UC7_BE11_CONTIG_1479_p1	795	T	3316	4			2		1		1
UC7_BE11_CONTIG_1479_p1	796	A	3351	6				3				3
UC7_BE11_CONTIG_1479_p1	797	T	3361	5				1	1		3
UC7_BE11_CONTIG_1479_p1	798	A	3417	13			1	4			1	7
UC7_BE11_CONTIG_1479_p1	799	T	3459	6	2		3				1
UC7_BE11_CONTIG_1479_p1	800	A	3526	15		1	1	5		6	1	1
UC7_BE11_CONTIG_1479_p1	801	T	3572	14	2		4	1	2		5
UC7_BE11_CONTIG_1479_p1	802	A	3650	27		9	2			13		3
UC7_BE11_CONTIG_1479_p1	803	T	3703	15	7		2	3	2		1
UC7_BE11_CONTIG_1479_p1	804	A	3764	50		20	2	3		21		4
UC7_BE11_CONTIG_1479_p1	805	T	3777	29	13		4	1	7		3	1
UC7_BE11_CONTIG_1479_p1	806	T	3779	42	24		6	1	9		2
UC7_BE11_CONTIG_1479_p1	807	A	3827	23		8	2	4		7		2
UC7_BE11_CONTIG_1479_p1	808	A	3876	19		7	4	1		5	1	1
UC7_BE11_CONTIG_1479_p1	809	A	3892	18		1	3	6		2		6
UC7_BE11_CONTIG_1479_p1	810	G	3934	16	10	4			1	1
UC7_BE11_CONTIG_1479_p1	811	C	4001	32	29	1			1	1
UC7_BE11_CONTIG_1479_p1	812	A	4066	15			4	7		2	1	1
UC7_BE11_CONTIG_1479_p1	813	A	4103	17		2	1	5		4		5
UC7_BE11_CONTIG_1479_p1	814	C	4159	14	9	3			1	1
UC7_BE11_CONTIG_1479_p1	815	A	4197	10				4				6
UC7_BE11_CONTIG_1479_p1	816	T	4208	9			3		1		5
UC7_BE11_CONTIG_1479_p1	817	G	4235	14	5	6	2			1
UC7_BE11_CONTIG_1479_p1	818	T	4252	14	4		6		1		3
UC7_BE11_CONTIG_1479_p1	819	C	4280	9	3	5		1
UC7_BE11_CONTIG_1479_p1	820	A	4315	21		1		11		3		6
UC7_BE11_CONTIG_1479_p1	821	T	4294	9			4		1		3	1
UC7_BE11_CONTIG_1479_p1	822	G	4304	10	3	5			2
UC7_BE11_CONTIG_1479_p1	823	C	4300	14	2	11				1
UC7_BE11_CONTIG_1479_p1	824	G	4310	13	4	3	1		4	1
UC7_BE11_CONTIG_1479_p1	825	T	4310	17	2		12	1	2
UC7_BE11_CONTIG_1479_p1	826	C	4327	20	6	4		2	3	5
UC7_BE11_CONTIG_1479_p1	827	C	4365	19	10	3		1	1	3		1
UC7_BE11_CONTIG_1479_p1	828	G	4404	14	5	2			2	5
UC7_BE11_CONTIG_1479_p1	829	A	4453	31		2	13	9		2	1	4
UC7_BE11_CONTIG_1479_p1	830	A	4449	16		1	1	6		2	1	5
UC7_BE11_CONTIG_1479_p1	831	C	4487	16	9	3				4
UC7_BE11_CONTIG_1479_p1	832	T	4489	10	3		2	2			2	1
UC7_BE11_CONTIG_1479_p1	833	A	4533	16		1	3	3		3		6
UC7_BE11_CONTIG_1479_p1	834	C	4565	2		2
UC7_BE11_CONTIG_1479_p1	835	T	4582	11	3		6				2
UC7_BE11_CONTIG_1479_p1	836	T	4593	11	1		6	1	1		2
UC7_BE11_CONTIG_1479_p1	837	T	4606	13			7	1			3	2
UC7_BE11_CONTIG_1479_p1	838	T	4603	9			5		2		2
UC7_BE11_CONTIG_1479_p1	839	T	4654	11	1		6	1	1		2
UC7_BE11_CONTIG_1479_p1	840	C	4675	14	5	6			1	2
UC7_BE11_CONTIG_1479_p1	841	T	4685	16	1		5	2	1		7
UC7_BE11_CONTIG_1479_p1	842	C	4674	23	5	11			5	2
UC7_BE11_CONTIG_1479_p1	843	A	4710	28		9	4	3		4	2	6
UC7_BE11_CONTIG_1479_p1	844	T	4754	31	2		15	2	1		11
UC7_BE11_CONTIG_1479_p1	845	T	4763	13	4		2	2			3	2
UC7_BE11_CONTIG_1479_p1	846	T	4782	14			7				7
UC7_BE11_CONTIG_1479_p1	847	C	4812	16	4	8		1	1	1		1
UC7_BE11_CONTIG_1479_p1	848	T	4834	7			1	1	1		3	1
UC7_BE11_CONTIG_1479_p1	849	T	4849	12	1		4	1	3		3
UC7_BE11_CONTIG_1479_p1	850	A	4866	20		5	1	5		1	3	5
UC7_BE11_CONTIG_1479_p1	851	T	4912	11	2		4		1		3	1
UC7_BE11_CONTIG_1479_p1	852	T	4899	11			5	1	1		4
UC7_BE11_CONTIG_1479_p1	853	A	4930	23		4	3	10		3	1	2
UC7_BE11_CONTIG_1479_p1	854	A	4971	25		7	3	4			1	10
UC7_BE11_CONTIG_1479_p1	855	T	4980	7			4		1		2
UC7_BE11_CONTIG_1479_p1	856	T	4978	8	2		1	1	3			1
UC7_BE11_CONTIG_1479_p1	857	A	5009	12		2	2	3		1	1	3
UC7_BE11_CONTIG_1479_p1	858	A	5041	21		5	3	9		1	1	2
UC7_BE11_CONTIG_1479_p1	859	A	5073	15		2		4			1	8
UC7_BE11_CONTIG_1479_p1	860	T	5081	10	3		4				3
UC7_BE11_CONTIG_1479_p1	861	A	5096	17			3	6		1	2	5
UC7_BE11_CONTIG_1479_p1	862	A	5121	34		11	3	13			2	5
UC7_BE11_CONTIG_1479_p1	863	A	5135	12		1	5	3			1	2
UC7_BE11_CONTIG_1479_p1	864	T	5151	16	1		5		1		6	3
UC7_BE11_CONTIG_1479_p1	865	T	5155	25	3		15		1		3	3
UC7_BE11_CONTIG_1479_p1	866	T	5208	21			6	1	1		9	4
UC7_BE11_CONTIG_1479_p1	867	C	5251	7	5	2
UC7_BE11_CONTIG_1479_p1	868	T	5259	15	2		5	2	2		3	1
UC7_BE11_CONTIG_1479_p1	869	A	5276	19		2	4	6			2	5
UC7_BE11_CONTIG_1479_p1	870	G	5303	12	3	5			1	3
UC7_BE11_CONTIG_1479_p1	871	C	5304	10	3	4				3
UC7_BE11_CONTIG_1479_p1	872	G	5339	12	5	3			2	2
UC7_BE11_CONTIG_1479_p1	873	T	5348	18	2		9	2			4	1
UC7_BE11_CONTIG_1479_p1	874	T	5377	18	1		10	1	3		3
UC7_BE11_CONTIG_1479_p1	875	C	5396	13	2	6			2	3
UC7_BE11_CONTIG_1479_p1	876	T	5404	22	1		4	6	3		4	4
UC7_BE11_CONTIG_1479_p1	877	T	5421	11	2		4	1	1		3
UC7_BE11_CONTIG_1479_p1	878	A	5445	18		1	3	5		2		6
UC7_BE11_CONTIG_1479_p1	879	A	5476	26		9	5	6		1	3	2
UC7_BE11_CONTIG_1479_p1	880	T	5491	8			4				1	3
UC7_BE11_CONTIG_1479_p1	881	T	5498	15	2		3	2	2		2	4
UC7_BE11_CONTIG_1479_p1	882	A	5513	16		1	1	7			1	6
UC7_BE11_CONTIG_1479_p1	883	G	5514	20	4	4	5		2	4	1
UC7_BE11_CONTIG_1479_p1	884	C	5515	16	7	4			3	2
UC7_BE11_CONTIG_1479_p1	885	C	5543	13	2	4			2	4		1
UC7_BE11_CONTIG_1479_p1	886	G	5550	29	7	14			5	3
UC7_BE11_CONTIG_1479_p1	887	C	5549	2	1					1
UC7_BE11_CONTIG_1479_p1	888	T	5564	18			6		2		7	3
UC7_BE11_CONTIG_1479_p1	889	C	5580	7	3	3				1
UC7_BE11_CONTIG_1479_p1	890	C	5612	9	3	4				1		1
UC7_BE11_CONTIG_1479_p1	891	T	5626	24	1		9	2	1		8	3
UC7_BE11_CONTIG_1479_p1	892	C	5637	17	5	4		1	2	4		1
UC7_BE11_CONTIG_1479_p1	893	A	5639	26		2	3	5		4	1	11
UC7_BE11_CONTIG_1479_p1	894	A	5652	23		3	6	6		3		5
UC7_BE11_CONTIG_1479_p1	895	G	5668	9	1	6			1	1
UC7_BE11_CONTIG_1479_p1	896	T	5674	15	6		2	3			3	1
UC7_BE11_CONTIG_1479_p1	897	T	5674	18			8	1			5	4
UC7_BE11_CONTIG_1479_p1	898	G	5682	15	4	7			4
UC7_BE11_CONTIG_1479_p1	899	A	5694	27		6	3	6		1	2	9
UC7_BE11_CONTIG_1479_p1	900	G	5724	12	3	4			3	2
UC7_BE11_CONTIG_1479_p1	901	G	5718	9	1	2	3		2	1
UC7_BE11_CONTIG_1479_p1	902	C	5728	11	3	4			2	2
UC7_BE11_CONTIG_1479_p1	903	C	5771	9	5	2			1	1
UC7_BE11_CONTIG_1479_p1	904	T	5775	16	2		6	2			5	1
UC7_BE11_CONTIG_1479_p1	905	A	5800	11		2	3	1			1	4
UC7_BE11_CONTIG_1479_p1	906	T	5822	10	2		4	1	2			1
UC7_BE11_CONTIG_1479_p1	907	A	5858	20		1	2	8		1	2	6
UC7_BE11_CONTIG_1479_p1	908	A	5866	26		6	6	7		2	3	2
UC7_BE11_CONTIG_1479_p1	909	A	5866	12		1	2	4			1	4
UC7_BE11_CONTIG_1479_p1	910	T	5867	9			4		1		2	2
UC7_BE11_CONTIG_1479_p1	911	A	5876	16		2	1	6		1	1	5
UC7_BE11_CONTIG_1479_p1	912	C	5895	8	1	3			1	2		1
UC7_BE11_CONTIG_1479_p1	913	A	5917	26				10		2	4	10
UC7_BE11_CONTIG_1479_p1	914	T	5941	20	2		6		4		6	2
UC7_BE11_CONTIG_1479_p1	915	T	5957	14			6		2		2	4
UC7_BE11_CONTIG_1479_p1	916	A	5967	12			1	3		3		5
UC7_BE11_CONTIG_1479_p1	917	G	5995	21	6	7	1		3	3
UC7_BE11_CONTIG_1479_p1	918	A	6054	19		1	5	5		1	1	6
UC7_BE11_CONTIG_1479_p1	919	T	6077	21	1		8	2	2		5	3
UC7_BE11_CONTIG_1479_p1	920	T	6064	25	2		10		2		10	1
UC7_BE11_CONTIG_1479_p1	921	G	6046	13	3	4	1		3	2
UC7_BE11_CONTIG_1479_p1	922	C	6072	9		2				7
UC7_BE11_CONTIG_1479_p1	923	A	6102	25		3	1	6		2	1	12
UC7_BE11_CONTIG_1479_p1	924	C	6138	11	1	4				4		2
UC7_BE11_CONTIG_1479_p1	925	C	6140	14		4			4	5		1
UC7_BE11_CONTIG_1479_p1	926	T	6155	31	1		11	2	6		5	6
UC7_BE11_CONTIG_1479_p1	927	C	6172	9	1				5	2		1
UC7_BE11_CONTIG_1479_p1	928	T	6196	20	1		8	2	3		1	5
UC7_BE11_CONTIG_1479_p1	929	G	6210	12	3	3			4	2
UC7_BE11_CONTIG_1479_p1	930	A	6245	18		3	2	3		2	1	7
UC7_BE11_CONTIG_1479_p1	931	G	6251	6		2	1		1	2
UC7_BE11_CONTIG_1479_p1	932	A	6283	18		2	2	5		1		8
UC7_BE11_CONTIG_1479_p1	933	A	6320	23		2	1	6		3		11
UC7_BE11_CONTIG_1479_p1	934	C	6334	13	2	2			4	5
UC7_BE11_CONTIG_1479_p1	935	A	6367	21		3	1	7		1	1	8
UC7_BE11_CONTIG_1479_p1	936	A	6360	26		1	2	10		1	2	10
UC7_BE11_CONTIG_1479_p1	937	C	6384	5	2					3
UC7_BE11_CONTIG_1479_p1	938	A	6333	21		1	2	5		6	1	6
UC7_BE11_CONTIG_1479_p1	939	C	6325	7		3		1	1	2
UC7_BE11_CONTIG_1479_p1	940	T	6250	25	2		10	2	1		6	4
UC7_BE11_CONTIG_1479_p1	941	C	6200	11	6	1			2	2
UC7_BE11_CONTIG_1479_p1	942	C	6160	16	4	4			3	3		2
UC7_BE11_CONTIG_1479_p1	943	T	6160	37	2		15	1	4		11	4
UC7_BE11_CONTIG_1479_p1	944	G	6090	18	6	2			6	3	1
UC7_BE11_CONTIG_1479_p1	945	G	6065	20	7	5			4	3	1
UC7_BE11_CONTIG_1479_p1	946	C	6041	11	2				2	7
UC7_BE11_CONTIG_1479_p1	947	A	6080	19		4	3			1	1	10
UC7_BE11_CONTIG_1479_p1	948	G	6101	10	3	1			4	2
UC7_BE11_CONTIG_1479_p1	949	C	6066	7	2				3	2
UC7_BE11_CONTIG_1479_p1	950	A	6067	15		1	1	4		1	1	7
UC7_BE11_CONTIG_1479_p1	951	T	6090	13			2		3		4	4
UC7_BE11_CONTIG_1479_p1	952	A	6089	17			5	4			1	7
UC7_BE11_CONTIG_1479_p1	953	T	6016	22	1		11				9	1
UC7_BE11_CONTIG_1479_p1	954	A	5972	9		1	1	4				3
UC7_BE11_CONTIG_1479_p1	955	C	5990	10	5				1	4
UC7_BE11_CONTIG_1479_p1	956	T	5960	30	1		11	2	3		10	3
UC7_BE11_CONTIG_1479_p1	957	C	5930	9		3			2	4
UC7_BE11_CONTIG_1479_p1	958	A	5942	21		1	5	4		1	2	8
UC7_BE11_CONTIG_1479_p1	959	T	5926	9	1		3		1		3	1
UC7_BE11_CONTIG_1479_p1	960	A	5930	13			2	4		1		6
UC7_BE11_CONTIG_1479_p1	961	A	5942	18		2	3	4			5	4
UC7_BE11_CONTIG_1479_p1	962	A	5943	7		1	1	2		1	1	1
UC7_BE11_CONTIG_1479_p1	963	T	5953	17	1		3	1	4		5	3
UC7_BE11_CONTIG_1479_p1	964	C	5969	13	4	2			5	2
UC7_BE11_CONTIG_1479_p1	965	A	5983	26		1	1	10		2	4	8
UC7_BE11_CONTIG_1479_p1	966	C	6004	10		1		1	2	5		1
UC7_BE11_CONTIG_1479_p1	967	A	6051	28			2	7		3	3	13
UC7_BE11_CONTIG_1479_p1	968	T	6046	21	3		4	1	2		8	3
UC7_BE11_CONTIG_1479_p1	969	A	6048	14		1	2	3			2	6
UC7_BE11_CONTIG_1479_p1	970	G	6036	19	9	1	1		6	2
UC7_BE11_CONTIG_1479_p1	971	C	6032	4		2				2
UC7_BE11_CONTIG_1479_p1	972	T	6043	30	6		6	2	4		7	5
UC7_BE11_CONTIG_1479_p1	973	A	6039	16		1	3	3		1	2	6
UC7_BE11_CONTIG_1479_p1	974	G	6063	10	1	3	1		1	4
UC7_BE11_CONTIG_1479_p1	975	T	6016	40	7		15	6	2		8	2
UC7_BE11_CONTIG_1479_p1	976	T	5994	25	6		6	3	1		9
UC7_BE11_CONTIG_1479_p1	977	G	6017	7	3				2	2
UC7_BE11_CONTIG_1479_p1	978	T	6033	22	3		8	1	1		6	3
UC7_BE11_CONTIG_1479_p1	979	T	6028	26	2		11	3	3		3	4
UC7_BE11_CONTIG_1479_p1	980	T	6009	15	1		3	2	2		6	1
UC7_BE11_CONTIG_1479_p1	981	A	6008	21		1	3	3		1	1	12
UC7_BE11_CONTIG_1479_p1	982	A	6033	26		2	7	6		2	2	7
UC7_BE11_CONTIG_1479_p1	983	A	6055	24		1	5	5		4	1	8
UC7_BE11_CONTIG_1479_p1	984	G	6094	6		1			4	1
UC7_BE11_CONTIG_1479_p1	985	T	6083	24	4		6	4	1		7	2
UC7_BE11_CONTIG_1479_p1	986	A	6062	11			2	4				5
UC7_BE11_CONTIG_1479_p1	987	A	6118	18		2	3	5			2	6
UC7_BE11_CONTIG_1479_p1	988	G	6114	5		1				4
UC7_BE11_CONTIG_1479_p1	989	A	6129	37		5	1	11		3	3	14
UC7_BE11_CONTIG_1479_p1	990	G	6134	17	4	4			3	6
UC7_BE11_CONTIG_1479_p1	991	A	6159	22		3	2	4		5		8
UC7_BE11_CONTIG_1479_p1	992	G	6142	6	1		1		3	1
UC7_BE11_CONTIG_1479_p1	993	A	6137	14			1	7		1		5
UC7_BE11_CONTIG_1479_p1	994	A	6172	20		1	3	6		1	2	7
UC7_BE11_CONTIG_1479_p1	995	G	6142	2	1				1
UC7_BE11_CONTIG_1479_p1	996	A	6121	19		1	1	3			2	12
UC7_BE11_CONTIG_1479_p1	997	A	6122	10				3			1	6
UC7_BE11_CONTIG_1479_p1	998	A	6150	18			4	4				10
UC7_BE11_CONTIG_1479_p1	999	G	6128	10	1	1	1		3	3	1
UC7_BE11_CONTIG_1479_p1	1000	A	6106	23		1	1	10			1	10
UC7_BE11_CONTIG_1479_p1	1001	A	6123	15		1	1	4		1	1	7
UC7_BE11_CONTIG_1479_p1	1002	G	6145	12	4				8
UC7_BE11_CONTIG_1479_p1	1003	C	6128	13	2	3				8
UC7_BE11_CONTIG_1479_p1	1004	A	6131	17		2		1		2	2	10
UC7_BE11_CONTIG_1479_p1	1005	A	6134	17		1		7		3		6
UC7_BE11_CONTIG_1479_p1	1006	A	6149	12		1	2	2			1	6
UC7_BE11_CONTIG_1479_p1	1007	T	6156	22	1		5	1	1		8	6
UC7_BE11_CONTIG_1479_p1	1008	G	6133	9	2	1	1			3	2
UC7_BE11_CONTIG_1479_p1	1009	G	6083	18	7	1			8	1	1
UC7_BE11_CONTIG_1479_p1	1010	C	6076	13	1	5		1	3	3
UC7_BE11_CONTIG_1479_p1	1011	A	6125	32		2	3	7			1	19
UC7_BE11_CONTIG_1479_p1	1012	A	6140	28		1	2	11		5	2	7
UC7_BE11_CONTIG_1479_p1	1013	A	6166	35		2	3	7		7	5	11
UC7_BE11_CONTIG_1479_p1	1014	C	6143	5	2				1	2
UC7_BE11_CONTIG_1479_p1	1015	T	6138	34	4		7	2	6		9	6
UC7_BE11_CONTIG_1479_p1	1016	T	6125	30	2		9		3		13	3
UC7_BE11_CONTIG_1479_p1	1017	T	6116	16			3		1		3	9
UC7_BE11_CONTIG_1479_p1	1018	C	6152	19	5	6		1	5	2
UC7_BE11_CONTIG_1479_p1	1019	C	6187	8		5			1	2
UC7_BE11_CONTIG_1479_p1	1020	A	6194	29		6	1	5		6		11
UC7_BE11_CONTIG_1479_p1	1021	G	6193	7	1	1			3	2
UC7_BE11_CONTIG_1479_p1	1022	T	6177	12	1		2	3	2		4
UC7_BE11_CONTIG_1479_p1	1023	T	6195	19	2		9	1	1		5	1
UC7_BE11_CONTIG_1479_p1	1024	G	6216	2						1	1
UC7_BE11_CONTIG_1479_p1	1025	T	6217	24			5	1	2		11	5
UC7_BE11_CONTIG_1479_p1	1026	T	6243	29	4		5	1	3		12	4
UC7_BE11_CONTIG_1479_p1	1027	G	6254	14	3	1	1		2	7
UC7_BE11_CONTIG_1479_p1	1028	A	6276	23		3		4		7		9
UC7_BE11_CONTIG_1479_p1	1029	C	6312	8	1					5		2
UC7_BE11_CONTIG_1479_p1	1030	A	6354	33		5	3	9		3	1	12
UC7_BE11_CONTIG_1479_p1	1031	T	6365	16	1		5	2	1		4	3
UC7_BE11_CONTIG_1479_p1	1032	G	6359	15	1	5			4	5
UC7_BE11_CONTIG_1479_p1	1033	G	6374	21	2	4	3		5	5	2
UC7_BE11_CONTIG_1479_p1	1034	G	6369	19	2	5	1		4	6	1
UC7_BE11_CONTIG_1479_p1	1035	G	6386	11	1	1	1		2	5	1
UC7_BE11_CONTIG_1479_p1	1036	A	6386	21		5	2	5		4		5
UC7_BE11_CONTIG_1479_p1	1037	A	6401	14		1	2	2		1	1	7
UC7_BE11_CONTIG_1479_p1	1038	G	6413	6	3				2	1
UC7_BE11_CONTIG_1479_p1	1039	C	6411	7		1			4	2
UC7_BE11_CONTIG_1479_p1	1040	T	6396	20	1		4		4		9	2
UC7_BE11_CONTIG_1479_p1	1041	T	6388	15	1		3	2	3		4	2
UC7_BE11_CONTIG_1479_p1	1042	A	6403	12		1		2		1	1	7
UC7_BE11_CONTIG_1479_p1	1043	A	6420	14		1	3	1			1	8
UC7_BE11_CONTIG_1479_p1	1044	C	6415	3		1				1		1
UC7_BE11_CONTIG_1479_p1	1045	A	6411	21			2	2		3	6	8
UC7_BE11_CONTIG_1479_p1	1046	C	6416	14	2	5			4	3
UC7_BE11_CONTIG_1479_p1	1047	C	6429	19	6	6		2	3	1		1
UC7_BE11_CONTIG_1479_p1	1048	G	6432	9	2	2			2	2	1
UC7_BE11_CONTIG_1479_p1	1049	A	6434	16			4	3		4	1	4
UC7_BE11_CONTIG_1479_p1	1050	A	6478	19		1	1	5		3	4	5
UC7_BE11_CONTIG_1479_p1	1051	G	6492	4	1					2	1
UC7_BE11_CONTIG_1479_p1	1052	A	6513	13			1	6		2		4
UC7_BE11_CONTIG_1479_p1	1053	G	6529	12	2	2			2	6
UC7_BE11_CONTIG_1479_p1	1054	A	6544	27		1	2	10		2	1	11
UC7_BE11_CONTIG_1479_p1	1055	G	6549	4		1	1			2
UC7_BE11_CONTIG_1479_p1	1056	A	6552	26		1	3	3		6	2	11
UC7_BE11_CONTIG_1479_p1	1057	C	6558	13	2	2		2	1	6
UC7_BE11_CONTIG_1479_p1	1058	C	6561	10	1	3			3	2		1
UC7_BE11_CONTIG_1479_p1	1059	T	6530	18	1		6		2		7	2
UC7_BE11_CONTIG_1479_p1	1060	G	6487	9	4	1			4
UC7_BE11_CONTIG_1479_p1	1061	C	6475	10	2	1			3	4
UC7_BE11_CONTIG_1479_p1	1062	A	6497	18		1	2	3		1	1	10
UC7_BE11_CONTIG_1479_p1	1063	G	6519	14	1	5	1		2	4
UC7_BE11_CONTIG_1479_p1	1064	C	6539	17	3	2			5	6		1
UC7_BE11_CONTIG_1479_p1	1065	C	6577	12	4	4			1	3
UC7_BE11_CONTIG_1479_p1	1066	A	6606	23		1	4	7		4	1	6
UC7_BE11_CONTIG_1479_p1	1067	T	6615	24	5		7	1	2		9
UC7_BE11_CONTIG_1479_p1	1068	G	6641	10	1	1			5	3
UC7_BE11_CONTIG_1479_p1	1069	G	6631	11	1	2	1		3	4
UC7_BE11_CONTIG_1479_p1	1070	A	6649	33		5	6	8		5		9
UC7_BE11_CONTIG_1479_p1	1071	G	6677	1					1
UC7_BE11_CONTIG_1479_p1	1072	A	6690	11		1	4	3				3
UC7_BE11_CONTIG_1479_p1	1073	T	6711	14			4	2	2		5	1
UC7_BE11_CONTIG_1479_p1	1074	T	6691	9	1		2	1			3	2
UC7_BE11_CONTIG_1479_p1	1075	A	6693	10			3	2				5
UC7_BE11_CONTIG_1479_p1	1076	T	6665	15	2		7		2		4
UC7_BE11_CONTIG_1479_p1	1077	A	6650	8		1		1		2	1	3
UC7_BE11_CONTIG_1479_p1	1078	A	6673	20		2	2	6		2	2	6
UC7_BE11_CONTIG_1479_p1	1079	A	6659	15			3	5			3	4
UC7_BE11_CONTIG_1479_p1	1080	A	6694	32		1	6	8		2		15
UC7_BE11_CONTIG_1479_p1	1081	G	6692	10	3	2	1		2	1	1
UC7_BE11_CONTIG_1479_p1	1082	A	6754	16		1	2	4		2	2	5
UC7_BE11_CONTIG_1479_p1	1083	T	6748	18	4		4	1	1		5	3
UC7_BE11_CONTIG_1479_p1	1084	G	6737	14	4	1			6	3
UC7_BE11_CONTIG_1479_p1	1085	C	6714	25	5	4			6	5		5
UC7_BE11_CONTIG_1479_p1	1086	C	6723	14	4	3		1	3	3
UC7_BE11_CONTIG_1479_p1	1087	T	6715	34	2		11	3	3		12	3
UC7_BE11_CONTIG_1479_p1	1088	G	6721	9	5	1			3
UC7_BE11_CONTIG_1479_p1	1089	T	6684	18	3		9		1		5
UC7_BE11_CONTIG_1479_p1	1090	G	6693	6		2			2	2
UC7_BE11_CONTIG_1479_p1	1091	A	6709	23		8	1	8		2	1	3
UC7_BE11_CONTIG_1479_p1	1092	G	6695	8	4					2	2
UC7_BE11_CONTIG_1479_p1	1093	A	6690	33		4	9	9		2	3	6
UC7_BE11_CONTIG_1479_p1	1094	A	6682	16				6		4	1	5
UC7_BE11_CONTIG_1479_p1	1095	C	6715	13	3	4			2	4
UC7_BE11_CONTIG_1479_p1	1096	T	6728	27	1		9	3	4		7	3
UC7_BE11_CONTIG_1479_p1	1097	G	6714	15	2	6	1		1	5
UC7_BE11_CONTIG_1479_p1	1098	G	6720	19	5	5	1		3	5
UC7_BE11_CONTIG_1479_p1	1099	G	6724	18	2	3			4	7	2
UC7_BE11_CONTIG_1479_p1	1100	G	6720	5	2	1	1		1
UC7_BE11_CONTIG_1479_p1	1101	T	6731	47	3		21	12	1		10
UC7_BE11_CONTIG_1479_p1	1102	T	6728	26	2		8	5	4		6	1
UC7_BE11_CONTIG_1479_p1	1103	T	6696	26	2		8	5			7	4
UC7_BE11_CONTIG_1479_p1	1104	C	6709	12	3	3		3	1	2
UC7_BE11_CONTIG_1479_p1	1105	T	6726	27	4		7	2	4		10
UC7_BE11_CONTIG_1479_p1	1106	T	6685	24	2		6	5	1		7	3
UC7_BE11_CONTIG_1479_p1	1107	T	6686	21	3		8	3			5	2
UC7_BE11_CONTIG_1479_p1	1108	G	6664	18	1	6			1	8	2
UC7_BE11_CONTIG_1479_p1	1109	A	6665	30		3	4	6		7		10
UC7_BE11_CONTIG_1479_p1	1110	G	6721	15	6	4			4	1
UC7_BE11_CONTIG_1479_p1	1111	G	6758	17	3	4	2		2	5	1
UC7_BE11_CONTIG_1479_p1	1112	T	6759	15	2		7	1			5
UC7_BE11_CONTIG_1479_p1	1113	A	6765	13			1	4		2		6
UC7_BE11_CONTIG_1479_p1	1114	C	6811	13	5	2			5	1
UC7_BE11_CONTIG_1479_p1	1115	T	6778	17			8	1	1		5	2
UC7_BE11_CONTIG_1479_p1	1116	A	6831	11			1	4			2	4
UC7_BE11_CONTIG_1479_p1	1117	A	6906	19		1	4	7		1	1	5
UC7_BE11_CONTIG_1479_p1	1118	T	6918	12	1		4		2		2	3
UC7_BE11_CONTIG_1479_p1	1119	T	6879	9	1		3		2		1	2
UC7_BE11_CONTIG_1479_p1	1120	A	6923	16				7		4	1	4
UC7_BE11_CONTIG_1479_p1	1121	A	6992	15			4	5		1	4	1
UC7_BE11_CONTIG_1479_p1	1122	T	7003	19	1		7		2		4	5
UC7_BE11_CONTIG_1479_p1	1123	T	7023	24	3		7	1	3		6	4
UC7_BE11_CONTIG_1479_p1	1124	A	7019	21		3	1	5		1	2	9
UC7_BE11_CONTIG_1479_p1	1125	C	7089	12	5	3			2	2
UC7_BE11_CONTIG_1479_p1	1126	T	7092	19	3		4	1			5	6
UC7_BE11_CONTIG_1479_p1	1127	A	7112	21		3	4	6		3	1	4
UC7_BE11_CONTIG_1479_p1	1128	T	7122	15			11				4
UC7_BE11_CONTIG_1479_p1	1129	G	7099	11	4	1			5	1
UC7_BE11_CONTIG_1479_p1	1130	T	7084	32	2		17	1	4		6	2
UC7_BE11_CONTIG_1479_p1	1131	C	7075	26	9	8		1	4	4
UC7_BE11_CONTIG_1479_p1	1132	C	7103	32	8	13		4	5	2
UC7_BE11_CONTIG_1479_p1	1133	C	7095	25	7	6		1	8	2		1
UC7_BE11_CONTIG_1479_p1	1134	C	7115	37	8	10		4	13	2
UC7_BE11_CONTIG_1479_p1	1135	C	7138	27	9	7			7	4
UC7_BE11_CONTIG_1479_p1	1136	A	7165	25		2	2	6		3	3	9
UC7_BE11_CONTIG_1479_p1	1137	C	7228	15	4	4		1	1	3		2
UC7_BE11_CONTIG_1479_p1	1138	C	7271	18	3	8			3	3		1
UC7_BE11_CONTIG_1479_p1	1139	A	7377	34		4		12		3	4	11
UC7_BE11_CONTIG_1479_p1	1140	A	7390	16		1	7	3		1	2	2
UC7_BE11_CONTIG_1479_p1	1141	A	7451	21		1	6	6		1	2	5
UC7_BE11_CONTIG_1479_p1	1142	G	7488	15	3	1	2		3	5	1
UC7_BE11_CONTIG_1479_p1	1143	A	7491	24		4	7	7		1		5
UC7_BE11_CONTIG_1479_p1	1144	A	7556	28			11	9		2	1	5
UC7_BE11_CONTIG_1479_p1	1145	A	7636	34		1	9	8		3	2	11
UC7_BE11_CONTIG_1479_p1	1146	A	7720	29		4	8	8		2	1	6
UC7_BE11_CONTIG_1479_p1	1147	T	7723	20	3		9	3			3	2
UC7_BE11_CONTIG_1479_p1	1148	T	7718	32	4		16	3	2		5	2
UC7_BE11_CONTIG_1479_p1	1149	T	7717	11			4	3			3	1
UC7_BE11_CONTIG_1479_p1	1150	A	7744	10			3	6				1
UC7_BE11_CONTIG_1479_p1	1151	A	7831	29		4	7	12		1	2	3
UC7_BE11_CONTIG_1479_p1	1152	T	7862	23	3		9	1	2		7	1
UC7_BE11_CONTIG_1479_p1	1153	T	7850	46	6		23	2			15
UC7_BE11_CONTIG_1479_p1	1154	T	7852	35	5		18	2	1		6	3
UC7_BE11_CONTIG_1479_p1	1155	T	7902	23	4		13		1		5
UC7_BE11_CONTIG_1479_p1	1156	C	7959	8	5	3
UC7_BE11_CONTIG_1479_p1	1157	T	8024	20	3		13	1			2	1
UC7_BE11_CONTIG_1479_p1	1158	C	8145	21	7	6		2	2	3		1
UC7_BE11_CONTIG_1479_p1	1159	T	8204	18	1		3	1	3		6	4
UC7_BE11_CONTIG_1479_p1	1160	T	8174	21	5		7	3			4	2
UC7_BE11_CONTIG_1479_p1	1161	G	8210	19	4	5	2		4	2	2
UC7_BE11_CONTIG_1479_p1	1162	C	8294	18	3	9			3	2		1
UC7_BE11_CONTIG_1479_p1	1163	A	8403	45		10	6	14		7	1	7
UC7_BE11_CONTIG_1479_p1	1164	T	8496	41	6		19	5	2		7	2
UC7_BE11_CONTIG_1479_p1	1165	G	8540	10	5	2			2	1
UC7_BE11_CONTIG_1479_p1	1166	T	8523	26	5		8	3	2		7	1
UC7_BE11_CONTIG_1479_p1	1167	G	8570	10	4	2	1		2	1
UC7_BE11_CONTIG_1479_p1	1168	T	8555	38	3		14	14			5	2
UC7_BE11_CONTIG_1479_p1	1169	T	8521	17			10	1	1		4	1
UC7_BE11_CONTIG_1479_p1	1170	T	8513	40	3		24	5			6	2
UC7_BE11_CONTIG_1479_p1	1171	T	8499	24	5		9	5			4	1
UC7_BE11_CONTIG_1479_p1	1172	T	8467	24	3		11	2	1		5	2
UC7_BE11_CONTIG_1479_p1	1173	T	8503	31	4		20	1	1		3	2
UC7_BE11_CONTIG_1479_p1	1174	G	8536	6	3	1			1	1
UC7_BE11_CONTIG_1479_p1	1175	T	8528	27	3		17	3			3	1
UC7_BE11_CONTIG_1479_p1	1176	G	8595	9	4	1			1	3
UC7_BE11_CONTIG_1479_p1	1177	A	8662	31		8	5	14		1		3
UC7_BE11_CONTIG_1479_p1	1178	A	8729	32		4	14	9		1	3	1
UC7_BE11_CONTIG_1479_p1	1179	A	8796	32		3	9	12		1		7
UC7_BE11_CONTIG_1479_p1	1180	A	8865	36		1	11	17			1	6
UC7_BE11_CONTIG_1479_p1	1181	A	8923	55		6	11	28		1		9
UC7_BE11_CONTIG_1479_p1	1182	G	8987	16	7	3	3		3
UC7_BE11_CONTIG_1479_p1	1183	G	9022	13	3	3	5		2
UC7_BE11_CONTIG_1479_p1	1184	C	9061	21	8	6		3	4
UC7_BE11_CONTIG_1479_p1	1185	T	9091	44	7		25	6			6
UC7_BE11_CONTIG_1479_p1	1186	T	9116	33	5		15	7			5	1
UC7_BE11_CONTIG_1479_p1	1187	T	9142	32	6		9	10	3		3	1
UC7_BE11_CONTIG_1479_p1	1188	T	9198	17	3		7	3	1		3
UC7_BE11_CONTIG_1479_p1	1189	A	9240	44		11	18	8		1		6
UC7_BE11_CONTIG_1479_p1	1190	T	9241	27	5		13	3			5	1
UC7_BE11_CONTIG_1479_p1	1191	T	9222	29	2		11	11			3	2
UC7_BE11_CONTIG_1479_p1	1192	A	9246	41		10	12	14			2	3
UC7_BE11_CONTIG_1479_p1	1193	A	9363	55		16	15	17		2	2	3
UC7_BE11_CONTIG_1479_p1	1194	T	9373	48	11		20	8	1		6	2
UC7_BE11_CONTIG_1479_p1	1195	T	9347	51	6		24	14	1		2	4
UC7_BE11_CONTIG_1479_p1	1196	T	9315	31	6		15	7			1	2
UC7_BE11_CONTIG_1479_p1	1197	T	9317	38	3		20	8			4	3
UC7_BE11_CONTIG_1479_p1	1198	G	9348	20	9	5			5	1
UC7_BE11_CONTIG_1479_p1	1199	T	9376	51	13		23	5	2		7	1
UC7_BE11_CONTIG_1479_p1	1200	G	9379	24	5	14	4		1
UC7_BE11_CONTIG_1479_p1	1201	C	9460	27	7	14		3		3
UC7_BE11_CONTIG_1479_p1	1202	G	9576	23	8	11			2	2
UC7_BE11_CONTIG_1479_p1	1203	G	9641	10	5	3				2
UC7_BE11_CONTIG_1479_p1	1204	T	9646	37	2		23	8			4
UC7_BE11_CONTIG_1479_p1	1205	G	9734	9	4	3				2
UC7_BE11_CONTIG_1479_p1	1206	T	9733	34	7		16	7	1		3
UC7_BE11_CONTIG_1479_p1	1207	T	9693	32	4		16	5	1		3	3
UC7_BE11_CONTIG_1479_p1	1208	T	9684	30	3		16	1	2		6	2
UC7_BE11_CONTIG_1479_p1	1209	G	9719	11	8	1			1	1
UC7_BE11_CONTIG_1479_p1	1210	T	9682	67	3		29	24	1		6	4
UC7_BE11_CONTIG_1479_p1	1211	T	9688	31	5		11	8	1		1	5
UC7_BE11_CONTIG_1479_p1	1212	T	9658	43	2		25	8	1		7
UC7_BE11_CONTIG_1479_p1	1213	T	9618	31	2		20	3			4	2
UC7_BE11_CONTIG_1479_p1	1214	T	9566	40	7		17	5	1		7	3
UC7_BE11_CONTIG_1479_p1	1215	C	9559	28	11	9		2	2	4
UC7_BE11_CONTIG_1479_p1	1216	A	9576	31		3	7	17		1		3
UC7_BE11_CONTIG_1479_p1	1217	A	9566	34		3	5	22				4
UC7_BE11_CONTIG_1479_p1	1218	A	9617	36		5	6	22				3
UC7_BE11_CONTIG_1479_p1	1219	G	9653	8	4	3			1
UC7_BE11_CONTIG_1479_p1	1220	T	9607	38	8		19	9			2
UC7_BE11_CONTIG_1479_p1	1221	T	9627	38	6		22	4	1		2	3
UC7_BE11_CONTIG_1479_p1	1222	G	9613	25	7	10	2		3	2	1
UC7_BE11_CONTIG_1479_p1	1223	G	9625	12	4	4	1		1	2
UC7_BE11_CONTIG_1479_p1	1224	T	9590	37	4		23	6			3	1
UC7_BE11_CONTIG_1479_p1	1225	G	9622	16	2	7	1		1	2	3
UC7_BE11_CONTIG_1479_p1	1226	A	9635	25		6	3	15		1
UC7_BE11_CONTIG_1479_p1	1227	A	9653	37		1	2	25		2	1	6
UC7_BE11_CONTIG_1479_p1	1228	C	9663	21	5	12		1	2	1
UC7_BE11_CONTIG_1479_p1	1229	C	9740	37	20	9		4	2	2
UC7_BE11_CONTIG_1479_p1	1230	A	9760	35		6	5	19		4		1
UC7_BE11_CONTIG_1479_p1	1231	T	9756	35	3		23	4	2		3
UC7_BE11_CONTIG_1479_p1	1232	G	9754	31	6	21	2			2
UC7_BE11_CONTIG_1479_p1	1233	G	9758	26	9	9			4	3	1
UC7_BE11_CONTIG_1479_p1	1234	G	9747	20	7	9	1		2	1
UC7_BE11_CONTIG_1479_p1	1235	A	9754	48		6	8	30				4
UC7_BE11_CONTIG_1479_p1	1236	T	9750	22	2		16		1		3
UC7_BE11_CONTIG_1479_p1	1237	A	9760	36		10	10	13			2	1
UC7_BE11_CONTIG_1479_p1	1238	T	9733	22	3		15	2			1	1
UC7_BE11_CONTIG_1479_p1	1239	C	9725	30	10	13		6	1
UC7_BE11_CONTIG_1479_p1	1240	C	9744	27	10	8		5	1	2		1
UC7_BE11_CONTIG_1479_p1	1241	A	9772	24		2	7	13				2
UC7_BE11_CONTIG_1479_p1	1242	T	9735	29	1		19	3			4	2
UC7_BE11_CONTIG_1479_p1	1243	T	9724	24	1		16	4	1		2
UC7_BE11_CONTIG_1479_p1	1244	G	9710	23	3	18	1		1
UC7_BE11_CONTIG_1479_p1	1245	A	9728	52		11	15	21		1		4
UC7_BE11_CONTIG_1479_p1	1246	G	9690	9	3	5			1
UC7_BE11_CONTIG_1479_p1	1247	C	9696	24	8	12		1	1	2
UC7_BE11_CONTIG_1479_p1	1248	T	9739	48	5		27	12	1		1	2
UC7_BE11_CONTIG_1479_p1	1249	T	9719	18	2		10	4			1	1
UC7_BE11_CONTIG_1479_p1	1250	A	9737	29		5	12	10			1	1
UC7_BE11_CONTIG_1479_p1	1251	T	9678	23	2		13	3	1		2	2
UC7_BE11_CONTIG_1479_p1	1252	G	9625	26	6	12	1		4	2	1
UC7_BE11_CONTIG_1479_p1	1253	G	9569	20	5	12	2			1
UC7_BE11_CONTIG_1479_p1	1254	A	9532	34		7	3	18		1		5
UC7_BE11_CONTIG_1479_p1	1255	C	9494	21	7	9		3	2
UC7_BE11_CONTIG_1479_p1	1256	A	9453	39		8	3	24		2		2
UC7_BE11_CONTIG_1479_p1	1257	C	9454	20	4	11		1	3	1
UC7_BE11_CONTIG_1479_p1	1258	A	9395	45		4	13	24			1	3
UC7_BE11_CONTIG_1479_p1	1259	G	9337	7	7
UC7_BE11_CONTIG_1479_p1	1260	T	9319	54	10		24	17			2	1
UC7_BE11_CONTIG_1479_p1	1261	G	9342	19	7	6			5	1
UC7_BE11_CONTIG_1479_p1	1262	G	9272	20	9	7	1		2		1
UC7_BE11_CONTIG_1479_p1	1263	A	9220	27		2	7	16		1		1
UC7_BE11_CONTIG_1479_p1	1264	G	9221	13	5	4	4
UC7_BE11_CONTIG_1479_p1	1265	A	9156	20		3	3	11				3
UC7_BE11_CONTIG_1479_p1	1266	A	9114	28		3	6	16			1	2
UC7_BE11_CONTIG_1479_p1	1267	G	9015	11	5	3	3
UC7_BE11_CONTIG_1479_p1	1268	C	9003	9	4	5
UC7_BE11_CONTIG_1479_p1	1269	T	8960	60	13		29	12	2		4
UC7_BE11_CONTIG_1479_p1	1270	C	8933	27	14	8		1	3	1
UC7_BE11_CONTIG_1479_p1	1271	A	8886	29		4	5	15			2	3
UC7_BE11_CONTIG_1479_p1	1272	C	8879	15	7	6			2
UC7_BE11_CONTIG_1479_p1	1273	A	8860	35		5	9	19				2
UC7_BE11_CONTIG_1479_p1	1274	A	8837	25		3	5	13				4
UC7_BE11_CONTIG_1479_p1	1275	A	8805	19		3	6	8			1	1
UC7_BE11_CONTIG_1479_p1	1276	A	8796	32		5	11	15				1
UC7_BE11_CONTIG_1479_p1	1277	G	8741	15	6	7	2
UC7_BE11_CONTIG_1479_p1	1278	A	8668	24		5	2	16				1
UC7_BE11_CONTIG_1479_p1	1279	G	8595	20	10	7	1		1	1
UC7_BE11_CONTIG_1479_p1	1280	C	8536	22	9	10		3
UC7_BE11_CONTIG_1479_p1	1281	A	8438	20			3	16				1
UC7_BE11_CONTIG_1479_p1	1282	T	8381	29	2		19	7	1
UC7_BE11_CONTIG_1479_p1	1283	T	8302	20	4		9	2			5
UC7_BE11_CONTIG_1479_p1	1284	A	8247	20		3	2	13				2
UC7_BE11_CONTIG_1479_p1	1285	C	8214	9	4	4			1
UC7_BE11_CONTIG_1479_p1	1286	A	8146	30		5	3	16		1	2	3
UC7_BE11_CONTIG_1479_p1	1287	A	8068	31		4	6	19			2
UC7_BE11_CONTIG_1479_p1	1288	G	7960	7	2	4	1
UC7_BE11_CONTIG_1479_p1	1289	A	7928	30		8	10	11				1
UC7_BE11_CONTIG_1479_p1	1290	A	7913	25		4	6	12			1	2
UC7_BE11_CONTIG_1479_p1	1291	G	7893	13	4	7	1		1
UC7_BE11_CONTIG_1479_p1	1292	A	7840	20		3	2	12				3
UC7_BE11_CONTIG_1479_p1	1293	C	7764	10	2	4		2		2
UC7_BE11_CONTIG_1479_p1	1294	T	7723	30	3		14	10			2	1
UC7_BE11_CONTIG_1479_p1	1295	A	7658	15			5	10
UC7_BE11_CONTIG_1479_p1	1296	T	7613	28	5		16	4			1	2
UC7_BE11_CONTIG_1479_p1	1297	G	7522	14	5	8				1
UC7_BE11_CONTIG_1479_p1	1298	G	7432	16	6	8	1			1
UC7_BE11_CONTIG_1479_p1	1299	A	7365	27		4	10	12			1
UC7_BE11_CONTIG_1479_p1	1300	G	7217	10	7	2	1
UC7_BE11_CONTIG_1479_p1	1301	C	7142	20	13	4		2	1
UC7_BE11_CONTIG_1479_p1	1302	A	7132	15		1	3	10				1
UC7_BE11_CONTIG_1479_p1	1303	A	7042	21			5	15				1
UC7_BE11_CONTIG_1479_p1	1304	A	6913	16		2	4	9				1
UC7_BE11_CONTIG_1479_p1	1305	G	6775	4		3	1
UC7_BE11_CONTIG_1479_p1	1306	G	6673	10	6	2	2
UC7_BE11_CONTIG_1479_p1	1307	T	6586	58	9		33	12			4
UC7_BE11_CONTIG_1479_p1	1308	T	6540	19	3		14	2
UC7_BE11_CONTIG_1479_p1	1309	C	6470	17	10	5						2
UC7_BE11_CONTIG_1479_p1	1310	A	6459	31		3	5	22				1
UC7_BE11_CONTIG_1479_p1	1311	A	6456	11		2	1	7				1
UC7_BE11_CONTIG_1479_p1	1312	A	6425	23		1	5	15				2
UC7_BE11_CONTIG_1479_p1	1313	G	6398	4	1	3
UC7_BE11_CONTIG_1479_p1	1314	A	6372	17		5	2	10
UC7_BE11_CONTIG_1479_p1	1315	A	6313	12		2	3	4		1	1	1
UC7_BE11_CONTIG_1479_p1	1316	A	6259	14			1	12				1
UC7_BE11_CONTIG_1479_p1	1317	T	6225	8	2		5	1
UC7_BE11_CONTIG_1479_p1	1318	G	6139	23	8	11	1			2	1
UC7_BE11_CONTIG_1479_p1	1319	G	6029	9	2	3	3			1
UC7_BE11_CONTIG_1479_p1	1320	T	5925	25	2		19	3				1
UC7_BE11_CONTIG_1479_p1	1321	G	5829	13	4	8			1
UC7_BE11_CONTIG_1479_p1	1322	A	5745	16		5	2	7			1	1
UC7_BE11_CONTIG_1479_p1	1323	C	5665	13	2	8		3
UC7_BE11_CONTIG_1479_p1	1324	C	5594	18	8	10
UC7_BE11_CONTIG_1479_p1	1325	A	5539	19		4	3	12
UC7_BE11_CONTIG_1479_p1	1326	G	5448	10	6	3	1
UC7_BE11_CONTIG_1479_p1	1327	C	5383	8	4	4
UC7_BE11_CONTIG_1479_p1	1328	A	5357	14		1	1	11				1
UC7_BE11_CONTIG_1479_p1	1329	A	5292	11		1	2	6				2
UC7_BE11_CONTIG_1479_p1	1330	A	5246	26		2	7	15			1	1
UC7_BE11_CONTIG_1479_p1	1331	G	5150	6	1	3				1	1
UC7_BE11_CONTIG_1479_p1	1332	G	5147	8	3	3	2
UC7_BE11_CONTIG_1479_p1	1333	T	5204	33	5		21	6			1
UC7_BE11_CONTIG_1479_p1	1334	C	5144	9	3	4			1	1
UC7_BE11_CONTIG_1479_p1	1335	T	5028	16	5		4	6	1
UC7_BE11_CONTIG_1479_p1	1336	T	5000	27	8		13	2			3	1
UC7_BE11_CONTIG_1479_p1	1337	G	5335	14	6	4				4
UC7_BE11_CONTIG_1479_p1	1338	A	17388	223			2	13		30	7	171
UC7_BE11_CONTIG_1479_p1	1339	G	17342	23	3		1		6	12	1
UC7_BE11_CONTIG_1479_p1	1340	T	17271	63	4		8	1	13		22	15
UC7_BE11_CONTIG_1479_p1	1341	C	17203	47	8	2			11	25		1
UC7_BE11_CONTIG_1479_p1	1342	A	17159	53		3		7		7	5	31
UC7_BE11_CONTIG_1479_p1	1343	G	17065	21	3				11	5	2
UC7_BE11_CONTIG_1479_p1	1344	T	16917	60	3		11	2	1		30	13
UC7_BE11_CONTIG_1479_p1	1345	T	16822	57			6		14		24	13
UC7_BE11_CONTIG_1479_p1	1346	C	16764	22	4	3		1	3	9		2
UC7_BE11_CONTIG_1479_p1	1347	A	16636	54		1	1	9		7	2	34
UC7_BE11_CONTIG_1479_p1	1348	G	16575	9		1			7	1
UC7_BE11_CONTIG_1479_p1	1349	T	16540	64	8		9	2	13		24	8
UC7_BE11_CONTIG_1479_p1	1350	C	16474	29	1	4			11	13
UC7_BE11_CONTIG_1479_p1	1351	A	16406	50		4		5		11	4	26
UC7_BE11_CONTIG_1479_p1	1352	G	16372	22	1	1			11	8	1
UC7_BE11_CONTIG_1479_p1	1353	A	16338	50		3	3			12	9	23
UC7_BE11_CONTIG_1479_p1	1354	A	16300	55			2	6		4	16	27
UC7_BE11_CONTIG_1479_p1	1355	A	16275	53		1	2	6		3	9	32
UC7_BE11_CONTIG_1479_p1	1356	T	16255	46	1		10	1	4		20	10
UC7_BE11_CONTIG_1479_p1	1357	C	16216	24		3			10	11
UC7_BE11_CONTIG_1479_p1	1358	A	16155	66			2	5		15	15	29
UC7_BE11_CONTIG_1479_p1	1359	A	16102	42			1	6			7	28
UC7_BE11_CONTIG_1479_p1	1360	T	16032	61			11	2	10		35	3
UC7_BE11_CONTIG_1479_p1	1361	G	15958	38	3	2			6	24	3
UC7_BE11_CONTIG_1479_p1	1362	A	15943	71		2		6		15	17	31
UC7_BE11_CONTIG_1479_p1	1363	C	15887	11	2	1				7		1
UC7_BE11_CONTIG_1479_p1	1364	T	15839	56	3		5	2	4		30	12
UC7_BE11_CONTIG_1479_p1	1365	T	15794	49	3		5	1	6		32	2
UC7_BE11_CONTIG_1479_p1	1366	G	15750	43	2	2	2		20	16	1
UC7_BE11_CONTIG_1479_p1	1367	G	15695	46	1	2			12	27	4
UC7_BE11_CONTIG_1479_p1	1368	A	15632	71		3	5	7		19	7	30
UC7_BE11_CONTIG_1479_p1	1369	C	15567	17	2				5	9		1
UC7_BE11_CONTIG_1479_p1	1370	T	15503	29	1		1	2	8		14	3
UC7_BE11_CONTIG_1479_p1	1371	G	15394	63	2	5			25	26	5
UC7_BE11_CONTIG_1479_p1	1372	G	15301	64	3	3			25	23	10
UC7_BE11_CONTIG_1479_p1	1373	G	15274	42	3	1			13	20	5
UC7_BE11_CONTIG_1479_p1	1374	A	15221	24			1	2		2	5	14
UC7_BE11_CONTIG_1479_p1	1375	A	15161	61		1		3		10	11	36
UC7_BE11_CONTIG_1479_p1	1376	A	15122	68		1		9		5	7	46
UC7_BE11_CONTIG_1479_p1	1377	G	15066	34	2	3			13	13	3
UC7_BE11_CONTIG_1479_p1	1378	C	15018	31	2	1			13	13		2
UC7_BE11_CONTIG_1479_p1	1379	A	14965	48			1	7		7	3	30
UC7_BE11_CONTIG_1479_p1	1380	C	14932	26		1		1	12	9		3
UC7_BE11_CONTIG_1479_p1	1381	C	14891	21	4	1			10	4		2
UC7_BE11_CONTIG_1479_p1	1382	T	14823	55	1		3		6		38	7
UC7_BE11_CONTIG_1479_p1	1383	T	14747	45			2		4		28	11
UC7_BE11_CONTIG_1479_p1	1384	T	14742	46	1		4	1	7		25	8
UC7_BE11_CONTIG_1479_p1	1385	T	14717	39			4		7		23	5
UC7_BE11_CONTIG_1479_p1	1386	T	14687	52	3		3		10		25	11
UC7_BE11_CONTIG_1479_p1	1387	C	14640	12	1				5	4		2
UC7_BE11_CONTIG_1479_p1	1388	C	14611	25		2			11	11		1
UC7_BE11_CONTIG_1479_p1	1389	T	14573	67			7	1	11		42	6
UC7_BE11_CONTIG_1479_p1	1390	G	14519	25	2	1	1		9	10	2
UC7_BE11_CONTIG_1479_p1	1391	C	14497	30		3			9	18
UC7_BE11_CONTIG_1479_p1	1392	G	14435	41	3	1			23	11	3
UC7_BE11_CONTIG_1479_p1	1393	C	14425	26	1	3			13	7		2
UC7_BE11_CONTIG_1479_p1	1394	C	14394	23	1				14	7		1
UC7_BE11_CONTIG_1479_p1	1395	A	14367	37			1	1		7	4	24
UC7_BE11_CONTIG_1479_p1	1396	T	14346	49			5		9		26	9
UC7_BE11_CONTIG_1479_p1	1397	C	14325	22	1				12	8		1
UC7_BE11_CONTIG_1479_p1	1398	T	14288	68	1		2		12		40	13
UC7_BE11_CONTIG_1479_p1	1399	T	14270	44			2		12		20	10
UC7_BE11_CONTIG_1479_p1	1400	C	14230	16		1		1	5	8		1
UC7_BE11_CONTIG_1479_p1	1401	C	14198	25		1		2	4	16		2
UC7_BE11_CONTIG_1479_p1	1402	A	14181	35		1				11	2	21
UC7_BE11_CONTIG_1479_p1	1403	C	14136	11					3	8
UC7_BE11_CONTIG_1479_p1	1404	T	14111	75			6		18		34	17
UC7_BE11_CONTIG_1479_p1	1405	C	14069	34	2				21	8		3
UC7_BE11_CONTIG_1479_p1	1406	T	14042	89	1		10		26		34	18
UC7_BE11_CONTIG_1479_p1	1407	C	14023	24		1			13	8		2
UC7_BE11_CONTIG_1479_p1	1408	C	14003	19		2			7	9		1
UC7_BE11_CONTIG_1479_p1	1409	A	13984	66				2		14	12	38
UC7_BE11_CONTIG_1479_p1	1410	A	13933	53		1	2	1		15	8	26
UC7_BE11_CONTIG_1479_p1	1411	C	13909	18	1				5	12
UC7_BE11_CONTIG_1479_p1	1412	G	13891	17					10	6	1
UC7_BE11_CONTIG_1479_p1	1413	T	13872	58	1		3	4	10		38	2
UC7_BE11_CONTIG_1479_p1	1414	T	13851	40			2	1	3		29	5
UC7_BE11_CONTIG_1479_p1	1415	T	13806	46			1		12		29	4
UC7_BE11_CONTIG_1479_p1	1416	C	13759	8	1				6	1
UC7_BE11_CONTIG_1479_p1	1417	A	13729	75			1	7		7	7	53
UC7_BE11_CONTIG_1479_p1	1418	G	13683	22	2				10	9	1
UC7_BE11_CONTIG_1479_p1	1419	A	13662	44			2	1		7	5	29
UC7_BE11_CONTIG_1479_p1	1420	C	13639	23	1	1			7	12		2
UC7_BE11_CONTIG_1479_p1	1421	A	13621	45				2		2	12	29
UC7_BE11_CONTIG_1479_p1	1422	A	13583	42						8	6	28
UC7_BE11_CONTIG_1479_p1	1423	C	13541	13		1			3	9
UC7_BE11_CONTIG_1479_p1	1424	G	13527	24	1	1			12	6	4
UC7_BE11_CONTIG_1479_p1	1425	C	13513	23					15	6		2
UC7_BE11_CONTIG_1479_p1	1426	A	13492	50		1	1	1		10	6	31
UC7_BE11_CONTIG_1479_p1	1427	G	13456	19	1				10	7	1
UC7_BE11_CONTIG_1479_p1	1428	A	13421	33			2	1		5	3	22
UC7_BE11_CONTIG_1479_p1	1429	T	13385	39	1		1		6		29	2
UC7_BE11_CONTIG_1479_p1	1430	C	13359	14	2				5	6		1
UC7_BE11_CONTIG_1479_p1	1431	T	13335	41			1		7		26	7
UC7_BE11_CONTIG_1479_p1	1432	T	13305	43	1		4		2		30	6
UC7_BE11_CONTIG_1479_p1	1433	G	13287	28	1				12	12	3
UC7_BE11_CONTIG_1479_p1	1434	A	13265	49				1		12	1	35
UC7_BE11_CONTIG_1479_p1	1435	T	13232	44	2		2		4		30	6
UC7_BE11_CONTIG_1479_p1	1436	C	13213	24	1				10	12		1
UC7_BE11_CONTIG_1479_p1	1437	A	13199	30						6	3	21
UC7_BE11_CONTIG_1479_p1	1438	A	13190	38		1		2		4	4	27
UC7_BE11_CONTIG_1479_p1	1439	G	13170	20					12	7	1
UC7_BE11_CONTIG_1479_p1	1440	A	13156	38		2		2		5	2	27
UC7_BE11_CONTIG_1479_p1	1441	T	13126	27				1	4		14	8
UC7_BE11_CONTIG_1479_p1	1442	T	13111	33			1		3		25	4
UC7_BE11_CONTIG_1479_p1	1443	A	13101	33				1		5		27
UC7_BE11_CONTIG_1479_p1	1444	C	13082	14					4	8		2
UC7_BE11_CONTIG_1479_p1	1445	A	13067	43				1		8	5	29
UC7_BE11_CONTIG_1479_p1	1446	G	13051	33					19	11	3
UC7_BE11_CONTIG_1479_p1	1447	G	13035	16					11	3	2
UC7_BE11_CONTIG_1479_p1	1448	T	13027	42					11		23	8
UC7_BE11_CONTIG_1479_p1	1449	C	13021	23					12	9		2
UC7_BE11_CONTIG_1479_p1	1450	A	13013	67				1		11	8	47
UC7_BE11_CONTIG_1479_p1	1451	C	13005	17					1	16
UC7_BE11_CONTIG_1479_p1	1452	A	12986	52				1		9	5	37
UC7_BE11_CONTIG_1479_p1	1453	C	12972	199	3				188	6		2
UC7_BE11_CONTIG_1479_p1	1454	T	12954	64	2				6		43	13
UC7_BE11_CONTIG_1479_p1	1455	T	12939	12					4		7	1
UC7_BE11_CONTIG_1479_p1	1456	A	12917	16						1	4	11
UC7_BE11_CONTIG_1479_p1	1457	A	12903	15						3	7	5
UC7_BE11_CONTIG_1479_p1	1458	T	12891	18				2	1		6	9
UC7_BE11_CONTIG_1479_p1	1459	T	12884	13					2		6	5
UC7_BE11_CONTIG_1479_p1	1460	A	12873	10						4	2	4
UC7_BE11_CONTIG_1479_p1	1461	C	12868	10					7	2		1
UC7_BE11_CONTIG_1479_p1	1462	A	12865	17						7	3	7
UC7_BE11_CONTIG_1479_p1	1463	T	12854	30					13		6	11
UC7_BE11_CONTIG_1479_p1	1464	T	12842	17					1		4	12
UC7_BE11_CONTIG_1479_p1	1465	A	12834	10						2	1	7
UC7_BE11_CONTIG_1479_p1	1466	A	12824	3						1	1	1
UC7_BE11_CONTIG_1479_p1	1467	T	12817	10					1			9
UC7_BE11_CONTIG_1479_p1	1468	A	12810	7								7
UC7_BE11_CONTIG_1479_p1	1469	G	12798	9					2	6	1
UC7_BE11_CONTIG_1479_p1	1470	A	12764	15			1			5	2	7
UC7_BE11_CONTIG_1479_p1	1471	C	12748	16					11	5
UC7_BE11_CONTIG_1479_p1	1472	A	12702	8						2		6
UC7_BE11_CONTIG_1479_p1	1473	C	12694	7					5			2
UC7_BE11_CONTIG_1479_p1	1474	G	12654	5					1	4
UC7_BE11_CONTIG_1479_p1	1475	T	12558	5					1		2	2
UC7_BE11_CONTIG_1479_p1	1476	T	12519	13					3		3	7
UC7_BE11_CONTIG_1479_p1	1477	T	12465	18								17
UC7_BE11_CONTIG_1479_p1	1478	G	12437	19					4	15
UC7_BE11_CONTIG_1479_p1	1479	G	12083	12					7	5

## Sheet: Sample_UC413_320504w_BE10
			Coverage	Ambiguous Bases	Number of Mismatches per base (+ strand)				Number of Mismatches per base (on - strand)
Contig	Base Position	Base	Number of perfect NGS matches	Number of Mismatches	A	T	C	G	A	T	C	G
UC413_BE10_CONTIG_1479_p1	1	G	7766	4	4
UC413_BE10_CONTIG_1479_p1	2	T	7775	14	6		2	6
UC413_BE10_CONTIG_1479_p1	3	C	7874	14	7	7
UC413_BE10_CONTIG_1479_p1	4	A	7905	4		1	3
UC413_BE10_CONTIG_1479_p1	5	T	7910	6			6
UC413_BE10_CONTIG_1479_p1	6	C	7944	6	4	2
UC413_BE10_CONTIG_1479_p1	7	T	7956	9	2		4	2				1
UC413_BE10_CONTIG_1479_p1	8	G	7981	9	4	3	2
UC413_BE10_CONTIG_1479_p1	9	C	7988	8	2	4		2
UC413_BE10_CONTIG_1479_p1	10	A	7992	5		2		3
UC413_BE10_CONTIG_1479_p1	11	T	8001	11	3		8
UC413_BE10_CONTIG_1479_p1	12	G	8007	4	1	3
UC413_BE10_CONTIG_1479_p1	13	A	8017	4		1	2	1
UC413_BE10_CONTIG_1479_p1	14	G	8020	3	2		1
UC413_BE10_CONTIG_1479_p1	15	A	8030	3			2	1
UC413_BE10_CONTIG_1479_p1	16	T	8034	2	1			1
UC413_BE10_CONTIG_1479_p1	17	C	8041	10	2	6		2
UC413_BE10_CONTIG_1479_p1	18	G	8047	5	2	2	1
UC413_BE10_CONTIG_1479_p1	19	A	8050	2		1	1
UC413_BE10_CONTIG_1479_p1	20	A	8058	7		1	3	3
UC413_BE10_CONTIG_1479_p1	21	A	8065	4		1	1	1			1
UC413_BE10_CONTIG_1479_p1	22	C	8077	4	2	2
UC413_BE10_CONTIG_1479_p1	23	C	8082	13	7	5		1
UC413_BE10_CONTIG_1479_p1	24	T	8084	17	2		12	3
UC413_BE10_CONTIG_1479_p1	25	C	8084	17	8	7		2
UC413_BE10_CONTIG_1479_p1	26	C	8085	14	12	2
UC413_BE10_CONTIG_1479_p1	27	A	8088	11		1	4	6
UC413_BE10_CONTIG_1479_p1	28	A	8092	21		2	4	15
UC413_BE10_CONTIG_1479_p1	29	G	8112	5	4	1
UC413_BE10_CONTIG_1479_p1	30	T	8117	25	6		13	6
UC413_BE10_CONTIG_1479_p1	31	T	8121	19	3		12	4
UC413_BE10_CONTIG_1479_p1	32	A	8153	16			3	13
UC413_BE10_CONTIG_1479_p1	33	T	8168	26	2		17	6				1
UC413_BE10_CONTIG_1479_p1	34	C	8174	15	4	8		2	1
UC413_BE10_CONTIG_1479_p1	35	C	8182	23	5	15		3
UC413_BE10_CONTIG_1479_p1	36	A	8191	23		3	6	14
UC413_BE10_CONTIG_1479_p1	37	T	8207	21	1		14	4	2
UC413_BE10_CONTIG_1479_p1	38	T	8228	18	2		14	2
UC413_BE10_CONTIG_1479_p1	39	C	8234	10	6	4
UC413_BE10_CONTIG_1479_p1	40	T	8235	39	8		27	2			1	1
UC413_BE10_CONTIG_1479_p1	41	C	8240	15	8	5		1	1
UC413_BE10_CONTIG_1479_p1	42	A	8251	26		2	3	20			1
UC413_BE10_CONTIG_1479_p1	43	C	8274	12	3	6		2		1
UC413_BE10_CONTIG_1479_p1	44	C	8277	20	11	8		1
UC413_BE10_CONTIG_1479_p1	45	T	8296	34	5		23	3	1		2
UC413_BE10_CONTIG_1479_p1	46	T	8310	36	8		24		1		2	1
UC413_BE10_CONTIG_1479_p1	47	C	8335	11	5	4		2
UC413_BE10_CONTIG_1479_p1	48	A	8350	28		2	12	13				1
UC413_BE10_CONTIG_1479_p1	49	C	8369	11	2	7				2
UC413_BE10_CONTIG_1479_p1	50	A	8382	37		9	1	24			1	2
UC413_BE10_CONTIG_1479_p1	51	C	8397	8	5	3
UC413_BE10_CONTIG_1479_p1	52	C	8414	22	14	8
UC413_BE10_CONTIG_1479_p1	53	G	8423	16	10	5			1
UC413_BE10_CONTIG_1479_p1	54	A	8426	38		7	9	20		2
UC413_BE10_CONTIG_1479_p1	55	G	8428	6	3	2	1
UC413_BE10_CONTIG_1479_p1	56	T	8430	15	4		11
UC413_BE10_CONTIG_1479_p1	57	A	8431	19		1	4	13				1
UC413_BE10_CONTIG_1479_p1	58	A	8444	23		3	1	18				1
UC413_BE10_CONTIG_1479_p1	59	T	8452	23	2		16	3	1		1
UC413_BE10_CONTIG_1479_p1	60	T	8468	28	1		23	2			2
UC413_BE10_CONTIG_1479_p1	61	T	8485	19	3		13	1	1		1
UC413_BE10_CONTIG_1479_p1	62	C	8506	5		5
UC413_BE10_CONTIG_1479_p1	63	T	8536	20	1		14	4			1
UC413_BE10_CONTIG_1479_p1	64	T	8570	25	6		13	3	1		1	1
UC413_BE10_CONTIG_1479_p1	65	G	8591	15	8	3	1		2	1
UC413_BE10_CONTIG_1479_p1	66	G	8614	20	8	9	1			2
UC413_BE10_CONTIG_1479_p1	67	C	8640	16	5	9		1		1
UC413_BE10_CONTIG_1479_p1	68	T	8679	29	4		19	4			2
UC413_BE10_CONTIG_1479_p1	69	A	8691	22			5	16				1
UC413_BE10_CONTIG_1479_p1	70	T	8697	25	4		17	2			1	1
UC413_BE10_CONTIG_1479_p1	71	C	8705	6	3	2		1
UC413_BE10_CONTIG_1479_p1	72	A	8718	27		5	3	17				2
UC413_BE10_CONTIG_1479_p1	73	T	8747	18	2		15					1
UC413_BE10_CONTIG_1479_p1	74	A	8750	18		4	4	10
UC413_BE10_CONTIG_1479_p1	75	G	8755	18	7	8	3
UC413_BE10_CONTIG_1479_p1	76	C	8764	17	2	12		2				1
UC413_BE10_CONTIG_1479_p1	77	T	8796	24	3		17	1			3
UC413_BE10_CONTIG_1479_p1	78	T	8818	31	6		20	1	2		2
UC413_BE10_CONTIG_1479_p1	79	G	8829	23	10	3	7		3
UC413_BE10_CONTIG_1479_p1	80	C	8864	13	2	10			1
UC413_BE10_CONTIG_1479_p1	81	C	8878	17	6	7		1	2	1
UC413_BE10_CONTIG_1479_p1	82	T	8891	31	3		21	2			4	1
UC413_BE10_CONTIG_1479_p1	83	C	8902	11	6	3		2
UC413_BE10_CONTIG_1479_p1	84	A	8904	31		4	8	15			1	3
UC413_BE10_CONTIG_1479_p1	85	A	8928	30		3	5	20				2
UC413_BE10_CONTIG_1479_p1	86	G	8949	5	1	2			1		1
UC413_BE10_CONTIG_1479_p1	87	A	8968	40		5	6	24		1		4
UC413_BE10_CONTIG_1479_p1	88	G	8992	11	5	3	2			1
UC413_BE10_CONTIG_1479_p1	89	T	9001	37	6		22	2	1		4	2
UC413_BE10_CONTIG_1479_p1	90	C	9045	20	6	12		1		1
UC413_BE10_CONTIG_1479_p1	91	C	9085	30	16	10		2		1		1
UC413_BE10_CONTIG_1479_p1	92	C	9124	20	8	11			1
UC413_BE10_CONTIG_1479_p1	93	A	9146	19		3	6	9			1
UC413_BE10_CONTIG_1479_p1	94	T	9153	17	2		9		1		2	3
UC413_BE10_CONTIG_1479_p1	95	A	9171	23		2	2	12		1	2	4
UC413_BE10_CONTIG_1479_p1	96	A	9253	26		1	8	13		1	2	1
UC413_BE10_CONTIG_1479_p1	97	G	9288	12	3	8	1
UC413_BE10_CONTIG_1479_p1	98	T	9355	31	8		15	3			3	2
UC413_BE10_CONTIG_1479_p1	99	C	9400	24	11	9		3		1
UC413_BE10_CONTIG_1479_p1	100	C	9487	27	16	8		2		1
UC413_BE10_CONTIG_1479_p1	101	C	9510	18	10	5		1	1	1
UC413_BE10_CONTIG_1479_p1	102	T	9530	29	5		19				3	2
UC413_BE10_CONTIG_1479_p1	103	C	9549	8	5	2		1
UC413_BE10_CONTIG_1479_p1	104	T	9571	16			12		1		2	1
UC413_BE10_CONTIG_1479_p1	105	A	9583	19		2	4	6			2	5
UC413_BE10_CONTIG_1479_p1	106	C	9631	11	2	7		1				1
UC413_BE10_CONTIG_1479_p1	107	C	9678	23	8	12		2	1
UC413_BE10_CONTIG_1479_p1	108	A	9727	44		6	1	19		4	4	10
UC413_BE10_CONTIG_1479_p1	109	C	9777	22	4	15				3
UC413_BE10_CONTIG_1479_p1	110	C	9835	14	8	6
UC413_BE10_CONTIG_1479_p1	111	A	9924	39		2	4	23			3	7
UC413_BE10_CONTIG_1479_p1	112	T	10001	38	3		21	1	5		5	3
UC413_BE10_CONTIG_1479_p1	113	C	10067	13	3	5			2	3
UC413_BE10_CONTIG_1479_p1	114	A	10094	30		5	8	12		1	2	2
UC413_BE10_CONTIG_1479_p1	115	A	10109	24		2	4	10		3	1	4
UC413_BE10_CONTIG_1479_p1	116	G	10170	12	4	3	1		2	1	1
UC413_BE10_CONTIG_1479_p1	117	A	10222	30		3	1	17			2	7
UC413_BE10_CONTIG_1479_p1	118	A	10261	46			7	29			1	9
UC413_BE10_CONTIG_1479_p1	119	G	10296	14	2	8			3	1
UC413_BE10_CONTIG_1479_p1	120	A	10310	40		10	9	13		2	1	5
UC413_BE10_CONTIG_1479_p1	121	G	10362	12	5	3	1		2	1
UC413_BE10_CONTIG_1479_p1	122	G	10400	15	5	5	1		2	2
UC413_BE10_CONTIG_1479_p1	123	A	10433	65		6	20	28		2		9
UC413_BE10_CONTIG_1479_p1	124	A	10489	36		2	5	22				7
UC413_BE10_CONTIG_1479_p1	125	A	10553	43		1	7	29			1	5
UC413_BE10_CONTIG_1479_p1	126	G	10564	12	2	7			1	2
UC413_BE10_CONTIG_1479_p1	127	G	10616	20	4	10	3		2	1
UC413_BE10_CONTIG_1479_p1	128	A	10658	42		2	6	20		2		12
UC413_BE10_CONTIG_1479_p1	129	G	10694	14	4	3	5		1	1
UC413_BE10_CONTIG_1479_p1	130	C	10748	30	7	13		4	1	4		1
UC413_BE10_CONTIG_1479_p1	131	A	10791	54		8	10	22		3	1	10
UC413_BE10_CONTIG_1479_p1	132	A	10878	49		7	11	24		1		6
UC413_BE10_CONTIG_1479_p1	133	G	10914	6	2	1	1		2
UC413_BE10_CONTIG_1479_p1	134	T	10938	32	8		15	3	1		5
UC413_BE10_CONTIG_1479_p1	135	G	10986	22	6	5			4	6	1
UC413_BE10_CONTIG_1479_p1	136	G	11024	18	3	8	4		1	1	1
UC413_BE10_CONTIG_1479_p1	137	A	11051	24		1	4	14		2		3
UC413_BE10_CONTIG_1479_p1	138	T	11111	53	11		23	8	3		7	1
UC413_BE10_CONTIG_1479_p1	139	C	11127	28	11	11		2	3	1
UC413_BE10_CONTIG_1479_p1	140	A	11203	51		4	10	24		3		10
UC413_BE10_CONTIG_1479_p1	141	C	11245	25	7	11		2	1	4
UC413_BE10_CONTIG_1479_p1	142	C	11311	28	10	10		4	1	3
UC413_BE10_CONTIG_1479_p1	143	T	3585	12					1		9	2
UC413_BE10_CONTIG_1479_p1	144	T	3598	20	1		1		7		6	5
UC413_BE10_CONTIG_1479_p1	145	C	3580	10	1	1			4	4
UC413_BE10_CONTIG_1479_p1	146	C	3630	6					4	1		1
UC413_BE10_CONTIG_1479_p1	147	C	3693	8					4	3		1
UC413_BE10_CONTIG_1479_p1	148	T	3666	15			1		2		9	3
UC413_BE10_CONTIG_1479_p1	149	C	3674	9	1				5	1		2
UC413_BE10_CONTIG_1479_p1	150	A	3667	17						4	4	9
UC413_BE10_CONTIG_1479_p1	151	A	3728	17				1		2	4	10
UC413_BE10_CONTIG_1479_p1	152	T	3784	21					7		9	5
UC413_BE10_CONTIG_1479_p1	153	C	3827	5					1	4
UC413_BE10_CONTIG_1479_p1	154	C	3851	9					5	3		1
UC413_BE10_CONTIG_1479_p1	155	C	3851	11		1			4	4		2
UC413_BE10_CONTIG_1479_p1	156	T	3862	21					1		12	8
UC413_BE10_CONTIG_1479_p1	157	T	3909	13			1	1	4		4	3
UC413_BE10_CONTIG_1479_p1	158	T	3962	21				1	2		8	10
UC413_BE10_CONTIG_1479_p1	159	T	3982	20			3		1		14	2
UC413_BE10_CONTIG_1479_p1	160	G	4051	9		1			3	4	1
UC413_BE10_CONTIG_1479_p1	161	T	4091	19			1		4		14
UC413_BE10_CONTIG_1479_p1	162	G	4153	6					4	2
UC413_BE10_CONTIG_1479_p1	163	T	4201	16	1		3				11	1
UC413_BE10_CONTIG_1479_p1	164	G	4205	7					5	2
UC413_BE10_CONTIG_1479_p1	165	T	4271	7			1	1			5
UC413_BE10_CONTIG_1479_p1	166	A	4342	13				1				12
UC413_BE10_CONTIG_1479_p1	167	A	4407	9			1			1		7
UC413_BE10_CONTIG_1479_p1	168	A	4459	7							4	3
UC413_BE10_CONTIG_1479_p1	169	A	4515	15						2	2	11
UC413_BE10_CONTIG_1479_p1	170	T	4523	10							6	4
UC413_BE10_CONTIG_1479_p1	171	T	4562	8					1		5	2
UC413_BE10_CONTIG_1479_p1	172	A	4591	9						2	2	5
UC413_BE10_CONTIG_1479_p1	173	T	4626	12					5		7
UC413_BE10_CONTIG_1479_p1	174	G	4647	6					3	3
UC413_BE10_CONTIG_1479_p1	175	T	4647	11			2		2		4	3
UC413_BE10_CONTIG_1479_p1	176	A	4669	11		1		1		2	2	5
UC413_BE10_CONTIG_1479_p1	177	A	4683	8						1		7
UC413_BE10_CONTIG_1479_p1	178	T	4731	10	1				2		5	2
UC413_BE10_CONTIG_1479_p1	179	T	4760	12					3		7	2
UC413_BE10_CONTIG_1479_p1	180	G	4781	11		1			3	7
UC413_BE10_CONTIG_1479_p1	181	A	4829	11		1	1	1				8
UC413_BE10_CONTIG_1479_p1	182	A	4862	14				1		1	2	10
UC413_BE10_CONTIG_1479_p1	183	C	4920	11	1				3	6		1
UC413_BE10_CONTIG_1479_p1	184	T	4933	15			1		2		10	2
UC413_BE10_CONTIG_1479_p1	185	A	4982	7			1					6
UC413_BE10_CONTIG_1479_p1	186	T	5042	13			1		2		9	1
UC413_BE10_CONTIG_1479_p1	187	C	5081	1					1
UC413_BE10_CONTIG_1479_p1	188	T	5094	16			1	1	2		11	1
UC413_BE10_CONTIG_1479_p1	189	T	5106	17			1		2		12	2
UC413_BE10_CONTIG_1479_p1	190	T	5103	18	1			1	4		11	1
UC413_BE10_CONTIG_1479_p1	191	C	5138	8		1			3	4
UC413_BE10_CONTIG_1479_p1	192	A	5184	33				2		2	5	24
UC413_BE10_CONTIG_1479_p1	193	C	5211	9		1				8
UC413_BE10_CONTIG_1479_p1	194	C	5226	11	1	1			4	5
UC413_BE10_CONTIG_1479_p1	195	A	5226	14				1		4	1	8
UC413_BE10_CONTIG_1479_p1	196	A	5310	7						2		5
UC413_BE10_CONTIG_1479_p1	197	A	5383	14			1			4		9
UC413_BE10_CONTIG_1479_p1	198	A	5402	21			1	1		4	3	12
UC413_BE10_CONTIG_1479_p1	199	C	5462	8		3			1	4
UC413_BE10_CONTIG_1479_p1	200	A	5500	17		1		2		1	3	10
UC413_BE10_CONTIG_1479_p1	201	T	5506	14			2				9	3
UC413_BE10_CONTIG_1479_p1	202	T	5564	8			1				6	1
UC413_BE10_CONTIG_1479_p1	203	A	5619	14				2		1		11
UC413_BE10_CONTIG_1479_p1	204	T	5625	19			2		5		10	2
UC413_BE10_CONTIG_1479_p1	205	T	5616	26					5		12	9
UC413_BE10_CONTIG_1479_p1	206	C	5606	8					3	5
UC413_BE10_CONTIG_1479_p1	207	A	5618	13				1		2	6	4
UC413_BE10_CONTIG_1479_p1	208	C	5633	6		2			3	1
UC413_BE10_CONTIG_1479_p1	209	T	5616	14			2		3		7	2
UC413_BE10_CONTIG_1479_p1	210	T	5600	7			1		3		3
UC413_BE10_CONTIG_1479_p1	211	A	5613	20			2	2		1	4	11
UC413_BE10_CONTIG_1479_p1	212	A	5662	20				2		4	5	9
UC413_BE10_CONTIG_1479_p1	213	C	5705	3		1			1	1
UC413_BE10_CONTIG_1479_p1	214	T	5749	13			1		2		7	3
UC413_BE10_CONTIG_1479_p1	215	A	5767	21		1	1	1		3	3	12
UC413_BE10_CONTIG_1479_p1	216	A	5807	20				4		5	5	6
UC413_BE10_CONTIG_1479_p1	217	A	5866	29				4		3	6	16
UC413_BE10_CONTIG_1479_p1	218	G	5914	6					2	3	1
UC413_BE10_CONTIG_1479_p1	219	T	5959	23			5		4		9	5
UC413_BE10_CONTIG_1479_p1	220	C	5981	8					6	2
UC413_BE10_CONTIG_1479_p1	221	T	6023	16			2	1			12	1
UC413_BE10_CONTIG_1479_p1	222	G	6012	18	3				8	7
UC413_BE10_CONTIG_1479_p1	223	T	6029	14			1		1		12
UC413_BE10_CONTIG_1479_p1	224	G	6044	13					7	5	1
UC413_BE10_CONTIG_1479_p1	225	A	6069	22		2		2		3	1	14
UC413_BE10_CONTIG_1479_p1	226	T	6110	21	1		3	1	4		11	1
UC413_BE10_CONTIG_1479_p1	227	C	6122	13		2			3	5		3
UC413_BE10_CONTIG_1479_p1	228	A	6120	28		1	1	2		8	3	13
UC413_BE10_CONTIG_1479_p1	229	G	6149	12	1	1			6	4
UC413_BE10_CONTIG_1479_p1	230	C	6199	14				1	4	8		1
UC413_BE10_CONTIG_1479_p1	231	T	6212	14			1	1	1		8	3
UC413_BE10_CONTIG_1479_p1	232	T	6213	23			1		6		16
UC413_BE10_CONTIG_1479_p1	233	G	6204	9	1				4	3	1
UC413_BE10_CONTIG_1479_p1	234	T	6176	16			3	1	3		6	3
UC413_BE10_CONTIG_1479_p1	235	A	6221	12		1		3		1		7
UC413_BE10_CONTIG_1479_p1	236	A	6253	23		1		3		2	1	16
UC413_BE10_CONTIG_1479_p1	237	G	6279	5		1			2	2
UC413_BE10_CONTIG_1479_p1	238	A	6239	18				4		5	2	7
UC413_BE10_CONTIG_1479_p1	239	T	6223	12			1		2		7	2
UC413_BE10_CONTIG_1479_p1	240	A	6228	8		2				2	1	3
UC413_BE10_CONTIG_1479_p1	241	G	6230	7	1				2	3	1
UC413_BE10_CONTIG_1479_p1	242	A	6200	20		2		5		4		9
UC413_BE10_CONTIG_1479_p1	243	A	6206	17				2		2	4	9
UC413_BE10_CONTIG_1479_p1	244	A	6253	19			2	1		3	1	12
UC413_BE10_CONTIG_1479_p1	245	A	6293	30		1		5		4	2	18
UC413_BE10_CONTIG_1479_p1	246	A	6322	26				6		3	6	11
UC413_BE10_CONTIG_1479_p1	247	C	6357	6					1	5
UC413_BE10_CONTIG_1479_p1	248	A	6389	16		1	1	1		3	1	9
UC413_BE10_CONTIG_1479_p1	249	T	6379	15	1		3		1		7	3
UC413_BE10_CONTIG_1479_p1	250	T	6371	18	2		2		2		11	1
UC413_BE10_CONTIG_1479_p1	251	A	6381	11		1		2		1	1	6
UC413_BE10_CONTIG_1479_p1	252	T	6333	14	1		1	1	3		4	4
UC413_BE10_CONTIG_1479_p1	253	T	6277	15			3		1		6	5
UC413_BE10_CONTIG_1479_p1	254	T	6219	9					1		6	2
UC413_BE10_CONTIG_1479_p1	255	A	6201	11			1	1				9
UC413_BE10_CONTIG_1479_p1	256	A	6221	19				1		4	4	10
UC413_BE10_CONTIG_1479_p1	257	G	6276	5					3	1	1
UC413_BE10_CONTIG_1479_p1	258	T	6242	14	2		1		2		7	2
UC413_BE10_CONTIG_1479_p1	259	G	6247	11	2	1			2	5	1
UC413_BE10_CONTIG_1479_p1	260	T	6255	14			2		2		9	1
UC413_BE10_CONTIG_1479_p1	261	A	6260	14			1	2		1		10
UC413_BE10_CONTIG_1479_p1	262	T	6293	9			1		2		6
UC413_BE10_CONTIG_1479_p1	263	A	6290	15		1		3		4		7
UC413_BE10_CONTIG_1479_p1	264	A	6279	17			2	6		1		8
UC413_BE10_CONTIG_1479_p1	265	T	6289	11	1		3		1		3	3
UC413_BE10_CONTIG_1479_p1	266	T	6278	11			2		1		6	2
UC413_BE10_CONTIG_1479_p1	267	A	6264	17			1	3		2		11
UC413_BE10_CONTIG_1479_p1	268	T	6288	25			2		1		15	7
UC413_BE10_CONTIG_1479_p1	269	T	6270	9			1		1		4	3
UC413_BE10_CONTIG_1479_p1	270	A	6263	21				3		4	3	11
UC413_BE10_CONTIG_1479_p1	271	T	6251	17			6	1	3		6	1
UC413_BE10_CONTIG_1479_p1	272	C	6254	14	2	1		2	3	5		1
UC413_BE10_CONTIG_1479_p1	273	T	6257	30	2		5		3		13	7
UC413_BE10_CONTIG_1479_p1	274	G	6193	4		1			1	2
UC413_BE10_CONTIG_1479_p1	275	T	6169	17			4		3		9	1
UC413_BE10_CONTIG_1479_p1	276	T	6154	24	1		5		6		10	2
UC413_BE10_CONTIG_1479_p1	277	C	6153	11	3	2			3	3
UC413_BE10_CONTIG_1479_p1	278	A	6168	24		1	1	3		3	4	12
UC413_BE10_CONTIG_1479_p1	279	T	6170	14	1		2		1		7	3
UC413_BE10_CONTIG_1479_p1	280	A	6166	14				3		4	2	5
UC413_BE10_CONTIG_1479_p1	281	T	6178	19	1				4		8	6
UC413_BE10_CONTIG_1479_p1	282	C	6143	19	2	3		1	4	8		1
UC413_BE10_CONTIG_1479_p1	283	A	6163	24				4		3	2	15
UC413_BE10_CONTIG_1479_p1	284	T	6141	11			3				6	2
UC413_BE10_CONTIG_1479_p1	285	A	6146	11			1	4		1		5
UC413_BE10_CONTIG_1479_p1	286	T	6143	15			1		2		8	4
UC413_BE10_CONTIG_1479_p1	287	T	6086	13					1		9	3
UC413_BE10_CONTIG_1479_p1	288	T	6026	9			3		1		3	2
UC413_BE10_CONTIG_1479_p1	289	A	6001	7		2		1		1		3
UC413_BE10_CONTIG_1479_p1	290	A	6031	18		1	1	4		4	1	7
UC413_BE10_CONTIG_1479_p1	291	A	6058	19			2	4			3	10
UC413_BE10_CONTIG_1479_p1	292	T	6064	16					3		9	4
UC413_BE10_CONTIG_1479_p1	293	T	6013	17	1		5		1		8	2
UC413_BE10_CONTIG_1479_p1	294	T	5993	13	1		4		3		5
UC413_BE10_CONTIG_1479_p1	295	T	5973	14	2		4		1		7
UC413_BE10_CONTIG_1479_p1	296	A	5977	24		1	1	9			2	11
UC413_BE10_CONTIG_1479_p1	297	A	6011	12		1		4		1	1	5
UC413_BE10_CONTIG_1479_p1	298	T	6029	11			4		2		4	1
UC413_BE10_CONTIG_1479_p1	299	G	5986	12		3			4	5
UC413_BE10_CONTIG_1479_p1	300	A	5972	18		4	1	3		4		6
UC413_BE10_CONTIG_1479_p1	301	G	5986	7		1			1	5
UC413_BE10_CONTIG_1479_p1	302	T	5939	14	1		3				7	3
UC413_BE10_CONTIG_1479_p1	303	T	5934	18	2		2		2		9	3
UC413_BE10_CONTIG_1479_p1	304	T	5902	8	1				1		5	1
UC413_BE10_CONTIG_1479_p1	305	A	5901	12				3		2	1	6
UC413_BE10_CONTIG_1479_p1	306	T	5904	11	1		2		2		3	3
UC413_BE10_CONTIG_1479_p1	307	T	5854	12			3	1			6	2
UC413_BE10_CONTIG_1479_p1	308	T	5795	16			3	1	1		7	4
UC413_BE10_CONTIG_1479_p1	309	T	5744	19			9		2		6	2
UC413_BE10_CONTIG_1479_p1	310	T	5713	8	1		1		1		4	1
UC413_BE10_CONTIG_1479_p1	311	A	5721	12		1				3	2	6
UC413_BE10_CONTIG_1479_p1	312	T	5737	16	1		4		2		7	2
UC413_BE10_CONTIG_1479_p1	313	A	5704	16			1	4		4		7
UC413_BE10_CONTIG_1479_p1	314	C	5700	7		3			1	3
UC413_BE10_CONTIG_1479_p1	315	T	5667	8	1		1		1		5
UC413_BE10_CONTIG_1479_p1	316	A	5657	10		1	1	2		2		4
UC413_BE10_CONTIG_1479_p1	317	A	5705	21		2	2	3		4	3	7
UC413_BE10_CONTIG_1479_p1	318	A	5731	17		2	2	5		1		7
UC413_BE10_CONTIG_1479_p1	319	T	5744	17			2	1			7	7
UC413_BE10_CONTIG_1479_p1	320	T	5704	11	1		1		4		4	1
UC413_BE10_CONTIG_1479_p1	321	C	5715	7		3			2	2
UC413_BE10_CONTIG_1479_p1	322	T	5723	24	1		6		2		14	1
UC413_BE10_CONTIG_1479_p1	323	T	5690	12			4		1		6	1
UC413_BE10_CONTIG_1479_p1	324	T	5713	8			1		1		5	1
UC413_BE10_CONTIG_1479_p1	325	A	5687	11		1		5		1		4
UC413_BE10_CONTIG_1479_p1	326	T	5701	15			5	1	1		7	1
UC413_BE10_CONTIG_1479_p1	327	T	5654	24	3		9	1	1		8	2
UC413_BE10_CONTIG_1479_p1	328	G	5646	18	2	2	1		6	6	1
UC413_BE10_CONTIG_1479_p1	329	T	5622	17	2		5	1	3		5	1
UC413_BE10_CONTIG_1479_p1	330	C	5636	16	3	2			3	6		2
UC413_BE10_CONTIG_1479_p1	331	A	5660	20		4		4		3		9
UC413_BE10_CONTIG_1479_p1	332	T	5687	28			7		5		8	8
UC413_BE10_CONTIG_1479_p1	333	T	5644	17	1		4	1	3		8
UC413_BE10_CONTIG_1479_p1	334	C	5621	10	3				4	3
UC413_BE10_CONTIG_1479_p1	335	A	5641	16			1	3		3	2	7
UC413_BE10_CONTIG_1479_p1	336	A	5654	23		3	2	4		5	1	8
UC413_BE10_CONTIG_1479_p1	337	T	5668	17	2		7		1		5	2
UC413_BE10_CONTIG_1479_p1	338	T	5605	12	2		6				4
UC413_BE10_CONTIG_1479_p1	339	A	5562	14		3	2	1		4		4
UC413_BE10_CONTIG_1479_p1	340	C	5581	8					5	3
UC413_BE10_CONTIG_1479_p1	341	A	5559	24		2	1	5		5	2	9
UC413_BE10_CONTIG_1479_p1	342	A	5540	20		2	3	5		3		7
UC413_BE10_CONTIG_1479_p1	343	T	5534	15	1		3		3		7	1
UC413_BE10_CONTIG_1479_p1	344	T	5481	12	2		5				4	1
UC413_BE10_CONTIG_1479_p1	345	T	5456	17			6	3			6	2
UC413_BE10_CONTIG_1479_p1	346	T	5463	14	1		6		2		4	1
UC413_BE10_CONTIG_1479_p1	347	T	5456	11			3	1	1		3	3
UC413_BE10_CONTIG_1479_p1	348	T	5470	19			7	2	2		8
UC413_BE10_CONTIG_1479_p1	349	T	5458	12	1		2	1	2		5	1
UC413_BE10_CONTIG_1479_p1	350	A	5482	16		1		3		6		6
UC413_BE10_CONTIG_1479_p1	351	A	5511	14		3		3		1	3	4
UC413_BE10_CONTIG_1479_p1	352	A	5569	21		3	1	7		1		9
UC413_BE10_CONTIG_1479_p1	353	T	5586	13	2		2	1	2		5	1
UC413_BE10_CONTIG_1479_p1	354	A	5575	9		1		4				4
UC413_BE10_CONTIG_1479_p1	355	T	5536	14	2		2		1		6	3
UC413_BE10_CONTIG_1479_p1	356	A	5540	13				8			1	4
UC413_BE10_CONTIG_1479_p1	357	A	5544	15		1	1	5		1		7
UC413_BE10_CONTIG_1479_p1	358	C	5565	5	1			1	1	2
UC413_BE10_CONTIG_1479_p1	359	A	5560	21		1		8		4	1	7
UC413_BE10_CONTIG_1479_p1	360	T	5525	18	1		3	2	2		8	2
UC413_BE10_CONTIG_1479_p1	361	C	5474	7	1	2			3	1
UC413_BE10_CONTIG_1479_p1	362	T	5472	14	2		5				4	3
UC413_BE10_CONTIG_1479_p1	363	A	5463	10		2		2		1		5
UC413_BE10_CONTIG_1479_p1	364	A	5497	16		2	2	4		3	2	3
UC413_BE10_CONTIG_1479_p1	365	A	5535	19		3		5		2	3	6
UC413_BE10_CONTIG_1479_p1	366	A	5568	12		2	2	3			2	3
UC413_BE10_CONTIG_1479_p1	367	T	5554	17	2		4		1		8	2
UC413_BE10_CONTIG_1479_p1	368	A	5541	9		1	1	3		1		3
UC413_BE10_CONTIG_1479_p1	369	A	5542	15		2	1	5		1		6
UC413_BE10_CONTIG_1479_p1	370	T	5536	6			4	1				1
UC413_BE10_CONTIG_1479_p1	371	T	5532	14	3		3	3	2		3
UC413_BE10_CONTIG_1479_p1	372	C	5513	10	3	2			3	1		1
UC413_BE10_CONTIG_1479_p1	373	T	5519	22	3		7		1		9	2
UC413_BE10_CONTIG_1479_p1	374	T	5498	11	1		3				4	3
UC413_BE10_CONTIG_1479_p1	375	A	5498	13		2	2	2		2	2	3
UC413_BE10_CONTIG_1479_p1	376	T	5497	8			2		1		3	2
UC413_BE10_CONTIG_1479_p1	377	A	5470	10				2		1	1	6
UC413_BE10_CONTIG_1479_p1	378	A	5456	16		1	3	5		1	1	5
UC413_BE10_CONTIG_1479_p1	379	A	5441	24		2	2	4		4	4	8
UC413_BE10_CONTIG_1479_p1	380	A	5446	16		3	1	6		1	1	4
UC413_BE10_CONTIG_1479_p1	381	T	5447	13			2		1		5	5
UC413_BE10_CONTIG_1479_p1	382	T	5402	16			7	1	2		3	3
UC413_BE10_CONTIG_1479_p1	383	C	5401	12	5	3			2	2
UC413_BE10_CONTIG_1479_p1	384	A	5385	15		2	1	7				5
UC413_BE10_CONTIG_1479_p1	385	T	5370	17	1		10		1		5
UC413_BE10_CONTIG_1479_p1	386	T	5318	11	2		3		1		3	2
UC413_BE10_CONTIG_1479_p1	387	A	5313	11		2	3	2			1	3
UC413_BE10_CONTIG_1479_p1	388	A	5316	13			1	4		1	2	5
UC413_BE10_CONTIG_1479_p1	389	T	5285	9	1		5				2	1
UC413_BE10_CONTIG_1479_p1	390	T	5216	4	1		2	1
UC413_BE10_CONTIG_1479_p1	391	T	5221	12	4				2		3	3
UC413_BE10_CONTIG_1479_p1	392	T	5219	6	2		2				2
UC413_BE10_CONTIG_1479_p1	393	A	5215	8		3	1	2				2
UC413_BE10_CONTIG_1479_p1	394	T	5228	9			4		1		3	1
UC413_BE10_CONTIG_1479_p1	395	A	5243	16		1	3	4		3	1	4
UC413_BE10_CONTIG_1479_p1	396	T	5242	15	3		5		1		6
UC413_BE10_CONTIG_1479_p1	397	A	5228	8		3	1	1		1		2
UC413_BE10_CONTIG_1479_p1	398	T	5203	7	1		3				3
UC413_BE10_CONTIG_1479_p1	399	A	5189	12		3	1	4			2	2
UC413_BE10_CONTIG_1479_p1	400	T	5191	9			5	1			3
UC413_BE10_CONTIG_1479_p1	401	G	5143	12	2	2	1			7
UC413_BE10_CONTIG_1479_p1	402	A	5146	16		1	2	2		5	2	4
UC413_BE10_CONTIG_1479_p1	403	C	5138	13	6	4				3
UC413_BE10_CONTIG_1479_p1	404	A	5123	24		2	2	9		1	1	9
UC413_BE10_CONTIG_1479_p1	405	A	5108	11		2	4	1		1	1	2
UC413_BE10_CONTIG_1479_p1	406	T	5119	14	1		3	4			5	1
UC413_BE10_CONTIG_1479_p1	407	T	5107	30	3		8		4		10	5
UC413_BE10_CONTIG_1479_p1	408	T	5101	14	3		7				3	1
UC413_BE10_CONTIG_1479_p1	409	G	5076	4	1				1	1	1
UC413_BE10_CONTIG_1479_p1	410	T	5051	8			3				5
UC413_BE10_CONTIG_1479_p1	411	A	5058	13			3	3		1	2	4
UC413_BE10_CONTIG_1479_p1	412	A	5064	12		1	1	3		2		5
UC413_BE10_CONTIG_1479_p1	413	T	5072	8			4		1		3
UC413_BE10_CONTIG_1479_p1	414	T	5028	12	1		5		1		3	2
UC413_BE10_CONTIG_1479_p1	415	A	5028	6			2	2				2
UC413_BE10_CONTIG_1479_p1	416	A	5048	16		3	2	3			2	6
UC413_BE10_CONTIG_1479_p1	417	A	5083	8			2				1	5
UC413_BE10_CONTIG_1479_p1	418	T	5104	6			3		1		2
UC413_BE10_CONTIG_1479_p1	419	A	5074	7		2	1	3				1
UC413_BE10_CONTIG_1479_p1	420	A	5053	12			2	2		1	1	6
UC413_BE10_CONTIG_1479_p1	421	T	5051	6			1	2			2	1
UC413_BE10_CONTIG_1479_p1	422	A	5041	12		1	1	5				5
UC413_BE10_CONTIG_1479_p1	423	A	5063	9		2		3		1		3
UC413_BE10_CONTIG_1479_p1	424	T	5041	11	1		4				4	2
UC413_BE10_CONTIG_1479_p1	425	G	5027	11	4	1			3	3
UC413_BE10_CONTIG_1479_p1	426	T	5010	13	1		6		1		5
UC413_BE10_CONTIG_1479_p1	427	A	4986	13		3	5	4				1
UC413_BE10_CONTIG_1479_p1	428	A	5006	12			1	4			1	6
UC413_BE10_CONTIG_1479_p1	429	C	5005	10	5	3			1	1
UC413_BE10_CONTIG_1479_p1	430	T	5008	23	2		9		1		10	1
UC413_BE10_CONTIG_1479_p1	431	T	4994	18	1		5	2			5	5
UC413_BE10_CONTIG_1479_p1	432	T	4981	13	2		3	1	2		4	1
UC413_BE10_CONTIG_1479_p1	433	T	4965	10			3	1	1		5
UC413_BE10_CONTIG_1479_p1	434	A	4961	19		2		9		2		6
UC413_BE10_CONTIG_1479_p1	435	C	4977	8	2	3				3
UC413_BE10_CONTIG_1479_p1	436	G	4974	19	5	3	1		4	5	1
UC413_BE10_CONTIG_1479_p1	437	G	4971	4		2	1			1
UC413_BE10_CONTIG_1479_p1	438	T	4996	22	5		5	3	1		7	1
UC413_BE10_CONTIG_1479_p1	439	G	5000	7		3			2		2
UC413_BE10_CONTIG_1479_p1	440	T	4995	22	1		7		5		6	3
UC413_BE10_CONTIG_1479_p1	441	C	5015	5	1				3	1
UC413_BE10_CONTIG_1479_p1	442	T	4993	20	2		12	2			3	1
UC413_BE10_CONTIG_1479_p1	443	T	4960	15			7	1	1		3	3
UC413_BE10_CONTIG_1479_p1	444	T	4944	18			8				9	1
UC413_BE10_CONTIG_1479_p1	445	T	4951	10	3		2	1	2		2
UC413_BE10_CONTIG_1479_p1	446	T	4952	18	2		7	1	1		4	3
UC413_BE10_CONTIG_1479_p1	447	T	4926	10			6		1		1	2
UC413_BE10_CONTIG_1479_p1	448	T	4947	10	2		2				6
UC413_BE10_CONTIG_1479_p1	449	A	4975	12		2		5		1	2	2
UC413_BE10_CONTIG_1479_p1	450	A	5003	10				4			2	4
UC413_BE10_CONTIG_1479_p1	451	A	5026	17		5	1	5		2	1	3
UC413_BE10_CONTIG_1479_p1	452	T	5043	11			4	1	1		1	4
UC413_BE10_CONTIG_1479_p1	453	T	4998	7	2		2				3
UC413_BE10_CONTIG_1479_p1	454	A	5008	12			1	4		3		4
UC413_BE10_CONTIG_1479_p1	455	A	5025	18		3	1	4		2	2	6
UC413_BE10_CONTIG_1479_p1	456	A	5036	13				7		1		5
UC413_BE10_CONTIG_1479_p1	457	T	5046	5			3		1		1
UC413_BE10_CONTIG_1479_p1	458	T	5032	15	2		6		3		4
UC413_BE10_CONTIG_1479_p1	459	C	5013	12	3	5		1	2	1
UC413_BE10_CONTIG_1479_p1	460	T	4989	22	3		5	2	1		11
UC413_BE10_CONTIG_1479_p1	461	T	4981	13	3		5				4	1
UC413_BE10_CONTIG_1479_p1	462	T	4996	13	2		6		1		3	1
UC413_BE10_CONTIG_1479_p1	463	T	4984	6			2	1			3
UC413_BE10_CONTIG_1479_p1	464	A	4983	15			2	7				6
UC413_BE10_CONTIG_1479_p1	465	T	4990	9	1		4		3			1
UC413_BE10_CONTIG_1479_p1	466	A	4973	13		4	3	2		2		2
UC413_BE10_CONTIG_1479_p1	467	T	4971	13			6				7
UC413_BE10_CONTIG_1479_p1	468	A	4992	11		1	2	4		1	1	2
UC413_BE10_CONTIG_1479_p1	469	T	4993	12	2		5		1		2	2
UC413_BE10_CONTIG_1479_p1	470	T	4966	5	1		1		1		2
UC413_BE10_CONTIG_1479_p1	471	A	4997	12		1	1	6				4
UC413_BE10_CONTIG_1479_p1	472	T	4995	6			2		1		1	2
UC413_BE10_CONTIG_1479_p1	473	T	4950	6			3		1		1	1
UC413_BE10_CONTIG_1479_p1	474	A	4942	10		1	1	5				3
UC413_BE10_CONTIG_1479_p1	475	T	4952	12			6	2			4
UC413_BE10_CONTIG_1479_p1	476	G	4952	11	3	4			1	3
UC413_BE10_CONTIG_1479_p1	477	A	4942	11		1	2	3		2		3
UC413_BE10_CONTIG_1479_p1	478	A	4944	13		1	1	3			2	6
UC413_BE10_CONTIG_1479_p1	479	A	4971	23		3	3	9		3		5
UC413_BE10_CONTIG_1479_p1	480	T	4952	12			5				5	2
UC413_BE10_CONTIG_1479_p1	481	T	4941	6	2		1	1	1		1
UC413_BE10_CONTIG_1479_p1	482	C	4953	10	4	2			2	1		1
UC413_BE10_CONTIG_1479_p1	483	A	4971	25		2	1	9		1		12
UC413_BE10_CONTIG_1479_p1	484	A	4953	22		5	2	8		4		3
UC413_BE10_CONTIG_1479_p1	485	A	5009	18		1	1	8		1	2	5
UC413_BE10_CONTIG_1479_p1	486	G	5043	3	2				1
UC413_BE10_CONTIG_1479_p1	487	T	5030	10	1		4	2			3
UC413_BE10_CONTIG_1479_p1	488	A	5088	16		1	1	7		1		6
UC413_BE10_CONTIG_1479_p1	489	T	5107	12	1		6	1	1		3
UC413_BE10_CONTIG_1479_p1	490	A	5117	17				8		2	1	6
UC413_BE10_CONTIG_1479_p1	491	T	5140	5	2		1				2
UC413_BE10_CONTIG_1479_p1	492	A	5139	9		2	2	2		2		1
UC413_BE10_CONTIG_1479_p1	493	T	5121	14			5		3		4	2
UC413_BE10_CONTIG_1479_p1	494	T	5056	10	1		3	1	1		3	1
UC413_BE10_CONTIG_1479_p1	495	C	5058	11	2	4			3	2
UC413_BE10_CONTIG_1479_p1	496	A	5052	19		1	3	10			1	4
UC413_BE10_CONTIG_1479_p1	497	T	5074	10			5				5
UC413_BE10_CONTIG_1479_p1	498	T	5027	12			1				8	3
UC413_BE10_CONTIG_1479_p1	499	T	4992	10	2		3		2		2	1
UC413_BE10_CONTIG_1479_p1	500	T	4966	5	1				1		1	2
UC413_BE10_CONTIG_1479_p1	501	A	4949	12		1	1	4				6
UC413_BE10_CONTIG_1479_p1	502	A	4991	10			1	3		2	3	1
UC413_BE10_CONTIG_1479_p1	503	T	5023	11			6		2		3
UC413_BE10_CONTIG_1479_p1	504	A	5034	6		1	2	2				1
UC413_BE10_CONTIG_1479_p1	505	T	5009	7			3				3	1
UC413_BE10_CONTIG_1479_p1	506	T	4974	20	2		5	3			9	1
UC413_BE10_CONTIG_1479_p1	507	T	4942	18	3		5		3		5	2
UC413_BE10_CONTIG_1479_p1	508	T	4924	1			1
UC413_BE10_CONTIG_1479_p1	509	A	4958	11		1		7		1		2
UC413_BE10_CONTIG_1479_p1	510	A	4979	13		3	2	4		2	1	1
UC413_BE10_CONTIG_1479_p1	511	A	4985	17				5		2	2	8
UC413_BE10_CONTIG_1479_p1	512	C	5013	9	5	2		2
UC413_BE10_CONTIG_1479_p1	513	A	5006	13			1	7		1		4
UC413_BE10_CONTIG_1479_p1	514	C	4992	13	4	5			3	1
UC413_BE10_CONTIG_1479_p1	515	A	5027	22			2	9		2	1	8
UC413_BE10_CONTIG_1479_p1	516	A	5029	16				8		1		7
UC413_BE10_CONTIG_1479_p1	517	A	5052	22		2	3	5		2	1	9
UC413_BE10_CONTIG_1479_p1	518	A	5089	16		1		8		3		4
UC413_BE10_CONTIG_1479_p1	519	A	5108	19		1	3	10			1	4
UC413_BE10_CONTIG_1479_p1	520	A	5147	27		2	1	11		4		9
UC413_BE10_CONTIG_1479_p1	521	T	5145	13	1		3	2	1		5	1
UC413_BE10_CONTIG_1479_p1	522	T	5140	23	6		9	1	1		4	2
UC413_BE10_CONTIG_1479_p1	523	G	5201	9	5				3	1
UC413_BE10_CONTIG_1479_p1	524	T	5195	15	3		3	1	1		7
UC413_BE10_CONTIG_1479_p1	525	T	5207	10			3	1	1		4	1
UC413_BE10_CONTIG_1479_p1	526	A	5223	19		1	1	8		3	1	5
UC413_BE10_CONTIG_1479_p1	527	A	5270	6		1		2		1		2
UC413_BE10_CONTIG_1479_p1	528	T	5295	18	1		10				7
UC413_BE10_CONTIG_1479_p1	529	T	5263	21	2		8	2	3		5	1
UC413_BE10_CONTIG_1479_p1	530	C	5285	4	2				1	1
UC413_BE10_CONTIG_1479_p1	531	A	5325	15		1	2	6			2	4
UC413_BE10_CONTIG_1479_p1	532	T	5349	14	2		5		1		5	1
UC413_BE10_CONTIG_1479_p1	533	T	5338	16			7	3			5	1
UC413_BE10_CONTIG_1479_p1	534	T	5322	20	2		8	2	1		6	1
UC413_BE10_CONTIG_1479_p1	535	T	5298	15	1		2	1	2		9
UC413_BE10_CONTIG_1479_p1	536	T	5313	19	1		10	3	1		4
UC413_BE10_CONTIG_1479_p1	537	T	5302	4	1		1		1		1
UC413_BE10_CONTIG_1479_p1	538	A	5329	16		2	1	9		2		2
UC413_BE10_CONTIG_1479_p1	539	C	5352	5		3			1	1
UC413_BE10_CONTIG_1479_p1	540	T	5360	11			4	1	1		4	1
UC413_BE10_CONTIG_1479_p1	541	G	5351	11	3	5			1	2
UC413_BE10_CONTIG_1479_p1	542	A	5382	18		3	1	4				10
UC413_BE10_CONTIG_1479_p1	543	T	5407	12	2		5		3		2
UC413_BE10_CONTIG_1479_p1	544	T	5384	7	1		3				3
UC413_BE10_CONTIG_1479_p1	545	A	5407	10			2	6				2
UC413_BE10_CONTIG_1479_p1	546	A	5434	12		2	4	3			2	1
UC413_BE10_CONTIG_1479_p1	547	T	5424	19			7	1	1		8	2
UC413_BE10_CONTIG_1479_p1	548	T	5402	29	5		8	4	3		7	2
UC413_BE10_CONTIG_1479_p1	549	T	5402	7	4		2				1
UC413_BE10_CONTIG_1479_p1	550	T	5421	6	2		1	1	1		1
UC413_BE10_CONTIG_1479_p1	551	A	5438	9		2		4			1	2
UC413_BE10_CONTIG_1479_p1	552	T	5458	9	2		5				2
UC413_BE10_CONTIG_1479_p1	553	T	5465	16	1		6	1	2		5	1
UC413_BE10_CONTIG_1479_p1	554	G	5458	5	1	1			1	1	1
UC413_BE10_CONTIG_1479_p1	555	A	5484	17		3		6		3	1	4
UC413_BE10_CONTIG_1479_p1	556	T	5486	12	2		6		1		3
UC413_BE10_CONTIG_1479_p1	557	T	5463	16	3		7	1	1		4
UC413_BE10_CONTIG_1479_p1	558	C	5475	17	2	4		1	7	2		1
UC413_BE10_CONTIG_1479_p1	559	A	5460	18		1	2	5		1		9
UC413_BE10_CONTIG_1479_p1	560	A	5445	17		1		6		4	1	5
UC413_BE10_CONTIG_1479_p1	561	C	5456	4	1	3
UC413_BE10_CONTIG_1479_p1	562	A	5478	10		1	1	4		1		3
UC413_BE10_CONTIG_1479_p1	563	T	5474	11	1		5	1	1		3
UC413_BE10_CONTIG_1479_p1	564	T	5444	17	3		7	1	1		2	3
UC413_BE10_CONTIG_1479_p1	565	C	5436	13	3	7			1	2
UC413_BE10_CONTIG_1479_p1	566	T	5447	14	2		6	1	3		1	1
UC413_BE10_CONTIG_1479_p1	567	T	5416	26	2		10		8		4	2
UC413_BE10_CONTIG_1479_p1	568	C	5423	13	5	2			4	1		1
UC413_BE10_CONTIG_1479_p1	569	C	5421	12	4	4		1	3
UC413_BE10_CONTIG_1479_p1	570	C	5428	20	2	5		1	8	4
UC413_BE10_CONTIG_1479_p1	571	A	5459	12		1		4		3	1	3
UC413_BE10_CONTIG_1479_p1	572	T	5462	11			5	1	1		2	2
UC413_BE10_CONTIG_1479_p1	573	T	5442	20			11	2	2		5
UC413_BE10_CONTIG_1479_p1	574	T	5441	14			4		4		6
UC413_BE10_CONTIG_1479_p1	575	T	5433	19	1		11	2	2		2	1
UC413_BE10_CONTIG_1479_p1	576	A	5461	19		1	1	9		3	1	4
UC413_BE10_CONTIG_1479_p1	577	A	5475	29		9	5	7		3	3	2
UC413_BE10_CONTIG_1479_p1	578	A	5464	24		3	7	6		1	1	6
UC413_BE10_CONTIG_1479_p1	579	T	5474	15	1		8	1	1		4
UC413_BE10_CONTIG_1479_p1	580	T	5431	18	1		7	2	1		4	3
UC413_BE10_CONTIG_1479_p1	581	T	5422	17	1		8	2			5	1
UC413_BE10_CONTIG_1479_p1	582	G	5435	9	3	2	2		2
UC413_BE10_CONTIG_1479_p1	583	T	5424	16	3		6		2		4	1
UC413_BE10_CONTIG_1479_p1	584	A	5427	19		1	3	10		1		4
UC413_BE10_CONTIG_1479_p1	585	A	5456	29		4	4	12		2	2	5
UC413_BE10_CONTIG_1479_p1	586	T	5474	6			2				3	1
UC413_BE10_CONTIG_1479_p1	587	A	5489	16		2	6	3		2		3
UC413_BE10_CONTIG_1479_p1	588	T	5466	15	4		4		1		4	2
UC413_BE10_CONTIG_1479_p1	589	T	5463	19			9	1			7	2
UC413_BE10_CONTIG_1479_p1	590	T	5436	14	3		4	2	2		3
UC413_BE10_CONTIG_1479_p1	591	T	5402	11	3		3		1		3	1
UC413_BE10_CONTIG_1479_p1	592	A	5403	16		2	1	8		1	1	3
UC413_BE10_CONTIG_1479_p1	593	G	5396	8	1	3			3	1
UC413_BE10_CONTIG_1479_p1	594	C	5390	16	2	5			3	6
UC413_BE10_CONTIG_1479_p1	595	C	5443	8	3	3			1			1
UC413_BE10_CONTIG_1479_p1	596	T	5442	34	3		19	1	1		10
UC413_BE10_CONTIG_1479_p1	597	T	5435	21	1		9	1	3		6	1
UC413_BE10_CONTIG_1479_p1	598	T	5431	14	2		6	1	3		1	1
UC413_BE10_CONTIG_1479_p1	599	C	5446	3	2	1
UC413_BE10_CONTIG_1479_p1	600	C	5448	7	1	1			2	3
UC413_BE10_CONTIG_1479_p1	601	A	5483	10		1		3				6
UC413_BE10_CONTIG_1479_p1	602	T	5494	17	1		6	3			5	2
UC413_BE10_CONTIG_1479_p1	603	T	5507	11	3		4		1		2	1
UC413_BE10_CONTIG_1479_p1	604	T	5500	8	2		4	1			1
UC413_BE10_CONTIG_1479_p1	605	A	5475	12		1	1	4				6
UC413_BE10_CONTIG_1479_p1	606	A	5457	20		2	1	6		3		8
UC413_BE10_CONTIG_1479_p1	607	A	5481	28		5	9	6		2	2	4
UC413_BE10_CONTIG_1479_p1	608	A	5488	15			3	5		2		5
UC413_BE10_CONTIG_1479_p1	609	T	5478	18	4		8	2	1		3
UC413_BE10_CONTIG_1479_p1	610	G	5434	5	3				1	1
UC413_BE10_CONTIG_1479_p1	611	A	5472	20		3	8	5		1		3
UC413_BE10_CONTIG_1479_p1	612	T	5489	21	1		8	1	2		7	2
UC413_BE10_CONTIG_1479_p1	613	G	5459	7	1	4			1	1
UC413_BE10_CONTIG_1479_p1	614	A	5443	17		1	3	4			1	8
UC413_BE10_CONTIG_1479_p1	615	A	5467	38		5	6	9		1	1	16
UC413_BE10_CONTIG_1479_p1	616	A	5471	31		4	3	14				10
UC413_BE10_CONTIG_1479_p1	617	G	5505	5	3				2
UC413_BE10_CONTIG_1479_p1	618	T	5503	21	2		9	3			6	1
UC413_BE10_CONTIG_1479_p1	619	T	5485	37	7		14	2	3		10	1
UC413_BE10_CONTIG_1479_p1	620	G	5484	5	1	1			2	1
UC413_BE10_CONTIG_1479_p1	621	A	5489	20		2	2	6		3	2	5
UC413_BE10_CONTIG_1479_p1	622	T	5516	15	1		6	6	1			1
UC413_BE10_CONTIG_1479_p1	623	T	5553	17			7	2	1		5	2
UC413_BE10_CONTIG_1479_p1	624	G	5553	7	2	1				3	1
UC413_BE10_CONTIG_1479_p1	625	A	5526	15		4	3	3		1	1	3
UC413_BE10_CONTIG_1479_p1	626	T	5543	14	4		5	2	1		2
UC413_BE10_CONTIG_1479_p1	627	G	5515	8	3	1			1	2	1
UC413_BE10_CONTIG_1479_p1	628	T	5501	19			2	5			7	5
UC413_BE10_CONTIG_1479_p1	629	T	5503	11	1		5	1			4
UC413_BE10_CONTIG_1479_p1	630	T	5475	15	2		6	2			4	1
UC413_BE10_CONTIG_1479_p1	631	G	5513	9	3	1			1	4
UC413_BE10_CONTIG_1479_p1	632	T	5493	19	1		12		1		3	2
UC413_BE10_CONTIG_1479_p1	633	T	5496	3	1		2
UC413_BE10_CONTIG_1479_p1	634	A	5491	24		3	1	7		4	3	6
UC413_BE10_CONTIG_1479_p1	635	A	5491	11		3	1	6				1
UC413_BE10_CONTIG_1479_p1	636	A	5502	20		1	3	4		1	3	8
UC413_BE10_CONTIG_1479_p1	637	A	5483	15		2	1	7		2		3
UC413_BE10_CONTIG_1479_p1	638	A	5472	15			1	5		2	1	6
UC413_BE10_CONTIG_1479_p1	639	A	5512	18		1		8		1	1	7
UC413_BE10_CONTIG_1479_p1	640	A	5541	14		1	1	4		3		5
UC413_BE10_CONTIG_1479_p1	641	T	5543	15			4		4		4	3
UC413_BE10_CONTIG_1479_p1	642	A	5573	8			1	1		3		3
UC413_BE10_CONTIG_1479_p1	643	A	5597	15		3	1	5		1		5
UC413_BE10_CONTIG_1479_p1	644	T	5607	14	2		7		1		4
UC413_BE10_CONTIG_1479_p1	645	G	5586	15	4	5			2	4
UC413_BE10_CONTIG_1479_p1	646	A	5646	26		5		6		6	4	5
UC413_BE10_CONTIG_1479_p1	647	G	5647	15	1	4	1		2	5	2
UC413_BE10_CONTIG_1479_p1	648	A	5724	25		4	5	5		2	1	8
UC413_BE10_CONTIG_1479_p1	649	G	5725	6	1				1	4
UC413_BE10_CONTIG_1479_p1	650	T	5716	36	6		6	11	1		7	5
UC413_BE10_CONTIG_1479_p1	651	T	5682	20	3		6	2	1		3	5
UC413_BE10_CONTIG_1479_p1	652	T	5654	14	2		2		2		4	4
UC413_BE10_CONTIG_1479_p1	653	T	5614	15			5	1			8	1
UC413_BE10_CONTIG_1479_p1	654	A	5620	15		2	1	4		3	1	4
UC413_BE10_CONTIG_1479_p1	655	G	5597	9		3	1		3	1
UC413_BE10_CONTIG_1479_p1	656	T	5573	16			6	1	1		6	2
UC413_BE10_CONTIG_1479_p1	657	A	5543	18		2	1	7		4		4
UC413_BE10_CONTIG_1479_p1	658	G	5539	5	2	1			1		1
UC413_BE10_CONTIG_1479_p1	659	T	5489	17	1		11	1			3	1
UC413_BE10_CONTIG_1479_p1	660	C	5467	7		6			1
UC413_BE10_CONTIG_1479_p1	661	T	5415	15	2		6		2		5
UC413_BE10_CONTIG_1479_p1	662	T	5357	8			1	1	1		4	1
UC413_BE10_CONTIG_1479_p1	663	A	5360	13		2		6		1		4
UC413_BE10_CONTIG_1479_p1	664	G	5327	11	3	2	1		3	2
UC413_BE10_CONTIG_1479_p1	665	A	5275	16			2	7		1		6
UC413_BE10_CONTIG_1479_p1	666	G	5264	7	1		1		3	1	1
UC413_BE10_CONTIG_1479_p1	667	C	5224	12	2	3		1	1	4		1
UC413_BE10_CONTIG_1479_p1	668	A	5193	13		3		5		1		4
UC413_BE10_CONTIG_1479_p1	669	T	5155	12	1		4	1	1		5
UC413_BE10_CONTIG_1479_p1	670	A	5140	16				5		3	1	7
UC413_BE10_CONTIG_1479_p1	671	T	5127	9	1		2	1			5
UC413_BE10_CONTIG_1479_p1	672	A	5067	13		1	1	3		3	1	4
UC413_BE10_CONTIG_1479_p1	673	C	5040	10	4				1	4		1
UC413_BE10_CONTIG_1479_p1	674	T	5017	17	2		4		2		4	5
UC413_BE10_CONTIG_1479_p1	675	T	5017	17	2		4				9	2
UC413_BE10_CONTIG_1479_p1	676	T	5015	12			4	2			5	1
UC413_BE10_CONTIG_1479_p1	677	G	5001	5		1			2	2
UC413_BE10_CONTIG_1479_p1	678	T	4971	16	1		5		1		7	2
UC413_BE10_CONTIG_1479_p1	679	T	4946	19	1		6	1			8	3
UC413_BE10_CONTIG_1479_p1	680	T	4926	7	2		2		1		1	1
UC413_BE10_CONTIG_1479_p1	681	A	4894	8				4		1		3
UC413_BE10_CONTIG_1479_p1	682	A	4881	12				3			1	8
UC413_BE10_CONTIG_1479_p1	683	T	4851	15	3		2		4		5	1
UC413_BE10_CONTIG_1479_p1	684	G	4804	13	1	2			7	3
UC413_BE10_CONTIG_1479_p1	685	T	4775	29	4		10	2	2		10	1
UC413_BE10_CONTIG_1479_p1	686	T	4763	15	1		1		5		7	1
UC413_BE10_CONTIG_1479_p1	687	C	4714	11	2	3			4	2
UC413_BE10_CONTIG_1479_p1	688	A	4665	12		2	1	2			1	6
UC413_BE10_CONTIG_1479_p1	689	A	4653	12			1	4		1	1	5
UC413_BE10_CONTIG_1479_p1	690	C	4662	5		1		1	2	1
UC413_BE10_CONTIG_1479_p1	691	T	4654	5	1		2		1		1
UC413_BE10_CONTIG_1479_p1	692	A	4608	17		2	2	4		3	1	5
UC413_BE10_CONTIG_1479_p1	693	G	4577	8	2				1	5
UC413_BE10_CONTIG_1479_p1	694	G	4573	14	3	3			5	3
UC413_BE10_CONTIG_1479_p1	695	T	4538	16	1		6		2		7
UC413_BE10_CONTIG_1479_p1	696	T	4520	11	2		4		1		4
UC413_BE10_CONTIG_1479_p1	697	C	4486	11	2	2			1	6
UC413_BE10_CONTIG_1479_p1	698	T	4488	14	1		5		3		5
UC413_BE10_CONTIG_1479_p1	699	T	4475	12			3	2	3		2	2
UC413_BE10_CONTIG_1479_p1	700	A	4447	9			2	3		1	1	2
UC413_BE10_CONTIG_1479_p1	701	A	4421	23		1	3	2		3	4	10
UC413_BE10_CONTIG_1479_p1	702	A	4428	24			3	8		1	3	9
UC413_BE10_CONTIG_1479_p1	703	C	4429	9	1	2			4	1		1
UC413_BE10_CONTIG_1479_p1	704	T	4397	13			6				6	1
UC413_BE10_CONTIG_1479_p1	705	T	4399	17	1		3	1	1		6	5
UC413_BE10_CONTIG_1479_p1	706	T	4392	7			3				4
UC413_BE10_CONTIG_1479_p1	707	T	4379	8			4		1		2	1
UC413_BE10_CONTIG_1479_p1	708	G	4369	9	1	1			2	5
UC413_BE10_CONTIG_1479_p1	709	T	4355	11	2		5				4
UC413_BE10_CONTIG_1479_p1	710	A	4352	10		1	2	5				2
UC413_BE10_CONTIG_1479_p1	711	T	4353	8	2		1		1		4
UC413_BE10_CONTIG_1479_p1	712	A	4326	7			2	1		2		2
UC413_BE10_CONTIG_1479_p1	713	A	4276	21		2	4	5		2		8
UC413_BE10_CONTIG_1479_p1	714	A	4276	14				8				6
UC413_BE10_CONTIG_1479_p1	715	A	4296	23		2	1	7		2	1	10
UC413_BE10_CONTIG_1479_p1	716	G	4300	7	2				4	1
UC413_BE10_CONTIG_1479_p1	717	T	4283	18	3		3		1		10	1
UC413_BE10_CONTIG_1479_p1	718	T	4239	8							6	2
UC413_BE10_CONTIG_1479_p1	719	A	4223	7			1	2				4
UC413_BE10_CONTIG_1479_p1	720	G	4210	8	1	2			2	3
UC413_BE10_CONTIG_1479_p1	721	A	4194	16		2		2		6		6
UC413_BE10_CONTIG_1479_p1	722	G	4197	4	1				3
UC413_BE10_CONTIG_1479_p1	723	T	4200	8			2		1		4	1
UC413_BE10_CONTIG_1479_p1	724	T	4175	18			6	1			9	2
UC413_BE10_CONTIG_1479_p1	725	C	4184	16	4	2			4	5		1
UC413_BE10_CONTIG_1479_p1	726	C	4182	7	2	2			2	1
UC413_BE10_CONTIG_1479_p1	727	T	4170	11	1		3		2		3	2
UC413_BE10_CONTIG_1479_p1	728	T	4146	10	2		2		2		4
UC413_BE10_CONTIG_1479_p1	729	A	4110	8		1		2		1		4
UC413_BE10_CONTIG_1479_p1	730	C	4119	4		2			1	1
UC413_BE10_CONTIG_1479_p1	731	A	4122	26		1		7		4	1	13
UC413_BE10_CONTIG_1479_p1	732	C	4122	3		1			2
UC413_BE10_CONTIG_1479_p1	733	T	4116	15	1		3		4		5	2
UC413_BE10_CONTIG_1479_p1	734	T	4085	11	3		3		2		1	2
UC413_BE10_CONTIG_1479_p1	735	C	4083	5		3			1	1
UC413_BE10_CONTIG_1479_p1	736	T	4069	20	1		7				11	1
UC413_BE10_CONTIG_1479_p1	737	T	4000	10			6				3	1
UC413_BE10_CONTIG_1479_p1	738	T	3965	21	1		10	1	1		6	2
UC413_BE10_CONTIG_1479_p1	739	T	3956	9	1		3		2		3
UC413_BE10_CONTIG_1479_p1	740	A	3949	13		1	1	2		3		6
UC413_BE10_CONTIG_1479_p1	741	A	3943	19		1	1	4		2	1	10
UC413_BE10_CONTIG_1479_p1	742	T	3925	9			4		1		2	2
UC413_BE10_CONTIG_1479_p1	743	T	3855	7			1		1		5
UC413_BE10_CONTIG_1479_p1	744	T	3834	11			5		1		5
UC413_BE10_CONTIG_1479_p1	745	G	3815	24	1	2			2	19
UC413_BE10_CONTIG_1479_p1	746	A	3809	11		1		2		3	1	4
UC413_BE10_CONTIG_1479_p1	747	T	3801	15			2	1	2		5	5
UC413_BE10_CONTIG_1479_p1	748	T	3774	11			1		7		2	1
UC413_BE10_CONTIG_1479_p1	749	T	3735	13	4		3		1		4	1
UC413_BE10_CONTIG_1479_p1	750	A	3707	12				3		6	2	1
UC413_BE10_CONTIG_1479_p1	751	A	3699	6			1	2		1		2
UC413_BE10_CONTIG_1479_p1	752	T	3697	15	1		4		3		5	2
UC413_BE10_CONTIG_1479_p1	753	T	3639	17	2		3	1	6		3	2
UC413_BE10_CONTIG_1479_p1	754	T	3604	7			1	1			4	1
UC413_BE10_CONTIG_1479_p1	755	A	3597	13		3	1	2		1	2	4
UC413_BE10_CONTIG_1479_p1	756	G	3597	24	2	2	2		4	14
UC413_BE10_CONTIG_1479_p1	757	A	3582	13		1	2	4			1	5
UC413_BE10_CONTIG_1479_p1	758	T	3550	8			1	1	1		4	1
UC413_BE10_CONTIG_1479_p1	759	T	3517	12			1	1	1		8	1
UC413_BE10_CONTIG_1479_p1	760	A	3511	9				3		1		5
UC413_BE10_CONTIG_1479_p1	761	T	3487	9			2		3		3	1
UC413_BE10_CONTIG_1479_p1	762	A	3461	10			3	3		1	2	1
UC413_BE10_CONTIG_1479_p1	763	A	3423	8			1			2		5
UC413_BE10_CONTIG_1479_p1	764	C	3399	5	1	1			3
UC413_BE10_CONTIG_1479_p1	765	A	3360	16		3		5		2		6
UC413_BE10_CONTIG_1479_p1	766	A	3330	10				1		1	3	5
UC413_BE10_CONTIG_1479_p1	767	A	3322	11			2	2		1		6
UC413_BE10_CONTIG_1479_p1	768	A	3309	3			1			1		1
UC413_BE10_CONTIG_1479_p1	769	T	3292	8	1		1		4		1	1
UC413_BE10_CONTIG_1479_p1	770	A	3267	8		2	1	1			1	3
UC413_BE10_CONTIG_1479_p1	771	T	3254	10	1		3		2		3	1
UC413_BE10_CONTIG_1479_p1	772	G	3212	10		2			6	2
UC413_BE10_CONTIG_1479_p1	773	T	3153	17	2		6		4		5
UC413_BE10_CONTIG_1479_p1	774	T	3140	14			7				7
UC413_BE10_CONTIG_1479_p1	775	G	3114	10	1	3	1			5
UC413_BE10_CONTIG_1479_p1	776	A	3072	10		1		1		5		3
UC413_BE10_CONTIG_1479_p1	777	A	3069	15		2	1	3		2	1	6
UC413_BE10_CONTIG_1479_p1	778	A	3075	31		6	1	7		11	1	5
UC413_BE10_CONTIG_1479_p1	779	A	3083	32		8		4		18	1	1
UC413_BE10_CONTIG_1479_p1	780	T	3075	80	28		2		48			2
UC413_BE10_CONTIG_1479_p1	781	T	3004	51	28		2		21
UC413_BE10_CONTIG_1479_p1	782	A	2966	49		24		1		20	1	3
UC413_BE10_CONTIG_1479_p1	783	T	2967	20	10		4		4		2
UC413_BE10_CONTIG_1479_p1	784	A	2913	14		5		3		4		2
UC413_BE10_CONTIG_1479_p1	785	T	2870	8	2		1		2		3
UC413_BE10_CONTIG_1479_p1	786	A	2805	8		1		2				5
UC413_BE10_CONTIG_1479_p1	787	T	2787	4			2				2
UC413_BE10_CONTIG_1479_p1	788	A	2686	3				3
UC413_BE10_CONTIG_1479_p1	789	T	2671	8	1		1		1		4	1
UC413_BE10_CONTIG_1479_p1	790	A	2592	5				1				4
UC413_BE10_CONTIG_1479_p1	791	T	2559	11	1		4				4	2
UC413_BE10_CONTIG_1479_p1	792	A	2541	11		2	1	4		2		2
UC413_BE10_CONTIG_1479_p1	793	T	2551	9			2	1	1		5
UC413_BE10_CONTIG_1479_p1	794	A	2548	6			1	4		1
UC413_BE10_CONTIG_1479_p1	795	T	2557	7			5				2
UC413_BE10_CONTIG_1479_p1	796	A	2567	12		1	1	6		1	1	2
UC413_BE10_CONTIG_1479_p1	797	T	2588	12			5				6	1
UC413_BE10_CONTIG_1479_p1	798	A	2656	6				3		2		1
UC413_BE10_CONTIG_1479_p1	799	T	2682	12			6				5	1
UC413_BE10_CONTIG_1479_p1	800	A	2755	12		2		2		6		2
UC413_BE10_CONTIG_1479_p1	801	T	2792	7	1		2		1		2	1
UC413_BE10_CONTIG_1479_p1	802	A	2882	19		6		2		5	1	5
UC413_BE10_CONTIG_1479_p1	803	T	2929	8	3		3		1		1
UC413_BE10_CONTIG_1479_p1	804	A	2995	31		11		1		18		1
UC413_BE10_CONTIG_1479_p1	805	T	2983	30	11		2	2	13		2
UC413_BE10_CONTIG_1479_p1	806	T	2990	66	36		3	1	21		5
UC413_BE10_CONTIG_1479_p1	807	A	3009	33		18				12	1	2
UC413_BE10_CONTIG_1479_p1	808	A	3030	31		15	4	1		7	1	3
UC413_BE10_CONTIG_1479_p1	809	A	3065	13		2	2	4				5
UC413_BE10_CONTIG_1479_p1	810	G	3057	10	7	2				1
UC413_BE10_CONTIG_1479_p1	811	C	3096	20	19	1
UC413_BE10_CONTIG_1479_p1	812	A	3145	8			1	4				3
UC413_BE10_CONTIG_1479_p1	813	A	3175	14		2	1	4		2		5
UC413_BE10_CONTIG_1479_p1	814	C	3209	12	4	5			1	2
UC413_BE10_CONTIG_1479_p1	815	A	3248	8		2		2				4
UC413_BE10_CONTIG_1479_p1	816	T	3259	9	1		2	1	2		2	1
UC413_BE10_CONTIG_1479_p1	817	G	3252	13	5	1	3		4
UC413_BE10_CONTIG_1479_p1	818	T	3272	11	3		6	1			1
UC413_BE10_CONTIG_1479_p1	819	C	3292	7		4		1	1	1
UC413_BE10_CONTIG_1479_p1	820	A	3321	15		1	1	6		2		5
UC413_BE10_CONTIG_1479_p1	821	T	3313	12	2		4		1		4	1
UC413_BE10_CONTIG_1479_p1	822	G	3326	13	5	5			2	1
UC413_BE10_CONTIG_1479_p1	823	C	3329	10	1	4				5
UC413_BE10_CONTIG_1479_p1	824	G	3349	8	3	2	1		1	1
UC413_BE10_CONTIG_1479_p1	825	T	3348	17	2		10	2			2	1
UC413_BE10_CONTIG_1479_p1	826	C	3353	12	2	2		8
UC413_BE10_CONTIG_1479_p1	827	C	3403	11	9	2
UC413_BE10_CONTIG_1479_p1	828	G	3434	6	1	2			2	1
UC413_BE10_CONTIG_1479_p1	829	A	3485	14		3	4	1		4	1	1
UC413_BE10_CONTIG_1479_p1	830	A	3498	18			1	7		3	1	6
UC413_BE10_CONTIG_1479_p1	831	C	3533	10	6	3				1
UC413_BE10_CONTIG_1479_p1	832	T	3521	11	2		2	1	1		4	1
UC413_BE10_CONTIG_1479_p1	833	A	3537	13			3	3		5		2
UC413_BE10_CONTIG_1479_p1	834	C	3572	6	2	2			1	1
UC413_BE10_CONTIG_1479_p1	835	T	3591	21	1		12	1	1		6
UC413_BE10_CONTIG_1479_p1	836	T	3590	11	1		5		1		3	1
UC413_BE10_CONTIG_1479_p1	837	T	3596	15	1		8		3		3
UC413_BE10_CONTIG_1479_p1	838	T	3610	11	2		3	1			5
UC413_BE10_CONTIG_1479_p1	839	T	3622	6			4				2
UC413_BE10_CONTIG_1479_p1	840	C	3635	7	2	3				2
UC413_BE10_CONTIG_1479_p1	841	T	3637	10	3		3	2	1			1
UC413_BE10_CONTIG_1479_p1	842	C	3642	13	5	5			2			1
UC413_BE10_CONTIG_1479_p1	843	A	3700	15		5	2	4				4
UC413_BE10_CONTIG_1479_p1	844	T	3723	11			4	2	1		4
UC413_BE10_CONTIG_1479_p1	845	T	3721	19	3		6	1			5	4
UC413_BE10_CONTIG_1479_p1	846	T	3733	11	3		3		3		2
UC413_BE10_CONTIG_1479_p1	847	C	3778	6	3	3
UC413_BE10_CONTIG_1479_p1	848	T	3800	9	2		1	1	1		3	1
UC413_BE10_CONTIG_1479_p1	849	T	3822	7	1		4	1			1
UC413_BE10_CONTIG_1479_p1	850	A	3861	7		1	2	2		1		1
UC413_BE10_CONTIG_1479_p1	851	T	3888	11			3	3			1	4
UC413_BE10_CONTIG_1479_p1	852	T	3892	8	1		5				2
UC413_BE10_CONTIG_1479_p1	853	A	3915	14		4	1	5			2	2
UC413_BE10_CONTIG_1479_p1	854	A	3966	9		3	2	2			1	1
UC413_BE10_CONTIG_1479_p1	855	T	3986	13	1		4	1	1		3	3
UC413_BE10_CONTIG_1479_p1	856	T	3978	7	1		3				2	1
UC413_BE10_CONTIG_1479_p1	857	A	4004	5		2		2		1
UC413_BE10_CONTIG_1479_p1	858	A	4038	18		1	1	4		1	5	6
UC413_BE10_CONTIG_1479_p1	859	A	4074	9			5	3				1
UC413_BE10_CONTIG_1479_p1	860	T	4085	5	2		2				1
UC413_BE10_CONTIG_1479_p1	861	A	4102	10		1	4	2			1	2
UC413_BE10_CONTIG_1479_p1	862	A	4123	8		3	1	2			1	1
UC413_BE10_CONTIG_1479_p1	863	A	4150	15			3	7			2	3
UC413_BE10_CONTIG_1479_p1	864	T	4150	14	2		7	1			4
UC413_BE10_CONTIG_1479_p1	865	T	4127	14	2		5	3			3	1
UC413_BE10_CONTIG_1479_p1	866	T	4178	10			4	3			2	1
UC413_BE10_CONTIG_1479_p1	867	C	4217	9	7	2
UC413_BE10_CONTIG_1479_p1	868	T	4224	18	1		5		2		10
UC413_BE10_CONTIG_1479_p1	869	A	4234	19		1	2	5			2	9
UC413_BE10_CONTIG_1479_p1	870	G	4242	8		2	2		2	2
UC413_BE10_CONTIG_1479_p1	871	C	4235	8	1	4		1		2
UC413_BE10_CONTIG_1479_p1	872	G	4263	10	3	4	1		1	1
UC413_BE10_CONTIG_1479_p1	873	T	4254	12			7	3			1	1
UC413_BE10_CONTIG_1479_p1	874	T	4281	17			5	2	3		4	3
UC413_BE10_CONTIG_1479_p1	875	C	4320	8	1	6				1
UC413_BE10_CONTIG_1479_p1	876	T	4327	18			8		4		2	4
UC413_BE10_CONTIG_1479_p1	877	T	4324	15	1		5	1			5	3
UC413_BE10_CONTIG_1479_p1	878	A	4350	17		3	3	5		3	2	1
UC413_BE10_CONTIG_1479_p1	879	A	4374	9		1		4		1	1	2
UC413_BE10_CONTIG_1479_p1	880	T	4395	16	3		6				4	3
UC413_BE10_CONTIG_1479_p1	881	T	4389	9			6		1		1	1
UC413_BE10_CONTIG_1479_p1	882	A	4397	13		1	2	2			1	7
UC413_BE10_CONTIG_1479_p1	883	G	4393	12		4	2		2	4
UC413_BE10_CONTIG_1479_p1	884	C	4396	13	2	5			3	3
UC413_BE10_CONTIG_1479_p1	885	C	4414	9		2		1	5	1
UC413_BE10_CONTIG_1479_p1	886	G	4420	23	4	12			3	4
UC413_BE10_CONTIG_1479_p1	887	C	4421	4	1	1				2
UC413_BE10_CONTIG_1479_p1	888	T	4430	15	2		8		3		2
UC413_BE10_CONTIG_1479_p1	889	C	4438	17	4	7			5	1
UC413_BE10_CONTIG_1479_p1	890	C	4473	7	3	2			2
UC413_BE10_CONTIG_1479_p1	891	T	4483	19	5		3	1	5		1	4
UC413_BE10_CONTIG_1479_p1	892	C	4501	7	2	1			1	3
UC413_BE10_CONTIG_1479_p1	893	A	4510	22		6	1	5		2	1	7
UC413_BE10_CONTIG_1479_p1	894	A	4532	14		6	4	3		1
UC413_BE10_CONTIG_1479_p1	895	G	4544	6	2	2			1	1
UC413_BE10_CONTIG_1479_p1	896	T	4545	18	2		7	2	1		4	2
UC413_BE10_CONTIG_1479_p1	897	T	4530	16	4		6	3			1	2
UC413_BE10_CONTIG_1479_p1	898	G	4522	10		4	2			2	2
UC413_BE10_CONTIG_1479_p1	899	A	4532	13		2	1	4		2	1	3
UC413_BE10_CONTIG_1479_p1	900	G	4551	15	2	4			4	4	1
UC413_BE10_CONTIG_1479_p1	901	G	4554	8	3	2	1		2
UC413_BE10_CONTIG_1479_p1	902	C	4555	9	2	3		1	1	2
UC413_BE10_CONTIG_1479_p1	903	C	4598	13	5	3		1	4
UC413_BE10_CONTIG_1479_p1	904	T	4603	11			2	1			6	2
UC413_BE10_CONTIG_1479_p1	905	A	4631	4				4
UC413_BE10_CONTIG_1479_p1	906	T	4650	10	2		2	1	1		2	2
UC413_BE10_CONTIG_1479_p1	907	A	4670	12		1	3	2				6
UC413_BE10_CONTIG_1479_p1	908	A	4675	22		2	2	9		2		7
UC413_BE10_CONTIG_1479_p1	909	A	4687	22		1	2	7			2	10
UC413_BE10_CONTIG_1479_p1	910	T	4682	5	2			1			1	1
UC413_BE10_CONTIG_1479_p1	911	A	4681	8			1	2		1		4
UC413_BE10_CONTIG_1479_p1	912	C	4708	5		3			1	1
UC413_BE10_CONTIG_1479_p1	913	A	4706	9		1	1	4		1	1	1
UC413_BE10_CONTIG_1479_p1	914	T	4717	22	1		8		3		10
UC413_BE10_CONTIG_1479_p1	915	T	4717	16			7				6	3
UC413_BE10_CONTIG_1479_p1	916	A	4744	7			1	3		1		2
UC413_BE10_CONTIG_1479_p1	917	G	4757	11	2	4			2	3
UC413_BE10_CONTIG_1479_p1	918	A	4815	17		1	3	5		2	1	5
UC413_BE10_CONTIG_1479_p1	919	T	4815	13	2		4				4	3
UC413_BE10_CONTIG_1479_p1	920	T	4791	11	3		5				3
UC413_BE10_CONTIG_1479_p1	921	G	4765	11	2	5	1		1		2
UC413_BE10_CONTIG_1479_p1	922	C	4778	13	1	5		2	1	4
UC413_BE10_CONTIG_1479_p1	923	A	4795	21				8		2	1	10
UC413_BE10_CONTIG_1479_p1	924	C	4821	8	1	1		1	2	1		2
UC413_BE10_CONTIG_1479_p1	925	C	4824	8	1	5			1	1
UC413_BE10_CONTIG_1479_p1	926	T	4845	26	3		5	3	2		8	5
UC413_BE10_CONTIG_1479_p1	927	C	4855	4	3							1
UC413_BE10_CONTIG_1479_p1	928	T	4887	15	1		1		1		6	6
UC413_BE10_CONTIG_1479_p1	929	G	4885	10	1	3	2		1	2	1
UC413_BE10_CONTIG_1479_p1	930	A	4922	11			4	4		1		2
UC413_BE10_CONTIG_1479_p1	931	G	4922	10	3	1			1	5
UC413_BE10_CONTIG_1479_p1	932	A	4958	9			2	2			1	4
UC413_BE10_CONTIG_1479_p1	933	A	4988	19		2	1	8		3	1	4
UC413_BE10_CONTIG_1479_p1	934	C	4994	8	2	1			3	2
UC413_BE10_CONTIG_1479_p1	935	A	5021	23		2		9		2		10
UC413_BE10_CONTIG_1479_p1	936	A	5020	11		1	3	3		1		3
UC413_BE10_CONTIG_1479_p1	937	C	5026	4				1		2		1
UC413_BE10_CONTIG_1479_p1	938	A	5002	16		1	1	5		2	1	6
UC413_BE10_CONTIG_1479_p1	939	C	4990	8	4	1				3
UC413_BE10_CONTIG_1479_p1	940	T	4928	26	1		5	1	3		6	10
UC413_BE10_CONTIG_1479_p1	941	C	4895	9	4	2		1	1	1
UC413_BE10_CONTIG_1479_p1	942	C	4849	8	2	2			3	1
UC413_BE10_CONTIG_1479_p1	943	T	4853	17	3		6	1	1		3	3
UC413_BE10_CONTIG_1479_p1	944	G	4764	22	4	3			9	6
UC413_BE10_CONTIG_1479_p1	945	G	4741	10	3	3			3	1
UC413_BE10_CONTIG_1479_p1	946	C	4720	6	1	1			3	1
UC413_BE10_CONTIG_1479_p1	947	A	4743	13				5		2	1	5
UC413_BE10_CONTIG_1479_p1	948	G	4762	12		3	2		4	3
UC413_BE10_CONTIG_1479_p1	949	C	4752	3					1	2
UC413_BE10_CONTIG_1479_p1	950	A	4781	7				3			1	3
UC413_BE10_CONTIG_1479_p1	951	T	4781	10			4		2		2	2
UC413_BE10_CONTIG_1479_p1	952	A	4797	8		1	2	1		2	1	1
UC413_BE10_CONTIG_1479_p1	953	T	4744	8	1		3				4
UC413_BE10_CONTIG_1479_p1	954	A	4722	5				1			1	3
UC413_BE10_CONTIG_1479_p1	955	C	4732	9	1			1	3	2		2
UC413_BE10_CONTIG_1479_p1	956	T	4702	23			9	1	3		7	3
UC413_BE10_CONTIG_1479_p1	957	C	4676	8	3				4	1
UC413_BE10_CONTIG_1479_p1	958	A	4716	13		1	1	3			2	6
UC413_BE10_CONTIG_1479_p1	959	T	4711	10			2	1	2		2	3
UC413_BE10_CONTIG_1479_p1	960	A	4711	9			1	2				6
UC413_BE10_CONTIG_1479_p1	961	A	4704	20		1	3	6		2		8
UC413_BE10_CONTIG_1479_p1	962	A	4698	10				5		1	2	2
UC413_BE10_CONTIG_1479_p1	963	T	4703	17			8	1	2		5	1
UC413_BE10_CONTIG_1479_p1	964	C	4717	10	3	1		2	3	1
UC413_BE10_CONTIG_1479_p1	965	A	4725	23		6	1	6		4	2	4
UC413_BE10_CONTIG_1479_p1	966	C	4745	7		5				2
UC413_BE10_CONTIG_1479_p1	967	A	4769	14		2	2	2			3	5
UC413_BE10_CONTIG_1479_p1	968	T	4763	20	3		2	2	1		7	5
UC413_BE10_CONTIG_1479_p1	969	A	4740	14		1	6	1		3	1	2
UC413_BE10_CONTIG_1479_p1	970	G	4741	9	4	1			1	3
UC413_BE10_CONTIG_1479_p1	971	C	4724	7	4	1			1			1
UC413_BE10_CONTIG_1479_p1	972	T	4715	13	4		1	4			1	3
UC413_BE10_CONTIG_1479_p1	973	A	4704	13		3	4	2		1		3
UC413_BE10_CONTIG_1479_p1	974	G	4744	4		1	1		1	1
UC413_BE10_CONTIG_1479_p1	975	T	4717	17	5		4	3	1		4
UC413_BE10_CONTIG_1479_p1	976	T	4686	24	3		8	1	2		10
UC413_BE10_CONTIG_1479_p1	977	G	4739	7	2	2			1	2
UC413_BE10_CONTIG_1479_p1	978	T	4740	19	4		4	7			4
UC413_BE10_CONTIG_1479_p1	979	T	4740	22	1		8	6	1		4	2
UC413_BE10_CONTIG_1479_p1	980	T	4718	13			8	1			4
UC413_BE10_CONTIG_1479_p1	981	A	4735	12			2	2		1		7
UC413_BE10_CONTIG_1479_p1	982	A	4746	21		2	4	5		2	2	6
UC413_BE10_CONTIG_1479_p1	983	A	4764	19		1	3	9		1	1	4
UC413_BE10_CONTIG_1479_p1	984	G	4780	7	2	3			1	1
UC413_BE10_CONTIG_1479_p1	985	T	4767	20			11	2	2		2	3
UC413_BE10_CONTIG_1479_p1	986	A	4740	15			3	6			1	5
UC413_BE10_CONTIG_1479_p1	987	A	4790	16			5	6		1		4
UC413_BE10_CONTIG_1479_p1	988	G	4788	9	1				5	3
UC413_BE10_CONTIG_1479_p1	989	A	4756	17		1	1	7		1	2	5
UC413_BE10_CONTIG_1479_p1	990	G	4759	11	1	3			1	5	1
UC413_BE10_CONTIG_1479_p1	991	A	4758	31		3	3	8		3	1	13
UC413_BE10_CONTIG_1479_p1	992	G	4721	4	2				1	1
UC413_BE10_CONTIG_1479_p1	993	A	4721	14		1	1	4		3		5
UC413_BE10_CONTIG_1479_p1	994	A	4722	20		2	1	9		1		7
UC413_BE10_CONTIG_1479_p1	995	G	4705	4					2	2
UC413_BE10_CONTIG_1479_p1	996	A	4674	11				5		1		5
UC413_BE10_CONTIG_1479_p1	997	A	4680	21			2	5			1	13
UC413_BE10_CONTIG_1479_p1	998	A	4699	21		1	4	6				10
UC413_BE10_CONTIG_1479_p1	999	G	4652	2	1				1
UC413_BE10_CONTIG_1479_p1	1000	A	4603	10		1	2	4			1	2
UC413_BE10_CONTIG_1479_p1	1001	A	4627	15		1	2	4				8
UC413_BE10_CONTIG_1479_p1	1002	G	4645	3	1				1	1
UC413_BE10_CONTIG_1479_p1	1003	C	4617	5					3	2
UC413_BE10_CONTIG_1479_p1	1004	A	4609	16			3	2		2	4	5
UC413_BE10_CONTIG_1479_p1	1005	A	4602	14			1	2		1		10
UC413_BE10_CONTIG_1479_p1	1006	A	4639	8			1	3		1		3
UC413_BE10_CONTIG_1479_p1	1007	T	4663	8			1		3		1	3
UC413_BE10_CONTIG_1479_p1	1008	G	4630	7	1	1			3	2
UC413_BE10_CONTIG_1479_p1	1009	G	4573	7	3	1			3
UC413_BE10_CONTIG_1479_p1	1010	C	4570	11	3	4				4
UC413_BE10_CONTIG_1479_p1	1011	A	4598	20		4	3	5		3		5
UC413_BE10_CONTIG_1479_p1	1012	A	4641	11				2		2		7
UC413_BE10_CONTIG_1479_p1	1013	A	4683	13		2	3	3		2	1	2
UC413_BE10_CONTIG_1479_p1	1014	C	4696	8	2	3				3
UC413_BE10_CONTIG_1479_p1	1015	T	4708	23			4	1	4		5	9
UC413_BE10_CONTIG_1479_p1	1016	T	4707	22			9	1			7	5
UC413_BE10_CONTIG_1479_p1	1017	T	4674	14			4	1	2		3	4
UC413_BE10_CONTIG_1479_p1	1018	C	4717	8	2				3	1		2
UC413_BE10_CONTIG_1479_p1	1019	C	4724	19	6	6		1	2	4
UC413_BE10_CONTIG_1479_p1	1020	A	4732	18		1	3	3		2	1	8
UC413_BE10_CONTIG_1479_p1	1021	G	4725	4	1	1			1	1
UC413_BE10_CONTIG_1479_p1	1022	T	4711	10	2		2	1	1		4
UC413_BE10_CONTIG_1479_p1	1023	T	4722	11			5				5	1
UC413_BE10_CONTIG_1479_p1	1024	G	4724	6		1	1		2	2
UC413_BE10_CONTIG_1479_p1	1025	T	4734	14	2		2	1	2		5	2
UC413_BE10_CONTIG_1479_p1	1026	T	4743	28	4		7	3	4		8	2
UC413_BE10_CONTIG_1479_p1	1027	G	4753	3		1			1	1
UC413_BE10_CONTIG_1479_p1	1028	A	4755	14		2	1	2		4	1	4
UC413_BE10_CONTIG_1479_p1	1029	C	4774	9	1	2			3	2		1
UC413_BE10_CONTIG_1479_p1	1030	A	4787	22		1	3	8			1	9
UC413_BE10_CONTIG_1479_p1	1031	T	4792	19	4		9		3		2	1
UC413_BE10_CONTIG_1479_p1	1032	G	4789	12	3	3			1	5
UC413_BE10_CONTIG_1479_p1	1033	G	4795	19	4	6	2		3	4
UC413_BE10_CONTIG_1479_p1	1034	G	4786	18	3	3	1		4	6	1
UC413_BE10_CONTIG_1479_p1	1035	G	4795	10	1	2	2		2	3
UC413_BE10_CONTIG_1479_p1	1036	A	4777	14			2	3		1	1	7
UC413_BE10_CONTIG_1479_p1	1037	A	4783	13				3				10
UC413_BE10_CONTIG_1479_p1	1038	G	4790	6					3	3
UC413_BE10_CONTIG_1479_p1	1039	C	4802	9	2	1			1	4		1
UC413_BE10_CONTIG_1479_p1	1040	T	4802	12			4		2		3	3
UC413_BE10_CONTIG_1479_p1	1041	T	4801	19			3	1	6		7	2
UC413_BE10_CONTIG_1479_p1	1042	A	4817	15		1	1	5		4		4
UC413_BE10_CONTIG_1479_p1	1043	A	4808	20		3	2	5		3	1	6
UC413_BE10_CONTIG_1479_p1	1044	C	4817	8	1	2		1	1	3
UC413_BE10_CONTIG_1479_p1	1045	A	4793	13				3		2		8
UC413_BE10_CONTIG_1479_p1	1046	C	4805	9	2	1			3	1		2
UC413_BE10_CONTIG_1479_p1	1047	C	4811	8	4	1			1	2
UC413_BE10_CONTIG_1479_p1	1048	G	4810	7	4	1			1	1
UC413_BE10_CONTIG_1479_p1	1049	A	4820	14		3	3			2		6
UC413_BE10_CONTIG_1479_p1	1050	A	4854	26			6	5		3	1	11
UC413_BE10_CONTIG_1479_p1	1051	G	4851	11		5			2	4
UC413_BE10_CONTIG_1479_p1	1052	A	4867	18		1	2	2		6	1	6
UC413_BE10_CONTIG_1479_p1	1053	G	4886	11	4	2			2	3
UC413_BE10_CONTIG_1479_p1	1054	A	4893	14		3	3	3		1	1	3
UC413_BE10_CONTIG_1479_p1	1055	G	4915	8	1	2			2	1	2
UC413_BE10_CONTIG_1479_p1	1056	A	4911	16			2	6		4	1	3
UC413_BE10_CONTIG_1479_p1	1057	C	4915	11	2	2			4	2		1
UC413_BE10_CONTIG_1479_p1	1058	C	4905	8	2	2			3	1
UC413_BE10_CONTIG_1479_p1	1059	T	4878	26	1		13				10	2
UC413_BE10_CONTIG_1479_p1	1060	G	4816	7		1	1		3	1	1
UC413_BE10_CONTIG_1479_p1	1061	C	4814	12		4			3	4		1
UC413_BE10_CONTIG_1479_p1	1062	A	4849	24		2	2	6		4	1	9
UC413_BE10_CONTIG_1479_p1	1063	G	4860	8	2	2	1		3
UC413_BE10_CONTIG_1479_p1	1064	C	4874	9		3			5	1
UC413_BE10_CONTIG_1479_p1	1065	C	4908	9	2	3		1	1	2
UC413_BE10_CONTIG_1479_p1	1066	A	4943	13		1	1	7		1		3
UC413_BE10_CONTIG_1479_p1	1067	T	4953	8	1		2	1	1		3
UC413_BE10_CONTIG_1479_p1	1068	G	4963	16	3	1			6	5	1
UC413_BE10_CONTIG_1479_p1	1069	G	4962	9	3					5	1
UC413_BE10_CONTIG_1479_p1	1070	A	4981	21		1	4	6		2		8
UC413_BE10_CONTIG_1479_p1	1071	G	5017	12	4	2	1		3		2
UC413_BE10_CONTIG_1479_p1	1072	A	5033	12			5	2		2	1	2
UC413_BE10_CONTIG_1479_p1	1073	T	5062	11	1		5	2	1		1	1
UC413_BE10_CONTIG_1479_p1	1074	T	5030	8	1		1		1		4	1
UC413_BE10_CONTIG_1479_p1	1075	A	5061	12		3	1	1		1	1	5
UC413_BE10_CONTIG_1479_p1	1076	T	5054	13	3		2	1	3		1	3
UC413_BE10_CONTIG_1479_p1	1077	A	5029	9		1	1				2	5
UC413_BE10_CONTIG_1479_p1	1078	A	5055	19		2	2	3		3	2	7
UC413_BE10_CONTIG_1479_p1	1079	A	5070	11			2	1		2	1	5
UC413_BE10_CONTIG_1479_p1	1080	A	5092	21		2	2	6		1		10
UC413_BE10_CONTIG_1479_p1	1081	G	5089	7	2				1	4
UC413_BE10_CONTIG_1479_p1	1082	A	5106	15		3	2	4				6
UC413_BE10_CONTIG_1479_p1	1083	T	5100	21	2		7	2			6	4
UC413_BE10_CONTIG_1479_p1	1084	G	5076	7	1				2	4
UC413_BE10_CONTIG_1479_p1	1085	C	5072	10	3	4		1		2
UC413_BE10_CONTIG_1479_p1	1086	C	5077	10	4	4				1		1
UC413_BE10_CONTIG_1479_p1	1087	T	5068	17	1		6		2		8
UC413_BE10_CONTIG_1479_p1	1088	G	5075	5	2		1		2
UC413_BE10_CONTIG_1479_p1	1089	T	5043	11	2		3				5	1
UC413_BE10_CONTIG_1479_p1	1090	G	5039	9					1	7	1
UC413_BE10_CONTIG_1479_p1	1091	A	5054	29		4	2	8		2	2	11
UC413_BE10_CONTIG_1479_p1	1092	G	5024	2						1	1
UC413_BE10_CONTIG_1479_p1	1093	A	5008	22		1	5	4		2	2	8
UC413_BE10_CONTIG_1479_p1	1094	A	5019	24		2		6		2	8	6
UC413_BE10_CONTIG_1479_p1	1095	C	5053	4		2			1	1
UC413_BE10_CONTIG_1479_p1	1096	T	5024	14	6		2	2	1		2	1
UC413_BE10_CONTIG_1479_p1	1097	G	5019	9	1	2			1	4	1
UC413_BE10_CONTIG_1479_p1	1098	G	5031	18	2	6			3	6	1
UC413_BE10_CONTIG_1479_p1	1099	G	5049	16	2	3	1		1	7	2
UC413_BE10_CONTIG_1479_p1	1100	G	5027	4	1		1		1	1
UC413_BE10_CONTIG_1479_p1	1101	T	5034	44	8		18	10			8
UC413_BE10_CONTIG_1479_p1	1102	T	5037	24	2		10		2		7	3
UC413_BE10_CONTIG_1479_p1	1103	T	5030	18			10	2	1		3	2
UC413_BE10_CONTIG_1479_p1	1104	C	5061	13	4	2			3	3		1
UC413_BE10_CONTIG_1479_p1	1105	T	5067	21	3		7	2	1		8
UC413_BE10_CONTIG_1479_p1	1106	T	5023	8	2		2	1	2			1
UC413_BE10_CONTIG_1479_p1	1107	T	5037	22	1		5	2	1		8	5
UC413_BE10_CONTIG_1479_p1	1108	G	5008	11	2	2	1		1	3	2
UC413_BE10_CONTIG_1479_p1	1109	A	5006	33		3	5	11		2		12
UC413_BE10_CONTIG_1479_p1	1110	G	5068	12	3	1			2	6
UC413_BE10_CONTIG_1479_p1	1111	G	5090	11	1	1	1		4	3	1
UC413_BE10_CONTIG_1479_p1	1112	T	5087	6			5					1
UC413_BE10_CONTIG_1479_p1	1113	A	5095	10		2	1	2				5
UC413_BE10_CONTIG_1479_p1	1114	C	5155	6		1			2	3
UC413_BE10_CONTIG_1479_p1	1115	T	5153	11			3	1	2		3	2
UC413_BE10_CONTIG_1479_p1	1116	A	5185	14		2		4			1	7
UC413_BE10_CONTIG_1479_p1	1117	A	5257	16		1	2	5		1	1	6
UC413_BE10_CONTIG_1479_p1	1118	T	5264	9			3	2	1		1	2
UC413_BE10_CONTIG_1479_p1	1119	T	5204	6	1			1			2	2
UC413_BE10_CONTIG_1479_p1	1120	A	5272	19				8		4	1	6
UC413_BE10_CONTIG_1479_p1	1121	A	5342	9		1	3			2	2	1
UC413_BE10_CONTIG_1479_p1	1122	T	5345	21	1		6		2		10	2
UC413_BE10_CONTIG_1479_p1	1123	T	5336	12	2		5		1		3	1
UC413_BE10_CONTIG_1479_p1	1124	A	5344	13		1		3		3	4	2
UC413_BE10_CONTIG_1479_p1	1125	C	5408	5	2	2			1
UC413_BE10_CONTIG_1479_p1	1126	T	5388	25	1		8	2	3		10	1
UC413_BE10_CONTIG_1479_p1	1127	A	5401	17		1	3	6		2		5
UC413_BE10_CONTIG_1479_p1	1128	T	5417	21			8	1	3		6	3
UC413_BE10_CONTIG_1479_p1	1129	G	5394	3					2	1
UC413_BE10_CONTIG_1479_p1	1130	T	5375	21	3		8	1	1		4	4
UC413_BE10_CONTIG_1479_p1	1131	C	5376	20	7	4			3	6
UC413_BE10_CONTIG_1479_p1	1132	C	5390	24	9	5		3	5	1		1
UC413_BE10_CONTIG_1479_p1	1133	C	5402	22	9	6		1	5			1
UC413_BE10_CONTIG_1479_p1	1134	C	5407	19	6	3		1	5	3		1
UC413_BE10_CONTIG_1479_p1	1135	C	5419	13	3	5			2	2		1
UC413_BE10_CONTIG_1479_p1	1136	A	5448	15		2	1	2		2	4	4
UC413_BE10_CONTIG_1479_p1	1137	C	5510	10	2	3			3	1		1
UC413_BE10_CONTIG_1479_p1	1138	C	5559	16	5	4			2	4		1
UC413_BE10_CONTIG_1479_p1	1139	A	5632	14		2	1	6		1	1	3
UC413_BE10_CONTIG_1479_p1	1140	A	5640	10			5	1		3		1
UC413_BE10_CONTIG_1479_p1	1141	A	5751	26		1	5	14		1		5
UC413_BE10_CONTIG_1479_p1	1142	G	5805	6	1	3			1	1
UC413_BE10_CONTIG_1479_p1	1143	A	5798	22		5	5	9		1	1	1
UC413_BE10_CONTIG_1479_p1	1144	A	5865	33		4	5	16		1		7
UC413_BE10_CONTIG_1479_p1	1145	A	5959	19		3	5	7		1		3
UC413_BE10_CONTIG_1479_p1	1146	A	6036	25		3	6	12		1		3
UC413_BE10_CONTIG_1479_p1	1147	T	6032	21			8	5	1		5	2
UC413_BE10_CONTIG_1479_p1	1148	T	6003	12	1		2	4			3	2
UC413_BE10_CONTIG_1479_p1	1149	T	5982	12	1		8				3
UC413_BE10_CONTIG_1479_p1	1150	A	6021	12			2	6		2		2
UC413_BE10_CONTIG_1479_p1	1151	A	6118	12		2	2	4			1	3
UC413_BE10_CONTIG_1479_p1	1152	T	6133	16	3		6	1	3		3
UC413_BE10_CONTIG_1479_p1	1153	T	6139	33	5		16	4	4		3	1
UC413_BE10_CONTIG_1479_p1	1154	T	6125	19	2		8		1		6	2
UC413_BE10_CONTIG_1479_p1	1155	T	6134	20	3		9	2			5	1
UC413_BE10_CONTIG_1479_p1	1156	C	6165	9	4	1		1	3
UC413_BE10_CONTIG_1479_p1	1157	T	6204	28	3		12		5		6	2
UC413_BE10_CONTIG_1479_p1	1158	C	6320	11	3	4			2			2
UC413_BE10_CONTIG_1479_p1	1159	T	6343	24	2		11	1	2		8
UC413_BE10_CONTIG_1479_p1	1160	T	6306	26	2		14	2	3		5
UC413_BE10_CONTIG_1479_p1	1161	G	6343	11	2	3	2		2	2
UC413_BE10_CONTIG_1479_p1	1162	C	6418	8	1	3		1	1	2
UC413_BE10_CONTIG_1479_p1	1163	A	6565	35		4	5	20				6
UC413_BE10_CONTIG_1479_p1	1164	T	6630	23	4		11	3			3	2
UC413_BE10_CONTIG_1479_p1	1165	G	6690	4			1		3
UC413_BE10_CONTIG_1479_p1	1166	T	6697	20	3		13	1			3
UC413_BE10_CONTIG_1479_p1	1167	G	6737	8	1	2			2	3
UC413_BE10_CONTIG_1479_p1	1168	T	6736	30	2		7	9			5	7
UC413_BE10_CONTIG_1479_p1	1169	T	6712	15	1		9	2			1	2
UC413_BE10_CONTIG_1479_p1	1170	T	6707	17	1		12	1			1	2
UC413_BE10_CONTIG_1479_p1	1171	T	6695	13	3		5	2	1		2
UC413_BE10_CONTIG_1479_p1	1172	T	6689	21	2		14	1	1		2	1
UC413_BE10_CONTIG_1479_p1	1173	T	6685	24	3		12		1		8
UC413_BE10_CONTIG_1479_p1	1174	G	6716	9	4	3			1	1
UC413_BE10_CONTIG_1479_p1	1175	T	6718	23	3		13	3	1		2	1
UC413_BE10_CONTIG_1479_p1	1176	G	6769	5	2	1	1		1
UC413_BE10_CONTIG_1479_p1	1177	A	6839	27		6	10	7		1	1	2
UC413_BE10_CONTIG_1479_p1	1178	A	6902	22		1	5	10			2	4
UC413_BE10_CONTIG_1479_p1	1179	A	6988	26		1	8	13		1	1	2
UC413_BE10_CONTIG_1479_p1	1180	A	7049	17		1	4	7		1		4
UC413_BE10_CONTIG_1479_p1	1181	A	7111	40		2	11	24				3
UC413_BE10_CONTIG_1479_p1	1182	G	7171	12	3	3	1		2	3
UC413_BE10_CONTIG_1479_p1	1183	G	7200	19	8	4	3		3	1
UC413_BE10_CONTIG_1479_p1	1184	C	7258	15	8	3			2	1		1
UC413_BE10_CONTIG_1479_p1	1185	T	7301	26	2		13	7			4
UC413_BE10_CONTIG_1479_p1	1186	T	7301	33	5		14	11	1		1	1
UC413_BE10_CONTIG_1479_p1	1187	T	7344	28	9		13	4			2
UC413_BE10_CONTIG_1479_p1	1188	T	7376	14	3		9	1			1
UC413_BE10_CONTIG_1479_p1	1189	A	7431	16		2	7	6				1
UC413_BE10_CONTIG_1479_p1	1190	T	7422	17	2		6	6	1		2
UC413_BE10_CONTIG_1479_p1	1191	T	7398	31	4		15	9	1		1	1
UC413_BE10_CONTIG_1479_p1	1192	A	7441	28		5	9	11		1		2
UC413_BE10_CONTIG_1479_p1	1193	A	7521	22		2	9	8				3
UC413_BE10_CONTIG_1479_p1	1194	T	7535	24	2		12	7			2	1
UC413_BE10_CONTIG_1479_p1	1195	T	7511	43	6		24	9			3	1
UC413_BE10_CONTIG_1479_p1	1196	T	7471	30	5		14	5			3	3
UC413_BE10_CONTIG_1479_p1	1197	T	7459	22	3		13	3	1		2
UC413_BE10_CONTIG_1479_p1	1198	G	7475	10	4	5				1
UC413_BE10_CONTIG_1479_p1	1199	T	7488	48	7		23	8	2		7	1
UC413_BE10_CONTIG_1479_p1	1200	G	7476	17	6	8	1		2
UC413_BE10_CONTIG_1479_p1	1201	C	7555	21	5	14		1		1
UC413_BE10_CONTIG_1479_p1	1202	G	7644	9	4	2			3
UC413_BE10_CONTIG_1479_p1	1203	G	7710	10	5	3			1	1
UC413_BE10_CONTIG_1479_p1	1204	T	7727	29	4		17	6			2
UC413_BE10_CONTIG_1479_p1	1205	G	7833	7	5				1	1
UC413_BE10_CONTIG_1479_p1	1206	T	7826	34	5		17	8			4
UC413_BE10_CONTIG_1479_p1	1207	T	7798	24	4		15	1			4
UC413_BE10_CONTIG_1479_p1	1208	T	7797	30	5		18	4			3
UC413_BE10_CONTIG_1479_p1	1209	G	7819	8	4	1			2	1
UC413_BE10_CONTIG_1479_p1	1210	T	7795	57	8		24	15	1		4	5
UC413_BE10_CONTIG_1479_p1	1211	T	7783	29	2		14	7			4	2
UC413_BE10_CONTIG_1479_p1	1212	T	7753	31			18	9	1		2	1
UC413_BE10_CONTIG_1479_p1	1213	T	7713	26	2		17	3			3	1
UC413_BE10_CONTIG_1479_p1	1214	T	7658	24	2		14	4	1		2	1
UC413_BE10_CONTIG_1479_p1	1215	C	7642	24	12	7		3	1	1
UC413_BE10_CONTIG_1479_p1	1216	A	7676	35		6	9	16				4
UC413_BE10_CONTIG_1479_p1	1217	A	7636	36		3	9	20				4
UC413_BE10_CONTIG_1479_p1	1218	A	7699	25		2	9	10		2		2
UC413_BE10_CONTIG_1479_p1	1219	G	7723	11	9		1			1
UC413_BE10_CONTIG_1479_p1	1220	T	7692	24	6		6	9			3
UC413_BE10_CONTIG_1479_p1	1221	T	7686	23	2		12	5	1		1	2
UC413_BE10_CONTIG_1479_p1	1222	G	7663	18	5	11	1		1
UC413_BE10_CONTIG_1479_p1	1223	G	7680	12	7	1			4
UC413_BE10_CONTIG_1479_p1	1224	T	7657	32	5		19	3	1		3	1
UC413_BE10_CONTIG_1479_p1	1225	G	7663	20	9	7			2	2
UC413_BE10_CONTIG_1479_p1	1226	A	7691	17		3	1	7		1	1	4
UC413_BE10_CONTIG_1479_p1	1227	A	7700	27		1	2	17		1		6
UC413_BE10_CONTIG_1479_p1	1228	C	7711	17	6	4		3	1	2		1
UC413_BE10_CONTIG_1479_p1	1229	C	7764	26	10	13		2				1
UC413_BE10_CONTIG_1479_p1	1230	A	7809	23		7		14				2
UC413_BE10_CONTIG_1479_p1	1231	T	7817	24	5		17	1			1
UC413_BE10_CONTIG_1479_p1	1232	G	7828	22	7	10	1		2	2
UC413_BE10_CONTIG_1479_p1	1233	G	7835	16	3	7	2		2	2
UC413_BE10_CONTIG_1479_p1	1234	G	7836	18	7	7	2		1	1
UC413_BE10_CONTIG_1479_p1	1235	A	7867	39		10	8	17			1	3
UC413_BE10_CONTIG_1479_p1	1236	T	7848	15			12				2	1
UC413_BE10_CONTIG_1479_p1	1237	A	7862	23		5	3	13		1		1
UC413_BE10_CONTIG_1479_p1	1238	T	7857	18	5		7	2			3	1
UC413_BE10_CONTIG_1479_p1	1239	C	7847	23	11	8		2	1	1
UC413_BE10_CONTIG_1479_p1	1240	C	7886	21	7	6		4	2	1		1
UC413_BE10_CONTIG_1479_p1	1241	A	7896	16		1	1	12		1		1
UC413_BE10_CONTIG_1479_p1	1242	T	7860	25	1		15	4	2		3
UC413_BE10_CONTIG_1479_p1	1243	T	7852	23	6		12	1	1		3
UC413_BE10_CONTIG_1479_p1	1244	G	7831	23	6	11	3		2		1
UC413_BE10_CONTIG_1479_p1	1245	A	7853	37		9	7	14		1	1	5
UC413_BE10_CONTIG_1479_p1	1246	G	7814	13	7	4	1		1
UC413_BE10_CONTIG_1479_p1	1247	C	7870	22	5	15			1	1
UC413_BE10_CONTIG_1479_p1	1248	T	7889	46	6		23	12	2		3
UC413_BE10_CONTIG_1479_p1	1249	T	7851	26	4		14	7			1
UC413_BE10_CONTIG_1479_p1	1250	A	7858	26		5	7	14
UC413_BE10_CONTIG_1479_p1	1251	T	7828	32	6		18	5	1		1	1
UC413_BE10_CONTIG_1479_p1	1252	G	7775	10	7	1				2
UC413_BE10_CONTIG_1479_p1	1253	G	7741	19	9	7			2	1
UC413_BE10_CONTIG_1479_p1	1254	A	7707	24		5	6	10			1	2
UC413_BE10_CONTIG_1479_p1	1255	C	7690	18	6	9		2		1
UC413_BE10_CONTIG_1479_p1	1256	A	7634	32		5	2	21				4
UC413_BE10_CONTIG_1479_p1	1257	C	7608	11	6	2		2		1
UC413_BE10_CONTIG_1479_p1	1258	A	7562	43		9	11	21		1		1
UC413_BE10_CONTIG_1479_p1	1259	G	7504	10	7	1	1		1
UC413_BE10_CONTIG_1479_p1	1260	T	7498	63	7		25	24	3		4
UC413_BE10_CONTIG_1479_p1	1261	G	7501	10	2	5	2		1
UC413_BE10_CONTIG_1479_p1	1262	G	7417	19	5	11	3
UC413_BE10_CONTIG_1479_p1	1263	A	7371	32		7	4	12		1		8
UC413_BE10_CONTIG_1479_p1	1264	G	7372	11	4	2	3		1		1
UC413_BE10_CONTIG_1479_p1	1265	A	7352	26		4	4	16		1		1
UC413_BE10_CONTIG_1479_p1	1266	A	7328	18		5	1	10			1	1
UC413_BE10_CONTIG_1479_p1	1267	G	7248	6	3	3
UC413_BE10_CONTIG_1479_p1	1268	C	7259	14	4	6		1	2	1
UC413_BE10_CONTIG_1479_p1	1269	T	7202	32	1		21	8	1		1
UC413_BE10_CONTIG_1479_p1	1270	C	7191	22	10	4		6	2
UC413_BE10_CONTIG_1479_p1	1271	A	7163	20		3	3	14
UC413_BE10_CONTIG_1479_p1	1272	C	7183	10	4	4		1	1
UC413_BE10_CONTIG_1479_p1	1273	A	7192	19		2	4	11				2
UC413_BE10_CONTIG_1479_p1	1274	A	7169	29		3	6	19				1
UC413_BE10_CONTIG_1479_p1	1275	A	7139	22		1	8	11				2
UC413_BE10_CONTIG_1479_p1	1276	A	7146	33			12	20		1
UC413_BE10_CONTIG_1479_p1	1277	G	7111	12	4	7	1
UC413_BE10_CONTIG_1479_p1	1278	A	7081	32		6	3	20		1		2
UC413_BE10_CONTIG_1479_p1	1279	G	7003	17	10	6				1
UC413_BE10_CONTIG_1479_p1	1280	C	6957	15	7	7			1
UC413_BE10_CONTIG_1479_p1	1281	A	6892	21			7	13				1
UC413_BE10_CONTIG_1479_p1	1282	T	6851	20			18	2
UC413_BE10_CONTIG_1479_p1	1283	T	6739	17	3		12	2
UC413_BE10_CONTIG_1479_p1	1284	A	6689	15		4	2	7				2
UC413_BE10_CONTIG_1479_p1	1285	C	6666	14	7	6				1
UC413_BE10_CONTIG_1479_p1	1286	A	6608	22		2	1	18			1
UC413_BE10_CONTIG_1479_p1	1287	A	6532	17		4	4	8				1
UC413_BE10_CONTIG_1479_p1	1288	G	6444	2		1			1
UC413_BE10_CONTIG_1479_p1	1289	A	6425	23		6	8	8			1
UC413_BE10_CONTIG_1479_p1	1290	A	6425	26		3	6	15				2
UC413_BE10_CONTIG_1479_p1	1291	G	6428	6	2	4
UC413_BE10_CONTIG_1479_p1	1292	A	6378	13		2	1	9			1
UC413_BE10_CONTIG_1479_p1	1293	C	6300	7	3	1		1		2
UC413_BE10_CONTIG_1479_p1	1294	T	6269	16	4		8	3			1
UC413_BE10_CONTIG_1479_p1	1295	A	6211	22			8	12		1		1
UC413_BE10_CONTIG_1479_p1	1296	T	6172	21	4		12	2	1		1	1
UC413_BE10_CONTIG_1479_p1	1297	G	6120	7	4	2				1
UC413_BE10_CONTIG_1479_p1	1298	G	6025	10	7	3
UC413_BE10_CONTIG_1479_p1	1299	A	5982	33		8	9	13		1	1	1
UC413_BE10_CONTIG_1479_p1	1300	G	5835	10	10
UC413_BE10_CONTIG_1479_p1	1301	C	5812	13	3	6		2	2
UC413_BE10_CONTIG_1479_p1	1302	A	5818	19		1	3	14		1
UC413_BE10_CONTIG_1479_p1	1303	A	5760	19		3	7	7				2
UC413_BE10_CONTIG_1479_p1	1304	A	5646	22		2	4	14				2
UC413_BE10_CONTIG_1479_p1	1305	G	5489	5	1	4
UC413_BE10_CONTIG_1479_p1	1306	G	5430	15	9	4			1	1
UC413_BE10_CONTIG_1479_p1	1307	T	5343	42	10		24	7			1
UC413_BE10_CONTIG_1479_p1	1308	T	5300	18	2		13	2			1
UC413_BE10_CONTIG_1479_p1	1309	C	5243	7	2	2		1	2
UC413_BE10_CONTIG_1479_p1	1310	A	5234	20		4	4	12
UC413_BE10_CONTIG_1479_p1	1311	A	5233	15			3	12
UC413_BE10_CONTIG_1479_p1	1312	A	5232	18		3	1	13				1
UC413_BE10_CONTIG_1479_p1	1313	G	5210	4	2	1	1
UC413_BE10_CONTIG_1479_p1	1314	A	5186	11		3	1	7
UC413_BE10_CONTIG_1479_p1	1315	A	5176	7		1	1	5
UC413_BE10_CONTIG_1479_p1	1316	A	5123	16				14				2
UC413_BE10_CONTIG_1479_p1	1317	T	5097	11	4		6		1
UC413_BE10_CONTIG_1479_p1	1318	G	5023	11	5	5	1
UC413_BE10_CONTIG_1479_p1	1319	G	4924	15	7	5	3
UC413_BE10_CONTIG_1479_p1	1320	T	4845	24	9		13	1	1
UC413_BE10_CONTIG_1479_p1	1321	G	4737	12	4	6	1		1
UC413_BE10_CONTIG_1479_p1	1322	A	4662	17		2	4	11
UC413_BE10_CONTIG_1479_p1	1323	C	4579	9	5	4
UC413_BE10_CONTIG_1479_p1	1324	C	4515	10	7	3
UC413_BE10_CONTIG_1479_p1	1325	A	4470	8		1		6		1
UC413_BE10_CONTIG_1479_p1	1326	G	4378	8	4	1	1		2
UC413_BE10_CONTIG_1479_p1	1327	C	4331	6	3	3
UC413_BE10_CONTIG_1479_p1	1328	A	4320	16		2		12				2
UC413_BE10_CONTIG_1479_p1	1329	A	4256	14		4	2	8
UC413_BE10_CONTIG_1479_p1	1330	A	4226	20		5	4	9		1		1
UC413_BE10_CONTIG_1479_p1	1331	G	4127	4	1	2	1
UC413_BE10_CONTIG_1479_p1	1332	G	4142	8	4	1			1	2
UC413_BE10_CONTIG_1479_p1	1333	T	4190	24	4		12	7			1
UC413_BE10_CONTIG_1479_p1	1334	C	4113	7	5	2
UC413_BE10_CONTIG_1479_p1	1335	T	4042	18	3		11	3			1
UC413_BE10_CONTIG_1479_p1	1336	T	4024	18	4		9	2			2	1
UC413_BE10_CONTIG_1479_p1	1337	G	4255	7	3	2				2
UC413_BE10_CONTIG_1479_p1	1338	A	14155	219		6	3	12		35	11	152
UC413_BE10_CONTIG_1479_p1	1339	G	14124	18			1		4	11	2
UC413_BE10_CONTIG_1479_p1	1340	T	14079	45	2		4	1	14		13	11
UC413_BE10_CONTIG_1479_p1	1341	C	14050	35	4	2			12	14		3
UC413_BE10_CONTIG_1479_p1	1342	A	14030	52				8		6	11	27
UC413_BE10_CONTIG_1479_p1	1343	G	13944	12	1	1			5	4	1
UC413_BE10_CONTIG_1479_p1	1344	T	13845	49	2		9	1	2		28	7
UC413_BE10_CONTIG_1479_p1	1345	T	13764	39	2		8	1	6		19	3
UC413_BE10_CONTIG_1479_p1	1346	C	13703	14	1	3		1	1	8
UC413_BE10_CONTIG_1479_p1	1347	A	13579	32			2	4		2	4	20
UC413_BE10_CONTIG_1479_p1	1348	G	13540	17					10	7
UC413_BE10_CONTIG_1479_p1	1349	T	13514	51	2		10	2	7		26	4
UC413_BE10_CONTIG_1479_p1	1350	C	13449	23	1	6		1	3	10		2
UC413_BE10_CONTIG_1479_p1	1351	A	13395	36			1	5		4	5	21
UC413_BE10_CONTIG_1479_p1	1352	G	13374	20	1	2			11	5	1
UC413_BE10_CONTIG_1479_p1	1353	A	13354	53			1	10		7	8	27
UC413_BE10_CONTIG_1479_p1	1354	A	13324	50			1	3		7	6	33
UC413_BE10_CONTIG_1479_p1	1355	A	13311	28			4	3			4	17
UC413_BE10_CONTIG_1479_p1	1356	T	13301	37	1		4	1	4		23	4
UC413_BE10_CONTIG_1479_p1	1357	C	13283	14	3	1			5	5
UC413_BE10_CONTIG_1479_p1	1358	A	13224	56				3		9	15	29
UC413_BE10_CONTIG_1479_p1	1359	A	13198	33		1		4		2	3	23
UC413_BE10_CONTIG_1479_p1	1360	T	13120	34			6	1	2		22	3
UC413_BE10_CONTIG_1479_p1	1361	G	13062	44	3	2			12	25	2
UC413_BE10_CONTIG_1479_p1	1362	A	13048	70		2	3	3		18	17	27
UC413_BE10_CONTIG_1479_p1	1363	C	13021	10		2		1	2	3		2
UC413_BE10_CONTIG_1479_p1	1364	T	12989	46	2		6	2	5		22	9
UC413_BE10_CONTIG_1479_p1	1365	T	12952	37	1		7	1	1		22	5
UC413_BE10_CONTIG_1479_p1	1366	G	12935	28		1			10	16	1
UC413_BE10_CONTIG_1479_p1	1367	G	12909	32	1	3			9	15	4
UC413_BE10_CONTIG_1479_p1	1368	A	12856	53		1	1	10		8	7	26
UC413_BE10_CONTIG_1479_p1	1369	C	12806	12					9	2		1
UC413_BE10_CONTIG_1479_p1	1370	T	12764	37	3		3		9		18	4
UC413_BE10_CONTIG_1479_p1	1371	G	12689	36	1	2			16	16	1
UC413_BE10_CONTIG_1479_p1	1372	G	12586	43	1	2			15	22	3
UC413_BE10_CONTIG_1479_p1	1373	G	12569	31	1	1	2		9	15	3
UC413_BE10_CONTIG_1479_p1	1374	A	12527	33		1	1	4		6	2	19
UC413_BE10_CONTIG_1479_p1	1375	A	12467	34				4		1	3	26
UC413_BE10_CONTIG_1479_p1	1376	A	12436	51		2	1	8		3	6	31
UC413_BE10_CONTIG_1479_p1	1377	G	12368	24	2				16	5	1
UC413_BE10_CONTIG_1479_p1	1378	C	12342	24		2			6	13		3
UC413_BE10_CONTIG_1479_p1	1379	A	12285	38		1		2		11	2	22
UC413_BE10_CONTIG_1479_p1	1380	C	12267	20		1			6	11		2
UC413_BE10_CONTIG_1479_p1	1381	C	12233	17		1			3	10		3
UC413_BE10_CONTIG_1479_p1	1382	T	12162	62			7		6		40	9
UC413_BE10_CONTIG_1479_p1	1383	T	12092	34			1	1	3		21	8
UC413_BE10_CONTIG_1479_p1	1384	T	12087	50			7	2	5		30	6
UC413_BE10_CONTIG_1479_p1	1385	T	12069	34			1		4		17	12
UC413_BE10_CONTIG_1479_p1	1386	T	12046	39	1		3		3		21	11
UC413_BE10_CONTIG_1479_p1	1387	C	12000	14	2	1			4	5		2
UC413_BE10_CONTIG_1479_p1	1388	C	11977	15	2	1			5	5		2
UC413_BE10_CONTIG_1479_p1	1389	T	11906	53	2		5		7		32	7
UC413_BE10_CONTIG_1479_p1	1390	G	11879	17					10	7
UC413_BE10_CONTIG_1479_p1	1391	C	11867	17		1			4	11		1
UC413_BE10_CONTIG_1479_p1	1392	G	11832	27	1	1			11	13	1
UC413_BE10_CONTIG_1479_p1	1393	C	11824	15		1			3	10		1
UC413_BE10_CONTIG_1479_p1	1394	C	11803	18	2	1			6	6		3
UC413_BE10_CONTIG_1479_p1	1395	A	11783	35			3	1		4	3	24
UC413_BE10_CONTIG_1479_p1	1396	T	11773	39			3		6		15	15
UC413_BE10_CONTIG_1479_p1	1397	C	11742	16				1	8	4		3
UC413_BE10_CONTIG_1479_p1	1398	T	11724	39			2		9		20	8
UC413_BE10_CONTIG_1479_p1	1399	T	11716	39			1	1	8		20	9
UC413_BE10_CONTIG_1479_p1	1400	C	11677	28	2				11	10		5
UC413_BE10_CONTIG_1479_p1	1401	C	11651	15		3			4	7		1
UC413_BE10_CONTIG_1479_p1	1402	A	11634	45		1		3		9	3	29
UC413_BE10_CONTIG_1479_p1	1403	C	11608	9		2			1	6
UC413_BE10_CONTIG_1479_p1	1404	T	11598	60	1		1		13		25	20
UC413_BE10_CONTIG_1479_p1	1405	C	11555	10					5	3		2
UC413_BE10_CONTIG_1479_p1	1406	T	11543	73	1		8	1	14		34	15
UC413_BE10_CONTIG_1479_p1	1407	C	11519	17	3	1			8	4		1
UC413_BE10_CONTIG_1479_p1	1408	C	11494	16	2				7	4		3
UC413_BE10_CONTIG_1479_p1	1409	A	11480	42			1	3		6	1	31
UC413_BE10_CONTIG_1479_p1	1410	A	11441	34				1		6	4	23
UC413_BE10_CONTIG_1479_p1	1411	C	11434	8	1				2	5
UC413_BE10_CONTIG_1479_p1	1412	G	11411	9					7	2
UC413_BE10_CONTIG_1479_p1	1413	T	11385	41			3	1	3		29	5
UC413_BE10_CONTIG_1479_p1	1414	T	11352	40			1	2	4		27	6
UC413_BE10_CONTIG_1479_p1	1415	T	11304	33			1		8		22	2
UC413_BE10_CONTIG_1479_p1	1416	C	11279	16	1	1			4	9		1
UC413_BE10_CONTIG_1479_p1	1417	A	11247	44		1		1		7	6	29
UC413_BE10_CONTIG_1479_p1	1418	G	11213	13					5	8
UC413_BE10_CONTIG_1479_p1	1419	A	11206	31		1	1			7	5	17
UC413_BE10_CONTIG_1479_p1	1420	C	11171	14					7	7
UC413_BE10_CONTIG_1479_p1	1421	A	11161	47			1	1		6	5	34
UC413_BE10_CONTIG_1479_p1	1422	A	11119	42		1	2	1		3	7	28
UC413_BE10_CONTIG_1479_p1	1423	C	11081	10		1			1	8
UC413_BE10_CONTIG_1479_p1	1424	G	11076	15		1			7	7
UC413_BE10_CONTIG_1479_p1	1425	C	11069	13					3	10
UC413_BE10_CONTIG_1479_p1	1426	A	11053	27				1		3	1	22
UC413_BE10_CONTIG_1479_p1	1427	G	11017	17		1	1		6	8	1
UC413_BE10_CONTIG_1479_p1	1428	A	10975	20			1	1		2	1	15
UC413_BE10_CONTIG_1479_p1	1429	T	10937	34			6	1	6		14	7
UC413_BE10_CONTIG_1479_p1	1430	C	10922	14	1				6	7
UC413_BE10_CONTIG_1479_p1	1431	T	10902	38					5		28	5
UC413_BE10_CONTIG_1479_p1	1432	T	10875	33					9		22	2
UC413_BE10_CONTIG_1479_p1	1433	G	10850	21		1			7	13
UC413_BE10_CONTIG_1479_p1	1434	A	10828	36			1			8	3	24
UC413_BE10_CONTIG_1479_p1	1435	T	10795	39			1		4		30	4
UC413_BE10_CONTIG_1479_p1	1436	C	10785	21	1	2			6	10		2
UC413_BE10_CONTIG_1479_p1	1437	A	10774	26				2		4	1	19
UC413_BE10_CONTIG_1479_p1	1438	A	10770	12						4		8
UC413_BE10_CONTIG_1479_p1	1439	G	10754	17					9	7	1
UC413_BE10_CONTIG_1479_p1	1440	A	10752	28				3		3	2	20
UC413_BE10_CONTIG_1479_p1	1441	T	10725	22					4		17	1
UC413_BE10_CONTIG_1479_p1	1442	T	10717	18					4		11	3
UC413_BE10_CONTIG_1479_p1	1443	A	10702	18								18
UC413_BE10_CONTIG_1479_p1	1444	C	10671	21					12	9
UC413_BE10_CONTIG_1479_p1	1445	A	10660	41				1		5	3	32
UC413_BE10_CONTIG_1479_p1	1446	G	10646	21		1			9	11
UC413_BE10_CONTIG_1479_p1	1447	G	10633	12					6	6
UC413_BE10_CONTIG_1479_p1	1448	T	10618	38					10		25	3
UC413_BE10_CONTIG_1479_p1	1449	C	10613	24					13	6		5
UC413_BE10_CONTIG_1479_p1	1450	A	10609	38				1		7	3	27
UC413_BE10_CONTIG_1479_p1	1451	C	10595	18		2			2	14
UC413_BE10_CONTIG_1479_p1	1452	A	10580	63			1			14	7	41
UC413_BE10_CONTIG_1479_p1	1453	C	10568	197	4				182	8		3
UC413_BE10_CONTIG_1479_p1	1454	T	10546	42					7		30	5
UC413_BE10_CONTIG_1479_p1	1455	T	10539	6					2		2	2
UC413_BE10_CONTIG_1479_p1	1456	A	10528	13						4	2	7
UC413_BE10_CONTIG_1479_p1	1457	A	10518	3							1	2
UC413_BE10_CONTIG_1479_p1	1458	T	10504	7							1	6
UC413_BE10_CONTIG_1479_p1	1459	T	10499	5					1		3	1
UC413_BE10_CONTIG_1479_p1	1460	A	10494	10						3	1	6
UC413_BE10_CONTIG_1479_p1	1461	C	10488	4						2		2
UC413_BE10_CONTIG_1479_p1	1462	A	10487	8				1			1	6
UC413_BE10_CONTIG_1479_p1	1463	T	10485	24					10		5	9
UC413_BE10_CONTIG_1479_p1	1464	T	10481	15			1		2		5	7
UC413_BE10_CONTIG_1479_p1	1465	A	10477	4						3		1
UC413_BE10_CONTIG_1479_p1	1466	A	10466	2							1	1
UC413_BE10_CONTIG_1479_p1	1467	T	10448	13					3		4	6
UC413_BE10_CONTIG_1479_p1	1468	A	10444	12						1	3	8
UC413_BE10_CONTIG_1479_p1	1469	G	10432	8					2	5	1
UC413_BE10_CONTIG_1479_p1	1470	A	10405	9						2	1	6
UC413_BE10_CONTIG_1479_p1	1471	C	10397	10					8			2
UC413_BE10_CONTIG_1479_p1	1472	A	10358	8						1	4	3
UC413_BE10_CONTIG_1479_p1	1473	C	10351	6					4	2
UC413_BE10_CONTIG_1479_p1	1474	G	10319	2						2
UC413_BE10_CONTIG_1479_p1	1475	T	10246	6							1	5
UC413_BE10_CONTIG_1479_p1	1476	T	10219	7							3	4
UC413_BE10_CONTIG_1479_p1	1477	T	10179	11							1	10
UC413_BE10_CONTIG_1479_p1	1478	G	10154	6						6
UC413_BE10_CONTIG_1479_p1	1479	G	9910	4					2	2

## Sheet: Sample_W43_320504w_BE9
			Coverage	Ambiguous Bases	Number of Mismatches per base (+ strand)				Number of Mismatches per base (on - strand)
Contig	Base Position	Base	Number of perfect NGS matches	Number of Mismatches	A	T	C	G	A	T	C	G
W43_BE9_CONTIG_1501_p1	1	C	24822	31	11	17		2
W43_BE9_CONTIG_1501_p1	2	C	24917	27	15	10		2
W43_BE9_CONTIG_1501_p1	3	A	24979	39		2	34	3
W43_BE9_CONTIG_1501_p1	4	A	25108	22		1	16	5
W43_BE9_CONTIG_1501_p1	5	A	25189	8			2	6
W43_BE9_CONTIG_1501_p1	6	C	25351	16	9	6		1
W43_BE9_CONTIG_1501_p1	7	G	25398	13	2	8	3
W43_BE9_CONTIG_1501_p1	8	T	25415	12	3		8	1
W43_BE9_CONTIG_1501_p1	9	G	25486	24	8	15	1
W43_BE9_CONTIG_1501_p1	10	T	25504	29	6		17	6
W43_BE9_CONTIG_1501_p1	11	C	25541	42	32	7		3
W43_BE9_CONTIG_1501_p1	12	T	25545	26	4		15	7
W43_BE9_CONTIG_1501_p1	13	A	25556	15		3	8	4
W43_BE9_CONTIG_1501_p1	14	T	25573	15	4		7	4
W43_BE9_CONTIG_1501_p1	15	T	25577	5	1		3	1
W43_BE9_CONTIG_1501_p1	16	A	25580	19		6	9	4
W43_BE9_CONTIG_1501_p1	17	A	25594	51		14	22	15
W43_BE9_CONTIG_1501_p1	18	T	25608	23	10		8	4	1
W43_BE9_CONTIG_1501_p1	19	G	25614	11	3	5	3
W43_BE9_CONTIG_1501_p1	20	T	25627	23	7		10	6
W43_BE9_CONTIG_1501_p1	21	A	25640	26		6	16	4
W43_BE9_CONTIG_1501_p1	22	A	25645	29		7	17	4				1
W43_BE9_CONTIG_1501_p1	23	T	25670	24	6		11	7
W43_BE9_CONTIG_1501_p1	24	T	25692	23	8		10	5
W43_BE9_CONTIG_1501_p1	25	A	25711	25		7	9	9
W43_BE9_CONTIG_1501_p1	26	A	25728	108		9	20	79
W43_BE9_CONTIG_1501_p1	27	G	25756	231	11	212	5			3
W43_BE9_CONTIG_1501_p1	28	T	25770	127	30		72	24			1
W43_BE9_CONTIG_1501_p1	29	G	25805	36	20	14	1		1
W43_BE9_CONTIG_1501_p1	30	T	25817	112	19		69	23				1
W43_BE9_CONTIG_1501_p1	31	G	25828	40	10	27	3
W43_BE9_CONTIG_1501_p1	32	A	25837	83		21	11	51
W43_BE9_CONTIG_1501_p1	33	C	25860	44	11	25		7		1
W43_BE9_CONTIG_1501_p1	34	C	25881	57	27	19		10	1
W43_BE9_CONTIG_1501_p1	35	T	25910	111	20		73	18
W43_BE9_CONTIG_1501_p1	36	G	25931	38	23	14	1
W43_BE9_CONTIG_1501_p1	37	T	25970	51	11		34	4			1	1
W43_BE9_CONTIG_1501_p1	38	A	25979	50		5	11	33				1
W43_BE9_CONTIG_1501_p1	39	A	26004	78		7	21	48		1		1
W43_BE9_CONTIG_1501_p1	40	T	26023	51	6		39	5				1
W43_BE9_CONTIG_1501_p1	41	C	26035	34	19	12		2		1
W43_BE9_CONTIG_1501_p1	42	T	26060	72	11		52	6			2	1
W43_BE9_CONTIG_1501_p1	43	T	26082	59	4		47	5			2	1
W43_BE9_CONTIG_1501_p1	44	G	26115	52	16	34	2
W43_BE9_CONTIG_1501_p1	45	A	26151	57		6	7	43				1
W43_BE9_CONTIG_1501_p1	46	T	26174	77	19		49	7				2
W43_BE9_CONTIG_1501_p1	47	C	26202	53	32	18		1	1	1
W43_BE9_CONTIG_1501_p1	48	A	26234	85		5	11	64			1	4
W43_BE9_CONTIG_1501_p1	49	A	26271	89		15	11	61			1	1
W43_BE9_CONTIG_1501_p1	50	G	26298	40	9	27	2		1	1
W43_BE9_CONTIG_1501_p1	51	A	26334	84		12	13	54		2		3
W43_BE9_CONTIG_1501_p1	52	T	26378	61	12		41	2	1			5
W43_BE9_CONTIG_1501_p1	53	C	26440	55	30	18		7
W43_BE9_CONTIG_1501_p1	54	T	26474	104	14		73	10	1		2	4
W43_BE9_CONTIG_1501_p1	55	G	26515	45	17	22	6
W43_BE9_CONTIG_1501_p1	56	C	26543	64	19	38		5		2
W43_BE9_CONTIG_1501_p1	57	G	26574	22	11	8			2	1
W43_BE9_CONTIG_1501_p1	58	T	26636	86	11		58	16			1
W43_BE9_CONTIG_1501_p1	59	T	26676	68	10		51	5			2
W43_BE9_CONTIG_1501_p1	60	G	26715	40	18	17	2		1	2
W43_BE9_CONTIG_1501_p1	61	T	26769	90	13		64	13
W43_BE9_CONTIG_1501_p1	62	C	26805	36	21	10		3	1			1
W43_BE9_CONTIG_1501_p1	63	T	26861	105	11		76	11			5	2
W43_BE9_CONTIG_1501_p1	64	G	26913	42	16	20	1		2	3
W43_BE9_CONTIG_1501_p1	65	A	26972	86		23	18	41		1	1	2
W43_BE9_CONTIG_1501_p1	66	A	27036	80		6	17	53		1	2	1
W43_BE9_CONTIG_1501_p1	67	A	27071	112		10	15	79			3	5
W43_BE9_CONTIG_1501_p1	68	C	27117	43	13	25		4		1
W43_BE9_CONTIG_1501_p1	69	G	27132	22	17	1	3				1
W43_BE9_CONTIG_1501_p1	70	T	27171	120	14		81	14	2		6	3
W43_BE9_CONTIG_1501_p1	71	T	27224	100	21		57	16	2		3	1
W43_BE9_CONTIG_1501_p1	72	G	27248	81	27	43	5		2	4
W43_BE9_CONTIG_1501_p1	73	G	27296	45	11	27	5			1	1
W43_BE9_CONTIG_1501_p1	74	A	27333	145		31	53	52		3	1	5
W43_BE9_CONTIG_1501_p1	75	G	27372	53	10	34	4		3	2
W43_BE9_CONTIG_1501_p1	76	A	27445	132		17	46	65		1		3
W43_BE9_CONTIG_1501_p1	77	G	27486	24	15	6	2			1
W43_BE9_CONTIG_1501_p1	78	T	27559	74	16		49	4			4	1
W43_BE9_CONTIG_1501_p1	79	G	27598	58	21	31	1		1	4
W43_BE9_CONTIG_1501_p1	80	G	27637	49	20	18	5		3	3
W43_BE9_CONTIG_1501_p1	81	A	27721	83		18	20	38		1		6
W43_BE9_CONTIG_1501_p1	82	A	27742	151		19	33	89			1	9
W43_BE9_CONTIG_1501_p1	83	G	27788	44	11	26	3		2	1	1
W43_BE9_CONTIG_1501_p1	84	A	27822	102		19	28	51			1	3
W43_BE9_CONTIG_1501_p1	85	T	27848	75	11		47	10	1		3	3
W43_BE9_CONTIG_1501_p1	86	G	27892	73	23	39	2		1	8
W43_BE9_CONTIG_1501_p1	87	G	27987	32	14	13	2		1	2
W43_BE9_CONTIG_1501_p1	88	C	28001	70	29	27		5	3	4		2
W43_BE9_CONTIG_1501_p1	89	G	28117	68	34	21	5		4	4
W43_BE9_CONTIG_1501_p1	90	C	28141	46	20	18		2	2	2		2
W43_BE9_CONTIG_1501_p1	91	A	28247	105		14	10	76		1	1	3
W43_BE9_CONTIG_1501_p1	92	G	28335	62	12	38	6		2	4
W43_BE9_CONTIG_1501_p1	93	G	28381	38	10	15	5		3	4	1
W43_BE9_CONTIG_1501_p1	94	A	28462	123		22	33	64				4
W43_BE9_CONTIG_1501_p1	95	A	28518	76		8	21	37		3		7
W43_BE9_CONTIG_1501_p1	96	A	28573	98		8	21	59		2	2	6
W43_BE9_CONTIG_1501_p1	97	A	28596	104		9	22	60		1	4	8
W43_BE9_CONTIG_1501_p1	98	A	28743	107		6	13	77		1		10
W43_BE9_CONTIG_1501_p1	99	G	28832	61	23	27	4		2	5
W43_BE9_CONTIG_1501_p1	100	G	28836	51	28	12	5		1	4	1
W43_BE9_CONTIG_1501_p1	101	T	28886	108	12		73	15			6	2
W43_BE9_CONTIG_1501_p1	102	G	28993	56	22	26	2		4	2
W43_BE9_CONTIG_1501_p1	103	C	29071	48	21	20		3	1	3
W43_BE9_CONTIG_1501_p1	104	T	29186	129	11		91	12	1		14
W43_BE9_CONTIG_1501_p1	105	T	29273	121	13		78	16	1		12	1
W43_BE9_CONTIG_1501_p1	106	T	29375	82	9		55	4	2		6	6
W43_BE9_CONTIG_1501_p1	107	C	29452	74	37	27		5	3	2
W43_BE9_CONTIG_1501_p1	108	C	29503	128	45	52		23	3	5
W43_BE9_CONTIG_1501_p1	109	C	29692	137	78	33		11	10	4		1
W43_BE9_CONTIG_1501_p1	110	A	29817	81		13	7	45		6	2	8
W43_BE9_CONTIG_1501_p1	111	G	29836	57	15	27	10			4	1
W43_BE9_CONTIG_1501_p1	112	T	29952	90	23		52	5	3		5	2
W43_BE9_CONTIG_1501_p1	113	C	30044	82	46	27		2	4	3
W43_BE9_CONTIG_1501_p1	114	C	30126	108	52	32		10	10	4
W43_BE9_CONTIG_1501_p1	115	A	30190	79		7	12	50		4		6
W43_BE9_CONTIG_1501_p1	116	A	30274	89		13	28	39		1	3	5
W43_BE9_CONTIG_1501_p1	117	G	30378	25	10	10	1		1	3
W43_BE9_CONTIG_1501_p1	118	T	30471	148	34		71	33	2		8
W43_BE9_CONTIG_1501_p1	119	C	30527	99	54	31		7	2	4		1
W43_BE9_CONTIG_1501_p1	120	A	30661	73		9	8	45		2	1	8
W43_BE9_CONTIG_1501_p1	121	T	30785	74	7		41	14	1		10	1
W43_BE9_CONTIG_1501_p1	122	T	30890	121	21		62	24			13	1
W43_BE9_CONTIG_1501_p1	123	G	30998	51	14	25	3		4	5
W43_BE9_CONTIG_1501_p1	124	A	31040	84		14	23	37		2	1	7
W43_BE9_CONTIG_1501_p1	125	T	31072	106	10		61	21			14
W43_BE9_CONTIG_1501_p1	126	T	31123	135	14		69	37	3		10	2
W43_BE9_CONTIG_1501_p1	127	T	31206	109	14		62	12	2		17	2
W43_BE9_CONTIG_1501_p1	128	C	31273	58	29	15		8	4	2
W43_BE9_CONTIG_1501_p1	129	T	31343	118	14		75	13	4		10	2
W43_BE9_CONTIG_1501_p1	130	G	31475	67	26	24	6		5	5	1
W43_BE9_CONTIG_1501_p1	131	A	31610	112		11	20	54		4	3	20
W43_BE9_CONTIG_1501_p1	132	C	31701	36	27	6		2				1
W43_BE9_CONTIG_1501_p1	133	T	31832	105	10		72	4	4		14	1
W43_BE9_CONTIG_1501_p1	134	G	32060	70	20	33	3		3	10	1
W43_BE9_CONTIG_1501_p1	135	A	32194	97		19	20	43		5	2	8
W43_BE9_CONTIG_1501_p1	136	A	32349	86		7	8	52		2	2	15
W43_BE9_CONTIG_1501_p1	137	C	32592	70	24	31		6	3	6
W43_BE9_CONTIG_1501_p1	138	T	32728	129	28		56	22	4		15	4
W43_BE9_CONTIG_1501_p1	139	G	32792	113	19	50	14		5	24	1
W43_BE9_CONTIG_1501_p1	140	A	32927	114		22	35	37		7	3	10
W43_BE9_CONTIG_1501_p1	141	C	33074	58	22	25		5	2	4
W43_BE9_CONTIG_1501_p1	142	T	33180	419	41		318	20	8		27	5
W43_BE9_CONTIG_1501_p1	143	C	8453	23	2	4			10	6		1
W43_BE9_CONTIG_1501_p1	144	A	8420	31			2	3		3	3	20
W43_BE9_CONTIG_1501_p1	145	A	8544	29			1	1		4	7	16
W43_BE9_CONTIG_1501_p1	146	G	8679	15	2	1	1		3	8
W43_BE9_CONTIG_1501_p1	147	A	8765	53			1	2		16	14	20
W43_BE9_CONTIG_1501_p1	148	C	8680	12					4	8
W43_BE9_CONTIG_1501_p1	149	C	8761	12	1	1			6	3		1
W43_BE9_CONTIG_1501_p1	150	T	8953	33			1		3		18	11
W43_BE9_CONTIG_1501_p1	151	T	9060	25			2		1		17	5
W43_BE9_CONTIG_1501_p1	152	T	9213	27	1		1		4		19	2
W43_BE9_CONTIG_1501_p1	153	G	9324	20	1	1			9	7	2
W43_BE9_CONTIG_1501_p1	154	C	9499	17		2			4	11
W43_BE9_CONTIG_1501_p1	155	T	9652	19			1		3		14	1
W43_BE9_CONTIG_1501_p1	156	G	9760	25	1				4	19	1
W43_BE9_CONTIG_1501_p1	157	G	9907	19		2			7	10
W43_BE9_CONTIG_1501_p1	158	T	10058	23			2	1	4		15	1
W43_BE9_CONTIG_1501_p1	159	C	10240	36	1	2			18	12		3
W43_BE9_CONTIG_1501_p1	160	A	10472	82				4		22	11	45
W43_BE9_CONTIG_1501_p1	161	C	10695	29					11	12		6
W43_BE9_CONTIG_1501_p1	162	C	10884	19					10	6		3
W43_BE9_CONTIG_1501_p1	163	A	11068	26				1		5	3	17
W43_BE9_CONTIG_1501_p1	164	T	11165	32			1		2		23	6
W43_BE9_CONTIG_1501_p1	165	T	11286	20			3		1		11	5
W43_BE9_CONTIG_1501_p1	166	T	11386	25			1	1	5		11	7
W43_BE9_CONTIG_1501_p1	167	C	11495	20	1	1			8	8		2
W43_BE9_CONTIG_1501_p1	168	T	11610	41			4		3		30	4
W43_BE9_CONTIG_1501_p1	169	T	11677	18			1		2		11	4
W43_BE9_CONTIG_1501_p1	170	T	11712	36			2		3		23	8
W43_BE9_CONTIG_1501_p1	171	G	11778	28					7	18	3
W43_BE9_CONTIG_1501_p1	172	A	11932	47		1	1	4		6	10	25
W43_BE9_CONTIG_1501_p1	173	A	12070	105						31	24	50
W43_BE9_CONTIG_1501_p1	174	C	12238	21					4	16		1
W43_BE9_CONTIG_1501_p1	175	C	12385	15	3				8	3		1
W43_BE9_CONTIG_1501_p1	176	T	12713	58			1		1		40	16
W43_BE9_CONTIG_1501_p1	177	T	12906	37							21	16
W43_BE9_CONTIG_1501_p1	178	T	13095	34			2		2		23	7
W43_BE9_CONTIG_1501_p1	179	G	13142	32	1				9	17	5
W43_BE9_CONTIG_1501_p1	180	C	13291	13	1				5	7
W43_BE9_CONTIG_1501_p1	181	T	13530	66	1		5	2	10		29	19
W43_BE9_CONTIG_1501_p1	182	C	13721	22		1			6	15
W43_BE9_CONTIG_1501_p1	183	C	13884	31	1				15	14		1
W43_BE9_CONTIG_1501_p1	184	A	14056	51				1		12	6	32
W43_BE9_CONTIG_1501_p1	185	T	14201	33					4		16	13
W43_BE9_CONTIG_1501_p1	186	A	14362	54			3	2		13	11	25
W43_BE9_CONTIG_1501_p1	187	G	14498	24					6	16	2
W43_BE9_CONTIG_1501_p1	188	T	14675	51	1		2		13		26	9
W43_BE9_CONTIG_1501_p1	189	C	14797	31					17	13		1
W43_BE9_CONTIG_1501_p1	190	T	14850	55			4		7		27	17
W43_BE9_CONTIG_1501_p1	191	T	14932	54	1		2		9		24	18
W43_BE9_CONTIG_1501_p1	192	C	15061	24		2			11	8		3
W43_BE9_CONTIG_1501_p1	193	T	15295	43			2	1	7		22	11
W43_BE9_CONTIG_1501_p1	194	T	15496	57			2	1	8		36	10
W43_BE9_CONTIG_1501_p1	195	G	15650	24					11	11	2
W43_BE9_CONTIG_1501_p1	196	T	15791	50			1		11		28	10
W43_BE9_CONTIG_1501_p1	197	A	15884	43			1	2		6	7	27
W43_BE9_CONTIG_1501_p1	198	A	16044	53			2	2		10	10	29
W43_BE9_CONTIG_1501_p1	199	T	16149	44			4	1	6		29	4
W43_BE9_CONTIG_1501_p1	200	G	16292	29	2	1			10	15	1
W43_BE9_CONTIG_1501_p1	201	C	16439	19					6	12		1
W43_BE9_CONTIG_1501_p1	202	T	16435	52	1		2		5		39	5
W43_BE9_CONTIG_1501_p1	203	C	16518	33					22	9		2
W43_BE9_CONTIG_1501_p1	204	T	16601	72			4		9		42	17
W43_BE9_CONTIG_1501_p1	205	T	16559	56			1	1	6		27	21
W43_BE9_CONTIG_1501_p1	206	T	16535	58			2	1	5		39	11
W43_BE9_CONTIG_1501_p1	207	T	16501	50	1		2		7		35	5
W43_BE9_CONTIG_1501_p1	208	G	16474	31	1	2			10	18
W43_BE9_CONTIG_1501_p1	209	T	16487	53	1		3	1	11		31	6
W43_BE9_CONTIG_1501_p1	210	G	16571	54		3			13	31	7
W43_BE9_CONTIG_1501_p1	211	A	16633	106			2	5		19	24	56
W43_BE9_CONTIG_1501_p1	212	G	16760	38	2	2			13	16	5
W43_BE9_CONTIG_1501_p1	213	C	16815	22	2				10	8		2
W43_BE9_CONTIG_1501_p1	214	T	16985	44	2		3		4		29	6
W43_BE9_CONTIG_1501_p1	215	T	17061	48			3		5		36	4
W43_BE9_CONTIG_1501_p1	216	C	17167	27		1			14	11		1
W43_BE9_CONTIG_1501_p1	217	T	17211	65	1		6		16		33	9
W43_BE9_CONTIG_1501_p1	218	C	17331	51	3				31	16		1
W43_BE9_CONTIG_1501_p1	219	C	17437	46	2	1			31	10		2
W43_BE9_CONTIG_1501_p1	220	A	17422	135				4		41	41	49
W43_BE9_CONTIG_1501_p1	221	C	17475	22	1				8	12		1
W43_BE9_CONTIG_1501_p1	222	T	17618	76	1		4		11		45	15
W43_BE9_CONTIG_1501_p1	223	G	17685	36	2		1		18	15
W43_BE9_CONTIG_1501_p1	224	T	17753	60			2		4		44	10
W43_BE9_CONTIG_1501_p1	225	G	17857	56	1				18	33	4
W43_BE9_CONTIG_1501_p1	226	T	17956	65	2		2		18		30	13
W43_BE9_CONTIG_1501_p1	227	C	18042	57	2	1		1	36	9		8
W43_BE9_CONTIG_1501_p1	228	C	18184	56	8	3			20	22		3
W43_BE9_CONTIG_1501_p1	229	A	18273	50		2	3	2		5	8	30
W43_BE9_CONTIG_1501_p1	230	T	18394	44			2		8		21	13
W43_BE9_CONTIG_1501_p1	231	A	18353	56		1		4		6	15	30
W43_BE9_CONTIG_1501_p1	232	A	18460	74		1	2			13	23	35
W43_BE9_CONTIG_1501_p1	233	G	18379	41	1	1			19	16	4
W43_BE9_CONTIG_1501_p1	234	C	18369	30	3	1		1	15	10
W43_BE9_CONTIG_1501_p1	235	T	18459	75			7		15		26	27
W43_BE9_CONTIG_1501_p1	236	C	18451	49	2	1			28	16		2
W43_BE9_CONTIG_1501_p1	237	A	18503	40		1	1	4		1	2	31
W43_BE9_CONTIG_1501_p1	238	A	18534	35			3			2	6	24
W43_BE9_CONTIG_1501_p1	239	T	18594	47	3		1	1	8		24	10
W43_BE9_CONTIG_1501_p1	240	G	18541	69	3	2			22	36	6
W43_BE9_CONTIG_1501_p1	241	G	18519	70		3	1		21	36	9
W43_BE9_CONTIG_1501_p1	242	A	18599	60		4	3	5		11	6	31
W43_BE9_CONTIG_1501_p1	243	T	18653	49			1	1	8		27	12
W43_BE9_CONTIG_1501_p1	244	A	18641	35		1	1	1		3	8	21
W43_BE9_CONTIG_1501_p1	245	T	18660	103	3		3	2	23		52	20
W43_BE9_CONTIG_1501_p1	246	C	18644	50	1	1			31	15		2
W43_BE9_CONTIG_1501_p1	247	C	18648	71	5	1			45	16		4
W43_BE9_CONTIG_1501_p1	248	C	18672	92	3	3			61	20		5
W43_BE9_CONTIG_1501_p1	249	A	18656	46						8	8	30
W43_BE9_CONTIG_1501_p1	250	T	18650	59			4	1	12		29	13
W43_BE9_CONTIG_1501_p1	251	G	18593	82	3	3			27	41	8
W43_BE9_CONTIG_1501_p1	252	G	18544	38		1			13	23	1
W43_BE9_CONTIG_1501_p1	253	T	18625	62	1		8		5		42	6
W43_BE9_CONTIG_1501_p1	254	T	18545	61			8		16		23	14
W43_BE9_CONTIG_1501_p1	255	C	18509	59	3	1			38	12		5
W43_BE9_CONTIG_1501_p1	256	A	18458	51			1	2		7	11	30
W43_BE9_CONTIG_1501_p1	257	C	18499	33	1				23	9
W43_BE9_CONTIG_1501_p1	258	C	18499	50	3	3			28	14		2
W43_BE9_CONTIG_1501_p1	259	A	18522	58			1	2		10	9	36
W43_BE9_CONTIG_1501_p1	260	A	18490	63				4		16	17	26
W43_BE9_CONTIG_1501_p1	261	C	18524	14		1			6	4		3
W43_BE9_CONTIG_1501_p1	262	T	18481	78			3		15		34	26
W43_BE9_CONTIG_1501_p1	263	T	18407	70			2		15		31	22
W43_BE9_CONTIG_1501_p1	264	T	18444	89	1		6	1	16		46	19
W43_BE9_CONTIG_1501_p1	265	G	18408	61	1	1			18	37	4
W43_BE9_CONTIG_1501_p1	266	A	18478	77		1	2	2		14	6	52
W43_BE9_CONTIG_1501_p1	267	A	18579	79			4	2		12	13	48
W43_BE9_CONTIG_1501_p1	268	A	18628	60			5	3		4	12	36
W43_BE9_CONTIG_1501_p1	269	A	18650	45				3		3	12	27
W43_BE9_CONTIG_1501_p1	270	A	18650	101		2	4	7		12	33	43
W43_BE9_CONTIG_1501_p1	271	C	18667	17	3	2			7	3		2
W43_BE9_CONTIG_1501_p1	272	A	18593	60		2		5		9	7	37
W43_BE9_CONTIG_1501_p1	273	A	18610	62		2		3		7	13	37
W43_BE9_CONTIG_1501_p1	274	A	18646	94			1	2		13	18	60
W43_BE9_CONTIG_1501_p1	275	C	18538	25	3	2			5	15
W43_BE9_CONTIG_1501_p1	276	A	18368	82			1	3		8	35	35
W43_BE9_CONTIG_1501_p1	277	C	18343	25	1	1			9	12		2
W43_BE9_CONTIG_1501_p1	278	C	18220	51	5	1		1	19	23		2
W43_BE9_CONTIG_1501_p1	279	G	18009	64	3	4	1		41	10	5
W43_BE9_CONTIG_1501_p1	280	C	17893	51	3	1			32	10		5
W43_BE9_CONTIG_1501_p1	281	A	17896	92			2	6		19	21	44
W43_BE9_CONTIG_1501_p1	282	C	17780	29	1	3		1	11	13
W43_BE9_CONTIG_1501_p1	283	A	17690	45			1	3		10	3	28
W43_BE9_CONTIG_1501_p1	284	A	17644	71		1	2	7		13	12	36
W43_BE9_CONTIG_1501_p1	285	A	17628	98		2	1	7		17	24	47
W43_BE9_CONTIG_1501_p1	286	A	17621	81		1	1	6		14	16	43
W43_BE9_CONTIG_1501_p1	287	T	17499	81			6		18		29	28
W43_BE9_CONTIG_1501_p1	288	T	17300	80	3		4	1	21		21	30
W43_BE9_CONTIG_1501_p1	289	A	17244	57		2	2	2		7	19	25
W43_BE9_CONTIG_1501_p1	290	A	17264	51		1	2	1		7	15	25
W43_BE9_CONTIG_1501_p1	291	T	17200	48			2	1	10		22	13
W43_BE9_CONTIG_1501_p1	292	A	17063	54		1	3	4		12	8	26
W43_BE9_CONTIG_1501_p1	293	A	16918	58		1	1	7		8	16	25
W43_BE9_CONTIG_1501_p1	294	A	16790	85		1	1	3		18	26	36
W43_BE9_CONTIG_1501_p1	295	A	16672	84				3		8	19	54
W43_BE9_CONTIG_1501_p1	296	G	16529	33	3	2	2		11	11	4
W43_BE9_CONTIG_1501_p1	297	C	16433	38		2		1	17	13		5
W43_BE9_CONTIG_1501_p1	298	C	16338	29	4				12	12		1
W43_BE9_CONTIG_1501_p1	299	T	16234	63	1		2		6		38	16
W43_BE9_CONTIG_1501_p1	300	T	16141	32			3	1	5		15	8
W43_BE9_CONTIG_1501_p1	301	T	15990	65	2		4		8		29	22
W43_BE9_CONTIG_1501_p1	302	T	15788	41	2		2		6		15	16
W43_BE9_CONTIG_1501_p1	303	T	15606	75	3		4	1	10		44	13
W43_BE9_CONTIG_1501_p1	304	C	15431	30	4	2			14	10
W43_BE9_CONTIG_1501_p1	305	A	15285	53		1		3		7	5	37
W43_BE9_CONTIG_1501_p1	306	C	15223	18	1	1			7	9
W43_BE9_CONTIG_1501_p1	307	A	15145	44		3		3		8	6	24
W43_BE9_CONTIG_1501_p1	308	A	15066	37			1	6		3	6	21
W43_BE9_CONTIG_1501_p1	309	A	15047	31			2	4		6	6	13
W43_BE9_CONTIG_1501_p1	310	A	14981	55		1	1	4		8	10	31
W43_BE9_CONTIG_1501_p1	311	A	14954	30			1	2		4	4	19
W43_BE9_CONTIG_1501_p1	312	A	14974	66		1	5	6		4	21	29
W43_BE9_CONTIG_1501_p1	313	C	14947	23	1	3			8	11
W43_BE9_CONTIG_1501_p1	314	A	14814	51		2		7		15	3	24
W43_BE9_CONTIG_1501_p1	315	C	14751	21	2	3			4	12
W43_BE9_CONTIG_1501_p1	316	A	14639	43		2	1	4		5	2	29
W43_BE9_CONTIG_1501_p1	317	T	14488	51			7	1	8		25	10
W43_BE9_CONTIG_1501_p1	318	G	14212	39	5	2			21	9	2
W43_BE9_CONTIG_1501_p1	319	C	14092	43	9	4			17	12		1
W43_BE9_CONTIG_1501_p1	320	A	13951	39			1	7		3	1	27
W43_BE9_CONTIG_1501_p1	321	A	13906	45		2	2	2		9	3	27
W43_BE9_CONTIG_1501_p1	322	G	13775	37	1	6	1		9	18	2
W43_BE9_CONTIG_1501_p1	323	A	13558	42		1	2	3		6	5	25
W43_BE9_CONTIG_1501_p1	324	G	13386	22	1	1			4	15	1
W43_BE9_CONTIG_1501_p1	325	A	13277	35			2	5		6	1	21
W43_BE9_CONTIG_1501_p1	326	A	13134	35		2		6		5	4	18
W43_BE9_CONTIG_1501_p1	327	A	13022	64		3		4		6	9	42
W43_BE9_CONTIG_1501_p1	328	A	12898	36		3	3	2		3	2	23
W43_BE9_CONTIG_1501_p1	329	T	12788	38	1		1		8		16	12
W43_BE9_CONTIG_1501_p1	330	T	12612	24				1	2		11	9
W43_BE9_CONTIG_1501_p1	331	A	12510	25		2	3			5	2	13
W43_BE9_CONTIG_1501_p1	332	A	12461	40		2	2	7		5	9	15
W43_BE9_CONTIG_1501_p1	333	A	12418	35		3	2	6		2	4	18
W43_BE9_CONTIG_1501_p1	334	T	12311	48	2		1	1	5		19	20
W43_BE9_CONTIG_1501_p1	335	T	12096	46	2		10	2	2		19	11
W43_BE9_CONTIG_1501_p1	336	T	11896	55	2		3		5		28	17
W43_BE9_CONTIG_1501_p1	337	T	11731	49			5	2	10		16	16
W43_BE9_CONTIG_1501_p1	338	C	11617	16	1	3		1	3	8
W43_BE9_CONTIG_1501_p1	339	T	11518	42	2		7	2	1		21	9
W43_BE9_CONTIG_1501_p1	340	T	11366	33	2		3	3	5		8	12
W43_BE9_CONTIG_1501_p1	341	T	11296	26			5	1	6		12	2
W43_BE9_CONTIG_1501_p1	342	G	11146	36	1	3	1		12	18	1
W43_BE9_CONTIG_1501_p1	343	G	11013	18		4			6	5	3
W43_BE9_CONTIG_1501_p1	344	T	11015	36	6		8	4	3		11	4
W43_BE9_CONTIG_1501_p1	345	G	10949	40	3	2			11	20	4
W43_BE9_CONTIG_1501_p1	346	G	10871	53	1	8	1		11	28	4
W43_BE9_CONTIG_1501_p1	347	G	10910	64	1	9			22	27	5
W43_BE9_CONTIG_1501_p1	348	G	10952	72	2	5	1		28	31	5
W43_BE9_CONTIG_1501_p1	349	G	10972	45	1	5			15	22	2
W43_BE9_CONTIG_1501_p1	350	A	10996	45		5	1	5		11	3	20
W43_BE9_CONTIG_1501_p1	351	C	10988	24	5	1			6	11		1
W43_BE9_CONTIG_1501_p1	352	A	10944	40			2	5		6	4	23
W43_BE9_CONTIG_1501_p1	353	T	10906	34			3	2	8		16	5
W43_BE9_CONTIG_1501_p1	354	A	10776	27		3	3	4		5	3	9
W43_BE9_CONTIG_1501_p1	355	G	10733	13	2	1			4	4	2
W43_BE9_CONTIG_1501_p1	356	T	10595	33	3		4	2	2		17	5
W43_BE9_CONTIG_1501_p1	357	A	10523	26		1	3	5		2	2	13
W43_BE9_CONTIG_1501_p1	358	A	10426	24		2	3	3		2	4	10
W43_BE9_CONTIG_1501_p1	359	T	10369	25	1		3	1	2		13	5
W43_BE9_CONTIG_1501_p1	360	T	10204	28	4		3	5	2		9	5
W43_BE9_CONTIG_1501_p1	361	A	10108	16		1	4	3		2	1	5
W43_BE9_CONTIG_1501_p1	362	A	10127	15		1	1	2			2	9
W43_BE9_CONTIG_1501_p1	363	T	10071	33			4	1	4		9	15
W43_BE9_CONTIG_1501_p1	364	T	9911	19			6				10	3
W43_BE9_CONTIG_1501_p1	365	A	9790	22			1	6		5		10
W43_BE9_CONTIG_1501_p1	366	G	9756	16	2	4			2	5	3
W43_BE9_CONTIG_1501_p1	367	T	9637	22			6		2		9	5
W43_BE9_CONTIG_1501_p1	368	A	9553	23		1	1	6		3	3	9
W43_BE9_CONTIG_1501_p1	369	C	9484	16	2	5		1	3	5
W43_BE9_CONTIG_1501_p1	370	C	9353	25	9	3		1	7	5
W43_BE9_CONTIG_1501_p1	371	T	9193	36	1		2		7		17	9
W43_BE9_CONTIG_1501_p1	372	C	9106	21	3	1			14	2		1
W43_BE9_CONTIG_1501_p1	373	A	9111	24			2	5			4	13
W43_BE9_CONTIG_1501_p1	374	A	9015	26			3	2		4	9	8
W43_BE9_CONTIG_1501_p1	375	A	9038	43		1	3	11		4	4	20
W43_BE9_CONTIG_1501_p1	376	G	8979	16		2	1		5	5	3
W43_BE9_CONTIG_1501_p1	377	A	8887	38			4	6		2	5	21
W43_BE9_CONTIG_1501_p1	378	A	8856	31		1		3		3	7	17
W43_BE9_CONTIG_1501_p1	379	A	8789	96		1	1	8		18	22	46
W43_BE9_CONTIG_1501_p1	380	C	8731	13	2				4	4		3
W43_BE9_CONTIG_1501_p1	381	C	8693	23	7	4			8	1		3
W43_BE9_CONTIG_1501_p1	382	C	8638	30	12	2		1	10	3		2
W43_BE9_CONTIG_1501_p1	383	C	8599	38	9	6		1	17	5
W43_BE9_CONTIG_1501_p1	384	A	8565	32		1		3		3	9	16
W43_BE9_CONTIG_1501_p1	385	G	8518	17	2	2			7	5	1
W43_BE9_CONTIG_1501_p1	386	T	8440	26	5		7	3	1		7	3
W43_BE9_CONTIG_1501_p1	387	T	8417	37	1		5	1	4		15	11
W43_BE9_CONTIG_1501_p1	388	C	8357	12	3	2			5	2
W43_BE9_CONTIG_1501_p1	389	T	8337	31			5	1	4		17	4
W43_BE9_CONTIG_1501_p1	390	C	8254	8				2	5			1
W43_BE9_CONTIG_1501_p1	391	A	8236	31				8		3	2	18
W43_BE9_CONTIG_1501_p1	392	C	8234	5						4		1
W43_BE9_CONTIG_1501_p1	393	A	8153	32		1	1	8		7	5	10
W43_BE9_CONTIG_1501_p1	394	G	8106	16	2	3			2	8	1
W43_BE9_CONTIG_1501_p1	395	G	8035	26	5	3	1		6	8	3
W43_BE9_CONTIG_1501_p1	396	C	8025	19	4	3			6	6
W43_BE9_CONTIG_1501_p1	397	A	8006	29		2	3	8		2	1	13
W43_BE9_CONTIG_1501_p1	398	T	7999	28	2		4		4		15	3
W43_BE9_CONTIG_1501_p1	399	C	7903	8	5				3
W43_BE9_CONTIG_1501_p1	400	T	7843	42	2		6		5		20	9
W43_BE9_CONTIG_1501_p1	401	T	7751	26	1		10		3		7	5
W43_BE9_CONTIG_1501_p1	402	T	7722	24			7	2	2		7	6
W43_BE9_CONTIG_1501_p1	403	T	7658	14			3		2		8	1
W43_BE9_CONTIG_1501_p1	404	A	7613	16		1	3	3		2		7
W43_BE9_CONTIG_1501_p1	405	T	7595	23			8		2		8	5
W43_BE9_CONTIG_1501_p1	406	A	7488	18			3	3		1		11
W43_BE9_CONTIG_1501_p1	407	A	7449	14		2	1	4				7
W43_BE9_CONTIG_1501_p1	408	T	7350	24			10		3		8	3
W43_BE9_CONTIG_1501_p1	409	C	7254	9	6				2	1
W43_BE9_CONTIG_1501_p1	410	T	7177	38	1		14		3		9	11
W43_BE9_CONTIG_1501_p1	411	C	7107	16	8				8
W43_BE9_CONTIG_1501_p1	412	C	7074	22	6	5		1	7	3
W43_BE9_CONTIG_1501_p1	413	A	7020	21			2	2		2	8	7
W43_BE9_CONTIG_1501_p1	414	T	6989	18			5		3		6	4
W43_BE9_CONTIG_1501_p1	415	G	6868	15	4	5			3	3
W43_BE9_CONTIG_1501_p1	416	G	6787	14	2	4	1		4	3
W43_BE9_CONTIG_1501_p1	417	C	6793	18	2	5			5	5		1
W43_BE9_CONTIG_1501_p1	418	T	6752	27	3		9		3		9	3
W43_BE9_CONTIG_1501_p1	419	G	6666	13	3		1		4	5
W43_BE9_CONTIG_1501_p1	420	C	6652	5	1	1			1	2
W43_BE9_CONTIG_1501_p1	421	A	6682	15				9		1		5
W43_BE9_CONTIG_1501_p1	422	G	6695	26	3	5			6	12
W43_BE9_CONTIG_1501_p1	423	G	6666	16	2	5	1		4	4
W43_BE9_CONTIG_1501_p1	424	T	6666	18	1		5	1	2		5	4
W43_BE9_CONTIG_1501_p1	425	C	6634	10	4	2			4
W43_BE9_CONTIG_1501_p1	426	T	6605	20	1		3	2	3		6	5
W43_BE9_CONTIG_1501_p1	427	C	6561	9	1	1			5	2
W43_BE9_CONTIG_1501_p1	428	T	6531	24	1		6	4	1		10	2
W43_BE9_CONTIG_1501_p1	429	C	6475	10	3	2			3	2
W43_BE9_CONTIG_1501_p1	430	T	6441	31	2		8	3	1		8	9
W43_BE9_CONTIG_1501_p1	431	T	6356	24	1		3	3	2		8	7
W43_BE9_CONTIG_1501_p1	432	C	6295	22	3	2			7	7		3
W43_BE9_CONTIG_1501_p1	433	G	6250	30	3	6			9	10	2
W43_BE9_CONTIG_1501_p1	434	G	6220	14	1	3	1		1	5	3
W43_BE9_CONTIG_1501_p1	435	T	6211	31	2		12	2	2		12	1
W43_BE9_CONTIG_1501_p1	436	G	6220	10	1	1			2	6
W43_BE9_CONTIG_1501_p1	437	T	6220	19	1		8	1			7	2
W43_BE9_CONTIG_1501_p1	438	T	6203	10	1		3		1		5
W43_BE9_CONTIG_1501_p1	439	A	6156	13		1		4		1	1	6
W43_BE9_CONTIG_1501_p1	440	A	6157	15			4	5				6
W43_BE9_CONTIG_1501_p1	441	G	6124	6		1			2	2	1
W43_BE9_CONTIG_1501_p1	442	C	6082	3	1	1				1
W43_BE9_CONTIG_1501_p1	443	T	6041	25	1		3	2	4		11	4
W43_BE9_CONTIG_1501_p1	444	T	6012	23	4		6		2		7	4
W43_BE9_CONTIG_1501_p1	445	C	5997	11	2	2		1	4	1		1
W43_BE9_CONTIG_1501_p1	446	C	6001	15	3	3		1	5	1		2
W43_BE9_CONTIG_1501_p1	447	C	5977	20	2	4		1	8	4		1
W43_BE9_CONTIG_1501_p1	448	C	5951	30	4	2			18	6
W43_BE9_CONTIG_1501_p1	449	A	5900	27			5	4		3	6	9
W43_BE9_CONTIG_1501_p1	450	T	5873	19	3		4		2		8	2
W43_BE9_CONTIG_1501_p1	451	G	5780	15		4	1		3	6	1
W43_BE9_CONTIG_1501_p1	452	T	5739	15			4		2		7	2
W43_BE9_CONTIG_1501_p1	453	C	5690	8	1	1		1	1	4
W43_BE9_CONTIG_1501_p1	454	A	5641	16			1	3		1	3	8
W43_BE9_CONTIG_1501_p1	455	A	5584	23		1	4	1			5	12
W43_BE9_CONTIG_1501_p1	456	C	5569	4					1	2		1
W43_BE9_CONTIG_1501_p1	457	A	5515	22			2	2		3	5	10
W43_BE9_CONTIG_1501_p1	458	A	5456	22			3	2		4	5	8
W43_BE9_CONTIG_1501_p1	459	C	5463	10	3	3			2	2
W43_BE9_CONTIG_1501_p1	460	T	5422	27	3		8	3	3		7	3
W43_BE9_CONTIG_1501_p1	461	G	5355	19	2	3	1		3	9	1
W43_BE9_CONTIG_1501_p1	462	G	5307	17	3	2	1		4	7
W43_BE9_CONTIG_1501_p1	463	A	5298	16		4	3	3				6
W43_BE9_CONTIG_1501_p1	464	A	5304	23		3	7	4		1	1	7
W43_BE9_CONTIG_1501_p1	465	A	5291	23		1	5	5		2	1	9
W43_BE9_CONTIG_1501_p1	466	G	5289	4	1	2			1
W43_BE9_CONTIG_1501_p1	467	T	5275	14	4			3	1		3	3
W43_BE9_CONTIG_1501_p1	468	T	5258	15			3	1			7	4
W43_BE9_CONTIG_1501_p1	469	T	5226	29	3		12		3		6	5
W43_BE9_CONTIG_1501_p1	470	G	5185	11	1	4			3	3
W43_BE9_CONTIG_1501_p1	471	C	5142	15		2			3	9		1
W43_BE9_CONTIG_1501_p1	472	C	5166	17	6	2		1	3	4		1
W43_BE9_CONTIG_1501_p1	473	A	5176	10		3		1		1		5
W43_BE9_CONTIG_1501_p1	474	T	5161	14			1	1			9	3
W43_BE9_CONTIG_1501_p1	475	T	5109	18	1		6	1			8	2
W43_BE9_CONTIG_1501_p1	476	T	5098	10	1		4	2			3
W43_BE9_CONTIG_1501_p1	477	G	5069	9	2	2			2	2	1
W43_BE9_CONTIG_1501_p1	478	C	5054	7	2				2	2		1
W43_BE9_CONTIG_1501_p1	479	T	5018	11			6				3	2
W43_BE9_CONTIG_1501_p1	480	T	4992	19	1		9		1		7	1
W43_BE9_CONTIG_1501_p1	481	C	4998	1					1
W43_BE9_CONTIG_1501_p1	482	T	4995	15			3				8	4
W43_BE9_CONTIG_1501_p1	483	T	4951	22			4	1	2		12	3
W43_BE9_CONTIG_1501_p1	484	T	4918	11				1	1		7	2
W43_BE9_CONTIG_1501_p1	485	C	4907	5	2				2	1
W43_BE9_CONTIG_1501_p1	486	T	4914	18			5		1		11	1
W43_BE9_CONTIG_1501_p1	487	T	4862	17	3		4		4		5	1
W43_BE9_CONTIG_1501_p1	488	C	4853	14	4	2			4	3		1
W43_BE9_CONTIG_1501_p1	489	T	4829	11			4		1		6
W43_BE9_CONTIG_1501_p1	490	C	4805	4					3	1
W43_BE9_CONTIG_1501_p1	491	T	4792	15			4	2			4	5
W43_BE9_CONTIG_1501_p1	492	C	4767	6	3	1			1	1
W43_BE9_CONTIG_1501_p1	493	T	4762	26	2		3	1	4		8	8
W43_BE9_CONTIG_1501_p1	494	T	4705	11			1		2		5	3
W43_BE9_CONTIG_1501_p1	495	A	4701	13			1	2		2	2	6
W43_BE9_CONTIG_1501_p1	496	C	4704	4		2			1	1
W43_BE9_CONTIG_1501_p1	497	T	4655	16			3	1			8	4
W43_BE9_CONTIG_1501_p1	498	T	4621	14	1			1	3		6	3
W43_BE9_CONTIG_1501_p1	499	T	4585	10	1				2			7
W43_BE9_CONTIG_1501_p1	500	A	4559	15			3	1		2	5	4
W43_BE9_CONTIG_1501_p1	501	A	4546	14				3		2	4	5
W43_BE9_CONTIG_1501_p1	502	A	4555	30		1		2		5	5	17
W43_BE9_CONTIG_1501_p1	503	C	4518	6	3				1	2
W43_BE9_CONTIG_1501_p1	504	A	4463	17		1	1	2		6	4	3
W43_BE9_CONTIG_1501_p1	505	A	4446	33			2	4		10	3	14
W43_BE9_CONTIG_1501_p1	506	C	4447	7		5			1	1
W43_BE9_CONTIG_1501_p1	507	T	4435	16	1		3		1		6	5
W43_BE9_CONTIG_1501_p1	508	A	4404	18		1		1		2	2	12
W43_BE9_CONTIG_1501_p1	509	G	4390	15	4				5	6
W43_BE9_CONTIG_1501_p1	510	C	4357	8	1	3			1	3
W43_BE9_CONTIG_1501_p1	511	T	4346	16			4	1	1		8	2
W43_BE9_CONTIG_1501_p1	512	A	4311	13		2	2	3		1	2	3
W43_BE9_CONTIG_1501_p1	513	T	4294	18			7		1		8	2
W43_BE9_CONTIG_1501_p1	514	G	4252	4		1			1	2
W43_BE9_CONTIG_1501_p1	515	T	4203	7	1		3				2	1
W43_BE9_CONTIG_1501_p1	516	G	4178	7	1	1			2	3
W43_BE9_CONTIG_1501_p1	517	A	4145	15		1	1	4		1		8
W43_BE9_CONTIG_1501_p1	518	T	4129	9			3	2	1		1	2
W43_BE9_CONTIG_1501_p1	519	T	4120	10			2	1	2		4	1
W43_BE9_CONTIG_1501_p1	520	T	4107	4	1		1					2
W43_BE9_CONTIG_1501_p1	521	A	4086	8		3	2	1				2
W43_BE9_CONTIG_1501_p1	522	T	4092	7			1	1			2	3
W43_BE9_CONTIG_1501_p1	523	G	4065	8	1	1			2	4
W43_BE9_CONTIG_1501_p1	524	A	4074	12		1	4	3		1	1	2
W43_BE9_CONTIG_1501_p1	525	G	4078	10	1	1	1		2	4	1
W43_BE9_CONTIG_1501_p1	526	T	4061	9	2				3		4
W43_BE9_CONTIG_1501_p1	527	A	4059	2		1						1
W43_BE9_CONTIG_1501_p1	528	T	4084	11	1		3		1		5	1
W43_BE9_CONTIG_1501_p1	529	A	4037	9			3			1	1	4
W43_BE9_CONTIG_1501_p1	530	T	4048	7	2		2		1		2
W43_BE9_CONTIG_1501_p1	531	G	4012	17	5	3			6	3
W43_BE9_CONTIG_1501_p1	532	C	4018	7	1				3	2		1
W43_BE9_CONTIG_1501_p1	533	T	3995	10	1		1		1		5	2
W43_BE9_CONTIG_1501_p1	534	G	3970	19	4	2			8	5
W43_BE9_CONTIG_1501_p1	535	C	3991	11		1		2	4	3		1
W43_BE9_CONTIG_1501_p1	536	C	4031	16	2	2			5	5		2
W43_BE9_CONTIG_1501_p1	537	A	4105	20		2	3	2		3	1	9
W43_BE9_CONTIG_1501_p1	538	G	4165	11		4			2	5
W43_BE9_CONTIG_1501_p1	539	G	4219	12		2				8	2
W43_BE9_CONTIG_1501_p1	540	A	4271	21			3	3		1	1	13
W43_BE9_CONTIG_1501_p1	541	G	4340	11	2	1			2	5	1
W43_BE9_CONTIG_1501_p1	542	T	4356	16			3	2			6	5
W43_BE9_CONTIG_1501_p1	543	G	4382	8		1			1	5	1
W43_BE9_CONTIG_1501_p1	544	T	4384	6			2	1			2	1
W43_BE9_CONTIG_1501_p1	545	T	4395	12			3		1		8
W43_BE9_CONTIG_1501_p1	546	G	4374	10	1	1			4	3	1
W43_BE9_CONTIG_1501_p1	547	T	4370	11			4	1			5	1
W43_BE9_CONTIG_1501_p1	548	T	4351	14			3	1	2		7	1
W43_BE9_CONTIG_1501_p1	549	C	4349	6	1	1			2	2
W43_BE9_CONTIG_1501_p1	550	T	4350	15			2		4		8	1
W43_BE9_CONTIG_1501_p1	551	C	4323	19	1	3		1	7	4		3
W43_BE9_CONTIG_1501_p1	552	A	4303	11		1		4			1	5
W43_BE9_CONTIG_1501_p1	553	G	4282	10		2				8
W43_BE9_CONTIG_1501_p1	554	A	4259	33		3	2	2		5	3	18
W43_BE9_CONTIG_1501_p1	555	G	4242	9					3	6
W43_BE9_CONTIG_1501_p1	556	G	4230	14	1	2			4	6	1
W43_BE9_CONTIG_1501_p1	557	T	4206	14	1		4		1		6	2
W43_BE9_CONTIG_1501_p1	558	G	4162	15	3	3	1		6	1	1
W43_BE9_CONTIG_1501_p1	559	C	4142	9		1			3	3		2
W43_BE9_CONTIG_1501_p1	560	A	4127	16		1		2		5	4	4
W43_BE9_CONTIG_1501_p1	561	A	4110	9			1	3				5
W43_BE9_CONTIG_1501_p1	562	T	4093	8	1				1		4	2
W43_BE9_CONTIG_1501_p1	563	C	4037	20	1				18	1
W43_BE9_CONTIG_1501_p1	564	T	4006	8			1		3		2	2
W43_BE9_CONTIG_1501_p1	565	A	3975	8						2	2	4
W43_BE9_CONTIG_1501_p1	566	A	3966	12			1	2		2		7
W43_BE9_CONTIG_1501_p1	567	T	3945	13			2		2		8	1
W43_BE9_CONTIG_1501_p1	568	G	3915	3					2	1
W43_BE9_CONTIG_1501_p1	569	T	3881	1							1
W43_BE9_CONTIG_1501_p1	570	A	3859	5			2	1				2
W43_BE9_CONTIG_1501_p1	571	T	3854	14			5		2		6	1
W43_BE9_CONTIG_1501_p1	572	T	3826	14	1		5		1		4	3
W43_BE9_CONTIG_1501_p1	573	T	3800	7			1	1	1		1	3
W43_BE9_CONTIG_1501_p1	574	A	3767	5						1	1	3
W43_BE9_CONTIG_1501_p1	575	T	3751	3								3
W43_BE9_CONTIG_1501_p1	576	A	3710	7				4				3
W43_BE9_CONTIG_1501_p1	577	G	3686	13	1	2				9	1
W43_BE9_CONTIG_1501_p1	578	G	3635	8	1	1	1		3	1	1
W43_BE9_CONTIG_1501_p1	579	C	3607	9	2			1	3	3
W43_BE9_CONTIG_1501_p1	580	C	3592	10	2	2		1	3	1		1
W43_BE9_CONTIG_1501_p1	581	T	3571	12	1				3		4	4
W43_BE9_CONTIG_1501_p1	582	C	3541	12					8	4
W43_BE9_CONTIG_1501_p1	583	A	3528	12			1			4	1	6
W43_BE9_CONTIG_1501_p1	584	A	3509	5				3		1		1
W43_BE9_CONTIG_1501_p1	585	C	3505	7	2	3			2
W43_BE9_CONTIG_1501_p1	586	T	3491	13	1		2				6	4
W43_BE9_CONTIG_1501_p1	587	T	3459	11	1		1		3		4	2
W43_BE9_CONTIG_1501_p1	588	G	3428	8	1	3			1	3
W43_BE9_CONTIG_1501_p1	589	A	3403	9			1	1		3		4
W43_BE9_CONTIG_1501_p1	590	G	3390	10			1			9
W43_BE9_CONTIG_1501_p1	591	G	3373	11	1	1			3	6
W43_BE9_CONTIG_1501_p1	592	A	3357	10			3	2		1		4
W43_BE9_CONTIG_1501_p1	593	G	3342	3					2	1
W43_BE9_CONTIG_1501_p1	594	C	3319	12	2				6	4
W43_BE9_CONTIG_1501_p1	595	G	3301	7	1	1	1		1	3
W43_BE9_CONTIG_1501_p1	596	G	3282	9		1			4	3	1
W43_BE9_CONTIG_1501_p1	597	C	3265	7					4	3
W43_BE9_CONTIG_1501_p1	598	T	3249	7							4	3
W43_BE9_CONTIG_1501_p1	599	A	3217	5		1				1		3
W43_BE9_CONTIG_1501_p1	600	A	3211	7		1	1					5
W43_BE9_CONTIG_1501_p1	601	T	3185	9			1	1	1		6
W43_BE9_CONTIG_1501_p1	602	T	3154	5					2		3
W43_BE9_CONTIG_1501_p1	603	A	3120	8				1			1	6
W43_BE9_CONTIG_1501_p1	604	A	3102	6				3			1	2
W43_BE9_CONTIG_1501_p1	605	G	3071	10		1			1	8
W43_BE9_CONTIG_1501_p1	606	A	3040	5				2		1		2
W43_BE9_CONTIG_1501_p1	607	A	3006	11						2	1	8
W43_BE9_CONTIG_1501_p1	608	C	2972	5		1			1	3
W43_BE9_CONTIG_1501_p1	609	G	2922	7					6	1
W43_BE9_CONTIG_1501_p1	610	C	2885	4	2				1	1
W43_BE9_CONTIG_1501_p1	611	T	2862	10	1		1				5	3
W43_BE9_CONTIG_1501_p1	612	A	2833	3				1		1		1
W43_BE9_CONTIG_1501_p1	613	G	2814	4					1	2	1
W43_BE9_CONTIG_1501_p1	614	A	2766	14		1		1		4		8
W43_BE9_CONTIG_1501_p1	615	A	2709	10			1			2	2	5
W43_BE9_CONTIG_1501_p1	616	A	2688	9				2		1		6
W43_BE9_CONTIG_1501_p1	617	T	2665	9			1				3	5
W43_BE9_CONTIG_1501_p1	618	T	2628	12			1	2	3		6
W43_BE9_CONTIG_1501_p1	619	T	2603	3			2				1
W43_BE9_CONTIG_1501_p1	620	A	2576	5				3				2
W43_BE9_CONTIG_1501_p1	621	T	2561	5	1		1				2	1
W43_BE9_CONTIG_1501_p1	622	T	2527	8			5		1		2
W43_BE9_CONTIG_1501_p1	623	T	2486	5			2				3
W43_BE9_CONTIG_1501_p1	624	A	2453	5				1			1	3
W43_BE9_CONTIG_1501_p1	625	A	2431	2						1		1
W43_BE9_CONTIG_1501_p1	626	T	2409	8			1	1	4		1	1
W43_BE9_CONTIG_1501_p1	627	T	2366	7			1		2		3	1
W43_BE9_CONTIG_1501_p1	628	A	2323	4		1				2		1
W43_BE9_CONTIG_1501_p1	629	A	2305	3			1			1		1
W43_BE9_CONTIG_1501_p1	630	T	2273	4			1				2	1
W43_BE9_CONTIG_1501_p1	631	A	2244	5				1			1	3
W43_BE9_CONTIG_1501_p1	632	A	2198	6				1		1	1	3
W43_BE9_CONTIG_1501_p1	633	G	2166	5					3	1	1
W43_BE9_CONTIG_1501_p1	634	A	2131	7			1	1		2	1	2
W43_BE9_CONTIG_1501_p1	635	A	2097	7				1				6
W43_BE9_CONTIG_1501_p1	636	A	2068	7								7
W43_BE9_CONTIG_1501_p1	637	T	2033	8			1	1			3	3
W43_BE9_CONTIG_1501_p1	638	G	1994	6					2	4
W43_BE9_CONTIG_1501_p1	639	A	1979	10			1	1		2	1	5
W43_BE9_CONTIG_1501_p1	640	G	1957	2		1			1
W43_BE9_CONTIG_1501_p1	641	A	1941	6				1		1	2	2
W43_BE9_CONTIG_1501_p1	642	A	1922	7				1		1		5
W43_BE9_CONTIG_1501_p1	643	A	1909	2								2
W43_BE9_CONTIG_1501_p1	644	A	1873	8				1			1	6
W43_BE9_CONTIG_1501_p1	645	A	1859	7						2		5
W43_BE9_CONTIG_1501_p1	646	G	1837	1					1
W43_BE9_CONTIG_1501_p1	647	T	1819	6					1		4	1
W43_BE9_CONTIG_1501_p1	648	A	1797	6						1	1	4
W43_BE9_CONTIG_1501_p1	649	G	1779	2					1	1
W43_BE9_CONTIG_1501_p1	650	T	1756	4			2				2
W43_BE9_CONTIG_1501_p1	651	T	1739	11	1				1		5	4
W43_BE9_CONTIG_1501_p1	652	C	1723	4					4
W43_BE9_CONTIG_1501_p1	653	G	1691	4	1				1	2
W43_BE9_CONTIG_1501_p1	654	G	1671	6	1				2	1	2
W43_BE9_CONTIG_1501_p1	655	A	1665	1								1
W43_BE9_CONTIG_1501_p1	656	C	1659	6	1	3				2
W43_BE9_CONTIG_1501_p1	657	G	1628	5			1		2	1	1
W43_BE9_CONTIG_1501_p1	658	C	1619	8	1				5	1		1
W43_BE9_CONTIG_1501_p1	659	A	1604	2							2
W43_BE9_CONTIG_1501_p1	660	T	1604	3					1		2
W43_BE9_CONTIG_1501_p1	661	G	1569	5		1			1	2	1
W43_BE9_CONTIG_1501_p1	662	A	1540	5			1	1				3
W43_BE9_CONTIG_1501_p1	663	C	1520	3								3
W43_BE9_CONTIG_1501_p1	664	A	1486	4						1		3
W43_BE9_CONTIG_1501_p1	665	T	1468	4			1		1		2
W43_BE9_CONTIG_1501_p1	666	G	1420	3					2	1
W43_BE9_CONTIG_1501_p1	667	T	1389	5			1				4
W43_BE9_CONTIG_1501_p1	668	T	1359	3							2	1
W43_BE9_CONTIG_1501_p1	669	G	1304	12					2	10
W43_BE9_CONTIG_1501_p1	670	C	1262	4					1	3
W43_BE9_CONTIG_1501_p1	671	T	1235	2							1	1
W43_BE9_CONTIG_1501_p1	672	T	1185	5					1		2	2
W43_BE9_CONTIG_1501_p1	673	T	1150	2					1		1
W43_BE9_CONTIG_1501_p1	674	A	1101	8		1				6	1
W43_BE9_CONTIG_1501_p1	675	A	1082	3		1				2
W43_BE9_CONTIG_1501_p1	676	T	1064	2	1				1
W43_BE9_CONTIG_1501_p1	677	A	992	4				1		1		2
W43_BE9_CONTIG_1501_p1	678	T	925	5							4	1
W43_BE9_CONTIG_1501_p1	679	A	825	2						1		1
W43_BE9_CONTIG_1501_p1	680	T	743	10	1		4		2		3
W43_BE9_CONTIG_1501_p1	681	A	652	4			1	1				2
W43_BE9_CONTIG_1501_p1	682	T	577	5	2		1				2
W43_BE9_CONTIG_1501_p1	683	A	503	3				2				1
W43_BE9_CONTIG_1501_p1	684	T	465	4	1		1		1		1
W43_BE9_CONTIG_1501_p1	685	A	407	1								1
W43_BE9_CONTIG_1501_p1	686	T	376	1							1
W43_BE9_CONTIG_1501_p1	687	A	342	2				1				1
W43_BE9_CONTIG_1501_p1	688	T	318	5							4	1
W43_BE9_CONTIG_1501_p1	689	A	292
W43_BE9_CONTIG_1501_p1	690	T	278	5			3				2
W43_BE9_CONTIG_1501_p1	691	A	250	4				1				3
W43_BE9_CONTIG_1501_p1	692	T	243	6	2		3				1
W43_BE9_CONTIG_1501_p1	693	A	245	1								1
W43_BE9_CONTIG_1501_p1	694	T	246	2			1				1
W43_BE9_CONTIG_1501_p1	695	A	243	5		1		2				2
W43_BE9_CONTIG_1501_p1	696	T	235	5	2		2				1
W43_BE9_CONTIG_1501_p1	697	A	233	9				4		1		4
W43_BE9_CONTIG_1501_p1	698	T	224	4			2		1		1
W43_BE9_CONTIG_1501_p1	699	A	224	5				3			1	1
W43_BE9_CONTIG_1501_p1	700	T	226	6	1		2		1		1	1
W43_BE9_CONTIG_1501_p1	701	A	232	6		1		5
W43_BE9_CONTIG_1501_p1	702	T	236	5			3		1		1
W43_BE9_CONTIG_1501_p1	703	A	251	1			1
W43_BE9_CONTIG_1501_p1	704	T	264	4			2				2
W43_BE9_CONTIG_1501_p1	705	A	278	3				3
W43_BE9_CONTIG_1501_p1	706	T	287	4	1		2				1
W43_BE9_CONTIG_1501_p1	707	A	322	2		1		1
W43_BE9_CONTIG_1501_p1	708	T	327	2							2
W43_BE9_CONTIG_1501_p1	709	A	361	2				1		1
W43_BE9_CONTIG_1501_p1	710	T	420	5	2		1				2
W43_BE9_CONTIG_1501_p1	711	A	463	7			2	2				3
W43_BE9_CONTIG_1501_p1	712	T	513	4	1		1				2
W43_BE9_CONTIG_1501_p1	713	A	601	4				2				2
W43_BE9_CONTIG_1501_p1	714	T	662	3	1		1				1
W43_BE9_CONTIG_1501_p1	715	A	757	6		1		3				2
W43_BE9_CONTIG_1501_p1	716	T	835	10	1		6	2			1
W43_BE9_CONTIG_1501_p1	717	A	918	8		2		5				1
W43_BE9_CONTIG_1501_p1	718	T	985	1			1
W43_BE9_CONTIG_1501_p1	719	A	1052	3		1		1		1
W43_BE9_CONTIG_1501_p1	720	T	1097	8	3		2	1	1		1
W43_BE9_CONTIG_1501_p1	721	A	1141	5		3				1		1
W43_BE9_CONTIG_1501_p1	722	A	1226	17		15	1					1
W43_BE9_CONTIG_1501_p1	723	T	1266	8	6		1				1
W43_BE9_CONTIG_1501_p1	724	T	1300	3	3
W43_BE9_CONTIG_1501_p1	725	T	1352	8	2		4	1			1
W43_BE9_CONTIG_1501_p1	726	T	1375	5	2		3
W43_BE9_CONTIG_1501_p1	727	C	1436	10	8	1				1
W43_BE9_CONTIG_1501_p1	728	A	1482	7				5				2
W43_BE9_CONTIG_1501_p1	729	A	1522	5		1	1	3
W43_BE9_CONTIG_1501_p1	730	C	1570	5		5
W43_BE9_CONTIG_1501_p1	731	A	1621	4		1		3
W43_BE9_CONTIG_1501_p1	732	T	1667	5	1		4
W43_BE9_CONTIG_1501_p1	733	A	1713	5		2		2				1
W43_BE9_CONTIG_1501_p1	734	T	1754	5	1		3				1
W43_BE9_CONTIG_1501_p1	735	T	1790	6	1		4				1
W43_BE9_CONTIG_1501_p1	736	T	1809	4			2					2
W43_BE9_CONTIG_1501_p1	737	T	1848	3			3
W43_BE9_CONTIG_1501_p1	738	G	1883	5	1	4
W43_BE9_CONTIG_1501_p1	739	T	1917	3	1		1				1
W43_BE9_CONTIG_1501_p1	740	T	1968	3	1		1					1
W43_BE9_CONTIG_1501_p1	741	A	2008	5		1	1	2				1
W43_BE9_CONTIG_1501_p1	742	T	2042	2	1		1
W43_BE9_CONTIG_1501_p1	743	A	2080	6		1		3			1	1
W43_BE9_CONTIG_1501_p1	744	A	2122	6		2	2			1		1
W43_BE9_CONTIG_1501_p1	745	T	2146	5			4	1
W43_BE9_CONTIG_1501_p1	746	C	2179	10	6	3						1
W43_BE9_CONTIG_1501_p1	747	T	2211	3	1		2
W43_BE9_CONTIG_1501_p1	748	A	2245	4				3				1
W43_BE9_CONTIG_1501_p1	749	A	2274	3		1	1				1
W43_BE9_CONTIG_1501_p1	750	A	2318	5				5
W43_BE9_CONTIG_1501_p1	751	T	2337	6	1		5
W43_BE9_CONTIG_1501_p1	752	T	2352	11	4		4	2			1
W43_BE9_CONTIG_1501_p1	753	A	2382	1				1
W43_BE9_CONTIG_1501_p1	754	A	2418	4		1	1	2
W43_BE9_CONTIG_1501_p1	755	A	2442	7		2	1	3				1
W43_BE9_CONTIG_1501_p1	756	T	2448	10	2		7	1
W43_BE9_CONTIG_1501_p1	757	C	2465	10	9				1
W43_BE9_CONTIG_1501_p1	758	A	2509	8		2	1	3				2
W43_BE9_CONTIG_1501_p1	759	A	2545	11		1	2	5		1		2
W43_BE9_CONTIG_1501_p1	760	A	2588	9			3	5				1
W43_BE9_CONTIG_1501_p1	761	T	2617	10	2		4		2		1	1
W43_BE9_CONTIG_1501_p1	762	T	2638	3	3
W43_BE9_CONTIG_1501_p1	763	A	2671	9		4	1	2		1		1
W43_BE9_CONTIG_1501_p1	764	A	2729	5			2	1				2
W43_BE9_CONTIG_1501_p1	765	A	2767	8				2		1	1	4
W43_BE9_CONTIG_1501_p1	766	A	2818	5			1	3				1
W43_BE9_CONTIG_1501_p1	767	G	2836	9	5	2				2
W43_BE9_CONTIG_1501_p1	768	A	2864	16		2	2	9			1	2
W43_BE9_CONTIG_1501_p1	769	A	2899	8		2	2	2				2
W43_BE9_CONTIG_1501_p1	770	G	2930	5	3	2
W43_BE9_CONTIG_1501_p1	771	T	2942	14	3		7	2			2
W43_BE9_CONTIG_1501_p1	772	G	2969	6	3	1	1		1
W43_BE9_CONTIG_1501_p1	773	T	2990	9			5	1			3
W43_BE9_CONTIG_1501_p1	774	A	3029	7		2	1	3				1
W43_BE9_CONTIG_1501_p1	775	A	3050	10		2		6				2
W43_BE9_CONTIG_1501_p1	776	G	3070	3					2	1
W43_BE9_CONTIG_1501_p1	777	G	3092	5	2	3
W43_BE9_CONTIG_1501_p1	778	A	3126	6			1	5
W43_BE9_CONTIG_1501_p1	779	A	3149	9		1		5		1	2
W43_BE9_CONTIG_1501_p1	780	C	3173	4	2	2
W43_BE9_CONTIG_1501_p1	781	T	3194	6			4	1			1
W43_BE9_CONTIG_1501_p1	782	C	3224	4	3					1
W43_BE9_CONTIG_1501_p1	783	T	3250	10	3		6				1
W43_BE9_CONTIG_1501_p1	784	A	3271	3			1	2
W43_BE9_CONTIG_1501_p1	785	A	3304	3		1		2
W43_BE9_CONTIG_1501_p1	786	C	3327
W43_BE9_CONTIG_1501_p1	787	T	3370	18	3		11	2			2
W43_BE9_CONTIG_1501_p1	788	T	3388	10	2		5				3
W43_BE9_CONTIG_1501_p1	789	T	3431	16	1		6	3	1		3	2
W43_BE9_CONTIG_1501_p1	790	T	3460	4			2	2
W43_BE9_CONTIG_1501_p1	791	A	3501	6		1		4				1
W43_BE9_CONTIG_1501_p1	792	T	3519	8	1		6		1
W43_BE9_CONTIG_1501_p1	793	A	3551	9		1		7				1
W43_BE9_CONTIG_1501_p1	794	C	3567	9		4			1	4
W43_BE9_CONTIG_1501_p1	795	A	3601	13		3	1	7			1	1
W43_BE9_CONTIG_1501_p1	796	A	3630	5				4				1
W43_BE9_CONTIG_1501_p1	797	A	3643	12		1	3	5		2		1
W43_BE9_CONTIG_1501_p1	798	A	3669	16		3		11				2
W43_BE9_CONTIG_1501_p1	799	G	3708	5	2	2				1
W43_BE9_CONTIG_1501_p1	800	T	3730	17	3		11	2			1
W43_BE9_CONTIG_1501_p1	801	T	3758	9	1		7				1
W43_BE9_CONTIG_1501_p1	802	T	3771	15	4		7	3	1
W43_BE9_CONTIG_1501_p1	803	A	3801	12		1	2	8				1
W43_BE9_CONTIG_1501_p1	804	A	3840	12		2	2	7				1
W43_BE9_CONTIG_1501_p1	805	G	3861	6	2	3	1
W43_BE9_CONTIG_1501_p1	806	A	3917	10		1	1	3		1		4
W43_BE9_CONTIG_1501_p1	807	A	3950	5				3				2
W43_BE9_CONTIG_1501_p1	808	C	4003	9	3	5				1
W43_BE9_CONTIG_1501_p1	809	C	4040	10	5	1		2	1	1
W43_BE9_CONTIG_1501_p1	810	T	4055	4			3	1
W43_BE9_CONTIG_1501_p1	811	A	4100	5		1		3				1
W43_BE9_CONTIG_1501_p1	812	G	4132	6	3	2				1
W43_BE9_CONTIG_1501_p1	813	T	4157	13	3		5		1		3	1
W43_BE9_CONTIG_1501_p1	814	T	4190	16	3		9				3	1
W43_BE9_CONTIG_1501_p1	815	G	4245	17	5	8	1			3
W43_BE9_CONTIG_1501_p1	816	A	4299	10			1	8		1
W43_BE9_CONTIG_1501_p1	817	A	4339	4		1		2				1
W43_BE9_CONTIG_1501_p1	818	C	4395	8	2	5			1
W43_BE9_CONTIG_1501_p1	819	A	4442	13			4	4			2	3
W43_BE9_CONTIG_1501_p1	820	T	4467	6	1		4	1
W43_BE9_CONTIG_1501_p1	821	T	4496	8	1		5	1			1
W43_BE9_CONTIG_1501_p1	822	A	4524	6		3		2		1
W43_BE9_CONTIG_1501_p1	823	A	4560	13		2	3	5				3
W43_BE9_CONTIG_1501_p1	824	A	4592	8				3			2	3
W43_BE9_CONTIG_1501_p1	825	C	4628	4	3				1
W43_BE9_CONTIG_1501_p1	826	A	4665	21				15		1	1	4
W43_BE9_CONTIG_1501_p1	827	A	4701	10		4		5				1
W43_BE9_CONTIG_1501_p1	828	A	4727	7			2	5
W43_BE9_CONTIG_1501_p1	829	G	4760	9	5	3			1
W43_BE9_CONTIG_1501_p1	830	T	4801	8	1		5	1			1
W43_BE9_CONTIG_1501_p1	831	A	4850	14		3		7				4
W43_BE9_CONTIG_1501_p1	832	T	4885	10	1		6	1			1	1
W43_BE9_CONTIG_1501_p1	833	A	4921	8				7				1
W43_BE9_CONTIG_1501_p1	834	T	4941	5	1		3	1
W43_BE9_CONTIG_1501_p1	835	G	4964	13	5	5	1		1	1
W43_BE9_CONTIG_1501_p1	836	C	5018	10	3	2		1	2	2
W43_BE9_CONTIG_1501_p1	837	T	5044	12	1		6	1			2	2
W43_BE9_CONTIG_1501_p1	838	C	5110	10	5	1		2	2
W43_BE9_CONTIG_1501_p1	839	T	5125	10	1		8				1
W43_BE9_CONTIG_1501_p1	840	A	5161	11			2	7				2
W43_BE9_CONTIG_1501_p1	841	A	5218	16		2	2	9		2		1
W43_BE9_CONTIG_1501_p1	842	G	5260	11	2	5			2	2
W43_BE9_CONTIG_1501_p1	843	A	5298	20		5	3	7		3		2
W43_BE9_CONTIG_1501_p1	844	C	5343	7	3	3				1
W43_BE9_CONTIG_1501_p1	845	T	5352	20	5		11	1	2			1
W43_BE9_CONTIG_1501_p1	846	A	5371	12			2	6		1		3
W43_BE9_CONTIG_1501_p1	847	C	5399	7	3	1				2		1
W43_BE9_CONTIG_1501_p1	848	T	5415	14	4		5	1	1		3
W43_BE9_CONTIG_1501_p1	849	A	5405	10		1	5	3				1
W43_BE9_CONTIG_1501_p1	850	A	5430	17		5	4	6		1		1
W43_BE9_CONTIG_1501_p1	851	A	5442	21			7	9			2	3
W43_BE9_CONTIG_1501_p1	852	A	5438	24		1	6	9		3	2	3
W43_BE9_CONTIG_1501_p1	853	C	5440	9	5	3						1
W43_BE9_CONTIG_1501_p1	854	T	5431	27	5		13	5	2		1	1
W43_BE9_CONTIG_1501_p1	855	C	5378	10	4	3			2	1
W43_BE9_CONTIG_1501_p1	856	T	5353	22	3		12	2			5
W43_BE9_CONTIG_1501_p1	857	C	5330	24	8	8			6	2
W43_BE9_CONTIG_1501_p1	858	A	5296	14			5	8				1
W43_BE9_CONTIG_1501_p1	859	T	5265	14			8		3		1	2
W43_BE9_CONTIG_1501_p1	860	T	5248	8	1		5	1			1
W43_BE9_CONTIG_1501_p1	861	A	5233	15		1	3	6		4		1
W43_BE9_CONTIG_1501_p1	862	T	5217	16	2		6		3		4	1
W43_BE9_CONTIG_1501_p1	863	T	5209	21			9	4			6	2
W43_BE9_CONTIG_1501_p1	864	T	5172	12	1		6				3	2
W43_BE9_CONTIG_1501_p1	865	T	5176	13	3		8				2
W43_BE9_CONTIG_1501_p1	866	T	5180	9			5				2	2
W43_BE9_CONTIG_1501_p1	867	T	5168	11	1		5	2			2	1
W43_BE9_CONTIG_1501_p1	868	T	5193	24	9		7	4			3	1
W43_BE9_CONTIG_1501_p1	869	A	5181	8		1	1	3				3
W43_BE9_CONTIG_1501_p1	870	A	5202	17			7	8		2
W43_BE9_CONTIG_1501_p1	871	C	5243	9	7					1		1
W43_BE9_CONTIG_1501_p1	872	A	5247	21		3	3	7		2	1	5
W43_BE9_CONTIG_1501_p1	873	A	5247	15			5	8		1	1
W43_BE9_CONTIG_1501_p1	874	A	5254	25		5	3	10		1	1	5
W43_BE9_CONTIG_1501_p1	875	C	5284	6	2	4
W43_BE9_CONTIG_1501_p1	876	A	5319	19		3		7		1		8
W43_BE9_CONTIG_1501_p1	877	T	5312	21	3		11	1	2		2	2
W43_BE9_CONTIG_1501_p1	878	C	5348	9	3	2			3	1
W43_BE9_CONTIG_1501_p1	879	A	5368	15		3	2	5		5
W43_BE9_CONTIG_1501_p1	880	A	5368	14		1	3	4		1	1	4
W43_BE9_CONTIG_1501_p1	881	T	5356	17	2		8	1	2		4
W43_BE9_CONTIG_1501_p1	882	C	5359	10	5	3		1				1
W43_BE9_CONTIG_1501_p1	883	A	5358	14		1		6			4	3
W43_BE9_CONTIG_1501_p1	884	A	5380	19		1	1	5		5	1	6
W43_BE9_CONTIG_1501_p1	885	C	5375	3	1	1			1
W43_BE9_CONTIG_1501_p1	886	T	5387	23	4		9		1		5	4
W43_BE9_CONTIG_1501_p1	887	T	5416	19	2		11		2		4
W43_BE9_CONTIG_1501_p1	888	T	5420	17	4		6	3	2		1	1
W43_BE9_CONTIG_1501_p1	889	C	5444	8	2	2			2	2
W43_BE9_CONTIG_1501_p1	890	A	5489	13			2	6			1	4
W43_BE9_CONTIG_1501_p1	891	T	5490	11	3		4		1		2	1
W43_BE9_CONTIG_1501_p1	892	C	5495	13	4	2		1	3	3
W43_BE9_CONTIG_1501_p1	893	A	5544	9		1	1	2			1	4
W43_BE9_CONTIG_1501_p1	894	T	5586	9			5		1		1	2
W43_BE9_CONTIG_1501_p1	895	T	5605	14			2	1	3		5	3
W43_BE9_CONTIG_1501_p1	896	T	5622	20	1		11	1	1		4	2
W43_BE9_CONTIG_1501_p1	897	T	5656	12	1		6	1	2		2
W43_BE9_CONTIG_1501_p1	898	A	5728	11		1	1	3		1	1	4
W43_BE9_CONTIG_1501_p1	899	A	5782	19			5	7			2	5
W43_BE9_CONTIG_1501_p1	900	A	5794	17			4	8		1		4
W43_BE9_CONTIG_1501_p1	901	T	5785	12	3		5				3	1
W43_BE9_CONTIG_1501_p1	902	G	5818	16	3	5			3	5
W43_BE9_CONTIG_1501_p1	903	G	5840	12	3	6			2	1
W43_BE9_CONTIG_1501_p1	904	A	5858	16		2	4	5		2		3
W43_BE9_CONTIG_1501_p1	905	A	5883	30		1	5	11		3	1	9
W43_BE9_CONTIG_1501_p1	906	A	5878	12		2		5		1		4
W43_BE9_CONTIG_1501_p1	907	G	5892	16	2	5	1		3	5
W43_BE9_CONTIG_1501_p1	908	G	5869	15	5	4			3	3
W43_BE9_CONTIG_1501_p1	909	C	5921	10	5	2		2		1
W43_BE9_CONTIG_1501_p1	910	T	5932	11			6	1			2	2
W43_BE9_CONTIG_1501_p1	911	A	5951	10			1	5		2	1	1
W43_BE9_CONTIG_1501_p1	912	A	5974	18		4	1	5		2		6
W43_BE9_CONTIG_1501_p1	913	A	6030	18		1		11			1	5
W43_BE9_CONTIG_1501_p1	914	A	6078	18		3	3	7				5
W43_BE9_CONTIG_1501_p1	915	T	6121	10	1		3	1			4	1
W43_BE9_CONTIG_1501_p1	916	A	6163	5			1	3		1
W43_BE9_CONTIG_1501_p1	917	T	6204	21	2		8	1	4		4	2
W43_BE9_CONTIG_1501_p1	918	T	6216	11	3		5	1	2
W43_BE9_CONTIG_1501_p1	919	A	6238	17		4	2	8				3
W43_BE9_CONTIG_1501_p1	920	C	6247	11	4	3			2	2
W43_BE9_CONTIG_1501_p1	921	A	6268	15		2	1	8			1	3
W43_BE9_CONTIG_1501_p1	922	A	6294	12			3	5		1		3
W43_BE9_CONTIG_1501_p1	923	A	6340	18		4	1	4		1	2	6
W43_BE9_CONTIG_1501_p1	924	T	6344	22	2		8	3	3		4	2
W43_BE9_CONTIG_1501_p1	925	T	6361	21	4		9	2			3	3
W43_BE9_CONTIG_1501_p1	926	T	6367	8	1		3	1			2	1
W43_BE9_CONTIG_1501_p1	927	A	6378	10		1	2	3				4
W43_BE9_CONTIG_1501_p1	928	A	6417	15		2	3	4		1		5
W43_BE9_CONTIG_1501_p1	929	A	6411	14		2	1	6				5
W43_BE9_CONTIG_1501_p1	930	A	6481	18		3	4	7				4
W43_BE9_CONTIG_1501_p1	931	T	6481	13	1		3	3	2		2	2
W43_BE9_CONTIG_1501_p1	932	G	6511	26	1	15			2	6	2
W43_BE9_CONTIG_1501_p1	933	G	6527	16		4	1		7	2	2
W43_BE9_CONTIG_1501_p1	934	G	6558	15	3	5			6	1
W43_BE9_CONTIG_1501_p1	935	A	6564	24		3	10	5		2		4
W43_BE9_CONTIG_1501_p1	936	A	6610	21		4	1	12		1		3
W43_BE9_CONTIG_1501_p1	937	G	6620	16	4	4			6	2
W43_BE9_CONTIG_1501_p1	938	A	6643	17		3	3	7		2		2
W43_BE9_CONTIG_1501_p1	939	A	6693	17		1		5		2		9
W43_BE9_CONTIG_1501_p1	940	T	6710	20	3		10	1	1		5
W43_BE9_CONTIG_1501_p1	941	G	6740	11	4	1			4	2
W43_BE9_CONTIG_1501_p1	942	T	6762	10			4	1	2		3
W43_BE9_CONTIG_1501_p1	943	T	6781	24	1		15	3	2		2	1
W43_BE9_CONTIG_1501_p1	944	G	6838	31	7	10			5	8	1
W43_BE9_CONTIG_1501_p1	945	A	6886	20		3		7		2	2	6
W43_BE9_CONTIG_1501_p1	946	A	6919	24			1	13			2	8
W43_BE9_CONTIG_1501_p1	947	T	6930	16	1		8	1			6
W43_BE9_CONTIG_1501_p1	948	C	6917	17	6	3			5	3
W43_BE9_CONTIG_1501_p1	949	A	6960	22		2	2	8		3	1	6
W43_BE9_CONTIG_1501_p1	950	A	6967	13			2	6		1		4
W43_BE9_CONTIG_1501_p1	951	T	6953	16	4		5		2		3	2
W43_BE9_CONTIG_1501_p1	952	A	6988	7		1		4				2
W43_BE9_CONTIG_1501_p1	953	A	7005	16		1	2	5		5	1	2
W43_BE9_CONTIG_1501_p1	954	A	7037	27		5	1	6		4	3	8
W43_BE9_CONTIG_1501_p1	955	A	7091	10		2	1	1		1	1	4
W43_BE9_CONTIG_1501_p1	956	T	7131	22	2		10		3		5	2
W43_BE9_CONTIG_1501_p1	957	T	7139	15			7				5	3
W43_BE9_CONTIG_1501_p1	958	A	7140	14			2	6		1		5
W43_BE9_CONTIG_1501_p1	959	A	7163	12		1	4	5				2
W43_BE9_CONTIG_1501_p1	960	T	7144	23	2		8	2	3		6	2
W43_BE9_CONTIG_1501_p1	961	C	7143	16	3	4		2	4	2		1
W43_BE9_CONTIG_1501_p1	962	A	7193	20		2		10		1		7
W43_BE9_CONTIG_1501_p1	963	G	7221	10	5				2	2	1
W43_BE9_CONTIG_1501_p1	964	T	7253	18	1		9	1	1		5	1
W43_BE9_CONTIG_1501_p1	965	A	7261	9		2	1	5		1
W43_BE9_CONTIG_1501_p1	966	A	7329	8		1		2		1		4
W43_BE9_CONTIG_1501_p1	967	A	7358	14		1		9				4
W43_BE9_CONTIG_1501_p1	968	A	7419	28		1	2	13		2	1	9
W43_BE9_CONTIG_1501_p1	969	A	7458	18		1	5	4		2	1	5
W43_BE9_CONTIG_1501_p1	970	A	7529	22		2	4	9		1		6
W43_BE9_CONTIG_1501_p1	971	T	7538	20	3		10		1		5	1
W43_BE9_CONTIG_1501_p1	972	G	7563	24	4	8			5	7
W43_BE9_CONTIG_1501_p1	973	A	7621	24		5	1	11		5		2
W43_BE9_CONTIG_1501_p1	974	A	7658	19		2	1	10			1	5
W43_BE9_CONTIG_1501_p1	975	T	7653	15	1		7	1	1		5
W43_BE9_CONTIG_1501_p1	976	T	7669	20	4		9	3	1		3
W43_BE9_CONTIG_1501_p1	977	A	7692	17		2	2	8				5
W43_BE9_CONTIG_1501_p1	978	A	7699	20				7		1	1	11
W43_BE9_CONTIG_1501_p1	979	C	7701	11	1	3			4	3
W43_BE9_CONTIG_1501_p1	980	A	7690	36		3		10		6	3	14
W43_BE9_CONTIG_1501_p1	981	A	7749	20			1	5		5	3	6
W43_BE9_CONTIG_1501_p1	982	T	7779	21	5		4		3		7	2
W43_BE9_CONTIG_1501_p1	983	T	7764	21	2		5	2	3		4	5
W43_BE9_CONTIG_1501_p1	984	T	7792	26	3		13		2		7	1
W43_BE9_CONTIG_1501_p1	985	T	7782	25	7		8	3			4	3
W43_BE9_CONTIG_1501_p1	986	T	7797	19	3		7	1	1		4	3
W43_BE9_CONTIG_1501_p1	987	T	7821	25	2		13	2			7	1
W43_BE9_CONTIG_1501_p1	988	G	7847	8	4				4
W43_BE9_CONTIG_1501_p1	989	T	7886	22			11		1		7	3
W43_BE9_CONTIG_1501_p1	990	G	7929	8	2				4	2
W43_BE9_CONTIG_1501_p1	991	T	7934	26	3		12	1	2		7	1
W43_BE9_CONTIG_1501_p1	992	T	7948	24	3		12	2	1		4	2
W43_BE9_CONTIG_1501_p1	993	T	7949	17	4		5	1	2		5
W43_BE9_CONTIG_1501_p1	994	A	7955	14		4	2	5				3
W43_BE9_CONTIG_1501_p1	995	A	8003	23		1	1	9		3		9
W43_BE9_CONTIG_1501_p1	996	A	8044	17			2	9		1		5
W43_BE9_CONTIG_1501_p1	997	A	8098	25		2	2	11		2	2	6
W43_BE9_CONTIG_1501_p1	998	T	8130	17	2		6		3		4	2
W43_BE9_CONTIG_1501_p1	999	A	8119	14		3		4		1		6
W43_BE9_CONTIG_1501_p1	1000	T	8123	22	4		6		5		5	2
W43_BE9_CONTIG_1501_p1	1001	T	8103	18	3		9		1		5
W43_BE9_CONTIG_1501_p1	1002	A	8153	13		1	2	5		1		4
W43_BE9_CONTIG_1501_p1	1003	A	8189	15		2	1	6		1		5
W43_BE9_CONTIG_1501_p1	1004	A	8248	16				4		1	3	8
W43_BE9_CONTIG_1501_p1	1005	A	8292	17			1	7		1		8
W43_BE9_CONTIG_1501_p1	1006	T	8278	18	2		8	1			6	1
W43_BE9_CONTIG_1501_p1	1007	G	8329	29	6	10	1		3	9
W43_BE9_CONTIG_1501_p1	1008	A	8388	25				11		2		12
W43_BE9_CONTIG_1501_p1	1009	A	8488	26		1		13		2	3	7
W43_BE9_CONTIG_1501_p1	1010	T	8523	25	6		8	2	4		2	3
W43_BE9_CONTIG_1501_p1	1011	A	8594	13		1	1	5		1		5
W43_BE9_CONTIG_1501_p1	1012	T	8589	24	5		10	1	2		5	1
W43_BE9_CONTIG_1501_p1	1013	A	8591	16			2	11				3
W43_BE9_CONTIG_1501_p1	1014	T	8579	17	1		10		1		5
W43_BE9_CONTIG_1501_p1	1015	A	8599	21		4	3	3		4	2	5
W43_BE9_CONTIG_1501_p1	1016	C	8618	12		2			4	4		2
W43_BE9_CONTIG_1501_p1	1017	T	8609	29	5		8		5		8	3
W43_BE9_CONTIG_1501_p1	1018	T	8569	35	2		11	2	6		7	7
W43_BE9_CONTIG_1501_p1	1019	T	8585	27	1		15	2	1		7	1
W43_BE9_CONTIG_1501_p1	1020	G	8589	24	4	5			6	8	1
W43_BE9_CONTIG_1501_p1	1021	A	8594	24		3	3	6		2		10
W43_BE9_CONTIG_1501_p1	1022	A	8630	17			4	7			1	5
W43_BE9_CONTIG_1501_p1	1023	T	8678	33	5		12		5		10	1
W43_BE9_CONTIG_1501_p1	1024	T	8699	29	1		11	3	2		10	2
W43_BE9_CONTIG_1501_p1	1025	T	8747	24	2		5	1	7		7	2
W43_BE9_CONTIG_1501_p1	1026	C	8807	9	3	2		2	1	1
W43_BE9_CONTIG_1501_p1	1027	A	8885	26		2	3	9		2		10
W43_BE9_CONTIG_1501_p1	1028	T	8876	14			6		4		4
W43_BE9_CONTIG_1501_p1	1029	A	8896	17		2	2	6		2		5
W43_BE9_CONTIG_1501_p1	1030	A	8974	25		7	3	10		3		2
W43_BE9_CONTIG_1501_p1	1031	T	9017	17	1		7	1	2		5	1
W43_BE9_CONTIG_1501_p1	1032	A	9029	16		1	4	4		1		6
W43_BE9_CONTIG_1501_p1	1033	A	9123	17		3	3	7		3		1
W43_BE9_CONTIG_1501_p1	1034	T	9140	18	2		4	2	4		3	3
W43_BE9_CONTIG_1501_p1	1035	A	9159	17		1	2	6		2		6
W43_BE9_CONTIG_1501_p1	1036	T	9205	30	4		7	2	5		8	4
W43_BE9_CONTIG_1501_p1	1037	A	9258	18		5	1	4		2		6
W43_BE9_CONTIG_1501_p1	1038	T	9284	30	1		12	3	4		7	3
W43_BE9_CONTIG_1501_p1	1039	A	9351	15		1	2	5		1	1	5
W43_BE9_CONTIG_1501_p1	1040	A	9380	37		5	3	11		2	1	15
W43_BE9_CONTIG_1501_p1	1041	A	9376	23		3	3	4		2	4	7
W43_BE9_CONTIG_1501_p1	1042	A	9393	37		1	1	23				12
W43_BE9_CONTIG_1501_p1	1043	G	9453	24	5	3			12	4
W43_BE9_CONTIG_1501_p1	1044	A	9477	34		5	5	14		4	1	5
W43_BE9_CONTIG_1501_p1	1045	A	9529	24		3	2	9		4		6
W43_BE9_CONTIG_1501_p1	1046	T	9533	25	6		10	1			6	2
W43_BE9_CONTIG_1501_p1	1047	T	9529	35	6		14	3	3		8	1
W43_BE9_CONTIG_1501_p1	1048	T	9539	22	5		4		2		5	6
W43_BE9_CONTIG_1501_p1	1049	A	9577	15		1	2	4		4		4
W43_BE9_CONTIG_1501_p1	1050	A	9679	11			4	5		1		1
W43_BE9_CONTIG_1501_p1	1051	T	9678	30	7		8		6		5	4
W43_BE9_CONTIG_1501_p1	1052	T	9703	27	5		13	3	1		3	2
W43_BE9_CONTIG_1501_p1	1053	T	9704	29	6		9	6	1		5	2
W43_BE9_CONTIG_1501_p1	1054	A	9736	28		8	5	6		4	1	4
W43_BE9_CONTIG_1501_p1	1055	A	9739	25		2	2	11				10
W43_BE9_CONTIG_1501_p1	1056	A	9772	23			5	10		2	1	5
W43_BE9_CONTIG_1501_p1	1057	A	9803	24		3	5	10				6
W43_BE9_CONTIG_1501_p1	1058	A	9836	27		4	1	9			1	12
W43_BE9_CONTIG_1501_p1	1059	A	9863	40		4	6	13		1	2	14
W43_BE9_CONTIG_1501_p1	1060	A	9933	51		2	8	28				13
W43_BE9_CONTIG_1501_p1	1061	G	9970	19	4	3	1		7	3	1
W43_BE9_CONTIG_1501_p1	1062	A	9977	25		3	4	10		1	1	6
W43_BE9_CONTIG_1501_p1	1063	C	10018	17	8	7			2
W43_BE9_CONTIG_1501_p1	1064	A	10064	25		2	1	10		4	2	6
W43_BE9_CONTIG_1501_p1	1065	C	10067	15	5	4		1	3	2
W43_BE9_CONTIG_1501_p1	1066	C	10096	35	11	7			9	8
W43_BE9_CONTIG_1501_p1	1067	G	10153	24	11	1	2		8	2
W43_BE9_CONTIG_1501_p1	1068	T	10183	25	2		9	1	1		12
W43_BE9_CONTIG_1501_p1	1069	A	10246	14		1	3	5		1		4
W43_BE9_CONTIG_1501_p1	1070	A	10272	22		2	2	8				10
W43_BE9_CONTIG_1501_p1	1071	A	10289	37		3	4	14		3	1	12
W43_BE9_CONTIG_1501_p1	1072	A	10290	31		3	4	10				14
W43_BE9_CONTIG_1501_p1	1073	G	10322	11	3	3			2	2	1
W43_BE9_CONTIG_1501_p1	1074	T	10336	29	4		14	1	4		5	1
W43_BE9_CONTIG_1501_p1	1075	T	10342	30	6		12	1			8	3
W43_BE9_CONTIG_1501_p1	1076	A	10398	19		2	2	8				7
W43_BE9_CONTIG_1501_p1	1077	C	10445	13	5	3		1		3		1
W43_BE9_CONTIG_1501_p1	1078	A	10521	34			5	15		2		12
W43_BE9_CONTIG_1501_p1	1079	T	10569	18	4		7	1			4	2
W43_BE9_CONTIG_1501_p1	1080	T	10620	23	4		8		1		9	1
W43_BE9_CONTIG_1501_p1	1081	A	10682	26		3	6	8				9
W43_BE9_CONTIG_1501_p1	1082	T	10762	31	2		13	1	2		9	4
W43_BE9_CONTIG_1501_p1	1083	T	10784	20	3		8		3		3	3
W43_BE9_CONTIG_1501_p1	1084	A	10866	26			8	8		1	1	8
W43_BE9_CONTIG_1501_p1	1085	T	10867	25			14		1		9	1
W43_BE9_CONTIG_1501_p1	1086	T	10874	32	1		15	1	2		7	6
W43_BE9_CONTIG_1501_p1	1087	T	10877	12	1		7		1		1	2
W43_BE9_CONTIG_1501_p1	1088	A	10909	12				8		1		3
W43_BE9_CONTIG_1501_p1	1089	A	11008	22		2	3	12				5
W43_BE9_CONTIG_1501_p1	1090	T	11071	40	3		19	4	5		8	1
W43_BE9_CONTIG_1501_p1	1091	T	11071	33	3		14	1	2		12	1
W43_BE9_CONTIG_1501_p1	1092	A	11109	19			3	7		2	1	6
W43_BE9_CONTIG_1501_p1	1093	C	11204	24	6	8			2	7		1
W43_BE9_CONTIG_1501_p1	1094	A	11274	32		3	3	17		2	1	6
W43_BE9_CONTIG_1501_p1	1095	A	11347	33		2	4	13		3	3	8
W43_BE9_CONTIG_1501_p1	1096	A	11427	27		3	7	7		2	1	7
W43_BE9_CONTIG_1501_p1	1097	T	11439	27	4		9	2	5		6	1
W43_BE9_CONTIG_1501_p1	1098	T	11490	51	7		19	3	1		18	3
W43_BE9_CONTIG_1501_p1	1099	G	11462	23	8	6	1		6	2
W43_BE9_CONTIG_1501_p1	1100	T	11514	50	7		23	4	4		10	2
W43_BE9_CONTIG_1501_p1	1101	C	11584	37	20	9			2	6
W43_BE9_CONTIG_1501_p1	1102	A	11715	39		1	8	15		1	1	13
W43_BE9_CONTIG_1501_p1	1103	T	11763	40	3		19	1	2		13	2
W43_BE9_CONTIG_1501_p1	1104	A	11857	27			2	13		3	2	7
W43_BE9_CONTIG_1501_p1	1105	T	11925	28	2		14		4		7	1
W43_BE9_CONTIG_1501_p1	1106	A	12006	20		3	5	8				4
W43_BE9_CONTIG_1501_p1	1107	T	12028	35	3		17	2	2		8	3
W43_BE9_CONTIG_1501_p1	1108	A	12039	16		1	2	7		2	1	3
W43_BE9_CONTIG_1501_p1	1109	T	11993	27	4		14	2	1		6
W43_BE9_CONTIG_1501_p1	1110	A	12015	17		2	5	7			1	2
W43_BE9_CONTIG_1501_p1	1111	A	12047	38		8	8	12		4	1	5
W43_BE9_CONTIG_1501_p1	1112	A	12069	26			5	13			2	6
W43_BE9_CONTIG_1501_p1	1113	A	12212	33		4	6	12		1	6	4
W43_BE9_CONTIG_1501_p1	1114	T	12286	29	5		16				5	3
W43_BE9_CONTIG_1501_p1	1115	T	12333	37	6		16	3	1		7	4
W43_BE9_CONTIG_1501_p1	1116	A	12391	18		3	3	7		1		4
W43_BE9_CONTIG_1501_p1	1117	A	12503	27		5	2	11		1		8
W43_BE9_CONTIG_1501_p1	1118	T	12554	28	2		16	2	3		3	2
W43_BE9_CONTIG_1501_p1	1119	G	12608	26	9	5	2		4	5	1
W43_BE9_CONTIG_1501_p1	1120	A	12665	53		7	9	19		6	2	10
W43_BE9_CONTIG_1501_p1	1121	A	12775	41		3	14	17			1	6
W43_BE9_CONTIG_1501_p1	1122	T	12835	40	8		17	9	1		2	3
W43_BE9_CONTIG_1501_p1	1123	T	12878	37	7		12	11	1		5	1
W43_BE9_CONTIG_1501_p1	1124	T	12971	39	3		14	4	4		8	6
W43_BE9_CONTIG_1501_p1	1125	T	13055	24	2		13	4	1		4
W43_BE9_CONTIG_1501_p1	1126	A	13161	31		4	4	14				9
W43_BE9_CONTIG_1501_p1	1127	T	13187	31	5		14	3	3		4	2
W43_BE9_CONTIG_1501_p1	1128	A	13226	32			5	16		1		10
W43_BE9_CONTIG_1501_p1	1129	A	13295	38		6	3	19		2		8
W43_BE9_CONTIG_1501_p1	1130	G	13332	24	4	7	1		3	8	1
W43_BE9_CONTIG_1501_p1	1131	A	13383	42		3	10	16		3	4	6
W43_BE9_CONTIG_1501_p1	1132	A	13459	16		3	3	3		1	1	5
W43_BE9_CONTIG_1501_p1	1133	T	13540	30	3		8		5		10	4
W43_BE9_CONTIG_1501_p1	1134	T	13563	26	1		14	1	3		5	2
W43_BE9_CONTIG_1501_p1	1135	A	13645	23		5	9	5		2	1	1
W43_BE9_CONTIG_1501_p1	1136	T	13724	40	9		17	2	4		5	3
W43_BE9_CONTIG_1501_p1	1137	T	13712	32	4		18	4			5	1
W43_BE9_CONTIG_1501_p1	1138	T	13748	49	8		19	7	3		8	4
W43_BE9_CONTIG_1501_p1	1139	T	13721	23	2		8	2			9	2
W43_BE9_CONTIG_1501_p1	1140	A	13825	30		4		16		3		7
W43_BE9_CONTIG_1501_p1	1141	G	13898	27	6	10	1		5	5
W43_BE9_CONTIG_1501_p1	1142	A	14011	36		3	6	17				10
W43_BE9_CONTIG_1501_p1	1143	T	14118	46	6		25	2	3		9	1
W43_BE9_CONTIG_1501_p1	1144	G	14167	23	9	8	1		2	3
W43_BE9_CONTIG_1501_p1	1145	T	14232	48	10		20	5	1		11	1
W43_BE9_CONTIG_1501_p1	1146	T	14279	23	2		11		2		6	2
W43_BE9_CONTIG_1501_p1	1147	A	14374	27		2	1	16		1		7
W43_BE9_CONTIG_1501_p1	1148	T	14473	22	2		13	1	1		4	1
W43_BE9_CONTIG_1501_p1	1149	A	14542	21		5	2	11				3
W43_BE9_CONTIG_1501_p1	1150	T	14548	34	6		17	1	2		8
W43_BE9_CONTIG_1501_p1	1151	T	14507	41	9		21	4	2		4	1
W43_BE9_CONTIG_1501_p1	1152	T	14480	29	6		12	1	4		6
W43_BE9_CONTIG_1501_p1	1153	A	14465	32		10	4	11		1		6
W43_BE9_CONTIG_1501_p1	1154	A	14497	31		6	5	15		1		4
W43_BE9_CONTIG_1501_p1	1155	A	14479	36		3	4	20		1		8
W43_BE9_CONTIG_1501_p1	1156	A	14533	38		4	2	16		2	5	9
W43_BE9_CONTIG_1501_p1	1157	A	14571	33		1	4	16		1	1	10
W43_BE9_CONTIG_1501_p1	1158	A	14654	37		3	8	20		1		5
W43_BE9_CONTIG_1501_p1	1159	A	14771	29		2	6	14		1	3	3
W43_BE9_CONTIG_1501_p1	1160	T	14856	48	6		21		4		9	8
W43_BE9_CONTIG_1501_p1	1161	T	14936	50	8		21	4			13	4
W43_BE9_CONTIG_1501_p1	1162	G	15000	22	9	9			2	1	1
W43_BE9_CONTIG_1501_p1	1163	T	15064	38	10		17	4	2		4	1
W43_BE9_CONTIG_1501_p1	1164	A	15162	34		5	2	20		1		6
W43_BE9_CONTIG_1501_p1	1165	A	15265	34		6	3	18		3		4
W43_BE9_CONTIG_1501_p1	1166	T	15257	49	5		18	9	1		8	8
W43_BE9_CONTIG_1501_p1	1167	T	15311	81	9		37	12	2		17	4
W43_BE9_CONTIG_1501_p1	1168	G	15333	34	13	10	1		2	7	1
W43_BE9_CONTIG_1501_p1	1169	A	15357	42		11	7	16		2		6
W43_BE9_CONTIG_1501_p1	1170	A	15483	61		9	10	29			2	11
W43_BE9_CONTIG_1501_p1	1171	T	15494	53	6		17	13	6		9	2
W43_BE9_CONTIG_1501_p1	1172	G	15486	48	12	13	2		7	13	1
W43_BE9_CONTIG_1501_p1	1173	A	15479	54		15	2	23		4	1	9
W43_BE9_CONTIG_1501_p1	1174	C	15540	28	7	10		2	4	5
W43_BE9_CONTIG_1501_p1	1175	A	15569	55		6	4	34		1	2	8
W43_BE9_CONTIG_1501_p1	1176	A	15673	48		9	13	18		1	1	6
W43_BE9_CONTIG_1501_p1	1177	T	15669	33	5		16	2	3		3	4
W43_BE9_CONTIG_1501_p1	1178	A	15696	37		7	2	19				9
W43_BE9_CONTIG_1501_p1	1179	A	15669	30		6	7	11		1	2	3
W43_BE9_CONTIG_1501_p1	1180	A	15691	60		3	7	38		1	2	9
W43_BE9_CONTIG_1501_p1	1181	G	15680	28	5	9	2		7	5
W43_BE9_CONTIG_1501_p1	1182	A	15700	45		6	6	24		1		8
W43_BE9_CONTIG_1501_p1	1183	A	15794	63		5	16	29		2	1	10
W43_BE9_CONTIG_1501_p1	1184	T	15807	56	9		23	6	1		7	10
W43_BE9_CONTIG_1501_p1	1185	T	15800	50	11		14	7	4		5	9
W43_BE9_CONTIG_1501_p1	1186	T	15751	27	4		12	3			3	5
W43_BE9_CONTIG_1501_p1	1187	A	15788	37		3	6	20				8
W43_BE9_CONTIG_1501_p1	1188	G	15859	18	8	9			1
W43_BE9_CONTIG_1501_p1	1189	T	15917	50	8		28	5	1		6	2
W43_BE9_CONTIG_1501_p1	1190	A	15995	37		7	3	20		1		6
W43_BE9_CONTIG_1501_p1	1191	T	15964	46	9		18	5	5		7	2
W43_BE9_CONTIG_1501_p1	1192	A	15963	24		4	1	16			1	2
W43_BE9_CONTIG_1501_p1	1193	A	16032	37		8	6	15		3	1	4
W43_BE9_CONTIG_1501_p1	1194	A	16126	26		2	6	9		1	1	7
W43_BE9_CONTIG_1501_p1	1195	A	16209	43		4	4	29				6
W43_BE9_CONTIG_1501_p1	1196	A	16295	26		6	6	9		1		4
W43_BE9_CONTIG_1501_p1	1197	T	16296	30	3		19	4	2		1	1
W43_BE9_CONTIG_1501_p1	1198	A	16324	24		3	5	8				8
W43_BE9_CONTIG_1501_p1	1199	A	16370	35		6	5	19		4		1
W43_BE9_CONTIG_1501_p1	1200	A	16354	47		4	9	26			1	7
W43_BE9_CONTIG_1501_p1	1201	C	16427	29	15	12				1		1
W43_BE9_CONTIG_1501_p1	1202	T	16440	57	14		21	7	3		9	3
W43_BE9_CONTIG_1501_p1	1203	C	16474	50	18	20		5	5	2
W43_BE9_CONTIG_1501_p1	1204	A	16567	32		6	3	18		1	1	3
W43_BE9_CONTIG_1501_p1	1205	T	16548	41	1		24	2	4		7	3
W43_BE9_CONTIG_1501_p1	1206	T	16495	32	6		19		4		3
W43_BE9_CONTIG_1501_p1	1207	A	16507	31		6	4	14		1	1	5
W43_BE9_CONTIG_1501_p1	1208	A	16568	48		8	8	24		1	1	6
W43_BE9_CONTIG_1501_p1	1209	A	16582	41		3	4	25		2	1	6
W43_BE9_CONTIG_1501_p1	1210	A	16668	54		6	8	35		1		4
W43_BE9_CONTIG_1501_p1	1211	T	16609	47	3		25	7	2		8	2
W43_BE9_CONTIG_1501_p1	1212	T	16623	53	8		31	2	3		8	1
W43_BE9_CONTIG_1501_p1	1213	T	16603	23	3		16				3	1
W43_BE9_CONTIG_1501_p1	1214	A	16685	40		4	3	25		3	1	4
W43_BE9_CONTIG_1501_p1	1215	A	16766	39		8	6	21		1	1	2
W43_BE9_CONTIG_1501_p1	1216	A	16887	31		3	7	18				3
W43_BE9_CONTIG_1501_p1	1217	T	16926	31	5		15	2			9
W43_BE9_CONTIG_1501_p1	1218	A	16952	30		1	6	19				4
W43_BE9_CONTIG_1501_p1	1219	T	17007	61	4		34	6	4		13
W43_BE9_CONTIG_1501_p1	1220	G	16970	31	11	11	1		2	6
W43_BE9_CONTIG_1501_p1	1221	A	17051	47		10	8	21		4	2	2
W43_BE9_CONTIG_1501_p1	1222	T	17012	35	3		19	6	3		2	2
W43_BE9_CONTIG_1501_p1	1223	A	17024	48		7	5	24		3		9
W43_BE9_CONTIG_1501_p1	1224	T	17002	76	12		47	4	3		10
W43_BE9_CONTIG_1501_p1	1225	G	17016	40	14	19	3		3	1
W43_BE9_CONTIG_1501_p1	1226	A	17006	79		19	20	33		2		5
W43_BE9_CONTIG_1501_p1	1227	A	17041	45		3	3	27		2	1	9
W43_BE9_CONTIG_1501_p1	1228	C	17060	31	13	13		2	1	2
W43_BE9_CONTIG_1501_p1	1229	A	17137	70		13	8	35		2	2	10
W43_BE9_CONTIG_1501_p1	1230	G	17134	30	9	9	2		3	6	1
W43_BE9_CONTIG_1501_p1	1231	A	17154	60		8	13	29		3		7
W43_BE9_CONTIG_1501_p1	1232	T	17119	39	13		15	4	1		5	1
W43_BE9_CONTIG_1501_p1	1233	A	17156	27		5	3	14		2		3
W43_BE9_CONTIG_1501_p1	1234	A	17193	51		11	18	14		2	1	5
W43_BE9_CONTIG_1501_p1	1235	T	17127	39	7		20	5	1		3	3
W43_BE9_CONTIG_1501_p1	1236	A	17155	40		6	2	24		3	1	4
W43_BE9_CONTIG_1501_p1	1237	A	17164	31		1	6	19		3		2
W43_BE9_CONTIG_1501_p1	1238	T	17142	51	10		30	2			5	4
W43_BE9_CONTIG_1501_p1	1239	T	17161	33	5		19	2			4	3
W43_BE9_CONTIG_1501_p1	1240	A	17164	38		7	5	20		1		5
W43_BE9_CONTIG_1501_p1	1241	T	17203	41	6		25				9	1
W43_BE9_CONTIG_1501_p1	1242	A	17171	40		6	2	18		4	1	9
W43_BE9_CONTIG_1501_p1	1243	C	17122	20	6	9		2		3
W43_BE9_CONTIG_1501_p1	1244	A	17078	49		4	3	32		1		9
W43_BE9_CONTIG_1501_p1	1245	C	17100	19	6	10		1	1	1
W43_BE9_CONTIG_1501_p1	1246	T	16998	45	6		25	3	2		7	2
W43_BE9_CONTIG_1501_p1	1247	T	16920	27	2		16	2			5	2
W43_BE9_CONTIG_1501_p1	1248	A	16892	27		3	9	12				3
W43_BE9_CONTIG_1501_p1	1249	A	16976	52		2	18	23			1	8
W43_BE9_CONTIG_1501_p1	1250	A	17027	43		7	9	22			2	3
W43_BE9_CONTIG_1501_p1	1251	T	17112	29	4		24				1
W43_BE9_CONTIG_1501_p1	1252	A	17085	36		1	8	20		3	1	3
W43_BE9_CONTIG_1501_p1	1253	A	17065	38		7	5	22				4
W43_BE9_CONTIG_1501_p1	1254	T	17023	48	2		32	6	2		6
W43_BE9_CONTIG_1501_p1	1255	G	16882	15	10	2	1		1	1
W43_BE9_CONTIG_1501_p1	1256	T	16780	70	7		37	14	3		8	1
W43_BE9_CONTIG_1501_p1	1257	T	16703	47	5		27	7	2		6
W43_BE9_CONTIG_1501_p1	1258	T	16640	56	7		33	8	1		6	1
W43_BE9_CONTIG_1501_p1	1259	T	16579	48	7		30	4	2		4	1
W43_BE9_CONTIG_1501_p1	1260	T	16584	63	10		42	5	1		5
W43_BE9_CONTIG_1501_p1	1261	C	16626	22	15	4			2	1
W43_BE9_CONTIG_1501_p1	1262	T	16614	42	8		26	3	2		3
W43_BE9_CONTIG_1501_p1	1263	A	16612	32		5	5	18				4
W43_BE9_CONTIG_1501_p1	1264	T	16578	51	10		29	9			1	2
W43_BE9_CONTIG_1501_p1	1265	C	16599	34	20	9		1	3	1
W43_BE9_CONTIG_1501_p1	1266	T	16523	53	7		36	3	1		6
W43_BE9_CONTIG_1501_p1	1267	T	16416	37	4		23	2			7	1
W43_BE9_CONTIG_1501_p1	1268	A	16304	32		5	10	12				5
W43_BE9_CONTIG_1501_p1	1269	C	16304	30	8	18			1	3
W43_BE9_CONTIG_1501_p1	1270	A	16286	55		9		36		1		9
W43_BE9_CONTIG_1501_p1	1271	A	16220	49		6	6	27		1		8
W43_BE9_CONTIG_1501_p1	1272	G	16150	30	12	11	4		1	2
W43_BE9_CONTIG_1501_p1	1273	C	16073	28	13	13		1		1
W43_BE9_CONTIG_1501_p1	1274	T	15972	50	7		34	2	4		2	1
W43_BE9_CONTIG_1501_p1	1275	G	15888	36	16	14	2		3	1
W43_BE9_CONTIG_1501_p1	1276	A	15864	46		10	13	21				2
W43_BE9_CONTIG_1501_p1	1277	T	15753	65	15		38	5	2		4	1
W43_BE9_CONTIG_1501_p1	1278	C	15646	33	18	9		2	2	1		1
W43_BE9_CONTIG_1501_p1	1279	A	15602	67		15	9	35		1	1	6
W43_BE9_CONTIG_1501_p1	1280	C	15513	22	7	11			3	1
W43_BE9_CONTIG_1501_p1	1281	A	15499	57		3	11	36		3		4
W43_BE9_CONTIG_1501_p1	1282	G	15350	33	11	19				3
W43_BE9_CONTIG_1501_p1	1283	A	15248	51		13	9	25		1		3
W43_BE9_CONTIG_1501_p1	1284	C	15127	16	7	8			1
W43_BE9_CONTIG_1501_p1	1285	T	15017	72	15		35	10	2		10
W43_BE9_CONTIG_1501_p1	1286	T	14899	69	15		35	10	1		5	3
W43_BE9_CONTIG_1501_p1	1287	T	14754	28	4		22	2
W43_BE9_CONTIG_1501_p1	1288	A	14673	46		7	13	22			1	3
W43_BE9_CONTIG_1501_p1	1289	G	14524	8	6	1			1
W43_BE9_CONTIG_1501_p1	1290	T	14435	63	14		35	13			1
W43_BE9_CONTIG_1501_p1	1291	T	14297	38	4		22	8			4
W43_BE9_CONTIG_1501_p1	1292	A	14232	28		4	2	17		1		4
W43_BE9_CONTIG_1501_p1	1293	A	14190	47		11	10	23		1	1	1
W43_BE9_CONTIG_1501_p1	1294	G	14161	11	6	1	1		1	2
W43_BE9_CONTIG_1501_p1	1295	T	14101	47	6		33	4			4
W43_BE9_CONTIG_1501_p1	1296	G	14042	20	8	8	1		1	2
W43_BE9_CONTIG_1501_p1	1297	A	14033	61		17	16	25		1		2
W43_BE9_CONTIG_1501_p1	1298	A	13991	39		6	7	21		1		4
W43_BE9_CONTIG_1501_p1	1299	T	13923	24	5		15	2			2
W43_BE9_CONTIG_1501_p1	1300	A	13803	23		5	5	11				2
W43_BE9_CONTIG_1501_p1	1301	A	13656	38		6	10	20				2
W43_BE9_CONTIG_1501_p1	1302	T	13551	17	3		12				2
W43_BE9_CONTIG_1501_p1	1303	G	13442	9	4	4			1
W43_BE9_CONTIG_1501_p1	1304	T	13324	43	12		22	7	1		1
W43_BE9_CONTIG_1501_p1	1305	T	13209	37	7		21	7			2
W43_BE9_CONTIG_1501_p1	1306	T	13049	30	2		20	6			2
W43_BE9_CONTIG_1501_p1	1307	T	12892	33	12		16	4			1
W43_BE9_CONTIG_1501_p1	1308	G	12833	41	13	21	2		4	1
W43_BE9_CONTIG_1501_p1	1309	G	12717	19	10	8			1
W43_BE9_CONTIG_1501_p1	1310	T	12608	62	12		35	9			5	1
W43_BE9_CONTIG_1501_p1	1311	G	12504	15	6	6	1		2
W43_BE9_CONTIG_1501_p1	1312	A	12361	47		11	10	23		1		2
W43_BE9_CONTIG_1501_p1	1313	A	12297	45		3	8	31				3
W43_BE9_CONTIG_1501_p1	1314	A	12216	55		7	8	36			1	3
W43_BE9_CONTIG_1501_p1	1315	G	12150	21	11	5	2		2	1
W43_BE9_CONTIG_1501_p1	1316	A	12024	33		4	9	19				1
W43_BE9_CONTIG_1501_p1	1317	T	11889	25	1		16	4			4
W43_BE9_CONTIG_1501_p1	1318	A	11753	27		4	3	17				3
W43_BE9_CONTIG_1501_p1	1319	G	11681	16	12	1	3
W43_BE9_CONTIG_1501_p1	1320	T	11564	46	5		32	6			2	1
W43_BE9_CONTIG_1501_p1	1321	T	11505	53	12		29	4	1		5	2
W43_BE9_CONTIG_1501_p1	1322	C	11420	35	18	9		2	5			1
W43_BE9_CONTIG_1501_p1	1323	A	11333	31		2	9	19				1
W43_BE9_CONTIG_1501_p1	1324	A	11240	20		2	5	11				2
W43_BE9_CONTIG_1501_p1	1325	T	11099	24	3		16	5
W43_BE9_CONTIG_1501_p1	1326	T	11029	19	3		11	1	1		3
W43_BE9_CONTIG_1501_p1	1327	A	10967	24		3	5	15				1
W43_BE9_CONTIG_1501_p1	1328	C	10935	12	3	7		1		1
W43_BE9_CONTIG_1501_p1	1329	A	10839	41		8	1	27		2	1	2
W43_BE9_CONTIG_1501_p1	1330	T	10745	32	3		25	1	1		1	1
W43_BE9_CONTIG_1501_p1	1331	A	10656	23		2	6	13		1		1
W43_BE9_CONTIG_1501_p1	1332	A	10547	19		1	3	14			1
W43_BE9_CONTIG_1501_p1	1333	T	10503	29	7		17	4				1
W43_BE9_CONTIG_1501_p1	1334	T	10380	30	7		21	1				1
W43_BE9_CONTIG_1501_p1	1335	T	10257	30	6		17	6			1
W43_BE9_CONTIG_1501_p1	1336	T	10107	13	2		9		1		1
W43_BE9_CONTIG_1501_p1	1337	A	9983	16		4		10				2
W43_BE9_CONTIG_1501_p1	1338	C	9830	28	16	9		1	1	1
W43_BE9_CONTIG_1501_p1	1339	A	9769	34		3	5	22			1	3
W43_BE9_CONTIG_1501_p1	1340	C	9652	18	13	4		1
W43_BE9_CONTIG_1501_p1	1341	A	9526	27		2	6	17			2
W43_BE9_CONTIG_1501_p1	1342	C	9442	5	1	2			2
W43_BE9_CONTIG_1501_p1	1343	A	9296	25		2	8	12			1	2
W43_BE9_CONTIG_1501_p1	1344	A	9191	45		7	9	22			3	4
W43_BE9_CONTIG_1501_p1	1345	A	9082	40		9	11	18			1	1
W43_BE9_CONTIG_1501_p1	1346	A	8966	42		4	12	21				5
W43_BE9_CONTIG_1501_p1	1347	G	8909	22	5	17
W43_BE9_CONTIG_1501_p1	1348	G	8879	15	3	10	1		1
W43_BE9_CONTIG_1501_p1	1349	G	8810	19	8	9			2
W43_BE9_CONTIG_1501_p1	1350	A	8712	45		7	14	23				1
W43_BE9_CONTIG_1501_p1	1351	T	8611	17	2		11	3			1
W43_BE9_CONTIG_1501_p1	1352	T	8520	28	4		19	4			1
W43_BE9_CONTIG_1501_p1	1353	G	8545	23	6	12	1		2	2
W43_BE9_CONTIG_1501_p1	1354	A	8467	44		11	5	23			1	4
W43_BE9_CONTIG_1501_p1	1355	G	8502	29	4	21	1		1	2
W43_BE9_CONTIG_1501_p1	1356	G	8364	15	5	7				2	1
W43_BE9_CONTIG_1501_p1	1357	G	8282	14	7	6			1
W43_BE9_CONTIG_1501_p1	1358	A	8335	38		11	11	11			1	4
W43_BE9_CONTIG_1501_p1	1359	A	8280	37		1	8	23		2		3
W43_BE9_CONTIG_1501_p1	1360	G	30210	92	6	8			32	44	2
W43_BE9_CONTIG_1501_p1	1361	G	30070	73	6	3	1		24	35	4
W43_BE9_CONTIG_1501_p1	1362	T	29969	154	2		26	7	8		71	40
W43_BE9_CONTIG_1501_p1	1363	G	29796	92	6	8			23	48	7
W43_BE9_CONTIG_1501_p1	1364	A	29732	150		3	1	15		40	23	68
W43_BE9_CONTIG_1501_p1	1365	T	29594	122	1		15	1	13		60	32
W43_BE9_CONTIG_1501_p1	1366	C	29493	92	10	7		1	38	26		10
W43_BE9_CONTIG_1501_p1	1367	C	29388	99	21	5		1	42	25		5
W43_BE9_CONTIG_1501_p1	1368	A	29271	85		2	3	9		20	8	43
W43_BE9_CONTIG_1501_p1	1369	C	29188	25	2	3			7	9		4
W43_BE9_CONTIG_1501_p1	1370	T	29089	112	5		10		8		60	29
W43_BE9_CONTIG_1501_p1	1371	T	28931	103	2		13	1	19		61	7
W43_BE9_CONTIG_1501_p1	1372	G	28830	62	2	5	1		29	20	5
W43_BE9_CONTIG_1501_p1	1373	C	28679	57	5	10			17	24		1
W43_BE9_CONTIG_1501_p1	1374	T	28608	109	3		19		10		58	19
W43_BE9_CONTIG_1501_p1	1375	C	28495	74	7	2			34	20		11
W43_BE9_CONTIG_1501_p1	1376	C	28360	46	8	6			22	9		1
W43_BE9_CONTIG_1501_p1	1377	T	28307	139	2		19	3	10		76	29
W43_BE9_CONTIG_1501_p1	1378	T	28156	117			25	2	9		57	24
W43_BE9_CONTIG_1501_p1	1379	T	28012	132	5		7	1	19		51	49
W43_BE9_CONTIG_1501_p1	1380	C	27890	49	5	1		2	27	10		4
W43_BE9_CONTIG_1501_p1	1381	C	27780	47	4	6			20	12		5
W43_BE9_CONTIG_1501_p1	1382	T	27653	94			7	1	18		41	27
W43_BE9_CONTIG_1501_p1	1383	C	27579	76	10	3			43	16		4
W43_BE9_CONTIG_1501_p1	1384	T	27504	78	1		5	1	7		41	23
W43_BE9_CONTIG_1501_p1	1385	T	27419	75	2		10	2	10		36	15
W43_BE9_CONTIG_1501_p1	1386	C	27295	44	2	6			13	17		6
W43_BE9_CONTIG_1501_p1	1387	T	27179	91	1		11	3	11		50	15
W43_BE9_CONTIG_1501_p1	1388	T	27110	81	1		8	9	8		45	10
W43_BE9_CONTIG_1501_p1	1389	G	27060	46	2				13	30	1
W43_BE9_CONTIG_1501_p1	1390	A	26943	70		7	12	8		4	1	38
W43_BE9_CONTIG_1501_p1	1391	T	26793	95	3		8	12	8		58	6
W43_BE9_CONTIG_1501_p1	1392	G	26630	80	2	6			24	45	3
W43_BE9_CONTIG_1501_p1	1393	G	26522	41	2	1	1		20	15	2
W43_BE9_CONTIG_1501_p1	1394	T	26427	86	5		9	14	11		35	12
W43_BE9_CONTIG_1501_p1	1395	G	26337	92	4	7	1		36	40	4
W43_BE9_CONTIG_1501_p1	1396	G	26257	46	3	2			18	17	6
W43_BE9_CONTIG_1501_p1	1397	T	26210	52	3		4	2	9		32	2
W43_BE9_CONTIG_1501_p1	1398	A	26171	53			2	6		9	3	33
W43_BE9_CONTIG_1501_p1	1399	G	26092	50	2	2	1		14	29	2
W43_BE9_CONTIG_1501_p1	1400	A	26023	101		3	4	11		14	5	64
W43_BE9_CONTIG_1501_p1	1401	G	25938	108	4	12	1		29	57	5
W43_BE9_CONTIG_1501_p1	1402	G	25839	147	1	6			43	86	11
W43_BE9_CONTIG_1501_p1	1403	G	25685	91	3	7			37	41	3
W43_BE9_CONTIG_1501_p1	1404	A	25575	77		1	3	2		15	3	53
W43_BE9_CONTIG_1501_p1	1405	C	25428	53	2	3		1	32	8		7
W43_BE9_CONTIG_1501_p1	1406	T	25344	93	2		2	4	10		53	22
W43_BE9_CONTIG_1501_p1	1407	T	25192	47			3	2	8		22	12
W43_BE9_CONTIG_1501_p1	1408	A	25103	33			1			3	5	24
W43_BE9_CONTIG_1501_p1	1409	T	25077	79	2		2	2	13		44	16
W43_BE9_CONTIG_1501_p1	1410	G	25009	92	2	2			26	57	5
W43_BE9_CONTIG_1501_p1	1411	G	24940	79		2			28	43	6
W43_BE9_CONTIG_1501_p1	1412	G	24853	63		6			18	37	2
W43_BE9_CONTIG_1501_p1	1413	A	24796	113			4	8		22	18	61
W43_BE9_CONTIG_1501_p1	1414	C	24770	46		5			27	12		2
W43_BE9_CONTIG_1501_p1	1415	T	24709	101			5	2	11		71	12
W43_BE9_CONTIG_1501_p1	1416	C	24664	59	2	1		1	28	11		16
W43_BE9_CONTIG_1501_p1	1417	T	24630	83			7		6		46	24
W43_BE9_CONTIG_1501_p1	1418	T	24577	104	1		3	1	13		65	21
W43_BE9_CONTIG_1501_p1	1419	G	24555	52		6			14	29	3
W43_BE9_CONTIG_1501_p1	1420	A	24521	78		3				18	12	45
W43_BE9_CONTIG_1501_p1	1421	G	24483	63					33	27	3
W43_BE9_CONTIG_1501_p1	1422	G	24451	34	1	1			15	14	3
W43_BE9_CONTIG_1501_p1	1423	C	24400	70	3	3			32	28		4
W43_BE9_CONTIG_1501_p1	1424	A	24374	88				4		14	6	64
W43_BE9_CONTIG_1501_p1	1425	A	24342	57		2		2		11	9	33
W43_BE9_CONTIG_1501_p1	1426	G	24299	33		2			14	15	2
W43_BE9_CONTIG_1501_p1	1427	C	24267	55		1			24	19		11
W43_BE9_CONTIG_1501_p1	1428	T	24235	68	2		3	1	6		41	15
W43_BE9_CONTIG_1501_p1	1429	A	24227	48		1	2	3		3	5	34
W43_BE9_CONTIG_1501_p1	1430	T	24172	77	1		4	1	14		47	10
W43_BE9_CONTIG_1501_p1	1431	G	24144	41	1	4			15	18	3
W43_BE9_CONTIG_1501_p1	1432	A	24096	63			1	2		7	4	49
W43_BE9_CONTIG_1501_p1	1433	T	24070	54	2		2	1	6		28	15
W43_BE9_CONTIG_1501_p1	1434	A	24031	73			1			9	13	50
W43_BE9_CONTIG_1501_p1	1435	G	23973	45	1	1			17	23	3
W43_BE9_CONTIG_1501_p1	1436	C	23946	56	2	1			22	20		11
W43_BE9_CONTIG_1501_p1	1437	C	23901	46	2	1			28	14		1
W43_BE9_CONTIG_1501_p1	1438	A	23865	52			1	2		4	11	34
W43_BE9_CONTIG_1501_p1	1439	A	23809	49			3	1		8	6	31
W43_BE9_CONTIG_1501_p1	1440	G	23757	37		2			15	20
W43_BE9_CONTIG_1501_p1	1441	A	23714	58			3			9	2	44
W43_BE9_CONTIG_1501_p1	1442	A	23678	56			1			14	4	37
W43_BE9_CONTIG_1501_p1	1443	A	23641	67			1	2		10	6	48
W43_BE9_CONTIG_1501_p1	1444	T	23625	89			3		9		55	22
W43_BE9_CONTIG_1501_p1	1445	T	23608	52			1	1	8		30	12
W43_BE9_CONTIG_1501_p1	1446	A	23601	45				3		5	1	36
W43_BE9_CONTIG_1501_p1	1447	C	23587	21	1	1			6	12		1
W43_BE9_CONTIG_1501_p1	1448	T	23577	110			1		26		40	43
W43_BE9_CONTIG_1501_p1	1449	C	23561	79	1	1		1	44	28		4
W43_BE9_CONTIG_1501_p1	1450	G	23551	96	2				40	50	4
W43_BE9_CONTIG_1501_p1	1451	G	23526	43		1	1		23	16	2
W43_BE9_CONTIG_1501_p1	1452	T	23497	98	3		3	8	6		73	5
W43_BE9_CONTIG_1501_p1	1453	G	23466	27	1				16	4	6
W43_BE9_CONTIG_1501_p1	1454	T	23437	84	2		2	3	8		49	20
W43_BE9_CONTIG_1501_p1	1455	G	23416	40					24	15	1
W43_BE9_CONTIG_1501_p1	1456	A	23387	67		1		1		14	6	45
W43_BE9_CONTIG_1501_p1	1457	A	23360	70		1	1			11	2	55
W43_BE9_CONTIG_1501_p1	1458	G	23332	66		3			30	32	1
W43_BE9_CONTIG_1501_p1	1459	G	23314	42					26	14	2
W43_BE9_CONTIG_1501_p1	1460	T	23278	82				1	5		62	14
W43_BE9_CONTIG_1501_p1	1461	G	23265	42		1			13	26	2
W43_BE9_CONTIG_1501_p1	1462	A	23252	116				2		19	13	82
W43_BE9_CONTIG_1501_p1	1463	G	23236	42					13	24	5
W43_BE9_CONTIG_1501_p1	1464	A	23220	81			1	4		6	5	65
W43_BE9_CONTIG_1501_p1	1465	A	23193	66		1	1			7	4	53
W43_BE9_CONTIG_1501_p1	1466	T	23159	54					5		41	8
W43_BE9_CONTIG_1501_p1	1467	G	23138	72	1				33	33	5
W43_BE9_CONTIG_1501_p1	1468	G	23122	55					26	21	8
W43_BE9_CONTIG_1501_p1	1469	A	23103	68			2	2		6	9	49
W43_BE9_CONTIG_1501_p1	1470	T	23083	50					7		37	6
W43_BE9_CONTIG_1501_p1	1471	A	23038	83		1	2	2		9	20	49
W43_BE9_CONTIG_1501_p1	1472	A	23015	140						37	63	40
W43_BE9_CONTIG_1501_p1	1473	C	22992	32		1			14	17
W43_BE9_CONTIG_1501_p1	1474	T	22959	88	1		1		5		58	23
W43_BE9_CONTIG_1501_p1	1475	T	22944	28					1		13	14
W43_BE9_CONTIG_1501_p1	1476	G	22938	41					12	26	3
W43_BE9_CONTIG_1501_p1	1477	G	22923	38		1			15	19	3
W43_BE9_CONTIG_1501_p1	1478	A	22915	47			1	2		10	8	26
W43_BE9_CONTIG_1501_p1	1479	G	22901	45					12	29	4
W43_BE9_CONTIG_1501_p1	1480	G	22881	32					13	12	7
W43_BE9_CONTIG_1501_p1	1481	T	22869	13					4		2	7
W43_BE9_CONTIG_1501_p1	1482	T	22850	34					7		10	17
W43_BE9_CONTIG_1501_p1	1483	T	22835	22					3		5	14
W43_BE9_CONTIG_1501_p1	1484	C	22821	27					11	15		1
W43_BE9_CONTIG_1501_p1	1485	G	22805	46					19	23	4
W43_BE9_CONTIG_1501_p1	1486	A	22794	13						2	2	9
W43_BE9_CONTIG_1501_p1	1487	T	22787	26				1	11		7	7
W43_BE9_CONTIG_1501_p1	1488	C	22760	39					25	10		4
W43_BE9_CONTIG_1501_p1	1489	T	22751	35					10		6	19
W43_BE9_CONTIG_1501_p1	1490	C	22738	42					38	4
W43_BE9_CONTIG_1501_p1	1491	A	22724	16						5	2	9
W43_BE9_CONTIG_1501_p1	1492	T	22698	16					4		6	6
W43_BE9_CONTIG_1501_p1	1493	G	22685	24	1				17	5	1
W43_BE9_CONTIG_1501_p1	1494	C	22632	33					12	12		9
W43_BE9_CONTIG_1501_p1	1495	A	22559	36						2	4	30
W43_BE9_CONTIG_1501_p1	1496	G	22534	23					7	15	1
W43_BE9_CONTIG_1501_p1	1497	A	22465	20						5	5	10
W43_BE9_CONTIG_1501_p1	1498	T	22432	21					3		6	12
W43_BE9_CONTIG_1501_p1	1499	G	22357	38					18	20
W43_BE9_CONTIG_1501_p1	1500	A	22109	41						13	14	14
W43_BE9_CONTIG_1501_p1	1501	C	22062	11					4	5		2

## Sheet: SEQUENCES
Below is the UC7 1479 bp sequence
>UC7_BE11_CONTIG_1479_p1
GTCATCTGCATGAGATCGAAACCTCCAAGTTATCCATTCTCACCTTCACACCGAGTAATTTCTTGGCTATCATAGCTTGCCTCAAGAGTCCCATAAGTCCCTCTACCACCATCAAGAAGAGGAAAGGAGCAAGTGGATCACCTTCCCTCAATCCCTTTTGTGTGTAAAATTATGTAATTGAACTATCTTTCACCAAAACATTATTCACTTAACTAAAGTCTGTGATCAGCTTGTAAGATAGAAAAACATTATTTAAGTGTATAATTATTATCTGTTCATATCATATTTAAATTTTAATGAGTTTATTTTTATACTAAATTCTTTATTGTCATTCAATTACAATTTTTTTAAATATAACATCTAAAATAATTCTTATAAAATTCATTAATTTTATATATA…
Below is the UC413 1479 bp sequence
>UC413_BE10_CONTIG_1479_p1
GTCATCTGCATGAGATCGAAACCTCCAAGTTATCCATTCTCACCTTCACACCGAGTAATTTCTTGGCTATCATAGCTTGCCTCAAGAGTCCCATAAGTCCCTCTACCACCATCAAGAAGAGGAAAGGAGCAAGTGGATCACCTTCCCTCAATCCCTTTTGTGTGTAAAATTATGTAATTGAACTATCTTTCACCAAAACATTATTCACTTAACTAAAGTCTGTGATCAGCTTGTAAGATAGAAAAACATTATTTAAGTGTATAATTATTATCTGTTCATATCATATTTAAATTTTAATGAGTTTATTTTTATACTAAATTCTTTATTGTCATTCAATTACAATTTTTTTAAATATAACATCTAAAATAATTCTTATAAAATTCATTAATTTTATATATA…
Below is the 1501 bp sequence of the W43 amplicon
>W43_BE9_CONTIG_1501_p1
CCAAACGTGTCTATTAATGTAATTAAGTGTGACCTGTAATCTTGATCAAGATCTGCGTTGTCTGAAACGTTGGAGAGTGGAAGATGGCGCAGGAAAAAGGTGCTTTCCCAGTCCAAGTCATTGATTTCTGACTGAACTGACTCAAGACCTTTGCTGGTCACCATTTCTTTGAACCTTTGCTCCATAGTCTTCTTGTAATGCTCTTTTGTGAGCTTCTCCACTGTGTCCATAAGCTCAATGGATATCCCATGGTTCACCAACTTTGAAAAACAAACACCGCACAAAATTAATAAAAGCCTTTTTCACAAAAAACACATGCAAGAGAAAATTAAATTTTCTTTGGTGGGGGACATAGTAATTAATTAGTACCTCAAAGAAACCCCAGTTCTCACAGGCATC…
