# Supplementary material for: Overexpression of an ethylene-forming ACC oxidase (ACO) gene precedes the Minute Hilum seed coat phenotype in Glycine max
Source: BMC Genomics. 2020 Oct 16;21:716. doi: 10.1186/s12864-020-07130-8 (PMC7566151; doi:10.1186/s12864-020-07130-8)
Supplement: Supplementary file 13 — Additional file 13. Matching of sequence variation with RNA-Seq data in UC7 and UC413. [file 12864_2020_7130_MOESM13_ESM.xlsx]

## Sheet: Explanation
Additional file 13. Matching of Sequence Variation with RNA-Seq Data in UC7 and UC413. (Data used in Table 5 of the main manuscript)
The positions of Glyma models are derived from the gff3 file from the Williams 82.a2_275 genome at Phytozome.
Alignment data is from Bowtie 2 alignments to the Williams 82 genome and the generated VCF (variant call format) file.
Each Worksheet contains the categories indicated in Table 5 of the main paper as follows:
The number in the worksheet title indicates the total number of rows of variants in the worksheet file.
Successive filterings shown in parentheses indicate the column headers and selections used.
	Isoline	UC7		UC413		Category Explanation
	Genotype	ii R T Mi g		ii R t mi G
Worksheet title	Category	Variants	Glymas	Variants	Glymas
171389 Genes Glyma	1	70778	14740	100613	16146	Total number of mismatched variants and affected unique Glymas in each isoline
7074 EH10 Glyma (filter on EH10 id header with contains 'Glyma')	2	2966	550	4108	607	Number within or near EH10 differentially expressed genes
519 EH10 Glyma cdsE (" & filter on cds header with contains ",E")	3	244	103	275	115	Number within exonic regions of EH10 differentially expressed genes
58 EH10 cdsE indel (" & filter on INFO header with contains 'INDEL')	4	31	23	27	19	Number of indels within exonic regions of EH10 differentially expressed genes
13 EH10-25-50 cdsE indel (" & filter on EH25 & EH50 id headers contains 'Glyma')	5	6	5	7	5	Number of indels within exonic regions of genes differentially expressed in all three stages
9 unique Glyma candidates
This file contains a rearrangment of the 13 variants that correspond to 9 total unique Glyma candidate genes with indels in exonic regions and that are also overexpressed (3) or underexpressed (4) in all three stages of development)
Note: The EH RNA-Seq data is from DESEQ analysis of hits data; See Additional File 2 for RNA-Seq data
basemean A = UC413 and basemean B = UC7 hit counts from DESEQ
fold change is Basemean B/Basemean A = ratio of UC7 (Mi, standard)/UC413 (mi, minute hilum)
>2 fold = OVER so overexpressed in UC7
<0.5 fold = UNDER underexpressed in UC7 so is overexpressed in UC413
The 3786 Glyma models with padj <0.05 in either of the three stages (EH10, EH25 or EH50) were used.
Headers: The worksheet labeled Headers shows more information of the header columns
Highlighted columns are those used for filtering.

## Sheet: Headers
1	Source_File	Genomes whose two VCF files are compared. In this case G037_UC7 and G038_UC413.
2	#CHROM	Chromosome position derived from VCF file
3	POS	Position on Wm82.a2 reference genome derived from the VCF file	Position on Wm82.a2 reference genome
4	ID	Not Applicable
5	REF	Sequence of the Reference genome, Wm 82.a2, at that position
6	ALT	Alternative sequence in the UC7 or UC413 genomes at that position
7	QUAL	Quality score
8	FILTER	Not Applicable
9	INFO	Information on the variant type
10	FORMAT	Derived from VCF file
11	FORMAT	Derived from VCF file
12	Genes	Glymas that are found within a 1000 bp threshold of the variant position in the VCF file. LT= Left Threshold, RT = Right treshold, E= Encompassed within the Glyma
13	mRNA	mRNAs that are found within 1000 bp threshold of the variant position in the VCF file. LT= Left Threshold of , RT = Right treshold of , E= Encompassed within the mRNA
14	CDS	exonic coding sequenes that are found within 1000 bp of the variant position in the VCF file. LT= Left Threshold, RT = Right treshold, E= Encompassed within the cds regions
15	Five Prime UTR	5' UTRs that are found within 1000 bp threshold of the variant position in the VCF file. LT= Left Threshold, RT = Right treshold, E= Encompassed within the 5'UTR
16	Three Prime UTR	3' UTRs that are found within 1000 bp threshold of the variant position in the VCF file. LT= Left Threshold, RT = Right treshold, E= Encompassed within the 3' UTR
17	PFAM Annotation	Annotation information on the Glyma from the gff3 file using the Glyma.1 splice variant
18	best arabidopsis TAIR10 hit defline	Annotation information on the Glyma from the gff3 file using the Glyma.1 splice variant
19	Strand	Annotation information on the Glyma from the gff3 file using the Glyma.1 splice variant
20	Glyma checked	The Glyma matched in the Gene Column (column 12) to the DESeq expression data
21	EH10_id	The Glyma model from the EH10 developmental stage DESeq expression data
22	EH10_baseMean	DESeq hit data for the EH10 developmental stage
23	EH10_baseMeanA	DESeq hit data for the EH10 developmental stage
24	EH10_baseMeanB	DESeq hit data for the EH10 developmental stage
25	EH10_foldChange	Fold change of DESeq data for the EH10 developmental stage
26	EH10_log2FoldChange	Log1 fold changes of DESeq data for the EH10 developmental stage
27	EH10_pval	pvalue of DESeq data for the EH10 developmental stage
28	EH10_padj	adjusted pvalue of DESeq data for the EH10 developmental stage
29	EH25_id	The Glyma model from the EH25 developmental stage DESeq expression data
30	EH25_baseMean	DESeq hit data for the EH25 developmental stage
31	EH25_baseMeanA	DESeq hit data for the EH25 developmental stage
32	EH25_baseMeanB	DESeq hit data for the EH25 developmental stage
33	EH25_foldChange	Fold change of DESeq data for the EH25 developmental stage
34	EH25_log2FoldChange	Log2 fold changes of DESeq data for the EH10 developmental stage
35	EH25_pval	p value of DESeq data for the EH25 developmental stage
36	EH25_padj	adjusted p value of DESeq data for the EH25 developmental stage
37	EH50_id	The Glyma model from the EH50 developmental stage DESeq expression data
38	EH50_baseMean	DESeq hit data for the EH50 developmental stage
39	EH50_baseMeanA	DESeq hit data for the EH50 developmental stage
40	EH50_baseMeanB	DESeq hit data for the EH50 developmental stage
41	EH50_foldChange	Fold change of DESeq data for the EH50 developmental stage
42	EH50_log2FoldChange	Log2 fold changes of DESeq data for the EH50 developmental stage
43	EH50_pval	p value of DESeq data for the EH50 developmental stage
44	EH50_padj	adjusted p value of DESeq data for the EH50 developmental stage

## Sheet: 171389_Genes_Glyma
Source_File	#CHROM	POS	ID	REF	ALT	QUAL	FILTER	INFO	FORMAT	FORMAT	Genes	mRNA	CDS	Five Prime UTR	Three Prime UTR	PFAM Annotation	best arabidopsis TAIR10 hit defline	Strand	Glyma checked	EH10_id	EH10_baseMean	EH10_baseMeanA	EH10_baseMeanB	EH10_foldChange	EH10_log2FoldChange	EH10_pval	EH10_padj	EH25_id	EH25_baseMean	EH25_baseMeanA	EH25_baseMeanB	EH25_foldChange	EH25_log2FoldChange	EH25_pval	EH25_padj	EH50_id	EH50_baseMean	EH50_baseMeanA	EH50_baseMeanB	EH50_foldChange	EH50_log2FoldChange	EH50_pval	EH50_padj
G038_UC413_VCF_extracted_range_Chr01_0_to_full.tsv	Chr01	66433	.	A	G	21	.	DP=36;VDB=2.005381e-01;RPB=1.037921e+00;AF1=1;AC1=2;DP4=1,8,15,11;MQ=9;FQ=-54;PV4=0.022,0.44,1,0.43	GT:PL:GQ	1/1:54,27,0:44	(Glyma.01G000200,E)	(Glyma.01G000200.1,E)	N	(Glyma.01G000200.1.five_prime_UTR.1,RT),(Glyma.01G000200.1.five_prime_UTR.2,LT),(Glyma.01G000200.1.five_prime_UTR.3,LT)	N	None	None	-	Glyma.01G000200	N	N	N	N	N	N	N	N	Glyma.01G000200.1	331.996	512.166	151.826	0.296439	-1.75419	1.21e-06	7.31e-05	Glyma.01G000200.1	206.975	337.734	76.2155	0.225668	-2.14773	1.25e-11	1.06e-09
G037_UC7_VCF_extracted_range_Chr01_0_to_full.tsv	Chr01	66498	.	A	T	3.61	.	DP=22;VDB=1.426103e-01;RPB=-1.086800e+00;AF1=1;AC1=2;DP4=0,7,6,5;MQ=11;FQ=-32;PV4=0.038,1,1,1	GT:PL:GQ	1/1:32,5,0:4	(Glyma.01G000200,E)	(Glyma.01G000200.1,E)	N	(Glyma.01G000200.1.five_prime_UTR.1,RT),(Glyma.01G000200.1.five_prime_UTR.2,LT),(Glyma.01G000200.1.five_prime_UTR.3,LT)	N	None	None	-	Glyma.01G000200	N	N	N	N	N	N	N	N	Glyma.01G000200.1	331.996	512.166	151.826	0.296439	-1.75419	1.21e-06	7.31e-05	Glyma.01G000200.1	206.975	337.734	76.2155	0.225668	-2.14773	1.25e-11	1.06e-09
G037_UC7_VCF_extracted_range_Chr01_0_to_full.tsv	Chr01	66537	.	C	G	18.1	.	DP=26;VDB=1.640892e-01;RPB=-5.590170e-01;AF1=1;AC1=2;DP4=0,5,10,8;MQ=10;FQ=-49;PV4=0.046,0.12,0.5,0.15	GT:PL:GQ	1/1:51,22,0:36	(Glyma.01G000200,E)	(Glyma.01G000200.1,E)	N	(Glyma.01G000200.1.five_prime_UTR.1,RT),(Glyma.01G000200.1.five_prime_UTR.2,LT)	N	None	None	-	Glyma.01G000200	N	N	N	N	N	N	N	N	Glyma.01G000200.1	331.996	512.166	151.826	0.296439	-1.75419	1.21e-06	7.31e-05	Glyma.01G000200.1	206.975	337.734	76.2155	0.225668	-2.14773	1.25e-11	1.06e-09
G038_UC413_VCF_extracted_range_Chr01_0_to_full.tsv	Chr01	67112	.	T	G	14.5	.	DP=23;VDB=1.785444e-01;RPB=-3.674842e-01;AF1=1;AC1=2;DP4=5,2,7,9;MQ=9;FQ=-41;PV4=0.37,0.082,1,0.31	GT:PL:GQ	1/1:47,14,0:22	(Glyma.01G000200,E),(Glyma.01G000300,RT)	(Glyma.01G000200.1,E),(Glyma.01G000300.1,RT)	(Glyma.01G000300.1.CDS.1,RT)	(Glyma.01G000200.1.five_prime_UTR.1,RT),(Glyma.01G000200.1.five_prime_UTR.2,LT)	N	None | None	None | None	- | +	Glyma.01G000200	N	N	N	N	N	N	N	N	Glyma.01G000200.1	331.996	512.166	151.826	0.296439	-1.75419	1.21e-06	7.31e-05	Glyma.01G000200.1	206.975	337.734	76.2155	0.225668	-2.14773	1.25e-11	1.06e-09
G038_UC413_VCF_extracted_range_Chr01_0_to_full.tsv	Chr01	67112	.	T	G	14.5	.	DP=23;VDB=1.785444e-01;RPB=-3.674842e-01;AF1=1;AC1=2;DP4=5,2,7,9;MQ=9;FQ=-41;PV4=0.37,0.082,1,0.31	GT:PL:GQ	1/1:47,14,0:22	(Glyma.01G000200,E),(Glyma.01G000300,RT)	(Glyma.01G000200.1,E),(Glyma.01G000300.1,RT)	(Glyma.01G000300.1.CDS.1,RT)	(Glyma.01G000200.1.five_prime_UTR.1,RT),(Glyma.01G000200.1.five_prime_UTR.2,LT)	N	None | None	None | None	- | +	Glyma.01G000300	N	N	N	N	N	N	N	N	N	N	N	N	N	N	N	N	N	N	N	N	N	N	N	N
G037_UC7_VCF_extracted_range_Chr01_0_to_full.tsv	Chr01	67167	.	T	A	15.1	.	DP=28;VDB=1.792679e-01;RPB=-2.607171e+00;AF1=1;AC1=2;DP4=2,7,4,15;MQ=11;FQ=-36;PV4=1,0.048,1,0.019	GT:PL:GQ	1/1:47,9,0:14	(Glyma.01G000200,E),(Glyma.01G000300,RT)	(Glyma.01G000200.1,E),(Glyma.01G000300.1,RT)	(Glyma.01G000300.1.CDS.1,RT)	(Glyma.01G000200.1.five_prime_UTR.1,RT),(Glyma.01G000200.1.five_prime_UTR.2,LT)	N	None | None	None | None	- | +	Glyma.01G000200	N	N	N	N	N	N	N	N	Glyma.01G000200.1	331.996	512.166	151.826	0.296439	-1.75419	1.21e-06	7.31e-05	Glyma.01G000200.1	206.975	337.734	76.2155	0.225668	-2.14773	1.25e-11	1.06e-09
G037_UC7_VCF_extracted_range_Chr01_0_to_full.tsv	Chr01	67167	.	T	A	15.1	.	DP=28;VDB=1.792679e-01;RPB=-2.607171e+00;AF1=1;AC1=2;DP4=2,7,4,15;MQ=11;FQ=-36;PV4=1,0.048,1,0.019	GT:PL:GQ	1/1:47,9,0:14	(Glyma.01G000200,E),(Glyma.01G000300,RT)	(Glyma.01G000200.1,E),(Glyma.01G000300.1,RT)	(Glyma.01G000300.1.CDS.1,RT)	(Glyma.01G000200.1.five_prime_UTR.1,RT),(Glyma.01G000200.1.five_prime_UTR.2,LT)	N	None | None	None | None	- | +	Glyma.01G000300	N	N	N	N	N	N	N	N	N	N	N	N	N	N	N	N	N	N	N	N	N	N	N	N
G038_UC413_VCF_extracted_range_Chr01_0_to_full.tsv	Chr01	67566	.	N	A	5.46	.	DP=2;AF1=1;AC1=2;DP4=0,0,1,0;MQ=42;FQ=-30	GT:PL:GQ	1/1:34,3,0:3	(Glyma.01G000200,LT),(Glyma.01G000300,RT)	(Glyma.01G000200.1,LT),(Glyma.01G000300.1,RT)	(Glyma.01G000300.1.CDS.1,RT)	(Glyma.01G000200.1.five_prime_UTR.1,LT)	N	None | None	None | None	- | +	Glyma.01G000200	N	N	N	N	N	N	N	N	Glyma.01G000200.1	331.996	512.166	151.826	0.296439	-1.75419	1.21e-06	7.31e-05	Glyma.01G000200.1	206.975	337.734	76.2155	0.225668	-2.14773	1.25e-11	1.06e-09
G038_UC413_VCF_extracted_range_Chr01_0_to_full.tsv	Chr01	67566	.	N	A	5.46	.	DP=2;AF1=1;AC1=2;DP4=0,0,1,0;MQ=42;FQ=-30	GT:PL:GQ	1/1:34,3,0:3	(Glyma.01G000200,LT),(Glyma.01G000300,RT)	(Glyma.01G000200.1,LT),(Glyma.01G000300.1,RT)	(Glyma.01G000300.1.CDS.1,RT)	(Glyma.01G000200.1.five_prime_UTR.1,LT)	N	None | None	None | None	- | +	Glyma.01G000300	N	N	N	N	N	N	N	N	N	N	N	N	N	N	N	N	N	N	N	N	N	N	N	N
G038_UC413_VCF_extracted_range_Chr01_0_to_full.tsv	Chr01	67567	.	N	T	6.2	.	DP=2;AF1=1;AC1=2;DP4=0,0,1,0;MQ=42;FQ=-30	GT:PL:GQ	1/1:35,3,0:4	(Glyma.01G000200,LT),(Glyma.01G000300,RT)	(Glyma.01G000200.1,LT),(Glyma.01G000300.1,RT)	(Glyma.01G000300.1.CDS.1,RT)	(Glyma.01G000200.1.five_prime_UTR.1,LT)	N	None | None	None | None	- | +	Glyma.01G000200	N	N	N	N	N	N	N	N	Glyma.01G000200.1	331.996	512.166	151.826	0.296439	-1.75419	1.21e-06	7.31e-05	Glyma.01G000200.1	206.975	337.734	76.2155	0.225668	-2.14773	1.25e-11	1.06e-09
G038_UC413_VCF_extracted_range_Chr01_0_to_full.tsv	Chr01	67567	.	N	T	6.2	.	DP=2;AF1=1;AC1=2;DP4=0,0,1,0;MQ=42;FQ=-30	GT:PL:GQ	1/1:35,3,0:4	(Glyma.01G000200,LT),(Glyma.01G000300,RT)	(Glyma.01G000200.1,LT),(Glyma.01G000300.1,RT)	(Glyma.01G000300.1.CDS.1,RT)	(Glyma.01G000200.1.five_prime_UTR.1,LT)	N	None | None	None | None	- | +	Glyma.01G000300	N	N	N	N	N	N	N	N	N	N	N	N	N	N	N	N	N	N	N	N	N	N	N	N
G037_UC7_VCF_extracted_range_Chr01_0_to_full.tsv	Chr01	67646	.	N	C	3.55	.	DP=1;AF1=1;AC1=2;DP4=0,0,1,0;MQ=42;FQ=-30	GT:PL:GQ	0/1:31,3,0:4	(Glyma.01G000200,LT),(Glyma.01G000300,RT)	(Glyma.01G000200.1,LT),(Glyma.01G000300.1,RT)	(Glyma.01G000300.1.CDS.1,RT)	(Glyma.01G000200.1.five_prime_UTR.1,LT)	N	None | None	None | None	- | +	Glyma.01G000200	N	N	N	N	N	N	N	N	Glyma.01G000200.1	331.996	512.166	151.826	0.296439	-1.75419	1.21e-06	7.31e-05	Glyma.01G000200.1	206.975	337.734	76.2155	0.225668	-2.14773	1.25e-11	1.06e-09
G037_UC7_VCF_extracted_range_Chr01_0_to_full.tsv	Chr01	67646	.	N	C	3.55	.	DP=1;AF1=1;AC1=2;DP4=0,0,1,0;MQ=42;FQ=-30	GT:PL:GQ	0/1:31,3,0:4	(Glyma.01G000200,LT),(Glyma.01G000300,RT)	(Glyma.01G000200.1,LT),(Glyma.01G000300.1,RT)	(Glyma.01G000300.1.CDS.1,RT)	(Glyma.01G000200.1.five_prime_UTR.1,LT)	N	None | None	None | None	- | +	Glyma.01G000300	N	N	N	N	N	N	N	N	N	N	N	N	N	N	N	N	N	N	N	N	N	N	N	N
G037_UC7_VCF_extracted_range_Chr01_0_to_full.tsv	Chr01	67647	.	N	C	3.55	.	DP=1;AF1=1;AC1=2;DP4=0,0,1,0;MQ=42;FQ=-30	GT:PL:GQ	0/1:31,3,0:4	(Glyma.01G000200,LT),(Glyma.01G000300,RT)	(Glyma.01G000200.1,LT),(Glyma.01G000300.1,RT)	(Glyma.01G000300.1.CDS.1,RT)	(Glyma.01G000200.1.five_prime_UTR.1,LT)	N	None | None	None | None	- | +	Glyma.01G000200	N	N	N	N	N	N	N	N	Glyma.01G000200.1	331.996	512.166	151.826	0.296439	-1.75419	1.21e-06	7.31e-05	Glyma.01G000200.1	206.975	337.734	76.2155	0.225668	-2.14773	1.25e-11	1.06e-09
G037_UC7_VCF_extracted_range_Chr01_0_to_full.tsv	Chr01	67647	.	N	C	3.55	.	DP=1;AF1=1;AC1=2;DP4=0,0,1,0;MQ=42;FQ=-30	GT:PL:GQ	0/1:31,3,0:4	(Glyma.01G000200,LT),(Glyma.01G000300,RT)	(Glyma.01G000200.1,LT),(Glyma.01G000300.1,RT)	(Glyma.01G000300.1.CDS.1,RT)	(Glyma.01G000200.1.five_prime_UTR.1,LT)	N	None | None	None | None	- | +	Glyma.01G000300	N	N	N	N	N	N	N	N	N	N	N	N	N	N	N	N	N	N	N	N	N	N	N	N
G037_UC7_VCF_extracted_range_Chr01_0_to_full.tsv	Chr01	67648	.	N	A	3.55	.	DP=1;AF1=1;AC1=2;DP4=0,0,1,0;MQ=42;FQ=-30	GT:PL:GQ	0/1:31,3,0:4	(Glyma.01G000200,LT),(Glyma.01G000300,RT)	(Glyma.01G000200.1,LT),(Glyma.01G000300.1,RT)	(Glyma.01G000300.1.CDS.1,RT)	(Glyma.01G000200.1.five_prime_UTR.1,LT)	N	None | None	None | None	- | +	Glyma.01G000200	N	N	N	N	N	N	N	N	Glyma.01G000200.1	331.996	512.166	151.826	0.296439	-1.75419	1.21e-06	7.31e-05	Glyma.01G000200.1	206.975	337.734	76.2155	0.225668	-2.14773	1.25e-11	1.06e-09
G037_UC7_VCF_extracted_range_Chr01_0_to_full.tsv	Chr01	67648	.	N	A	3.55	.	DP=1;AF1=1;AC1=2;DP4=0,0,1,0;MQ=42;FQ=-30	GT:PL:GQ	0/1:31,3,0:4	(Glyma.01G000200,LT),(Glyma.01G000300,RT)	(Glyma.01G000200.1,LT),(Glyma.01G000300.1,RT)	(Glyma.01G000300.1.CDS.1,RT)	(Glyma.01G000200.1.five_prime_UTR.1,LT)	N	None | None	None | None	- | +	Glyma.01G000300	N	N	N	N	N	N	N	N	N	N	N	N	N	N	N	N	N	N	N	N	N	N	N	N
G037_UC7_VCF_extracted_range_Chr01_0_to_full.tsv	Chr01	67649	.	N	G	7.8	.	DP=1;AF1=1;AC1=2;DP4=0,0,1,0;MQ=42;FQ=-30	GT:PL:GQ	1/1:37,3,0:4	(Glyma.01G000200,LT),(Glyma.01G000300,RT)	(Glyma.01G000200.1,LT),(Glyma.01G000300.1,RT)	(Glyma.01G000300.1.CDS.1,RT)	(Glyma.01G000200.1.five_prime_UTR.1,LT)	N	None | None	None | None	- | +	Glyma.01G000200	N	N	N	N	N	N	N	N	Glyma.01G000200.1	331.996	512.166	151.826	0.296439	-1.75419	1.21e-06	7.31e-05	Glyma.01G000200.1	206.975	337.734	76.2155	0.225668	-2.14773	1.25e-11	1.06e-09
G037_UC7_VCF_extracted_range_Chr01_0_to_full.tsv	Chr01	67649	.	N	G	7.8	.	DP=1;AF1=1;AC1=2;DP4=0,0,1,0;MQ=42;FQ=-30	GT:PL:GQ	1/1:37,3,0:4	(Glyma.01G000200,LT),(Glyma.01G000300,RT)	(Glyma.01G000200.1,LT),(Glyma.01G000300.1,RT)	(Glyma.01G000300.1.CDS.1,RT)	(Glyma.01G000200.1.five_prime_UTR.1,LT)	N	None | None	None | None	- | +	Glyma.01G000300	N	N	N	N	N	N	N	N	N	N	N	N	N	N	N	N	N	N	N	N	N	N	N	N
G037_UC7_VCF_extracted_range_Chr01_0_to_full.tsv	Chr01	67650	.	N	T	7.8	.	DP=1;AF1=1;AC1=2;DP4=0,0,1,0;MQ=42;FQ=-30	GT:PL:GQ	1/1:37,3,0:4	(Glyma.01G000200,LT),(Glyma.01G000300,RT)	(Glyma.01G000200.1,LT),(Glyma.01G000300.1,RT)	(Glyma.01G000300.1.CDS.1,RT)	(Glyma.01G000200.1.five_prime_UTR.1,LT)	N	None | None	None | None	- | +	Glyma.01G000200	N	N	N	N	N	N	N	N	Glyma.01G000200.1	331.996	512.166	151.826	0.296439	-1.75419	1.21e-06	7.31e-05	Glyma.01G000200.1	206.975	337.734	76.2155	0.225668	-2.14773	1.25e-11	1.06e-09
G037_UC7_VCF_extracted_range_Chr01_0_to_full.tsv	Chr01	67650	.	N	T	7.8	.	DP=1;AF1=1;AC1=2;DP4=0,0,1,0;MQ=42;FQ=-30	GT:PL:GQ	1/1:37,3,0:4	(Glyma.01G000200,LT),(Glyma.01G000300,RT)	(Glyma.01G000200.1,LT),(Glyma.01G000300.1,RT)	(Glyma.01G000300.1.CDS.1,RT)	(Glyma.01G000200.1.five_prime_UTR.1,LT)	N	None | None	None | None	- | +	Glyma.01G000300	N	N	N	N	N	N	N	N	N	N	N	N	N	N	N	N	N	N	N	N	N	N	N	N
G037_UC7_VCF_extracted_range_Chr01_0_to_full.tsv	Chr01	67651	.	N	T	6.2	.	DP=1;AF1=1;AC1=2;DP4=0,0,1,0;MQ=42;FQ=-30	GT:PL:GQ	1/1:35,3,0:4	(Glyma.01G000200,LT),(Glyma.01G000300,RT)	(Glyma.01G000200.1,LT),(Glyma.01G000300.1,RT)	(Glyma.01G000300.1.CDS.1,RT)	(Glyma.01G000200.1.five_prime_UTR.1,LT)	N	None | None	None | None	- | +	Glyma.01G000200	N	N	N	N	N	N	N	N	Glyma.01G000200.1	331.996	512.166	151.826	0.296439	-1.75419	1.21e-06	7.31e-05	Glyma.01G000200.1	206.975	337.734	76.2155	0.225668	-2.14773	1.25e-11	1.06e-09
G037_UC7_VCF_extracted_range_Chr01_0_to_full.tsv	Chr01	67651	.	N	T	6.2	.	DP=1;AF1=1;AC1=2;DP4=0,0,1,0;MQ=42;FQ=-30	GT:PL:GQ	1/1:35,3,0:4	(Glyma.01G000200,LT),(Glyma.01G000300,RT)	(Glyma.01G000200.1,LT),(Glyma.01G000300.1,RT)	(Glyma.01G000300.1.CDS.1,RT)	(Glyma.01G000200.1.five_prime_UTR.1,LT)	N	None | None	None | None	- | +	Glyma.01G000300	N	N	N	N	N	N	N	N	N	N	N	N	N	N	N	N	N	N	N	N	N	N	N	N
G037_UC7_VCF_extracted_range_Chr01_0_to_full.tsv	Chr01	67652	.	N	T	4.13	.	DP=1;AF1=1;AC1=2;DP4=0,0,1,0;MQ=42;FQ=-30	GT:PL:GQ	0/1:32,3,0:3	(Glyma.01G000200,LT),(Glyma.01G000300,RT)	(Glyma.01G000200.1,LT),(Glyma.01G000300.1,RT)	(Glyma.01G000300.1.CDS.1,RT)	(Glyma.01G000200.1.five_prime_UTR.1,LT)	N	None | None	None | None	- | +	Glyma.01G000200	N	N	N	N	N	N	N	N	Glyma.01G000200.1	331.996	512.166	151.826	0.296439	-1.75419	1.21e-06	7.31e-05	Glyma.01G000200.1	206.975	337.734	76.2155	0.225668	-2.14773	1.25e-11	1.06e-09
G037_UC7_VCF_extracted_range_Chr01_0_to_full.tsv	Chr01	67652	.	N	T	4.13	.	DP=1;AF1=1;AC1=2;DP4=0,0,1,0;MQ=42;FQ=-30	GT:PL:GQ	0/1:32,3,0:3	(Glyma.01G000200,LT),(Glyma.01G000300,RT)	(Glyma.01G000200.1,LT),(Glyma.01G000300.1,RT)	(Glyma.01G000300.1.CDS.1,RT)	(Glyma.01G000200.1.five_prime_UTR.1,LT)	N	None | None	None | None	- | +	Glyma.01G000300	N	N	N	N	N	N	N	N	N	N	N	N	N	N	N	N	N	N	N	N	N	N	N	N
G038_UC413_VCF_extracted_range_Chr01_0_to_full.tsv	Chr01	67755	.	A	T	42	.	DP=20;VDB=4.659472e-03;RPB=3.324880e+00;AF1=0.5;AC1=1;DP4=7,5,4,2;MQ=36;FQ=45;PV4=1,0.41,0.29,1.6e-05	GT:PL:GQ	0/1:72,0,212:75	(Glyma.01G000200,LT),(Glyma.01G000300,RT)	(Glyma.01G000200.1,LT),(Glyma.01G000300.1,RT)	(Glyma.01G000300.1.CDS.1,RT)	(Glyma.01G000200.1.five_prime_UTR.1,LT)	N	None | None	None | None	- | +	Glyma.01G000200	N	N	N	N	N	N	N	N	Glyma.01G000200.1	331.996	512.166	151.826	0.296439	-1.75419	1.21e-06	7.31e-05	Glyma.01G000200.1	206.975	337.734	76.2155	0.225668	-2.14773	1.25e-11	1.06e-09
G038_UC413_VCF_extracted_range_Chr01_0_to_full.tsv	Chr01	67755	.	A	T	42	.	DP=20;VDB=4.659472e-03;RPB=3.324880e+00;AF1=0.5;AC1=1;DP4=7,5,4,2;MQ=36;FQ=45;PV4=1,0.41,0.29,1.6e-05	GT:PL:GQ	0/1:72,0,212:75	(Glyma.01G000200,LT),(Glyma.01G000300,RT)	(Glyma.01G000200.1,LT),(Glyma.01G000300.1,RT)	(Glyma.01G000300.1.CDS.1,RT)	(Glyma.01G000200.1.five_prime_UTR.1,LT)	N	None | None	None | None	- | +	Glyma.01G000300	N	N	N	N	N	N	N	N	N	N	N	N	N	N	N	N	N	N	N	N	N	N	N	N
G038_UC413_VCF_extracted_range_Chr01_0_to_full.tsv	Chr01	68528	.	G	A	222	.	DP=24;VDB=1.705005e-01;AF1=1;AC1=2;DP4=0,0,16,7;MQ=40;FQ=-96	GT:PL:GQ	1/1:255,69,0:99	(Glyma.01G000300,E)	(Glyma.01G000300.1,E)	(Glyma.01G000300.1.CDS.1,LT)	N	N	None	None	+	Glyma.01G000300	N	N	N	N	N	N	N	N	N	N	N	N	N	N	N	N	N	N	N	N	N	N	N	N
G037_UC7_VCF_extracted_range_Chr01_0_to_full.tsv	Chr01	69329	.	TAAAA	TAAA	23.5	.	INDEL;IS=7,0.333333;DP=20;VDB=3.608306e-02;AF1=1;AC1=2;DP4=0,0,0,8;MQ=31;FQ=-58.5	GT:PL:GQ	1/1:64,24,0:42	(Glyma.01G000300,E)	(Glyma.01G000300.1,E)	(Glyma.01G000300.1.CDS.2,RT)	N	N	None	None	+	Glyma.01G000300	N	N	N	N	N	N	N	N	N	N	N	N	N	N	N	N	N	N	N	N	N	N	N	N
G038_UC413_VCF_extracted_range_Chr01_0_to_full.tsv	Chr01	69385	.	C	T	5.46	.	DP=1;AF1=1;AC1=2;DP4=0,0,0,1;MQ=40;FQ=-30	GT:PL:GQ	1/1:34,3,0:3	(Glyma.01G000300,E)	(Glyma.01G000300.1,E)	(Glyma.01G000300.1.CDS.2,RT)	N	N	None	None	+	Glyma.01G000300	N	N	N	N	N	N	N	N	N	N	N	N	N	N	N	N	N	N	N	N	N	N	N	N
G038_UC413_VCF_extracted_range_Chr01_0_to_full.tsv	Chr01	69582	.	N	G	23.8	.	DP=2;VDB=7.360000e-02;AF1=1;AC1=2;DP4=0,0,2,0;MQ=35;FQ=-33	GT:PL:GQ	1/1:55,6,0:10	(Glyma.01G000300,E)	(Glyma.01G000300.1,E)	(Glyma.01G000300.1.CDS.2,RT)	N	N	None	None	+	Glyma.01G000300	N	N	N	N	N	N	N	N	N	N	N	N	N	N	N	N	N	N	N	N	N	N	N	N
G038_UC413_VCF_extracted_range_Chr01_0_to_full.tsv	Chr01	69583	.	N	G	23.8	.	DP=2;VDB=7.360000e-02;AF1=1;AC1=2;DP4=0,0,2,0;MQ=35;FQ=-33	GT:PL:GQ	1/1:55,6,0:10	(Glyma.01G000300,E)	(Glyma.01G000300.1,E)	(Glyma.01G000300.1.CDS.2,RT)	N	N	None	None	+	Glyma.01G000300	N	N	N	N	N	N	N	N	N	N	N	N	N	N	N	N	N	N	N	N	N	N	N	N
G038_UC413_VCF_extracted_range_Chr01_0_to_full.tsv	Chr01	69584	.	N	A	23.8	.	DP=2;VDB=7.360000e-02;AF1=1;AC1=2;DP4=0,0,2,0;MQ=35;FQ=-33	GT:PL:GQ	1/1:55,6,0:10	(Glyma.01G000300,E)	(Glyma.01G000300.1,E)	(Glyma.01G000300.1.CDS.2,RT)	N	N	None	None	+	Glyma.01G000300	N	N	N	N	N	N	N	N	N	N	N	N	N	N	N	N	N	N	N	N	N	N	N	N
G038_UC413_VCF_extracted_range_Chr01_0_to_full.tsv	Chr01	69585	.	N	A	26.8	.	DP=2;VDB=7.360000e-02;AF1=1;AC1=2;DP4=0,0,2,0;MQ=35;FQ=-33	GT:PL:GQ	1/1:58,6,0:10	(Glyma.01G000300,E)	(Glyma.01G000300.1,E)	(Glyma.01G000300.1.CDS.2,RT)	N	N	None	None	+	Glyma.01G000300	N	N	N	N	N	N	N	N	N	N	N	N	N	N	N	N	N	N	N	N	N	N	N	N
G038_UC413_VCF_extracted_range_Chr01_0_to_full.tsv	Chr01	69586	.	N	T	26.8	.	DP=2;VDB=7.360000e-02;AF1=1;AC1=2;DP4=0,0,2,0;MQ=35;FQ=-33	GT:PL:GQ	1/1:58,6,0:10	(Glyma.01G000300,E)	(Glyma.01G000300.1,E)	(Glyma.01G000300.1.CDS.2,RT)	N	N	None	None	+	Glyma.01G000300	N	N	N	N	N	N	N	N	N	N	N	N	N	N	N	N	N	N	N	N	N	N	N	N
G038_UC413_VCF_extracted_range_Chr01_0_to_full.tsv	Chr01	69587	.	N	C	26.8	.	DP=2;VDB=7.360000e-02;AF1=1;AC1=2;DP4=0,0,2,0;MQ=35;FQ=-33	GT:PL:GQ	1/1:58,6,0:10	(Glyma.01G000300,E)	(Glyma.01G000300.1,E)	(Glyma.01G000300.1.CDS.2,RT)	N	N	None	None	+	Glyma.01G000300	N	N	N	N	N	N	N	N	N	N	N	N	N	N	N	N	N	N	N	N	N	N	N	N
G038_UC413_VCF_extracted_range_Chr01_0_to_full.tsv	Chr01	70397	.	ACC	AC	210	.	INDEL;IS=20,0.800000;DP=25;VDB=1.162996e-01;AF1=1;AC1=2;DP4=0,1,5,16;MQ=41;FQ=-60.5;PV4=1,2.4e-12,0.38,1	GT:PL:GQ	1/1:251,26,0:49	(Glyma.01G000300,LT)	(Glyma.01G000300.1,LT)	(Glyma.01G000300.1.CDS.2,LT)	N	N	None	None	+	Glyma.01G000300	N	N	N	N	N	N	N	N	N	N	N	N	N	N	N	N	N	N	N	N	N	N	N	N
G038_UC413_VCF_extracted_range_Chr01_0_to_full.tsv	Chr01	70398	.	C	A	23	.	DP=5;VDB=7.840000e-02;RPB=-1.111223e+00;AF1=0.5;AC1=1;DP4=1,1,1,1;MQ=42;FQ=25.5;PV4=1,0.11,1,0.23	GT:PL:GQ	0/1:53,0,62:55	(Glyma.01G000300,LT)	(Glyma.01G000300.1,LT)	(Glyma.01G000300.1.CDS.2,LT)	N	N	None	None	+	Glyma.01G000300	N	N	N	N	N	N	N	N	N	N	N	N	N	N	N	N	N	N	N	N	N	N	N	N
G038_UC413_VCF_extracted_range_Chr01_0_to_full.tsv	Chr01	93092	.	A	G	96	.	DP=44;VDB=1.042888e-01;RPB=-1.269843e+00;AF1=1;AC1=2;DP4=1,1,22,18;MQ=18;FQ=-85;PV4=1,0.29,3.9e-05,0.33	GT:PL:GQ	1/1:129,58,0:99	(Glyma.01G000400,E)	(Glyma.01G000400.1,E)	(Glyma.01G000400.1.CDS.1,E)	N	N	SWIM zinc finger; MULE transposase domain	FAR1-related sequence 9	-	Glyma.01G000400	N	N	N	N	N	N	N	N	N	N	N	N	N	N	N	N	N	N	N	N	N	N	N	N
G038_UC413_VCF_extracted_range_Chr01_0_to_full.tsv	Chr01	145287	.	C	G	13.2	.	DP=18;VDB=4.936864e-02;RPB=-1.947423e+00;AF1=0.5;AC1=1;DP4=3,2,0,3;MQ=38;FQ=16.1;PV4=0.2,0.074,0.33,1	GT:PL:GQ	0/1:43,0,103:46	(Glyma.01G000700,E)	(Glyma.01G000700.1,E)	N	N	N	None	None	+	Glyma.01G000700	N	N	N	N	N	N	N	N	N	N	N	N	N	N	N	N	N	N	N	N	N	N	N	N
G038_UC413_VCF_extracted_range_Chr01_0_to_full.tsv	Chr01	150451	.	T	C	103	.	DP=26;VDB=2.397014e-01;RPB=4.853627e-01;AF1=1;AC1=2;DP4=0,1,11,13;MQ=18;FQ=-68;PV4=1,0.22,1.6e-05,0.27	GT:PL:GQ	1/1:136,41,0:79	(Glyma.01G000700,E)	(Glyma.01G000700.1,E)	N	N	N	None	None	+	Glyma.01G000700	N	N	N	N	N	N	N	N	N	N	N	N	N	N	N	N	N	N	N	N	N	N	N	N
G037_UC7_VCF_extracted_range_Chr01_0_to_full.tsv	Chr01	173977	.	GATATATATATATATATATAT	GATATATATATATATATAT	35.5	.	INDEL;IS=2,0.105263;DP=19;VDB=1.501762e-01;AF1=0.5;AC1=1;DP4=3,6,0,3;MQ=42;FQ=38.5;PV4=0.51,1,1,0.2	GT:PL:GQ	0/1:73,0,228:76	(Glyma.01G000900,E)	(Glyma.01G000900.1,E)	(Glyma.01G000900.1.CDS.3,LT),(Glyma.01G000900.1.CDS.4,LT),(Glyma.01G000900.1.CDS.5,LT)	N	N	None	None	+	Glyma.01G000900	N	N	N	N	N	N	N	N	N	N	N	N	N	N	N	N	N	N	N	N	N	N	N	N
G038_UC413_VCF_extracted_range_Chr01_0_to_full.tsv	Chr01	173977	.	GATATATATATATATATATAT	GATATATATATATATATATATAT	12.7	.	INDEL;IS=4,0.153846;DP=26;VDB=1.832770e-01;AF1=0.5;AC1=1;DP4=8,8,2,3;MQ=42;FQ=15.6;PV4=1,1,1,0.019	GT:PL:GQ	0/1:50,0,255:53	(Glyma.01G000900,E)	(Glyma.01G000900.1,E)	(Glyma.01G000900.1.CDS.3,LT),(Glyma.01G000900.1.CDS.4,LT),(Glyma.01G000900.1.CDS.5,LT)	N	N	None	None	+	Glyma.01G000900	N	N	N	N	N	N	N	N	N	N	N	N	N	N	N	N	N	N	N	N	N	N	N	N
G038_UC413_VCF_extracted_range_Chr01_0_to_full.tsv	Chr01	178781	.	TTATATATATATATATATATATATA	TTATATATATATATATATATATA	218	.	INDEL;IS=12,0.600000;DP=20;VDB=1.717477e-01;AF1=0.5129;AC1=1;DP4=0,2,6,7;MQ=41;FQ=-21.6;PV4=0.49,1,0.36,1	GT:PL:GQ	0/1:255,0,13:16	(Glyma.01G000900,E)	(Glyma.01G000900.1,E)	(Glyma.01G000900.1.CDS.8,LT),(Glyma.01G000900.1.CDS.9,RT)	N	N	None	None	+	Glyma.01G000900	N	N	N	N	N	N	N	N	N	N	N	N	N	N	N	N	N	N	N	N	N	N	N	N
G038_UC413_VCF_extracted_range_Chr01_0_to_full.tsv	Chr01	207410	.	A	G	222	.	DP=44;VDB=3.043727e-01;RPB=5.121822e-01;AF1=1;AC1=2;DP4=1,2,30,11;MQ=33;FQ=-51;PV4=0.2,1,0.079,1	GT:PL:GQ	1/1:255,24,0:45	(Glyma.01G001100,E)	(Glyma.01G001100.3,E),(Glyma.01G001100.1,E),(Glyma.01G001100.4,E),(Glyma.01G001100.2,E)	(Glyma.01G001100.3.CDS.2,LT),(Glyma.01G001100.3.CDS.3,RT),(Glyma.01G001100.3.CDS.4,RT),(Glyma.01G001100.1.CDS.2,LT),(Glyma.01G001100.1.CDS.3,RT),(Glyma.01G001100.1.CDS.4,RT),(Glyma.01G001100.4.CDS.2,LT),(Glyma.01G001100.4.CDS.3,RT),(Glyma.01G001100.4.CDS.4,RT),(Glyma.01G001100.2.CDS.2,LT),(Glyma.01G001100.2.CDS.3,RT),(Glyma.01G001100.2.CDS.4,RT)	N	N	CemA family	CemA-like proton extrusion protein-related	+	Glyma.01G001100	N	N	N	N	N	N	N	N	N	N	N	N	N	N	N	N	N	N	N	N	N	N	N	N
G038_UC413_VCF_extracted_range_Chr01_0_to_full.tsv	Chr01	237605	.	T	C	222	.	DP=36;VDB=2.892597e-01;RPB=2.475369e-01;AF1=1;AC1=2;DP4=1,0,15,19;MQ=42;FQ=-93;PV4=0.46,0.26,1,0.22	GT:PL:GQ	1/1:255,66,0:99	(Glyma.01G001300,E)	(Glyma.01G001300.2,E),(Glyma.01G001300.1,E)	(Glyma.01G001300.2.CDS.1,E),(Glyma.01G001300.2.CDS.2,LT),(Glyma.01G001300.2.CDS.3,LT),(Glyma.01G001300.2.CDS.4,LT),(Glyma.01G001300.1.CDS.1,E),(Glyma.01G001300.1.CDS.2,LT),(Glyma.01G001300.1.CDS.3,LT),(Glyma.01G001300.1.CDS.4,LT)	(Glyma.01G001300.2.five_prime_UTR.1,RT),(Glyma.01G001300.2.five_prime_UTR.2,RT),(Glyma.01G001300.1.five_prime_UTR.1,RT),(Glyma.01G001300.1.five_prime_UTR.2,RT)	N	Prenyltransferase and squalene oxidase repeat	cycloartenol synthase 1	-	Glyma.01G001300	N	N	N	N	N	N	N	N	N	N	N	N	N	N	N	N	N	N	N	N	N	N	N	N
G038_UC413_VCF_extracted_range_Chr01_0_to_full.tsv	Chr01	238019	.	T	A	222	.	DP=30;VDB=5.399979e-02;RPB=1.501945e+00;AF1=1;AC1=2;DP4=0,1,8,21;MQ=40;FQ=-82;PV4=1,1,0.35,1	GT:PL:GQ	1/1:255,55,0:99	(Glyma.01G001300,LT)	(Glyma.01G001300.2,LT),(Glyma.01G001300.1,LT)	(Glyma.01G001300.2.CDS.1,LT),(Glyma.01G001300.2.CDS.2,LT),(Glyma.01G001300.1.CDS.1,LT),(Glyma.01G001300.1.CDS.2,LT)	(Glyma.01G001300.2.five_prime_UTR.1,LT),(Glyma.01G001300.2.five_prime_UTR.2,LT),(Glyma.01G001300.1.five_prime_UTR.1,LT),(Glyma.01G001300.1.five_prime_UTR.2,LT)	N	Prenyltransferase and squalene oxidase repeat	cycloartenol synthase 1	-	Glyma.01G001300	N	N	N	N	N	N	N	N	N	N	N	N	N	N	N	N	N	N	N	N	N	N	N	N
G038_UC413_VCF_extracted_range_Chr01_0_to_full.tsv	Chr01	238021	.	A	T	222	.	DP=32;VDB=1.077986e-01;RPB=2.063022e+00;AF1=1;AC1=2;DP4=1,1,8,22;MQ=40;FQ=-57;PV4=0.49,1,0.3,1	GT:PL:GQ	1/1:255,30,0:57	(Glyma.01G001300,LT)	(Glyma.01G001300.2,LT),(Glyma.01G001300.1,LT)	(Glyma.01G001300.2.CDS.1,LT),(Glyma.01G001300.2.CDS.2,LT),(Glyma.01G001300.1.CDS.1,LT),(Glyma.01G001300.1.CDS.2,LT)	(Glyma.01G001300.2.five_prime_UTR.1,LT),(Glyma.01G001300.2.five_prime_UTR.2,LT),(Glyma.01G001300.1.five_prime_UTR.1,LT),(Glyma.01G001300.1.five_prime_UTR.2,LT)	N	Prenyltransferase and squalene oxidase repeat	cycloartenol synthase 1	-	Glyma.01G001300	N	N	N	N	N	N	N	N	N	N	N	N	N	N	N	N	N	N	N	N	N	N	N	N
G038_UC413_VCF_extracted_range_Chr01_0_to_full.tsv	Chr01	238305	.	C	T	214	.	DP=18;VDB=1.881874e-01;AF1=1;AC1=2;DP4=0,0,12,6;MQ=31;FQ=-81	GT:PL:GQ	1/1:247,54,0:99	(Glyma.01G001300,LT)	(Glyma.01G001300.2,LT),(Glyma.01G001300.1,LT)	(Glyma.01G001300.2.CDS.1,LT),(Glyma.01G001300.1.CDS.1,LT)	(Glyma.01G001300.2.five_prime_UTR.1,LT),(Glyma.01G001300.2.five_prime_UTR.2,LT),(Glyma.01G001300.1.five_prime_UTR.1,LT),(Glyma.01G001300.1.five_prime_UTR.2,LT)	N	Prenyltransferase and squalene oxidase repeat	cycloartenol synthase 1	-	Glyma.01G001300	N	N	N	N	N	N	N	N	N	N	N	N	N	N	N	N	N	N	N	N	N	N	N	N
G038_UC413_VCF_extracted_range_Chr01_0_to_full.tsv	Chr01	238313	.	A	G	222	.	DP=19;VDB=8.917528e-02;AF1=1;AC1=2;DP4=0,0,11,7;MQ=33;FQ=-81	GT:PL:GQ	1/1:255,54,0:99	(Glyma.01G001300,LT)	(Glyma.01G001300.2,LT),(Glyma.01G001300.1,LT)	(Glyma.01G001300.2.CDS.1,LT),(Glyma.01G001300.1.CDS.1,LT)	(Glyma.01G001300.2.five_prime_UTR.1,LT),(Glyma.01G001300.2.five_prime_UTR.2,LT),(Glyma.01G001300.1.five_prime_UTR.1,LT),(Glyma.01G001300.1.five_prime_UTR.2,LT)	N	Prenyltransferase and squalene oxidase repeat	cycloartenol synthase 1	-	Glyma.01G001300	N	N	N	N	N	N	N	N	N	N	N	N	N	N	N	N	N	N	N	N	N	N	N	N
G038_UC413_VCF_extracted_range_Chr01_0_to_full.tsv	Chr01	238348	.	A	G	222	.	DP=17;VDB=5.975563e-02;AF1=1;AC1=2;DP4=0,0,9,8;MQ=38;FQ=-78	GT:PL:GQ	1/1:255,51,0:99	(Glyma.01G001300,LT)	(Glyma.01G001300.2,LT),(Glyma.01G001300.1,LT)	(Glyma.01G001300.2.CDS.1,LT),(Glyma.01G001300.1.CDS.1,LT)	(Glyma.01G001300.2.five_prime_UTR.1,LT),(Glyma.01G001300.2.five_prime_UTR.2,LT),(Glyma.01G001300.1.five_prime_UTR.1,LT),(Glyma.01G001300.1.five_prime_UTR.2,LT)	N	Prenyltransferase and squalene oxidase repeat	cycloartenol synthase 1	-	Glyma.01G001300	N	N	N	N	N	N	N	N	N	N	N	N	N	N	N	N	N	N	N	N	N	N	N	N
G038_UC413_VCF_extracted_range_Chr01_0_to_full.tsv	Chr01	238449	.	A	G	196	.	DP=13;VDB=1.432465e-01;AF1=1;AC1=2;DP4=0,0,3,8;MQ=36;FQ=-60	GT:PL:GQ	1/1:229,33,0:63	(Glyma.01G001300,LT)	(Glyma.01G001300.2,LT),(Glyma.01G001300.1,LT)	(Glyma.01G001300.2.CDS.1,LT),(Glyma.01G001300.1.CDS.1,LT)	(Glyma.01G001300.2.five_prime_UTR.1,LT),(Glyma.01G001300.2.five_prime_UTR.2,LT),(Glyma.01G001300.1.five_prime_UTR.1,LT),(Glyma.01G001300.1.five_prime_UTR.2,LT)	N	Prenyltransferase and squalene oxidase repeat	cycloartenol synthase 1	-	Glyma.01G001300	N	N	N	N	N	N	N	N	N	N	N	N	N	N	N	N	N	N	N	N	N	N	N	N
G038_UC413_VCF_extracted_range_Chr01_0_to_full.tsv	Chr01	238470	.	T	C	79.1	.	DP=6;VDB=2.395499e-02;AF1=1;AC1=2;DP4=0,0,1,5;MQ=27;FQ=-45	GT:PL:GQ	1/1:112,18,0:33	(Glyma.01G001300,LT)	(Glyma.01G001300.2,LT),(Glyma.01G001300.1,LT)	(Glyma.01G001300.2.CDS.1,LT),(Glyma.01G001300.1.CDS.1,LT)	(Glyma.01G001300.2.five_prime_UTR.1,LT),(Glyma.01G001300.2.five_prime_UTR.2,LT),(Glyma.01G001300.1.five_prime_UTR.1,LT),(Glyma.01G001300.1.five_prime_UTR.2,LT)	N	Prenyltransferase and squalene oxidase repeat	cycloartenol synthase 1	-	Glyma.01G001300	N	N	N	N	N	N	N	N	N	N	N	N	N	N	N	N	N	N	N	N	N	N	N	N
G038_UC413_VCF_extracted_range_Chr01_0_to_full.tsv	Chr01	238472	.	T	C	79.1	.	DP=6;VDB=2.395498e-02;AF1=1;AC1=2;DP4=0,0,1,5;MQ=27;FQ=-45	GT:PL:GQ	1/1:112,18,0:33	(Glyma.01G001300,LT)	(Glyma.01G001300.2,LT),(Glyma.01G001300.1,LT)	(Glyma.01G001300.2.CDS.1,LT),(Glyma.01G001300.1.CDS.1,LT)	(Glyma.01G001300.2.five_prime_UTR.1,LT),(Glyma.01G001300.2.five_prime_UTR.2,LT),(Glyma.01G001300.1.five_prime_UTR.1,LT),(Glyma.01G001300.1.five_prime_UTR.2,LT)	N	Prenyltransferase and squalene oxidase repeat	cycloartenol synthase 1	-	Glyma.01G001300	N	N	N	N	N	N	N	N	N	N	N	N	N	N	N	N	N	N	N	N	N	N	N	N
G038_UC413_VCF_extracted_range_Chr01_0_to_full.tsv	Chr01	238473	.	T	G	72.1	.	DP=6;VDB=2.395498e-02;AF1=1;AC1=2;DP4=0,0,1,5;MQ=27;FQ=-45	GT:PL:GQ	1/1:105,18,0:33	(Glyma.01G001300,LT)	(Glyma.01G001300.2,LT),(Glyma.01G001300.1,LT)	(Glyma.01G001300.2.CDS.1,LT),(Glyma.01G001300.1.CDS.1,LT)	(Glyma.01G001300.2.five_prime_UTR.1,LT),(Glyma.01G001300.2.five_prime_UTR.2,LT),(Glyma.01G001300.1.five_prime_UTR.1,LT),(Glyma.01G001300.1.five_prime_UTR.2,LT)	N	Prenyltransferase and squalene oxidase repeat	cycloartenol synthase 1	-	Glyma.01G001300	N	N	N	N	N	N	N	N	N	N	N	N	N	N	N	N	N	N	N	N	N	N	N	N
G038_UC413_VCF_extracted_range_Chr01_0_to_full.tsv	Chr01	238475	.	C	G	47.3	.	DP=5;VDB=7.021545e-03;AF1=1;AC1=2;DP4=0,0,0,5;MQ=23;FQ=-42	GT:PL:GQ	1/1:80,15,0:27	(Glyma.01G001300,LT)	(Glyma.01G001300.2,LT),(Glyma.01G001300.1,LT)	(Glyma.01G001300.2.CDS.1,LT),(Glyma.01G001300.1.CDS.1,LT)	(Glyma.01G001300.2.five_prime_UTR.1,LT),(Glyma.01G001300.2.five_prime_UTR.2,LT),(Glyma.01G001300.1.five_prime_UTR.1,LT),(Glyma.01G001300.1.five_prime_UTR.2,LT)	N	Prenyltransferase and squalene oxidase repeat	cycloartenol synthase 1	-	Glyma.01G001300	N	N	N	N	N	N	N	N	N	N	N	N	N	N	N	N	N	N	N	N	N	N	N	N
G038_UC413_VCF_extracted_range_Chr01_0_to_full.tsv	Chr01	238484	.	A	T	47.3	.	DP=5;VDB=1.067245e-02;AF1=1;AC1=2;DP4=0,0,0,5;MQ=23;FQ=-42	GT:PL:GQ	1/1:80,15,0:27	(Glyma.01G001300,LT)	(Glyma.01G001300.2,LT),(Glyma.01G001300.1,LT)	(Glyma.01G001300.2.CDS.1,LT),(Glyma.01G001300.1.CDS.1,LT)	(Glyma.01G001300.2.five_prime_UTR.1,LT),(Glyma.01G001300.2.five_prime_UTR.2,LT),(Glyma.01G001300.1.five_prime_UTR.1,LT),(Glyma.01G001300.1.five_prime_UTR.2,LT)	N	Prenyltransferase and squalene oxidase repeat	cycloartenol synthase 1	-	Glyma.01G001300	N	N	N	N	N	N	N	N	N	N	N	N	N	N	N	N	N	N	N	N	N	N	N	N
G038_UC413_VCF_extracted_range_Chr01_0_to_full.tsv	Chr01	238485	.	G	T	47.3	.	DP=5;VDB=1.067245e-02;AF1=1;AC1=2;DP4=0,0,0,5;MQ=23;FQ=-42	GT:PL:GQ	1/1:80,15,0:27	(Glyma.01G001300,LT)	(Glyma.01G001300.2,LT),(Glyma.01G001300.1,LT)	(Glyma.01G001300.2.CDS.1,LT),(Glyma.01G001300.1.CDS.1,LT)	(Glyma.01G001300.2.five_prime_UTR.1,LT),(Glyma.01G001300.2.five_prime_UTR.2,LT),(Glyma.01G001300.1.five_prime_UTR.1,LT),(Glyma.01G001300.1.five_prime_UTR.2,LT)	N	Prenyltransferase and squalene oxidase repeat	cycloartenol synthase 1	-	Glyma.01G001300	N	N	N	N	N	N	N	N	N	N	N	N	N	N	N	N	N	N	N	N	N	N	N	N
G038_UC413_VCF_extracted_range_Chr01_0_to_full.tsv	Chr01	238542	.	G	T	12	.	DP=2;VDB=7.840000e-02;AF1=1;AC1=2;DP4=0,0,2,0;MQ=23;FQ=-33	GT:PL:GQ	1/1:43,6,0:9	(Glyma.01G001300,LT)	(Glyma.01G001300.2,LT),(Glyma.01G001300.1,LT)	(Glyma.01G001300.2.CDS.1,LT),(Glyma.01G001300.1.CDS.1,LT)	(Glyma.01G001300.2.five_prime_UTR.1,LT),(Glyma.01G001300.2.five_prime_UTR.2,LT),(Glyma.01G001300.1.five_prime_UTR.1,LT),(Glyma.01G001300.1.five_prime_UTR.2,LT)	N	Prenyltransferase and squalene oxidase repeat	cycloartenol synthase 1	-	Glyma.01G001300	N	N	N	N	N	N	N	N	N	N	N	N	N	N	N	N	N	N	N	N	N	N	N	N
G038_UC413_VCF_extracted_range_Chr01_0_to_full.tsv	Chr01	238569	.	T	C	198	.	DP=22;VDB=3.215799e-02;RPB=1.349234e+00;AF1=1;AC1=2;DP4=1,0,11,6;MQ=32;FQ=-47;PV4=1,1,0.28,1	GT:PL:GQ	1/1:231,20,0:37	(Glyma.01G001300,LT)	(Glyma.01G001300.2,LT),(Glyma.01G001300.1,LT)	(Glyma.01G001300.2.CDS.1,LT),(Glyma.01G001300.1.CDS.1,LT)	(Glyma.01G001300.2.five_prime_UTR.1,LT),(Glyma.01G001300.2.five_prime_UTR.2,LT),(Glyma.01G001300.1.five_prime_UTR.1,LT),(Glyma.01G001300.1.five_prime_UTR.2,LT)	N	Prenyltransferase and squalene oxidase repeat	cycloartenol synthase 1	-	Glyma.01G001300	N	N	N	N	N	N	N	N	N	N	N	N	N	N	N	N	N	N	N	N	N	N	N	N
G038_UC413_VCF_extracted_range_Chr01_0_to_full.tsv	Chr01	238572	.	GAT	G	5.8	.	INDEL;IS=1,0.045455;DP=22;VDB=3.801336e-02;AF1=0.5008;AC1=1;DP4=1,0,0,3;MQ=35;FQ=-10.1;PV4=0.25,0.022,0.41,1	GT:PL:GQ	0/1:42,0,25:30	(Glyma.01G001300,LT)	(Glyma.01G001300.2,LT),(Glyma.01G001300.1,LT)	(Glyma.01G001300.2.CDS.1,LT),(Glyma.01G001300.1.CDS.1,LT)	(Glyma.01G001300.2.five_prime_UTR.1,LT),(Glyma.01G001300.2.five_prime_UTR.2,LT),(Glyma.01G001300.1.five_prime_UTR.1,LT),(Glyma.01G001300.1.five_prime_UTR.2,LT)	N	Prenyltransferase and squalene oxidase repeat	cycloartenol synthase 1	-	Glyma.01G001300	N	N	N	N	N	N	N	N	N	N	N	N	N	N	N	N	N	N	N	N	N	N	N	N
G038_UC413_VCF_extracted_range_Chr01_0_to_full.tsv	Chr01	238573	.	ATGT	AT	210	.	INDEL;IS=19,0.863636;DP=21;VDB=3.592218e-03;AF1=1;AC1=2;DP4=1,0,8,6;MQ=35;FQ=-42.5;PV4=1,0.081,0.39,1	GT:PL:GQ	1/1:249,8,0:14	(Glyma.01G001300,LT)	(Glyma.01G001300.2,LT),(Glyma.01G001300.1,LT)	(Glyma.01G001300.2.CDS.1,LT),(Glyma.01G001300.1.CDS.1,LT)	(Glyma.01G001300.2.five_prime_UTR.1,LT),(Glyma.01G001300.2.five_prime_UTR.2,LT),(Glyma.01G001300.1.five_prime_UTR.1,LT),(Glyma.01G001300.1.five_prime_UTR.2,LT)	N	Prenyltransferase and squalene oxidase repeat	cycloartenol synthase 1	-	Glyma.01G001300	N	N	N	N	N	N	N	N	N	N	N	N	N	N	N	N	N	N	N	N	N	N	N	N
G038_UC413_VCF_extracted_range_Chr01_0_to_full.tsv	Chr01	238616	.	T	C	222	.	DP=32;VDB=2.592717e-01;RPB=2.475938e-01;AF1=1;AC1=2;DP4=1,0,13,14;MQ=32;FQ=-77;PV4=1,1,0.28,0.29	GT:PL:GQ	1/1:255,50,0:97	(Glyma.01G001300,LT)	(Glyma.01G001300.2,LT),(Glyma.01G001300.1,LT)	(Glyma.01G001300.2.CDS.1,LT),(Glyma.01G001300.1.CDS.1,LT)	(Glyma.01G001300.2.five_prime_UTR.1,LT),(Glyma.01G001300.2.five_prime_UTR.2,LT),(Glyma.01G001300.1.five_prime_UTR.1,LT),(Glyma.01G001300.1.five_prime_UTR.2,LT)	N	Prenyltransferase and squalene oxidase repeat	cycloartenol synthase 1	-	Glyma.01G001300	N	N	N	N	N	N	N	N	N	N	N	N	N	N	N	N	N	N	N	N	N	N	N	N
G038_UC413_VCF_extracted_range_Chr01_0_to_full.tsv	Chr01	238657	.	TAAAAAAAA	TAAAAAAA	63.5	.	INDEL;IS=26,0.684211;DP=38;VDB=2.616191e-01;AF1=1;AC1=2;DP4=1,0,13,12;MQ=38;FQ=-97.5;PV4=1,0.051,1,1	GT:PL:GQ	1/1:104,63,0:99	(Glyma.01G001300,LT)	(Glyma.01G001300.2,LT),(Glyma.01G001300.1,LT)	N	(Glyma.01G001300.2.five_prime_UTR.1,LT),(Glyma.01G001300.1.five_prime_UTR.1,LT)	N	Prenyltransferase and squalene oxidase repeat	cycloartenol synthase 1	-	Glyma.01G001300	N	N	N	N	N	N	N	N	N	N	N	N	N	N	N	N	N	N	N	N	N	N	N	N
G038_UC413_VCF_extracted_range_Chr01_0_to_full.tsv	Chr01	238677	.	A	G	222	.	DP=29;VDB=1.324976e-01;AF1=1;AC1=2;DP4=0,0,15,12;MQ=38;FQ=-108	GT:PL:GQ	1/1:255,81,0:99	(Glyma.01G001300,LT)	(Glyma.01G001300.2,LT),(Glyma.01G001300.1,LT)	N	(Glyma.01G001300.2.five_prime_UTR.1,LT),(Glyma.01G001300.1.five_prime_UTR.1,LT)	N	Prenyltransferase and squalene oxidase repeat	cycloartenol synthase 1	-	Glyma.01G001300	N	N	N	N	N	N	N	N	N	N	N	N	N	N	N	N	N	N	N	N	N	N	N	N
G038_UC413_VCF_extracted_range_Chr01_0_to_full.tsv	Chr01	238796	.	G	T	222	.	DP=23;VDB=9.989179e-02;AF1=1;AC1=2;DP4=0,0,16,4;MQ=41;FQ=-87	GT:PL:GQ	1/1:255,60,0:99	(Glyma.01G001300,LT)	(Glyma.01G001300.2,LT),(Glyma.01G001300.1,LT)	N	(Glyma.01G001300.2.five_prime_UTR.1,LT),(Glyma.01G001300.1.five_prime_UTR.1,LT)	N	Prenyltransferase and squalene oxidase repeat	cycloartenol synthase 1	-	Glyma.01G001300	N	N	N	N	N	N	N	N	N	N	N	N	N	N	N	N	N	N	N	N	N	N	N	N
G038_UC413_VCF_extracted_range_Chr01_0_to_full.tsv	Chr01	238812	.	G	A	222	.	DP=28;VDB=2.005379e-01;RPB=1.604852e+00;AF1=1;AC1=2;DP4=1,0,23,3;MQ=40;FQ=-74;PV4=1,1,0.38,1	GT:PL:GQ	1/1:255,47,0:91	(Glyma.01G001300,LT)	(Glyma.01G001300.2,LT),(Glyma.01G001300.1,LT)	N	(Glyma.01G001300.2.five_prime_UTR.1,LT),(Glyma.01G001300.1.five_prime_UTR.1,LT)	N	Prenyltransferase and squalene oxidase repeat	cycloartenol synthase 1	-	Glyma.01G001300	N	N	N	N	N	N	N	N	N	N	N	N	N	N	N	N	N	N	N	N	N	N	N	N
G038_UC413_VCF_extracted_range_Chr01_0_to_full.tsv	Chr01	238913	.	A	G	222	.	DP=25;VDB=2.462038e-01;AF1=1;AC1=2;DP4=0,0,13,11;MQ=40;FQ=-99	GT:PL:GQ	1/1:255,72,0:99	(Glyma.01G001300,LT)	(Glyma.01G001300.2,LT),(Glyma.01G001300.1,LT)	N	(Glyma.01G001300.2.five_prime_UTR.1,LT),(Glyma.01G001300.1.five_prime_UTR.1,LT)	N	Prenyltransferase and squalene oxidase repeat	cycloartenol synthase 1	-	Glyma.01G001300	N	N	N	N	N	N	N	N	N	N	N	N	N	N	N	N	N	N	N	N	N	N	N	N
G038_UC413_VCF_extracted_range_Chr01_0_to_full.tsv	Chr01	243128	.	G	A	222	.	DP=27;VDB=2.674135e-01;AF1=1;AC1=2;DP4=0,0,19,8;MQ=28;FQ=-108	GT:PL:GQ	1/1:255,81,0:99	(Glyma.01G001400,RT)	(Glyma.01G001400.1,RT)	(Glyma.01G001400.1.CDS.1,RT)	N	N	Reticulon	Reticulon family protein	+	Glyma.01G001400	N	N	N	N	N	N	N	N	N	N	N	N	N	N	N	N	N	N	N	N	N	N	N	N
G038_UC413_VCF_extracted_range_Chr01_0_to_full.tsv	Chr01	243172	.	C	T	222	.	DP=19;VDB=1.820676e-01;AF1=1;AC1=2;DP4=0,0,12,7;MQ=31;FQ=-84	GT:PL:GQ	1/1:255,57,0:99	(Glyma.01G001400,RT)	(Glyma.01G001400.1,RT)	(Glyma.01G001400.1.CDS.1,RT)	N	N	Reticulon	Reticulon family protein	+	Glyma.01G001400	N	N	N	N	N	N	N	N	N	N	N	N	N	N	N	N	N	N	N	N	N	N	N	N
G038_UC413_VCF_extracted_range_Chr01_0_to_full.tsv	Chr01	243204	.	T	C	222	.	DP=23;VDB=2.084733e-01;AF1=1;AC1=2;DP4=0,0,11,12;MQ=28;FQ=-96	GT:PL:GQ	1/1:255,69,0:99	(Glyma.01G001400,RT)	(Glyma.01G001400.1,RT)	(Glyma.01G001400.1.CDS.1,RT)	N	N	Reticulon	Reticulon family protein	+	Glyma.01G001400	N	N	N	N	N	N	N	N	N	N	N	N	N	N	N	N	N	N	N	N	N	N	N	N
G038_UC413_VCF_extracted_range_Chr01_0_to_full.tsv	Chr01	243219	.	C	T	222	.	DP=22;VDB=1.480304e-01;AF1=1;AC1=2;DP4=0,0,10,12;MQ=27;FQ=-93	GT:PL:GQ	1/1:255,66,0:99	(Glyma.01G001400,RT)	(Glyma.01G001400.1,RT)	(Glyma.01G001400.1.CDS.1,RT)	N	N	Reticulon	Reticulon family protein	+	Glyma.01G001400	N	N	N	N	N	N	N	N	N	N	N	N	N	N	N	N	N	N	N	N	N	N	N	N
G038_UC413_VCF_extracted_range_Chr01_0_to_full.tsv	Chr01	243234	.	C	T	222	.	DP=25;VDB=3.387082e-02;AF1=1;AC1=2;DP4=0,0,12,13;MQ=26;FQ=-102	GT:PL:GQ	1/1:255,75,0:99	(Glyma.01G001400,RT)	(Glyma.01G001400.1,RT)	(Glyma.01G001400.1.CDS.1,RT)	N	N	Reticulon	Reticulon family protein	+	Glyma.01G001400	N	N	N	N	N	N	N	N	N	N	N	N	N	N	N	N	N	N	N	N	N	N	N	N
G038_UC413_VCF_extracted_range_Chr01_0_to_full.tsv	Chr01	243246	.	T	G	222	.	DP=24;VDB=2.465469e-01;AF1=1;AC1=2;DP4=0,0,10,14;MQ=26;FQ=-99	GT:PL:GQ	1/1:255,72,0:99	(Glyma.01G001400,RT)	(Glyma.01G001400.1,RT)	(Glyma.01G001400.1.CDS.1,RT)	N	N	Reticulon	Reticulon family protein	+	Glyma.01G001400	N	N	N	N	N	N	N	N	N	N	N	N	N	N	N	N	N	N	N	N	N	N	N	N
G038_UC413_VCF_extracted_range_Chr01_0_to_full.tsv	Chr01	243287	.	G	A	182	.	DP=21;VDB=4.185178e-02;AF1=1;AC1=2;DP4=0,0,7,13;MQ=24;FQ=-87	GT:PL:GQ	1/1:215,60,0:99	(Glyma.01G001400,RT)	(Glyma.01G001400.1,RT)	(Glyma.01G001400.1.CDS.1,RT)	N	N	Reticulon	Reticulon family protein	+	Glyma.01G001400	N	N	N	N	N	N	N	N	N	N	N	N	N	N	N	N	N	N	N	N	N	N	N	N
G038_UC413_VCF_extracted_range_Chr01_0_to_full.tsv	Chr01	243309	.	C	T	180	.	DP=23;VDB=4.791962e-02;AF1=1;AC1=2;DP4=0,0,8,15;MQ=22;FQ=-96	GT:PL:GQ	1/1:213,69,0:99	(Glyma.01G001400,RT)	(Glyma.01G001400.1,RT)	(Glyma.01G001400.1.CDS.1,RT)	N	N	Reticulon	Reticulon family protein	+	Glyma.01G001400	N	N	N	N	N	N	N	N	N	N	N	N	N	N	N	N	N	N	N	N	N	N	N	N
G038_UC413_VCF_extracted_range_Chr01_0_to_full.tsv	Chr01	243333	.	C	T	147	.	DP=21;VDB=1.212650e-01;AF1=1;AC1=2;DP4=0,0,7,14;MQ=20;FQ=-90	GT:PL:GQ	1/1:180,63,0:99	(Glyma.01G001400,RT)	(Glyma.01G001400.1,RT)	(Glyma.01G001400.1.CDS.1,RT)	N	N	Reticulon	Reticulon family protein	+	Glyma.01G001400	N	N	N	N	N	N	N	N	N	N	N	N	N	N	N	N	N	N	N	N	N	N	N	N
G038_UC413_VCF_extracted_range_Chr01_0_to_full.tsv	Chr01	243336	.	A	G	133	.	DP=20;VDB=1.457593e-01;AF1=1;AC1=2;DP4=0,0,7,13;MQ=19;FQ=-87	GT:PL:GQ	1/1:166,60,0:99	(Glyma.01G001400,RT)	(Glyma.01G001400.1,RT)	(Glyma.01G001400.1.CDS.1,RT)	N	N	Reticulon	Reticulon family protein	+	Glyma.01G001400	N	N	N	N	N	N	N	N	N	N	N	N	N	N	N	N	N	N	N	N	N	N	N	N
G038_UC413_VCF_extracted_range_Chr01_0_to_full.tsv	Chr01	243357	.	C	A	135	.	DP=27;VDB=9.304255e-02;AF1=1;AC1=2;DP4=0,0,10,17;MQ=17;FQ=-108	GT:PL:GQ	1/1:168,81,0:99	(Glyma.01G001400,RT)	(Glyma.01G001400.1,RT)	(Glyma.01G001400.1.CDS.1,RT)	N	N	Reticulon	Reticulon family protein	+	Glyma.01G001400	N	N	N	N	N	N	N	N	N	N	N	N	N	N	N	N	N	N	N	N	N	N	N	N
G038_UC413_VCF_extracted_range_Chr01_0_to_full.tsv	Chr01	243397	.	G	A	68	.	DP=29;VDB=1.191328e-01;AF1=1;AC1=2;DP4=0,0,15,13;MQ=12;FQ=-111	GT:PL:GQ	1/1:101,84,0:99	(Glyma.01G001400,RT)	(Glyma.01G001400.1,RT)	(Glyma.01G001400.1.CDS.1,RT)	N	N	Reticulon	Reticulon family protein	+	Glyma.01G001400	N	N	N	N	N	N	N	N	N	N	N	N	N	N	N	N	N	N	N	N	N	N	N	N
G038_UC413_VCF_extracted_range_Chr01_0_to_full.tsv	Chr01	243407	.	G	C	58	.	DP=33;VDB=1.132811e-01;RPB=2.296572e+00;AF1=1;AC1=2;DP4=2,0,15,15;MQ=11;FQ=-94;PV4=0.49,1,1,1	GT:PL:GQ	1/1:91,67,0:99	(Glyma.01G001400,RT)	(Glyma.01G001400.1,RT)	(Glyma.01G001400.1.CDS.1,RT)	N	N	Reticulon	Reticulon family protein	+	Glyma.01G001400	N	N	N	N	N	N	N	N	N	N	N	N	N	N	N	N	N	N	N	N	N	N	N	N
G038_UC413_VCF_extracted_range_Chr01_0_to_full.tsv	Chr01	243411	.	T	A	28	.	DP=31;VDB=2.770164e-01;RPB=1.617480e+00;AF1=1;AC1=2;DP4=1,0,16,13;MQ=13;FQ=-80;PV4=1,0.49,0.00011,1	GT:PL:GQ	1/1:61,53,0:78	(Glyma.01G001400,RT)	(Glyma.01G001400.1,RT)	(Glyma.01G001400.1.CDS.1,RT)	N	N	Reticulon	Reticulon family protein	+	Glyma.01G001400	N	N	N	N	N	N	N	N	N	N	N	N	N	N	N	N	N	N	N	N	N	N	N	N
G038_UC413_VCF_extracted_range_Chr01_0_to_full.tsv	Chr01	243419	.	G	T	27	.	DP=33;VDB=1.047577e-01;RPB=2.410964e+00;AF1=1;AC1=2;DP4=3,0,15,15;MQ=13;FQ=-65;PV4=0.23,0.31,0.097,1	GT:PL:GQ	1/1:60,38,0:62	(Glyma.01G001400,RT)	(Glyma.01G001400.1,RT)	(Glyma.01G001400.1.CDS.1,RT)	N	N	Reticulon	Reticulon family protein	+	Glyma.01G001400	N	N	N	N	N	N	N	N	N	N	N	N	N	N	N	N	N	N	N	N	N	N	N	N
G038_UC413_VCF_extracted_range_Chr01_0_to_full.tsv	Chr01	243423	.	G	A	20	.	DP=33;VDB=5.397474e-02;RPB=1.285739e+00;AF1=1;AC1=2;DP4=1,0,16,14;MQ=12;FQ=-79;PV4=1,0.28,2.4e-05,1	GT:PL:GQ	1/1:53,52,0:69	(Glyma.01G001400,RT)	(Glyma.01G001400.1,RT)	(Glyma.01G001400.1.CDS.1,RT)	N	N	Reticulon	Reticulon family protein	+	Glyma.01G001400	N	N	N	N	N	N	N	N	N	N	N	N	N	N	N	N	N	N	N	N	N	N	N	N
G038_UC413_VCF_extracted_range_Chr01_0_to_full.tsv	Chr01	243454	.	GAGTAAGT	GAGT	40.5	.	INDEL;IS=23,0.676471;DP=34;VDB=1.239321e-01;AF1=0.5;AC1=1;DP4=1,3,4,6;MQ=22;FQ=18.5;PV4=1,0.00013,0.21,0.17	GT:PL:GQ	0/1:78,0,53:56	(Glyma.01G001400,RT)	(Glyma.01G001400.1,RT)	(Glyma.01G001400.1.CDS.1,RT)	N	N	Reticulon	Reticulon family protein	+	Glyma.01G001400	N	N	N	N	N	N	N	N	N	N	N	N	N	N	N	N	N	N	N	N	N	N	N	N
G038_UC413_VCF_extracted_range_Chr01_0_to_full.tsv	Chr01	243468	.	G	A	86.1	.	DP=33;VDB=2.016816e-01;RPB=-5.069448e-01;AF1=0.508;AC1=1;DP4=3,3,10,16;MQ=19;FQ=-12.3;PV4=0.67,0.098,0.37,0.049	GT:PL:GQ	0/1:116,0,15:18	(Glyma.01G001400,RT)	(Glyma.01G001400.1,RT)	(Glyma.01G001400.1.CDS.1,RT)	N	N	Reticulon	Reticulon family protein	+	Glyma.01G001400	N	N	N	N	N	N	N	N	N	N	N	N	N	N	N	N	N	N	N	N	N	N	N	N
G038_UC413_VCF_extracted_range_Chr01_0_to_full.tsv	Chr01	243487	.	C	T	127	.	DP=35;VDB=2.774523e-01;RPB=-1.116105e+00;AF1=0.5336;AC1=1;DP4=3,3,11,18;MQ=22;FQ=-18.1;PV4=0.66,0.081,1,0.15	GT:PL:GQ	0/1:157,0,9:12	(Glyma.01G001400,RT)	(Glyma.01G001400.1,RT)	(Glyma.01G001400.1.CDS.1,RT)	N	N	Reticulon	Reticulon family protein	+	Glyma.01G001400	N	N	N	N	N	N	N	N	N	N	N	N	N	N	N	N	N	N	N	N	N	N	N	N
G038_UC413_VCF_extracted_range_Chr01_0_to_full.tsv	Chr01	243584	.	T	C	106	.	DP=14;VDB=1.538556e-01;RPB=2.480695e-01;AF1=1;AC1=2;DP4=1,0,1,12;MQ=32;FQ=-31;PV4=0.14,0.44,0.18,0.21	GT:PL:GQ	1/1:136,4,0:7	(Glyma.01G001400,RT)	(Glyma.01G001400.1,RT)	(Glyma.01G001400.1.CDS.1,RT)	N	N	Reticulon	Reticulon family protein	+	Glyma.01G001400	N	N	N	N	N	N	N	N	N	N	N	N	N	N	N	N	N	N	N	N	N	N	N	N
G038_UC413_VCF_extracted_range_Chr01_0_to_full.tsv	Chr01	243593	.	G	A	83.5	.	DP=11;VDB=1.130985e-01;RPB=-1.581139e-01;AF1=0.5718;AC1=1;DP4=1,0,1,9;MQ=29;FQ=-21;PV4=0.18,0.38,0.13,0.43	GT:PL:GQ	0/1:113,0,6:9	(Glyma.01G001400,RT)	(Glyma.01G001400.1,RT)	(Glyma.01G001400.1.CDS.1,RT)	N	N	Reticulon	Reticulon family protein	+	Glyma.01G001400	N	N	N	N	N	N	N	N	N	N	N	N	N	N	N	N	N	N	N	N	N	N	N	N
G038_UC413_VCF_extracted_range_Chr01_0_to_full.tsv	Chr01	243599	.	C	T	55.3	.	DP=9;VDB=1.008200e-01;RPB=-5.809475e-01;AF1=0.5336;AC1=1;DP4=1,0,1,7;MQ=26;FQ=-18.1;PV4=0.22,1,0.079,1	GT:PL:GQ	0/1:85,0,9:12	(Glyma.01G001400,RT)	(Glyma.01G001400.1,RT)	(Glyma.01G001400.1.CDS.1,RT)	N	N	Reticulon	Reticulon family protein	+	Glyma.01G001400	N	N	N	N	N	N	N	N	N	N	N	N	N	N	N	N	N	N	N	N	N	N	N	N
G038_UC413_VCF_extracted_range_Chr01_0_to_full.tsv	Chr01	243743	.	A	G	17.1	.	DP=25;VDB=1.807759e-01;RPB=4.599331e-01;AF1=0.5004;AC1=1;DP4=1,2,6,16;MQ=18;FQ=3.52;PV4=1,1,8.6e-07,1	GT:PL:GQ	0/1:47,0,28:31	(Glyma.01G001400,RT)	(Glyma.01G001400.1,RT)	(Glyma.01G001400.1.CDS.1,RT)	N	N	Reticulon	Reticulon family protein	+	Glyma.01G001400	N	N	N	N	N	N	N	N	N	N	N	N	N	N	N	N	N	N	N	N	N	N	N	N
G038_UC413_VCF_extracted_range_Chr01_0_to_full.tsv	Chr01	243746	.	T	C	17.1	.	DP=25;VDB=1.964796e-01;RPB=4.599331e-01;AF1=0.5005;AC1=1;DP4=1,2,6,16;MQ=18;FQ=-3.02;PV4=1,1,8.6e-07,1	GT:PL:GQ	0/1:47,0,27:30	(Glyma.01G001400,RT)	(Glyma.01G001400.1,RT)	(Glyma.01G001400.1.CDS.1,RT)	N	N	Reticulon	Reticulon family protein	+	Glyma.01G001400	N	N	N	N	N	N	N	N	N	N	N	N	N	N	N	N	N	N	N	N	N	N	N	N
G038_UC413_VCF_extracted_range_Chr01_0_to_full.tsv	Chr01	243755	.	G	A	7.05	.	DP=29;VDB=2.617024e-01;RPB=-3.580574e-02;AF1=0.5101;AC1=1;DP4=1,2,8,18;MQ=17;FQ=-13.2;PV4=1,0.44,1.6e-07,0.29	GT:PL:GQ	0/1:36,0,14:19	(Glyma.01G001400,RT)	(Glyma.01G001400.1,RT)	(Glyma.01G001400.1.CDS.1,RT)	N	N	Reticulon	Reticulon family protein	+	Glyma.01G001400	N	N	N	N	N	N	N	N	N	N	N	N	N	N	N	N	N	N	N	N	N	N	N	N
G038_UC413_VCF_extracted_range_Chr01_0_to_full.tsv	Chr01	243767	.	C	T	10.6	.	DP=32;VDB=1.918887e-01;RPB=-3.456506e-01;AF1=0.5263;AC1=1;DP4=1,2,8,19;MQ=17;FQ=-17.1;PV4=1,1,4.8e-07,0.17	GT:PL:GQ	0/1:40,0,10:14	(Glyma.01G001400,RT)	(Glyma.01G001400.1,RT)	(Glyma.01G001400.1.CDS.1,RT)	N	N	Reticulon	Reticulon family protein	+	Glyma.01G001400	N	N	N	N	N	N	N	N	N	N	N	N	N	N	N	N	N	N	N	N	N	N	N	N
G038_UC413_VCF_extracted_range_Chr01_0_to_full.tsv	Chr01	243774	.	G	A	6.4	.	DP=32;VDB=2.139566e-01;RPB=-7.111590e-01;AF1=0.5335;AC1=1;DP4=1,2,7,22;MQ=17;FQ=-18.1;PV4=1,1,2e-07,0.17	GT:PL:GQ	0/1:35,0,9:14	(Glyma.01G001400,RT)	(Glyma.01G001400.1,RT)	(Glyma.01G001400.1.CDS.1,RT)	N	N	Reticulon	Reticulon family protein	+	Glyma.01G001400	N	N	N	N	N	N	N	N	N	N	N	N	N	N	N	N	N	N	N	N	N	N	N	N
G038_UC413_VCF_extracted_range_Chr01_0_to_full.tsv	Chr01	243821	.	C	T	17.1	.	DP=26;VDB=1.210616e-01;RPB=1.605145e-01;AF1=0.5064;AC1=1;DP4=0,3,4,19;MQ=18;FQ=-11.3;PV4=1,1,2.8e-06,1	GT:PL:GQ	0/1:47,0,16:19	(Glyma.01G001400,RT)	(Glyma.01G001400.1,RT)	(Glyma.01G001400.1.CDS.1,RT)	N	N	Reticulon	Reticulon family protein	+	Glyma.01G001400	N	N	N	N	N	N	N	N	N	N	N	N	N	N	N	N	N	N	N	N	N	N	N	N
G038_UC413_VCF_extracted_range_Chr01_0_to_full.tsv	Chr01	243835	.	A	G	4.77	.	DP=18;VDB=1.552565e-01;RPB=8.292884e-01;AF1=0.4999;AC1=1;DP4=1,2,2,13;MQ=18;FQ=6.48;PV4=0.44,1,6.8e-05,1	GT:PL:GQ	0/1:33,0,41:33	(Glyma.01G001400,RT)	(Glyma.01G001400.1,RT)	(Glyma.01G001400.1.CDS.1,RT)	N	N	Reticulon	Reticulon family protein	+	Glyma.01G001400	N	N	N	N	N	N	N	N	N	N	N	N	N	N	N	N	N	N	N	N	N	N	N	N
G038_UC413_VCF_extracted_range_Chr01_0_to_full.tsv	Chr01	245906	.	C	G	139	.	DP=16;VDB=1.601091e-01;AF1=1;AC1=2;DP4=0,0,12,3;MQ=26;FQ=-72	GT:PL:GQ	1/1:172,45,0:87	(Glyma.01G001500,RT)	(Glyma.01G001500.1,RT)	N	(Glyma.01G001500.1.five_prime_UTR.1,RT)	N	Prenyltransferase and squalene oxidase repeat	cycloartenol synthase 1	+	Glyma.01G001500	N	N	N	N	N	N	N	N	N	N	N	N	N	N	N	N	N	N	N	N	N	N	N	N
G038_UC413_VCF_extracted_range_Chr01_0_to_full.tsv	Chr01	245927	.	T	C	129	.	DP=11;VDB=7.763854e-02;AF1=1;AC1=2;DP4=0,0,9,2;MQ=28;FQ=-60	GT:PL:GQ	1/1:162,33,0:63	(Glyma.01G001500,RT)	(Glyma.01G001500.1,RT)	N	(Glyma.01G001500.1.five_prime_UTR.1,RT)	N	Prenyltransferase and squalene oxidase repeat	cycloartenol synthase 1	+	Glyma.01G001500	N	N	N	N	N	N	N	N	N	N	N	N	N	N	N	N	N	N	N	N	N	N	N	N
G038_UC413_VCF_extracted_range_Chr01_0_to_full.tsv	Chr01	245959	.	G	A	78.3	.	DP=9;VDB=1.219498e-01;RPB=1.355544e+00;AF1=0.543;AC1=1;DP4=0,1,8,0;MQ=33;FQ=-19;PV4=0.11,1,0.19,1	GT:PL:GQ	0/1:108,0,8:11	(Glyma.01G001500,RT)	(Glyma.01G001500.1,RT)	N	(Glyma.01G001500.1.five_prime_UTR.1,RT)	N	Prenyltransferase and squalene oxidase repeat	cycloartenol synthase 1	+	Glyma.01G001500	N	N	N	N	N	N	N	N	N	N	N	N	N	N	N	N	N	N	N	N	N	N	N	N
G038_UC413_VCF_extracted_range_Chr01_0_to_full.tsv	Chr01	245970	.	C	T	44	.	DP=6;VDB=2.433127e-02;RPB=8.217058e-01;AF1=0.5032;AC1=1;DP4=0,1,5,0;MQ=29;FQ=-8.63;PV4=0.17,1,0.11,1	GT:PL:GQ	0/1:74,0,19:22	(Glyma.01G001500,RT)	(Glyma.01G001500.1,RT)	N	(Glyma.01G001500.1.five_prime_UTR.1,RT)	N	Prenyltransferase and squalene oxidase repeat	cycloartenol synthase 1	+	Glyma.01G001500	N	N	N	N	N	N	N	N	N	N	N	N	N	N	N	N	N	N	N	N	N	N	N	N
G038_UC413_VCF_extracted_range_Chr01_0_to_full.tsv	Chr01	245984	.	T	A	19.1	.	DP=5;VDB=2.249890e-02;RPB=8.293682e-01;AF1=0.501;AC1=1;DP4=0,1,4,0;MQ=27;FQ=-4.76;PV4=0.2,0.34,0.045,0.0051	GT:PL:GQ	0/1:49,0,24:27	(Glyma.01G001500,RT)	(Glyma.01G001500.1,RT)	N	(Glyma.01G001500.1.five_prime_UTR.1,RT)	N	Prenyltransferase and squalene oxidase repeat	cycloartenol synthase 1	+	Glyma.01G001500	N	N	N	N	N	N	N	N	N	N	N	N	N	N	N	N	N	N	N	N	N	N	N	N
G038_UC413_VCF_extracted_range_Chr01_0_to_full.tsv	Chr01	245986	.	G	C	19.1	.	DP=5;VDB=2.249890e-02;RPB=8.293682e-01;AF1=0.5006;AC1=1;DP4=0,1,4,0;MQ=27;FQ=-3.54;PV4=0.2,0.1,0.045,0.0038	GT:PL:GQ	0/1:49,0,26:29	(Glyma.01G001500,RT)	(Glyma.01G001500.1,RT)	N	(Glyma.01G001500.1.five_prime_UTR.1,RT)	N	Prenyltransferase and squalene oxidase repeat	cycloartenol synthase 1	+	Glyma.01G001500	N	N	N	N	N	N	N	N	N	N	N	N	N	N	N	N	N	N	N	N	N	N	N	N
G038_UC413_VCF_extracted_range_Chr01_0_to_full.tsv	Chr01	245988	.	G	C	19.1	.	DP=5;VDB=9.386119e-02;RPB=8.217058e-01;AF1=0.5006;AC1=1;DP4=0,1,4,0;MQ=27;FQ=-3.54;PV4=0.2,0.078,0.045,0.0017	GT:PL:GQ	0/1:49,0,26:29	(Glyma.01G001500,RT)	(Glyma.01G001500.1,RT)	N	(Glyma.01G001500.1.five_prime_UTR.1,RT)	N	Prenyltransferase and squalene oxidase repeat	cycloartenol synthase 1	+	Glyma.01G001500	N	N	N	N	N	N	N	N	N	N	N	N	N	N	N	N	N	N	N	N	N	N	N	N
G038_UC413_VCF_extracted_range_Chr01_0_to_full.tsv	Chr01	246057	.	T	C	32	.	DP=9;VDB=7.991912e-03;RPB=-1.342535e+00;AF1=0.5;AC1=1;DP4=3,1,5,0;MQ=29;FQ=35;PV4=0.44,0.059,0.061,0.024	GT:PL:GQ	0/1:62,0,82:65	(Glyma.01G001500,RT)	(Glyma.01G001500.1,RT)	N	(Glyma.01G001500.1.five_prime_UTR.1,RT)	N	Prenyltransferase and squalene oxidase repeat	cycloartenol synthase 1	+	Glyma.01G001500	N	N	N	N	N	N	N	N	N	N	N	N	N	N	N	N	N	N	N	N	N	N	N	N
G038_UC413_VCF_extracted_range_Chr01_0_to_full.tsv	Chr01	246059	.	A	T	46	.	DP=9;VDB=3.010018e-03;RPB=-1.694823e+00;AF1=0.5;AC1=1;DP4=1,1,7,0;MQ=29;FQ=19.1;PV4=0.22,0.37,1.6e-10,0.00015	GT:PL:GQ	0/1:76,0,46:49	(Glyma.01G001500,RT)	(Glyma.01G001500.1,RT)	N	(Glyma.01G001500.1.five_prime_UTR.1,RT)	N	Prenyltransferase and squalene oxidase repeat	cycloartenol synthase 1	+	Glyma.01G001500	N	N	N	N	N	N	N	N	N	N	N	N	N	N	N	N	N	N	N	N	N	N	N	N
G038_UC413_VCF_extracted_range_Chr01_0_to_full.tsv	Chr01	246062	.	A	G	71	.	DP=12;VDB=1.202271e-03;RPB=-2.255762e+00;AF1=0.5001;AC1=1;DP4=1,1,10,0;MQ=32;FQ=8.65;PV4=0.17,1,0.022,0.0004	GT:PL:GQ	0/1:101,0,35:38	(Glyma.01G001500,RT)	(Glyma.01G001500.1,RT)	N	(Glyma.01G001500.1.five_prime_UTR.1,RT)	N	Prenyltransferase and squalene oxidase repeat	cycloartenol synthase 1	+	Glyma.01G001500	N	N	N	N	N	N	N	N	N	N	N	N	N	N	N	N	N	N	N	N	N	N	N	N
G038_UC413_VCF_extracted_range_Chr01_0_to_full.tsv	Chr01	246064	.	T	A	81	.	DP=13;VDB=1.586816e-03;RPB=-2.269933e+00;AF1=0.5;AC1=1;DP4=1,1,11,0;MQ=33;FQ=11.3;PV4=0.15,0.31,0.032,0.00045	GT:PL:GQ	0/1:111,0,38:41	(Glyma.01G001500,RT)	(Glyma.01G001500.1,RT)	N	(Glyma.01G001500.1.five_prime_UTR.1,RT)	N	Prenyltransferase and squalene oxidase repeat	cycloartenol synthase 1	+	Glyma.01G001500	N	N	N	N	N	N	N	N	N	N	N	N	N	N	N	N	N	N	N	N	N	N	N	N
G038_UC413_VCF_extracted_range_Chr01_0_to_full.tsv	Chr01	246065	.	A	G	79	.	DP=13;VDB=1.202271e-03;RPB=-9.296697e-01;AF1=0.5;AC1=1;DP4=2,1,10,0;MQ=33;FQ=36;PV4=0.23,1,0.01,0.069	GT:PL:GQ	0/1:109,0,63:66	(Glyma.01G001500,RT)	(Glyma.01G001500.1,RT)	N	(Glyma.01G001500.1.five_prime_UTR.1,RT)	N	Prenyltransferase and squalene oxidase repeat	cycloartenol synthase 1	+	Glyma.01G001500	N	N	N	N	N	N	N	N	N	N	N	N	N	N	N	N	N	N	N	N	N	N	N	N
G038_UC413_VCF_extracted_range_Chr01_0_to_full.tsv	Chr01	246066	.	T	G	92	.	DP=13;VDB=1.586816e-03;RPB=-2.269933e+00;AF1=0.5001;AC1=1;DP4=1,1,11,0;MQ=33;FQ=9.53;PV4=0.15,0.49,0.032,0.00045	GT:PL:GQ	0/1:122,0,36:39	(Glyma.01G001500,RT)	(Glyma.01G001500.1,RT)	N	(Glyma.01G001500.1.five_prime_UTR.1,RT)	N	Prenyltransferase and squalene oxidase repeat	cycloartenol synthase 1	+	Glyma.01G001500	N	N	N	N	N	N	N	N	N	N	N	N	N	N	N	N	N	N	N	N	N	N	N	N
G038_UC413_VCF_extracted_range_Chr01_0_to_full.tsv	Chr01	246072	.	G	C	111	.	DP=15;VDB=1.994154e-03;RPB=-2.282177e+00;AF1=0.5008;AC1=1;DP4=1,1,11,1;MQ=32;FQ=-4.12;PV4=0.27,1,0.025,0.0034	GT:PL:GQ	0/1:141,0,25:28	(Glyma.01G001500,RT)	(Glyma.01G001500.1,RT)	N	(Glyma.01G001500.1.five_prime_UTR.1,RT)	N	Prenyltransferase and squalene oxidase repeat	cycloartenol synthase 1	+	Glyma.01G001500	N	N	N	N	N	N	N	N	N	N	N	N	N	N	N	N	N	N	N	N	N	N	N	N
G038_UC413_VCF_extracted_range_Chr01_0_to_full.tsv	Chr01	246083	.	C	T	130	.	DP=16;VDB=4.728950e-03;RPB=-2.292861e+00;AF1=0.5001;AC1=1;DP4=1,1,12,1;MQ=33;FQ=7.8;PV4=0.26,0.48,0.039,0.2	GT:PL:GQ	0/1:160,0,34:37	(Glyma.01G001500,RT)	(Glyma.01G001500.1,RT)	N	(Glyma.01G001500.1.five_prime_UTR.1,RT)	N	Prenyltransferase and squalene oxidase repeat	cycloartenol synthase 1	+	Glyma.01G001500	N	N	N	N	N	N	N	N	N	N	N	N	N	N	N	N	N	N	N	N	N	N	N	N
G038_UC413_VCF_extracted_range_Chr01_0_to_full.tsv	Chr01	246627	.	G	A	222	.	DP=29;VDB=1.596138e-01;AF1=1;AC1=2;DP4=0,0,16,13;MQ=42;FQ=-114	GT:PL:GQ	1/1:255,87,0:99	(Glyma.01G001500,RT)	(Glyma.01G001500.1,RT)	N	(Glyma.01G001500.1.five_prime_UTR.1,RT)	N	Prenyltransferase and squalene oxidase repeat	cycloartenol synthase 1	+	Glyma.01G001500	N	N	N	N	N	N	N	N	N	N	N	N	N	N	N	N	N	N	N	N	N	N	N	N
G038_UC413_VCF_extracted_range_Chr01_0_to_full.tsv	Chr01	246925	.	TAAAAAAAA	TAAAAAAA	52.5	.	INDEL;IS=21,0.807692;DP=26;VDB=1.609888e-01;AF1=1;AC1=2;DP4=0,1,12,8;MQ=42;FQ=-83.5;PV4=0.43,0.0038,1,0.24	GT:PL:GQ	1/1:93,49,0:93	(Glyma.01G001500,E)	(Glyma.01G001500.1,E)	N	(Glyma.01G001500.1.five_prime_UTR.1,E)	N	Prenyltransferase and squalene oxidase repeat	cycloartenol synthase 1	+	Glyma.01G001500	N	N	N	N	N	N	N	N	N	N	N	N	N	N	N	N	N	N	N	N	N	N	N	N
G038_UC413_VCF_extracted_range_Chr01_0_to_full.tsv	Chr01	247029	.	A	G	222	.	DP=36;VDB=2.362205e-01;AF1=1;AC1=2;DP4=0,0,14,20;MQ=41;FQ=-129	GT:PL:GQ	1/1:255,102,0:99	(Glyma.01G001500,E)	(Glyma.01G001500.1,E)	N	(Glyma.01G001500.1.five_prime_UTR.1,E)	N	Prenyltransferase and squalene oxidase repeat	cycloartenol synthase 1	+	Glyma.01G001500	N	N	N	N	N	N	N	N	N	N	N	N	N	N	N	N	N	N	N	N	N	N	N	N
G038_UC413_VCF_extracted_range_Chr01_0_to_full.tsv	Chr01	247201	.	T	C	222	.	DP=35;VDB=2.565998e-01;AF1=1;AC1=2;DP4=0,0,12,21;MQ=39;FQ=-126	GT:PL:GQ	1/1:255,99,0:99	(Glyma.01G001500,E)	(Glyma.01G001500.1,E)	N	(Glyma.01G001500.1.five_prime_UTR.1,LT)	N	Prenyltransferase and squalene oxidase repeat	cycloartenol synthase 1	+	Glyma.01G001500	N	N	N	N	N	N	N	N	N	N	N	N	N	N	N	N	N	N	N	N	N	N	N	N
G038_UC413_VCF_extracted_range_Chr01_0_to_full.tsv	Chr01	247241	.	T	C	222	.	DP=34;VDB=2.854325e-01;AF1=1;AC1=2;DP4=0,0,12,21;MQ=40;FQ=-126	GT:PL:GQ	1/1:255,99,0:99	(Glyma.01G001500,E)	(Glyma.01G001500.1,E)	N	(Glyma.01G001500.1.five_prime_UTR.1,LT)	N	Prenyltransferase and squalene oxidase repeat	cycloartenol synthase 1	+	Glyma.01G001500	N	N	N	N	N	N	N	N	N	N	N	N	N	N	N	N	N	N	N	N	N	N	N	N
G038_UC413_VCF_extracted_range_Chr01_0_to_full.tsv	Chr01	247397	.	T	C	222	.	DP=39;VDB=2.893160e-01;AF1=1;AC1=2;DP4=0,0,18,18;MQ=36;FQ=-135	GT:PL:GQ	1/1:255,108,0:99	(Glyma.01G001500,E)	(Glyma.01G001500.1,E)	N	(Glyma.01G001500.1.five_prime_UTR.1,LT)	N	Prenyltransferase and squalene oxidase repeat	cycloartenol synthase 1	+	Glyma.01G001500	N	N	N	N	N	N	N	N	N	N	N	N	N	N	N	N	N	N	N	N	N	N	N	N
G038_UC413_VCF_extracted_range_Chr01_0_to_full.tsv	Chr01	247447	.	ATAA	ATAATTAA	214	.	INDEL;IS=38,0.844444;DP=45;VDB=1.999015e-03;AF1=1;AC1=2;DP4=0,0,10,15;MQ=30;FQ=-110	GT:PL:GQ	1/1:255,75,0:99	(Glyma.01G001500,E)	(Glyma.01G001500.1,E)	N	(Glyma.01G001500.1.five_prime_UTR.1,LT)	N	Prenyltransferase and squalene oxidase repeat	cycloartenol synthase 1	+	Glyma.01G001500	N	N	N	N	N	N	N	N	N	N	N	N	N	N	N	N	N	N	N	N	N	N	N	N
G038_UC413_VCF_extracted_range_Chr01_0_to_full.tsv	Chr01	247457	.	G	A	222	.	DP=42;VDB=5.508094e-02;AF1=1;AC1=2;DP4=0,0,13,25;MQ=26;FQ=-141	GT:PL:GQ	1/1:255,114,0:99	(Glyma.01G001500,E)	(Glyma.01G001500.1,E)	N	(Glyma.01G001500.1.five_prime_UTR.1,LT)	N	Prenyltransferase and squalene oxidase repeat	cycloartenol synthase 1	+	Glyma.01G001500	N	N	N	N	N	N	N	N	N	N	N	N	N	N	N	N	N	N	N	N	N	N	N	N
G038_UC413_VCF_extracted_range_Chr01_0_to_full.tsv	Chr01	247472	.	T	C	222	.	DP=38;VDB=2.318747e-01;AF1=1;AC1=2;DP4=0,0,15,21;MQ=26;FQ=-135	GT:PL:GQ	1/1:255,108,0:99	(Glyma.01G001500,E)	(Glyma.01G001500.1,E)	N	(Glyma.01G001500.1.five_prime_UTR.1,LT)	N	Prenyltransferase and squalene oxidase repeat	cycloartenol synthase 1	+	Glyma.01G001500	N	N	N	N	N	N	N	N	N	N	N	N	N	N	N	N	N	N	N	N	N	N	N	N
G038_UC413_VCF_extracted_range_Chr01_0_to_full.tsv	Chr01	247474	.	A	C	222	.	DP=39;VDB=7.978451e-02;AF1=1;AC1=2;DP4=0,0,16,22;MQ=27;FQ=-141	GT:PL:GQ	1/1:255,114,0:99	(Glyma.01G001500,E)	(Glyma.01G001500.1,E)	N	(Glyma.01G001500.1.five_prime_UTR.1,LT)	N	Prenyltransferase and squalene oxidase repeat	cycloartenol synthase 1	+	Glyma.01G001500	N	N	N	N	N	N	N	N	N	N	N	N	N	N	N	N	N	N	N	N	N	N	N	N
G038_UC413_VCF_extracted_range_Chr01_0_to_full.tsv	Chr01	247494	.	A	G	222	.	DP=34;VDB=2.272240e-01;AF1=1;AC1=2;DP4=0,0,14,20;MQ=31;FQ=-129	GT:PL:GQ	1/1:255,102,0:99	(Glyma.01G001500,E)	(Glyma.01G001500.1,E)	N	(Glyma.01G001500.1.five_prime_UTR.1,LT)	N	Prenyltransferase and squalene oxidase repeat	cycloartenol synthase 1	+	Glyma.01G001500	N	N	N	N	N	N	N	N	N	N	N	N	N	N	N	N	N	N	N	N	N	N	N	N
G038_UC413_VCF_extracted_range_Chr01_0_to_full.tsv	Chr01	247507	.	G	C	222	.	DP=34;VDB=3.966094e-02;AF1=1;AC1=2;DP4=0,0,16,18;MQ=32;FQ=-129	GT:PL:GQ	1/1:255,102,0:99	(Glyma.01G001500,E)	(Glyma.01G001500.1,E)	N	(Glyma.01G001500.1.five_prime_UTR.1,LT)	N	Prenyltransferase and squalene oxidase repeat	cycloartenol synthase 1	+	Glyma.01G001500	N	N	N	N	N	N	N	N	N	N	N	N	N	N	N	N	N	N	N	N	N	N	N	N
G038_UC413_VCF_extracted_range_Chr01_0_to_full.tsv	Chr01	247737	.	CTTT	CTT	214	.	INDEL;IS=38,0.950000;DP=40;VDB=2.676887e-01;AF1=1;AC1=2;DP4=1,0,21,16;MQ=40;FQ=-118;PV4=1,1,0.33,1	GT:PL:GQ	1/1:255,83,0:99	(Glyma.01G001500,E)	(Glyma.01G001500.1,E)	N	(Glyma.01G001500.1.five_prime_UTR.1,LT)	N	Prenyltransferase and squalene oxidase repeat	cycloartenol synthase 1	+	Glyma.01G001500	N	N	N	N	N	N	N	N	N	N	N	N	N	N	N	N	N	N	N	N	N	N	N	N
G038_UC413_VCF_extracted_range_Chr01_0_to_full.tsv	Chr01	248754	.	T	C	225	.	DP=35;VDB=8.043706e-03;RPB=1.847362e+00;AF1=0.508;AC1=1;DP4=1,2,13,17;MQ=42;FQ=-12.3;PV4=1,0.35,0.37,1	GT:PL:GQ	0/1:255,0,15:18	(Glyma.01G001500,E)	(Glyma.01G001500.1,E)	(Glyma.01G001500.1.CDS.1,RT)	(Glyma.01G001500.1.five_prime_UTR.2,E)	N	Prenyltransferase and squalene oxidase repeat	cycloartenol synthase 1	+	Glyma.01G001500	N	N	N	N	N	N	N	N	N	N	N	N	N	N	N	N	N	N	N	N	N	N	N	N
G038_UC413_VCF_extracted_range_Chr01_0_to_full.tsv	Chr01	249069	.	ATTTTTTTTTT	ATTTTTTTTTTT,ATTTTTTTTTTTT	20.5	.	INDEL;IS=22,0.628571;DP=35;VDB=1.320867e-02;AF1=1;AC1=2;DP4=1,3,12,12;MQ=41;FQ=-64.5;PV4=0.6,1,0.28,1	GT:PL:GQ	1/1:61,30,0,43,15,41:47	(Glyma.01G001500,E)	(Glyma.01G001500.1,E)	(Glyma.01G001500.1.CDS.1,LT),(Glyma.01G001500.1.CDS.2,RT)	(Glyma.01G001500.1.five_prime_UTR.2,LT)	N	Prenyltransferase and squalene oxidase repeat	cycloartenol synthase 1	+	Glyma.01G001500	N	N	N	N	N	N	N	N	N	N	N	N	N	N	N	N	N	N	N	N	N	N	N	N
G038_UC413_VCF_extracted_range_Chr01_0_to_full.tsv	Chr01	249187	.	A	ACCATTAAT	214	.	INDEL;IS=20,1.000000;DP=20;VDB=1.443283e-01;AF1=1;AC1=2;DP4=0,0,8,12;MQ=27;FQ=-94.5	GT:PL:GQ	1/1:255,60,0:99	(Glyma.01G001500,E)	(Glyma.01G001500.1,E)	(Glyma.01G001500.1.CDS.1,LT),(Glyma.01G001500.1.CDS.2,RT)	(Glyma.01G001500.1.five_prime_UTR.2,LT)	N	Prenyltransferase and squalene oxidase repeat	cycloartenol synthase 1	+	Glyma.01G001500	N	N	N	N	N	N	N	N	N	N	N	N	N	N	N	N	N	N	N	N	N	N	N	N
G038_UC413_VCF_extracted_range_Chr01_0_to_full.tsv	Chr01	249210	.	T	C	222	.	DP=21;VDB=1.010834e-01;AF1=1;AC1=2;DP4=0,0,5,16;MQ=31;FQ=-90	GT:PL:GQ	1/1:255,63,0:99	(Glyma.01G001500,E)	(Glyma.01G001500.1,E)	(Glyma.01G001500.1.CDS.1,LT),(Glyma.01G001500.1.CDS.2,RT)	(Glyma.01G001500.1.five_prime_UTR.2,LT)	N	Prenyltransferase and squalene oxidase repeat	cycloartenol synthase 1	+	Glyma.01G001500	N	N	N	N	N	N	N	N	N	N	N	N	N	N	N	N	N	N	N	N	N	N	N	N
G038_UC413_VCF_extracted_range_Chr01_0_to_full.tsv	Chr01	249222	.	C	G	222	.	DP=20;VDB=1.527747e-01;AF1=1;AC1=2;DP4=0,0,4,16;MQ=32;FQ=-87	GT:PL:GQ	1/1:255,60,0:99	(Glyma.01G001500,E)	(Glyma.01G001500.1,E)	(Glyma.01G001500.1.CDS.1,LT),(Glyma.01G001500.1.CDS.2,RT)	(Glyma.01G001500.1.five_prime_UTR.2,LT)	N	Prenyltransferase and squalene oxidase repeat	cycloartenol synthase 1	+	Glyma.01G001500	N	N	N	N	N	N	N	N	N	N	N	N	N	N	N	N	N	N	N	N	N	N	N	N
G038_UC413_VCF_extracted_range_Chr01_0_to_full.tsv	Chr01	249345	.	TAAAAAAA	TAAAAAA	34.5	.	INDEL;IS=10,0.909091;DP=11;VDB=1.021930e-01;AF1=1;AC1=2;DP4=0,0,1,8;MQ=42;FQ=-61.5	GT:PL:GQ	1/1:75,27,0:50	(Glyma.01G001500,E)	(Glyma.01G001500.1,E)	(Glyma.01G001500.1.CDS.1,LT),(Glyma.01G001500.1.CDS.2,RT)	(Glyma.01G001500.1.five_prime_UTR.2,LT)	N	Prenyltransferase and squalene oxidase repeat	cycloartenol synthase 1	+	Glyma.01G001500	N	N	N	N	N	N	N	N	N	N	N	N	N	N	N	N	N	N	N	N	N	N	N	N
G038_UC413_VCF_extracted_range_Chr01_0_to_full.tsv	Chr01	249446	.	AATA	AA	214	.	INDEL;IS=22,0.956522;DP=23;VDB=2.018731e-01;AF1=1;AC1=2;DP4=0,0,10,13;MQ=39;FQ=-104	GT:PL:GQ	1/1:255,69,0:99	(Glyma.01G001500,E)	(Glyma.01G001500.1,E)	(Glyma.01G001500.1.CDS.1,LT),(Glyma.01G001500.1.CDS.2,RT)	(Glyma.01G001500.1.five_prime_UTR.2,LT)	N	Prenyltransferase and squalene oxidase repeat	cycloartenol synthase 1	+	Glyma.01G001500	N	N	N	N	N	N	N	N	N	N	N	N	N	N	N	N	N	N	N	N	N	N	N	N
G038_UC413_VCF_extracted_range_Chr01_0_to_full.tsv	Chr01	249841	.	GAAAAAAAAAA	GAAAAAAAAAAA,GAAAAAAAAAAAA	23.5	.	INDEL;IS=24,0.750000;DP=32;VDB=1.730131e-01;AF1=1;AC1=2;DP4=0,0,14,6;MQ=42;FQ=-88.5	GT:PL:GQ	1/1:64,54,0,54,21,48:74	(Glyma.01G001500,E)	(Glyma.01G001500.1,E)	(Glyma.01G001500.1.CDS.1,LT),(Glyma.01G001500.1.CDS.2,RT),(Glyma.01G001500.1.CDS.3,RT)	N	N	Prenyltransferase and squalene oxidase repeat	cycloartenol synthase 1	+	Glyma.01G001500	N	N	N	N	N	N	N	N	N	N	N	N	N	N	N	N	N	N	N	N	N	N	N	N
G037_UC7_VCF_extracted_range_Chr01_0_to_full.tsv	Chr01	251206	.	CTATATATATATATATATATATAT	CTATATATATATATATATATAT	20.5	.	INDEL;IS=3,0.250000;DP=12;VDB=1.095219e-01;AF1=0.5;AC1=1;DP4=2,2,3,0;MQ=42;FQ=23.5;PV4=0.43,1,1,1	GT:PL:GQ	0/1:58,0,133:61	(Glyma.01G001500,E)	(Glyma.01G001500.1,E)	(Glyma.01G001500.1.CDS.3,LT),(Glyma.01G001500.1.CDS.4,LT),(Glyma.01G001500.1.CDS.5,RT)	N	N	Prenyltransferase and squalene oxidase repeat	cycloartenol synthase 1	+	Glyma.01G001500	N	N	N	N	N	N	N	N	N	N	N	N	N	N	N	N	N	N	N	N	N	N	N	N
G037_UC7_VCF_extracted_range_Chr01_0_to_full.tsv	Chr01	252616	.	T	TTC	178	.	INDEL;IS=17,1.000000;DP=17;VDB=8.741621e-02;AF1=1;AC1=2;DP4=0,0,2,10;MQ=40;FQ=-70.5	GT:PL:GQ	1/1:219,36,0:69	(Glyma.01G001500,E)	(Glyma.01G001500.1,E)	(Glyma.01G001500.1.CDS.5,LT),(Glyma.01G001500.1.CDS.6,RT)	N	N	Prenyltransferase and squalene oxidase repeat	cycloartenol synthase 1	+	Glyma.01G001500	N	N	N	N	N	N	N	N	N	N	N	N	N	N	N	N	N	N	N	N	N	N	N	N
G038_UC413_VCF_extracted_range_Chr01_0_to_full.tsv	Chr01	252616	.	TC	TTCC	214	.	INDEL;IS=40,0.952381;DP=41;VDB=3.490798e-04;AF1=1;AC1=2;DP4=0,0,8,22;MQ=40;FQ=-125	GT:PL:GQ	1/1:255,90,0:99	(Glyma.01G001500,E)	(Glyma.01G001500.1,E)	(Glyma.01G001500.1.CDS.5,LT),(Glyma.01G001500.1.CDS.6,RT)	N	N	Prenyltransferase and squalene oxidase repeat	cycloartenol synthase 1	+	Glyma.01G001500	N	N	N	N	N	N	N	N	N	N	N	N	N	N	N	N	N	N	N	N	N	N	N	N
G038_UC413_VCF_extracted_range_Chr01_0_to_full.tsv	Chr01	252621	.	TAA	TAAA	37.2	.	INDEL;IS=43,0.977273;DP=44;VDB=5.960000e-02;AF1=1;AC1=2;DP4=0,0,1,1;MQ=42;FQ=-40.5	GT:PL:GQ	1/1:76,6,0:10	(Glyma.01G001500,E)	(Glyma.01G001500.1,E)	(Glyma.01G001500.1.CDS.5,LT),(Glyma.01G001500.1.CDS.6,RT)	N	N	Prenyltransferase and squalene oxidase repeat	cycloartenol synthase 1	+	Glyma.01G001500	N	N	N	N	N	N	N	N	N	N	N	N	N	N	N	N	N	N	N	N	N	N	N	N
G038_UC413_VCF_extracted_range_Chr01_0_to_full.tsv	Chr01	253367	.	T	A	7.8	.	DP=14;VDB=7.840000e-02;RPB=-2.239172e+00;AF1=0.5;AC1=1;DP4=8,1,1,1;MQ=41;FQ=10.4;PV4=0.35,0.21,1,0.00071	GT:PL:GQ	0/1:37,0,183:39	(Glyma.01G001500,E)	(Glyma.01G001500.1,E)	(Glyma.01G001500.1.CDS.6,LT)	N	N	Prenyltransferase and squalene oxidase repeat	cycloartenol synthase 1	+	Glyma.01G001500	N	N	N	N	N	N	N	N	N	N	N	N	N	N	N	N	N	N	N	N	N	N	N	N
G037_UC7_VCF_extracted_range_Chr01_0_to_full.tsv	Chr01	253368	.	CATATATATATATATATATATATATATATATATA	CATATATATATATATATATATATATATATATA	20.5	.	INDEL;IS=4,0.222222;DP=18;VDB=9.381621e-02;AF1=0.5;AC1=1;DP4=3,1,3,0;MQ=42;FQ=23.5;PV4=1,1,1,1	GT:PL:GQ	0/1:58,0,105:61	(Glyma.01G001500,E)	(Glyma.01G001500.1,E)	(Glyma.01G001500.1.CDS.6,LT)	N	N	Prenyltransferase and squalene oxidase repeat	cycloartenol synthase 1	+	Glyma.01G001500	N	N	N	N	N	N	N	N	N	N	N	N	N	N	N	N	N	N	N	N	N	N	N	N
G038_UC413_VCF_extracted_range_Chr01_0_to_full.tsv	Chr01	253368	.	C	T	4.77	.	DP=14;VDB=7.840000e-02;RPB=-2.255762e+00;AF1=0.4999;AC1=1;DP4=8,2,1,1;MQ=41;FQ=6.99;PV4=0.45,0.11,1,0.00069	GT:PL:GQ	0/1:33,0,210:33	(Glyma.01G001500,E)	(Glyma.01G001500.1,E)	(Glyma.01G001500.1.CDS.6,LT)	N	N	Prenyltransferase and squalene oxidase repeat	cycloartenol synthase 1	+	Glyma.01G001500	N	N	N	N	N	N	N	N	N	N	N	N	N	N	N	N	N	N	N	N	N	N	N	N
G038_UC413_VCF_extracted_range_Chr01_0_to_full.tsv	Chr01	253368	.	CATATATATATATATATATATATATATATATATA	CATATATATATATATATATATATATATATATATATATA,CATATATATATATATATATATATATATATATATATA,CATATATATATATATATATATATATATATATATATATATA	69	.	INDEL;IS=10,0.714286;DP=14;VDB=1.390267e-01;AF1=1;AC1=2;DP4=0,0,8,2;MQ=41;FQ=-46.5	GT:PL:GQ	1/1:202,105,93,112,0,103,118,6,15,109:21	(Glyma.01G001500,E)	(Glyma.01G001500.1,E)	(Glyma.01G001500.1.CDS.6,LT)	N	N	Prenyltransferase and squalene oxidase repeat	cycloartenol synthase 1	+	Glyma.01G001500	N	N	N	N	N	N	N	N	N	N	N	N	N	N	N	N	N	N	N	N	N	N	N	N
G038_UC413_VCF_extracted_range_Chr01_0_to_full.tsv	Chr01	253555	.	G	T	225	.	DP=21;VDB=1.776035e-01;RPB=5.990423e-02;AF1=0.5263;AC1=1;DP4=2,0,14,5;MQ=40;FQ=-17.1;PV4=1,0.45,0.24,1	GT:PL:GQ	0/1:255,0,10:13	(Glyma.01G001500,E)	(Glyma.01G001500.1,E)	(Glyma.01G001500.1.CDS.6,LT)	N	N	Prenyltransferase and squalene oxidase repeat	cycloartenol synthase 1	+	Glyma.01G001500	N	N	N	N	N	N	N	N	N	N	N	N	N	N	N	N	N	N	N	N	N	N	N	N
G037_UC7_VCF_extracted_range_Chr01_0_to_full.tsv	Chr01	258296	.	AATATATATATATATATATATATATAT	AATATATATATATATATATATATATATAT	79.5	.	INDEL;IS=5,0.227273;DP=22;VDB=1.761469e-01;AF1=0.5;AC1=1;DP4=4,7,2,3;MQ=42;FQ=82.5;PV4=1,1,0.072,0.42	GT:PL:GQ	0/1:117,0,255:99	(Glyma.01G001500,E)	(Glyma.01G001500.1,E)	(Glyma.01G001500.1.CDS.10,LT),(Glyma.01G001500.1.CDS.11,LT),(Glyma.01G001500.1.CDS.12,RT),(Glyma.01G001500.1.CDS.13,RT),(Glyma.01G001500.1.CDS.14,RT)	N	N	Prenyltransferase and squalene oxidase repeat	cycloartenol synthase 1	+	Glyma.01G001500	N	N	N	N	N	N	N	N	N	N	N	N	N	N	N	N	N	N	N	N	N	N	N	N
G038_UC413_VCF_extracted_range_Chr01_0_to_full.tsv	Chr01	278453	.	ATTTTTT	ATTTTTTT	17.6	.	INDEL;IS=17,0.772727;DP=22;VDB=1.793371e-01;AF1=1;AC1=2;DP4=1,1,0,17;MQ=42;FQ=-56.5;PV4=0.11,1,1,1	GT:PL:GQ	1/1:58,22,0:35	(Glyma.01G001800,LT)	(Glyma.01G001800.1,LT)	(Glyma.01G001800.1.CDS.3,LT)	N	(Glyma.01G001800.1.three_prime_UTR.1,LT)	Protein kinase domain; Leucine rich repeat N-terminal domain; Leucine Rich Repeat	Leucine-rich repeat protein kinase family protein	+	Glyma.01G001800	N	N	N	N	N	N	N	N	N	N	N	N	N	N	N	N	N	N	N	N	N	N	N	N
G038_UC413_VCF_extracted_range_Chr01_0_to_full.tsv	Chr01	278586	.	C	T,A	136	.	DP=15;VDB=1.681708e-01;AF1=1;AC1=2;DP4=0,0,0,15;MQ=39;FQ=-60	GT:PL:GQ	1/1:241,105,72,168,0,156:63	(Glyma.01G001800,LT)	(Glyma.01G001800.1,LT)	(Glyma.01G001800.1.CDS.3,LT)	N	(Glyma.01G001800.1.three_prime_UTR.1,LT)	Protein kinase domain; Leucine rich repeat N-terminal domain; Leucine Rich Repeat	Leucine-rich repeat protein kinase family protein	+	Glyma.01G001800	N	N	N	N	N	N	N	N	N	N	N	N	N	N	N	N	N	N	N	N	N	N	N	N
G038_UC413_VCF_extracted_range_Chr01_0_to_full.tsv	Chr01	278587	.	A	T	45	.	DP=14;VDB=9.421102e-03;RPB=-2.899138e+00;AF1=0.5;AC1=1;DP4=0,10,0,4;MQ=40;FQ=48;PV4=1,0.24,1,0.0094	GT:PL:GQ	0/1:75,0,156:78	(Glyma.01G001800,LT)	(Glyma.01G001800.1,LT)	(Glyma.01G001800.1.CDS.3,LT)	N	(Glyma.01G001800.1.three_prime_UTR.1,LT)	Protein kinase domain; Leucine rich repeat N-terminal domain; Leucine Rich Repeat	Leucine-rich repeat protein kinase family protein	+	Glyma.01G001800	N	N	N	N	N	N	N	N	N	N	N	N	N	N	N	N	N	N	N	N	N	N	N	N
G038_UC413_VCF_extracted_range_Chr01_0_to_full.tsv	Chr01	278588	.	A	T	9.52	.	DP=13;VDB=3.576709e-02;RPB=2.450947e+00;AF1=0.5;AC1=1;DP4=0,10,0,3;MQ=40;FQ=12.3;PV4=1,0.0043,0.031,0.11	GT:PL:GQ	0/1:39,0,161:41	(Glyma.01G001800,LT)	(Glyma.01G001800.1,LT)	(Glyma.01G001800.1.CDS.3,LT)	N	(Glyma.01G001800.1.three_prime_UTR.1,LT)	Protein kinase domain; Leucine rich repeat N-terminal domain; Leucine Rich Repeat	Leucine-rich repeat protein kinase family protein	+	Glyma.01G001800	N	N	N	N	N	N	N	N	N	N	N	N	N	N	N	N	N	N	N	N	N	N	N	N
G038_UC413_VCF_extracted_range_Chr01_0_to_full.tsv	Chr01	278589	.	A	T	131	.	DP=13;VDB=1.331557e-01;RPB=-2.619978e+00;AF1=0.5;AC1=1;DP4=0,3,0,10;MQ=40;FQ=20.1;PV4=1,1,1,1	GT:PL:GQ	0/1:161,0,47:50	(Glyma.01G001800,LT)	(Glyma.01G001800.1,LT)	(Glyma.01G001800.1.CDS.3,LT)	N	(Glyma.01G001800.1.three_prime_UTR.1,LT)	Protein kinase domain; Leucine rich repeat N-terminal domain; Leucine Rich Repeat	Leucine-rich repeat protein kinase family protein	+	Glyma.01G001800	N	N	N	N	N	N	N	N	N	N	N	N	N	N	N	N	N	N	N	N	N	N	N	N
G038_UC413_VCF_extracted_range_Chr01_0_to_full.tsv	Chr01	278590	.	A	T	3.01	.	DP=12;VDB=7.840000e-02;RPB=2.040927e+00;AF1=0.4997;AC1=1;DP4=0,10,0,2;MQ=41;FQ=4.77;PV4=1,0.095,0.41,0.12	GT:PL:GQ	0/1:30,0,161:28	(Glyma.01G001800,LT)	(Glyma.01G001800.1,LT)	(Glyma.01G001800.1.CDS.3,LT)	N	(Glyma.01G001800.1.three_prime_UTR.1,LT)	Protein kinase domain; Leucine rich repeat N-terminal domain; Leucine Rich Repeat	Leucine-rich repeat protein kinase family protein	+	Glyma.01G001800	N	N	N	N	N	N	N	N	N	N	N	N	N	N	N	N	N	N	N	N	N	N	N	N
G038_UC413_VCF_extracted_range_Chr01_0_to_full.tsv	Chr01	278775	.	A	G	27.8	.	DP=2;VDB=5.760000e-02;AF1=1;AC1=2;DP4=0,0,0,2;MQ=33;FQ=-33	GT:PL:GQ	1/1:59,6,0:10	(Glyma.01G001800,LT)	(Glyma.01G001800.1,LT)	(Glyma.01G001800.1.CDS.3,LT)	N	(Glyma.01G001800.1.three_prime_UTR.1,LT)	Protein kinase domain; Leucine rich repeat N-terminal domain; Leucine Rich Repeat	Leucine-rich repeat protein kinase family protein	+	Glyma.01G001800	N	N	N	N	N	N	N	N	N	N	N	N	N	N	N	N	N	N	N	N	N	N	N	N
G038_UC413_VCF_extracted_range_Chr01_0_to_full.tsv	Chr01	278805	.	T	A	21.8	.	DP=2;VDB=5.920000e-02;AF1=1;AC1=2;DP4=0,0,0,2;MQ=33;FQ=-33	GT:PL:GQ	1/1:53,6,0:10	(Glyma.01G001800,LT)	(Glyma.01G001800.1,LT)	(Glyma.01G001800.1.CDS.3,LT)	N	(Glyma.01G001800.1.three_prime_UTR.1,LT)	Protein kinase domain; Leucine rich repeat N-terminal domain; Leucine Rich Repeat	Leucine-rich repeat protein kinase family protein	+	Glyma.01G001800	N	N	N	N	N	N	N	N	N	N	N	N	N	N	N	N	N	N	N	N	N	N	N	N
G037_UC7_VCF_extracted_range_Chr01_0_to_full.tsv	Chr01	279223	.	N	C	5.46	.	DP=1;AF1=1;AC1=2;DP4=0,0,1,0;MQ=42;FQ=-30	GT:PL:GQ	1/1:34,3,0:3	(Glyma.01G001800,LT)	(Glyma.01G001800.1,LT)	N	N	(Glyma.01G001800.1.three_prime_UTR.1,LT)	Protein kinase domain; Leucine rich repeat N-terminal domain; Leucine Rich Repeat	Leucine-rich repeat protein kinase family protein	+	Glyma.01G001800	N	N	N	N	N	N	N	N	N	N	N	N	N	N	N	N	N	N	N	N	N	N	N	N
G037_UC7_VCF_extracted_range_Chr01_0_to_full.tsv	Chr01	279224	.	N	A	5.46	.	DP=1;AF1=1;AC1=2;DP4=0,0,1,0;MQ=42;FQ=-30	GT:PL:GQ	1/1:34,3,0:3	(Glyma.01G001800,LT)	(Glyma.01G001800.1,LT)	N	N	(Glyma.01G001800.1.three_prime_UTR.1,LT)	Protein kinase domain; Leucine rich repeat N-terminal domain; Leucine Rich Repeat	Leucine-rich repeat protein kinase family protein	+	Glyma.01G001800	N	N	N	N	N	N	N	N	N	N	N	N	N	N	N	N	N	N	N	N	N	N	N	N
G037_UC7_VCF_extracted_range_Chr01_0_to_full.tsv	Chr01	279225	.	N	A	5.46	.	DP=1;AF1=1;AC1=2;DP4=0,0,1,0;MQ=42;FQ=-30	GT:PL:GQ	1/1:34,3,0:3	(Glyma.01G001800,LT)	(Glyma.01G001800.1,LT)	N	N	(Glyma.01G001800.1.three_prime_UTR.1,LT)	Protein kinase domain; Leucine rich repeat N-terminal domain; Leucine Rich Repeat	Leucine-rich repeat protein kinase family protein	+	Glyma.01G001800	N	N	N	N	N	N	N	N	N	N	N	N	N	N	N	N	N	N	N	N	N	N	N	N
G037_UC7_VCF_extracted_range_Chr01_0_to_full.tsv	Chr01	279226	.	N	A	7.8	.	DP=1;AF1=1;AC1=2;DP4=0,0,1,0;MQ=42;FQ=-30	GT:PL:GQ	1/1:37,3,0:4	(Glyma.01G001800,LT)	(Glyma.01G001800.1,LT)	N	N	(Glyma.01G001800.1.three_prime_UTR.1,LT)	Protein kinase domain; Leucine rich repeat N-terminal domain; Leucine Rich Repeat	Leucine-rich repeat protein kinase family protein	+	Glyma.01G001800	N	N	N	N	N	N	N	N	N	N	N	N	N	N	N	N	N	N	N	N	N	N	N	N
G037_UC7_VCF_extracted_range_Chr01_0_to_full.tsv	Chr01	279227	.	N	T	7.8	.	DP=1;AF1=1;AC1=2;DP4=0,0,1,0;MQ=42;FQ=-30	GT:PL:GQ	1/1:37,3,0:4	(Glyma.01G001800,LT)	(Glyma.01G001800.1,LT)	N	N	(Glyma.01G001800.1.three_prime_UTR.1,LT)	Protein kinase domain; Leucine rich repeat N-terminal domain; Leucine Rich Repeat	Leucine-rich repeat protein kinase family protein	+	Glyma.01G001800	N	N	N	N	N	N	N	N	N	N	N	N	N	N	N	N	N	N	N	N	N	N	N	N
G037_UC7_VCF_extracted_range_Chr01_0_to_full.tsv	Chr01	279228	.	N	A	7.8	.	DP=1;AF1=1;AC1=2;DP4=0,0,1,0;MQ=42;FQ=-30	GT:PL:GQ	1/1:37,3,0:4	(Glyma.01G001800,LT)	(Glyma.01G001800.1,LT)	N	N	(Glyma.01G001800.1.three_prime_UTR.1,LT)	Protein kinase domain; Leucine rich repeat N-terminal domain; Leucine Rich Repeat	Leucine-rich repeat protein kinase family protein	+	Glyma.01G001800	N	N	N	N	N	N	N	N	N	N	N	N	N	N	N	N	N	N	N	N	N	N	N	N
G037_UC7_VCF_extracted_range_Chr01_0_to_full.tsv	Chr01	279229	.	N	A	7.8	.	DP=1;AF1=1;AC1=2;DP4=0,0,1,0;MQ=42;FQ=-30	GT:PL:GQ	1/1:37,3,0:4	(Glyma.01G001800,LT)	(Glyma.01G001800.1,LT)	N	N	(Glyma.01G001800.1.three_prime_UTR.1,LT)	Protein kinase domain; Leucine rich repeat N-terminal domain; Leucine Rich Repeat	Leucine-rich repeat protein kinase family protein	+	Glyma.01G001800	N	N	N	N	N	N	N	N	N	N	N	N	N	N	N	N	N	N	N	N	N	N	N	N
G037_UC7_VCF_extracted_range_Chr01_0_to_full.tsv	Chr01	279230	.	N	C	6.2	.	DP=1;AF1=1;AC1=2;DP4=0,0,1,0;MQ=42;FQ=-30	GT:PL:GQ	1/1:35,3,0:4	(Glyma.01G001800,LT)	(Glyma.01G001800.1,LT)	N	N	(Glyma.01G001800.1.three_prime_UTR.1,LT)	Protein kinase domain; Leucine rich repeat N-terminal domain; Leucine Rich Repeat	Leucine-rich repeat protein kinase family protein	+	Glyma.01G001800	N	N	N	N	N	N	N	N	N	N	N	N	N	N	N	N	N	N	N	N	N	N	N	N
G038_UC413_VCF_extracted_range_Chr01_0_to_full.tsv	Chr01	280038	.	G	T	222	.	DP=13;VDB=1.023412e-01;AF1=1;AC1=2;DP4=0,0,3,10;MQ=40;FQ=-66	GT:PL:GQ	1/1:255,39,0:75	(Glyma.01G001900,RT)	(Glyma.01G001900.2,RT),(Glyma.01G001900.1,RT)	N	(Glyma.01G001900.2.five_prime_UTR.1,RT),(Glyma.01G001900.1.five_prime_UTR.1,RT)	N	Protein kinase domain; Universal stress protein family	Protein kinase protein with adenine nucleotide alpha hydrolases-like domain	+	Glyma.01G001900	N	N	N	N	N	N	N	N	N	N	N	N	N	N	N	N	N	N	N	N	N	N	N	N
G038_UC413_VCF_extracted_range_Chr01_0_to_full.tsv	Chr01	280348	.	CAAAAAAAAA	CAAAAAAAA	20.5	.	INDEL;IS=9,0.692308;DP=13;VDB=1.421329e-01;AF1=1;AC1=2;DP4=0,0,1,10;MQ=40;FQ=-67.5	GT:PL:GQ	1/1:61,33,0:50	(Glyma.01G001900,RT)	(Glyma.01G001900.2,RT),(Glyma.01G001900.1,RT)	(Glyma.01G001900.2.CDS.1,RT),(Glyma.01G001900.1.CDS.1,RT)	(Glyma.01G001900.2.five_prime_UTR.1,RT),(Glyma.01G001900.1.five_prime_UTR.1,RT)	N	Protein kinase domain; Universal stress protein family	Protein kinase protein with adenine nucleotide alpha hydrolases-like domain	+	Glyma.01G001900	N	N	N	N	N	N	N	N	N	N	N	N	N	N	N	N	N	N	N	N	N	N	N	N
G038_UC413_VCF_extracted_range_Chr01_0_to_full.tsv	Chr01	280381	.	T	C	159	.	DP=9;VDB=1.153435e-01;AF1=1;AC1=2;DP4=0,0,1,8;MQ=38;FQ=-54	GT:PL:GQ	1/1:192,27,0:51	(Glyma.01G001900,RT)	(Glyma.01G001900.2,RT),(Glyma.01G001900.1,RT)	(Glyma.01G001900.2.CDS.1,RT),(Glyma.01G001900.1.CDS.1,RT)	(Glyma.01G001900.2.five_prime_UTR.1,RT),(Glyma.01G001900.1.five_prime_UTR.1,RT)	N	Protein kinase domain; Universal stress protein family	Protein kinase protein with adenine nucleotide alpha hydrolases-like domain	+	Glyma.01G001900	N	N	N	N	N	N	N	N	N	N	N	N	N	N	N	N	N	N	N	N	N	N	N	N
G038_UC413_VCF_extracted_range_Chr01_0_to_full.tsv	Chr01	280416	.	C	T	112	.	DP=6;VDB=1.039870e-01;AF1=1;AC1=2;DP4=0,0,1,5;MQ=35;FQ=-45	GT:PL:GQ	1/1:145,18,0:33	(Glyma.01G001900,RT)	(Glyma.01G001900.2,RT),(Glyma.01G001900.1,RT)	(Glyma.01G001900.2.CDS.1,RT),(Glyma.01G001900.1.CDS.1,RT)	(Glyma.01G001900.2.five_prime_UTR.1,RT),(Glyma.01G001900.1.five_prime_UTR.1,RT)	N	Protein kinase domain; Universal stress protein family	Protein kinase protein with adenine nucleotide alpha hydrolases-like domain	+	Glyma.01G001900	N	N	N	N	N	N	N	N	N	N	N	N	N	N	N	N	N	N	N	N	N	N	N	N
G038_UC413_VCF_extracted_range_Chr01_0_to_full.tsv	Chr01	280427	.	T	A	80.5	.	DP=4;VDB=5.358195e-02;AF1=1;AC1=2;DP4=0,0,1,3;MQ=33;FQ=-39	GT:PL:GQ	1/1:113,12,0:21	(Glyma.01G001900,RT)	(Glyma.01G001900.2,RT),(Glyma.01G001900.1,RT)	(Glyma.01G001900.2.CDS.1,RT),(Glyma.01G001900.1.CDS.1,RT)	(Glyma.01G001900.2.five_prime_UTR.1,RT),(Glyma.01G001900.1.five_prime_UTR.1,RT)	N	Protein kinase domain; Universal stress protein family	Protein kinase protein with adenine nucleotide alpha hydrolases-like domain	+	Glyma.01G001900	N	N	N	N	N	N	N	N	N	N	N	N	N	N	N	N	N	N	N	N	N	N	N	N
G038_UC413_VCF_extracted_range_Chr01_0_to_full.tsv	Chr01	280446	.	G	T	5.46	.	DP=6;VDB=7.200000e-02;RPB=1.427508e+00;AF1=0.4999;AC1=1;DP4=4,0,0,2;MQ=39;FQ=7.8;PV4=0.067,0.32,0.055,0.28	GT:PL:GQ	0/1:34,0,97:34	(Glyma.01G001900,RT)	(Glyma.01G001900.2,RT),(Glyma.01G001900.1,RT)	(Glyma.01G001900.2.CDS.1,RT),(Glyma.01G001900.1.CDS.1,RT)	(Glyma.01G001900.2.five_prime_UTR.1,RT),(Glyma.01G001900.1.five_prime_UTR.1,RT)	N	Protein kinase domain; Universal stress protein family	Protein kinase protein with adenine nucleotide alpha hydrolases-like domain	+	Glyma.01G001900	N	N	N	N	N	N	N	N	N	N	N	N	N	N	N	N	N	N	N	N	N	N	N	N
G038_UC413_VCF_extracted_range_Chr01_0_to_full.tsv	Chr01	280581	.	CTATATATATATA	CTATATATATATATA	130	.	INDEL;IS=11,0.846154;DP=13;VDB=1.210184e-01;AF1=0.5;AC1=1;DP4=1,1,11,0;MQ=41;FQ=12.7;PV4=0.15,1,0.029,1	GT:PL:GQ	0/1:168,0,47:50	(Glyma.01G001900,RT)	(Glyma.01G001900.2,RT),(Glyma.01G001900.1,RT)	(Glyma.01G001900.2.CDS.1,RT),(Glyma.01G001900.1.CDS.1,RT)	(Glyma.01G001900.2.five_prime_UTR.1,RT),(Glyma.01G001900.1.five_prime_UTR.1,RT)	N	Protein kinase domain; Universal stress protein family	Protein kinase protein with adenine nucleotide alpha hydrolases-like domain	+	Glyma.01G001900	N	N	N	N	N	N	N	N	N	N	N	N	N	N	N	N	N	N	N	N	N	N	N	N
G038_UC413_VCF_extracted_range_Chr01_0_to_full.tsv	Chr01	280614	.	T	C	115	.	DP=9;VDB=6.406218e-02;RPB=1.355544e+00;AF1=0.543;AC1=1;DP4=0,1,8,0;MQ=40;FQ=-19;PV4=0.11,1,0.026,0.18	GT:PL:GQ	0/1:145,0,8:11	(Glyma.01G001900,RT)	(Glyma.01G001900.2,RT),(Glyma.01G001900.1,RT)	(Glyma.01G001900.2.CDS.1,RT),(Glyma.01G001900.1.CDS.1,RT)	(Glyma.01G001900.2.five_prime_UTR.1,RT),(Glyma.01G001900.1.five_prime_UTR.1,RT)	N	Protein kinase domain; Universal stress protein family	Protein kinase protein with adenine nucleotide alpha hydrolases-like domain	+	Glyma.01G001900	N	N	N	N	N	N	N	N	N	N	N	N	N	N	N	N	N	N	N	N	N	N	N	N
G038_UC413_VCF_extracted_range_Chr01_0_to_full.tsv	Chr01	280730	.	C	A	152	.	DP=8;VDB=9.093357e-02;AF1=1;AC1=2;DP4=0,0,6,1;MQ=40;FQ=-48	GT:PL:GQ	1/1:185,21,0:39	(Glyma.01G001900,RT)	(Glyma.01G001900.2,RT),(Glyma.01G001900.1,RT)	(Glyma.01G001900.2.CDS.1,RT),(Glyma.01G001900.2.CDS.2,RT),(Glyma.01G001900.1.CDS.1,RT),(Glyma.01G001900.1.CDS.2,RT)	(Glyma.01G001900.2.five_prime_UTR.1,RT),(Glyma.01G001900.1.five_prime_UTR.1,RT)	N	Protein kinase domain; Universal stress protein family	Protein kinase protein with adenine nucleotide alpha hydrolases-like domain	+	Glyma.01G001900	N	N	N	N	N	N	N	N	N	N	N	N	N	N	N	N	N	N	N	N	N	N	N	N
G038_UC413_VCF_extracted_range_Chr01_0_to_full.tsv	Chr01	280841	.	T	A	222	.	DP=21;VDB=1.972430e-01;AF1=1;AC1=2;DP4=0,0,10,10;MQ=37;FQ=-87	GT:PL:GQ	1/1:255,60,0:99	(Glyma.01G001900,RT)	(Glyma.01G001900.2,RT),(Glyma.01G001900.1,RT)	(Glyma.01G001900.2.CDS.1,RT),(Glyma.01G001900.2.CDS.2,RT),(Glyma.01G001900.1.CDS.1,RT),(Glyma.01G001900.1.CDS.2,RT)	(Glyma.01G001900.2.five_prime_UTR.1,RT),(Glyma.01G001900.1.five_prime_UTR.1,RT)	N	Protein kinase domain; Universal stress protein family	Protein kinase protein with adenine nucleotide alpha hydrolases-like domain	+	Glyma.01G001900	N	N	N	N	N	N	N	N	N	N	N	N	N	N	N	N	N	N	N	N	N	N	N	N
G038_UC413_VCF_extracted_range_Chr01_0_to_full.tsv	Chr01	280919	.	A	T	222	.	DP=31;VDB=2.549831e-01;AF1=1;AC1=2;DP4=0,0,18,12;MQ=39;FQ=-114	GT:PL:GQ	1/1:255,87,0:99	(Glyma.01G001900,RT)	(Glyma.01G001900.2,RT),(Glyma.01G001900.1,RT)	(Glyma.01G001900.2.CDS.1,RT),(Glyma.01G001900.2.CDS.2,RT),(Glyma.01G001900.2.CDS.3,RT),(Glyma.01G001900.1.CDS.1,RT),(Glyma.01G001900.1.CDS.2,RT),(Glyma.01G001900.1.CDS.3,RT)	(Glyma.01G001900.2.five_prime_UTR.1,RT),(Glyma.01G001900.1.five_prime_UTR.1,RT)	N	Protein kinase domain; Universal stress protein family	Protein kinase protein with adenine nucleotide alpha hydrolases-like domain	+	Glyma.01G001900	N	N	N	N	N	N	N	N	N	N	N	N	N	N	N	N	N	N	N	N	N	N	N	N
G038_UC413_VCF_extracted_range_Chr01_0_to_full.tsv	Chr01	280952	.	A	C	222	.	DP=26;VDB=1.332988e-01;AF1=1;AC1=2;DP4=0,0,14,12;MQ=41;FQ=-105	GT:PL:GQ	1/1:255,78,0:99	(Glyma.01G001900,RT)	(Glyma.01G001900.2,RT),(Glyma.01G001900.1,RT)	(Glyma.01G001900.2.CDS.1,RT),(Glyma.01G001900.2.CDS.2,RT),(Glyma.01G001900.2.CDS.3,RT),(Glyma.01G001900.1.CDS.1,RT),(Glyma.01G001900.1.CDS.2,RT),(Glyma.01G001900.1.CDS.3,RT)	(Glyma.01G001900.2.five_prime_UTR.1,RT),(Glyma.01G001900.1.five_prime_UTR.1,RT)	N	Protein kinase domain; Universal stress protein family	Protein kinase protein with adenine nucleotide alpha hydrolases-like domain	+	Glyma.01G001900	N	N	N	N	N	N	N	N	N	N	N	N	N	N	N	N	N	N	N	N	N	N	N	N
G038_UC413_VCF_extracted_range_Chr01_0_to_full.tsv	Chr01	281090	.	C	T	129	.	DP=7;VDB=5.259587e-02;AF1=1;AC1=2;DP4=0,0,4,3;MQ=32;FQ=-48	GT:PL:GQ	1/1:162,21,0:39	(Glyma.01G001900,E)	(Glyma.01G001900.2,E),(Glyma.01G001900.1,E)	(Glyma.01G001900.2.CDS.1,RT),(Glyma.01G001900.2.CDS.2,RT),(Glyma.01G001900.2.CDS.3,RT),(Glyma.01G001900.1.CDS.1,RT),(Glyma.01G001900.1.CDS.2,RT),(Glyma.01G001900.1.CDS.3,RT)	(Glyma.01G001900.2.five_prime_UTR.1,E),(Glyma.01G001900.1.five_prime_UTR.1,E)	N	Protein kinase domain; Universal stress protein family	Protein kinase protein with adenine nucleotide alpha hydrolases-like domain	+	Glyma.01G001900	N	N	N	N	N	N	N	N	N	N	N	N	N	N	N	N	N	N	N	N	N	N	N	N
G038_UC413_VCF_extracted_range_Chr01_0_to_full.tsv	Chr01	281102	.	G	GTTA	15.4	.	INDEL;IS=3,0.230769;DP=13;VDB=5.960000e-02;AF1=1;AC1=2;DP4=0,0,1,1;MQ=33;FQ=-40.5	GT:PL:GQ	1/1:54,6,0:10	(Glyma.01G001900,E)	(Glyma.01G001900.2,E),(Glyma.01G001900.1,E)	(Glyma.01G001900.2.CDS.1,RT),(Glyma.01G001900.2.CDS.2,RT),(Glyma.01G001900.2.CDS.3,RT),(Glyma.01G001900.1.CDS.1,RT),(Glyma.01G001900.1.CDS.2,RT),(Glyma.01G001900.1.CDS.3,RT)	(Glyma.01G001900.2.five_prime_UTR.1,E),(Glyma.01G001900.1.five_prime_UTR.1,E)	N	Protein kinase domain; Universal stress protein family	Protein kinase protein with adenine nucleotide alpha hydrolases-like domain	+	Glyma.01G001900	N	N	N	N	N	N	N	N	N	N	N	N	N	N	N	N	N	N	N	N	N	N	N	N
G038_UC413_VCF_extracted_range_Chr01_0_to_full.tsv	Chr01	281103	.	G	GTAT	17.3	.	INDEL;IS=3,0.230769;DP=13;VDB=5.960000e-02;AF1=1;AC1=2;DP4=0,0,1,1;MQ=33;FQ=-40.5	GT:PL:GQ	1/1:56,6,0:10	(Glyma.01G001900,E)	(Glyma.01G001900.2,E),(Glyma.01G001900.1,E)	(Glyma.01G001900.2.CDS.1,RT),(Glyma.01G001900.2.CDS.2,RT),(Glyma.01G001900.2.CDS.3,RT),(Glyma.01G001900.1.CDS.1,RT),(Glyma.01G001900.1.CDS.2,RT),(Glyma.01G001900.1.CDS.3,RT)	(Glyma.01G001900.2.five_prime_UTR.1,E),(Glyma.01G001900.1.five_prime_UTR.1,E)	N	Protein kinase domain; Universal stress protein family	Protein kinase protein with adenine nucleotide alpha hydrolases-like domain	+	Glyma.01G001900	N	N	N	N	N	N	N	N	N	N	N	N	N	N	N	N	N	N	N	N	N	N	N	N
G038_UC413_VCF_extracted_range_Chr01_0_to_full.tsv	Chr01	281103	.	G	T	94	.	DP=13;VDB=3.505960e-02;RPB=-2.802386e+00;AF1=0.5;AC1=1;DP4=2,2,4,4;MQ=28;FQ=40;PV4=1,0.41,0.37,0.22	GT:PL:GQ	0/1:124,0,67:70	(Glyma.01G001900,E)	(Glyma.01G001900.2,E),(Glyma.01G001900.1,E)	(Glyma.01G001900.2.CDS.1,RT),(Glyma.01G001900.2.CDS.2,RT),(Glyma.01G001900.2.CDS.3,RT),(Glyma.01G001900.1.CDS.1,RT),(Glyma.01G001900.1.CDS.2,RT),(Glyma.01G001900.1.CDS.3,RT)	(Glyma.01G001900.2.five_prime_UTR.1,E),(Glyma.01G001900.1.five_prime_UTR.1,E)	N	Protein kinase domain; Universal stress protein family	Protein kinase protein with adenine nucleotide alpha hydrolases-like domain	+	Glyma.01G001900	N	N	N	N	N	N	N	N	N	N	N	N	N	N	N	N	N	N	N	N	N	N	N	N
G038_UC413_VCF_extracted_range_Chr01_0_to_full.tsv	Chr01	281104	.	G	A	103	.	DP=16;VDB=2.008642e-02;RPB=-2.755676e+00;AF1=0.5;AC1=1;DP4=3,2,6,4;MQ=31;FQ=49;PV4=1,0.29,1,0.27	GT:PL:GQ	0/1:133,0,76:79	(Glyma.01G001900,E)	(Glyma.01G001900.2,E),(Glyma.01G001900.1,E)	(Glyma.01G001900.2.CDS.1,RT),(Glyma.01G001900.2.CDS.2,RT),(Glyma.01G001900.2.CDS.3,RT),(Glyma.01G001900.1.CDS.1,RT),(Glyma.01G001900.1.CDS.2,RT),(Glyma.01G001900.1.CDS.3,RT)	(Glyma.01G001900.2.five_prime_UTR.1,E),(Glyma.01G001900.1.five_prime_UTR.1,E)	N	Protein kinase domain; Universal stress protein family	Protein kinase protein with adenine nucleotide alpha hydrolases-like domain	+	Glyma.01G001900	N	N	N	N	N	N	N	N	N	N	N	N	N	N	N	N	N	N	N	N	N	N	N	N
G038_UC413_VCF_extracted_range_Chr01_0_to_full.tsv	Chr01	281105	.	G	T	156	.	DP=17;VDB=2.661250e-03;RPB=2.152553e+00;AF1=0.5005;AC1=1;DP4=1,2,8,5;MQ=30;FQ=3.02;PV4=0.55,1,0.47,1	GT:PL:GQ	0/1:186,0,27:30	(Glyma.01G001900,E)	(Glyma.01G001900.2,E),(Glyma.01G001900.1,E)	(Glyma.01G001900.2.CDS.1,RT),(Glyma.01G001900.2.CDS.2,RT),(Glyma.01G001900.2.CDS.3,RT),(Glyma.01G001900.1.CDS.1,RT),(Glyma.01G001900.1.CDS.2,RT),(Glyma.01G001900.1.CDS.3,RT)	(Glyma.01G001900.2.five_prime_UTR.1,E),(Glyma.01G001900.1.five_prime_UTR.1,E)	N	Protein kinase domain; Universal stress protein family	Protein kinase protein with adenine nucleotide alpha hydrolases-like domain	+	Glyma.01G001900	N	N	N	N	N	N	N	N	N	N	N	N	N	N	N	N	N	N	N	N	N	N	N	N
G038_UC413_VCF_extracted_range_Chr01_0_to_full.tsv	Chr01	281105	.	GTTATATT	GTTATTGTTATATTTATATT,GTATATTTATATT,GTTATATTTATATT	65.7	.	INDEL;IS=4,0.235294;DP=17;VDB=8.186045e-03;AF1=1;AC1=2;DP4=0,0,4,3;MQ=32;FQ=-49.5	GT:PL:GQ	1/1:127,36,21,99,0,96,99,0,67,96:27	(Glyma.01G001900,E)	(Glyma.01G001900.2,E),(Glyma.01G001900.1,E)	(Glyma.01G001900.2.CDS.1,RT),(Glyma.01G001900.2.CDS.2,RT),(Glyma.01G001900.2.CDS.3,RT),(Glyma.01G001900.1.CDS.1,RT),(Glyma.01G001900.1.CDS.2,RT),(Glyma.01G001900.1.CDS.3,RT)	(Glyma.01G001900.2.five_prime_UTR.1,E),(Glyma.01G001900.1.five_prime_UTR.1,E)	N	Protein kinase domain; Universal stress protein family	Protein kinase protein with adenine nucleotide alpha hydrolases-like domain	+	Glyma.01G001900	N	N	N	N	N	N	N	N	N	N	N	N	N	N	N	N	N	N	N	N	N	N	N	N
G038_UC413_VCF_extracted_range_Chr01_0_to_full.tsv	Chr01	281109	.	T	A	9.52	.	DP=21;VDB=1.570251e-02;RPB=2.976470e+00;AF1=0.5;AC1=1;DP4=11,5,2,2;MQ=32;FQ=12.3;PV4=0.59,0.38,0.28,0.037	GT:PL:GQ	0/1:39,0,211:41	(Glyma.01G001900,E)	(Glyma.01G001900.2,E),(Glyma.01G001900.1,E)	(Glyma.01G001900.2.CDS.1,RT),(Glyma.01G001900.2.CDS.2,RT),(Glyma.01G001900.2.CDS.3,RT),(Glyma.01G001900.1.CDS.1,RT),(Glyma.01G001900.1.CDS.2,RT),(Glyma.01G001900.1.CDS.3,RT)	(Glyma.01G001900.2.five_prime_UTR.1,E),(Glyma.01G001900.1.five_prime_UTR.1,E)	N	Protein kinase domain; Universal stress protein family	Protein kinase protein with adenine nucleotide alpha hydrolases-like domain	+	Glyma.01G001900	N	N	N	N	N	N	N	N	N	N	N	N	N	N	N	N	N	N	N	N	N	N	N	N
G038_UC413_VCF_extracted_range_Chr01_0_to_full.tsv	Chr01	281111	.	T	C	11.3	.	DP=21;VDB=1.570251e-02;RPB=2.950000e+00;AF1=0.5;AC1=1;DP4=10,5,2,2;MQ=32;FQ=14.2;PV4=0.6,0.064,0.25,0.0028	GT:PL:GQ	0/1:41,0,215:43	(Glyma.01G001900,E)	(Glyma.01G001900.2,E),(Glyma.01G001900.1,E)	(Glyma.01G001900.2.CDS.1,RT),(Glyma.01G001900.2.CDS.2,RT),(Glyma.01G001900.2.CDS.3,RT),(Glyma.01G001900.1.CDS.1,RT),(Glyma.01G001900.1.CDS.2,RT),(Glyma.01G001900.1.CDS.3,RT)	(Glyma.01G001900.2.five_prime_UTR.1,E),(Glyma.01G001900.1.five_prime_UTR.1,E)	N	Protein kinase domain; Universal stress protein family	Protein kinase protein with adenine nucleotide alpha hydrolases-like domain	+	Glyma.01G001900	N	N	N	N	N	N	N	N	N	N	N	N	N	N	N	N	N	N	N	N	N	N	N	N
G038_UC413_VCF_extracted_range_Chr01_0_to_full.tsv	Chr01	281448	.	CTAT	CTATATAT	214	.	INDEL;IS=22,0.758621;DP=29;VDB=2.074931e-01;AF1=1;AC1=2;DP4=1,0,12,15;MQ=39;FQ=-76.5;PV4=0.46,1,0.29,0.2	GT:PL:GQ	1/1:255,42,0:81	(Glyma.01G001900,E)	(Glyma.01G001900.2,E),(Glyma.01G001900.1,E)	(Glyma.01G001900.2.CDS.1,LT),(Glyma.01G001900.2.CDS.2,RT),(Glyma.01G001900.2.CDS.3,RT),(Glyma.01G001900.2.CDS.4,RT),(Glyma.01G001900.1.CDS.1,LT),(Glyma.01G001900.1.CDS.2,RT),(Glyma.01G001900.1.CDS.3,RT),(Glyma.01G001900.1.CDS.4,RT)	(Glyma.01G001900.2.five_prime_UTR.1,LT),(Glyma.01G001900.1.five_prime_UTR.1,LT)	N	Protein kinase domain; Universal stress protein family	Protein kinase protein with adenine nucleotide alpha hydrolases-like domain	+	Glyma.01G001900	N	N	N	N	N	N	N	N	N	N	N	N	N	N	N	N	N	N	N	N	N	N	N	N
G038_UC413_VCF_extracted_range_Chr01_0_to_full.tsv	Chr01	281450	.	AT	ATATGT	218	.	INDEL;IS=1,0.032258;DP=31;VDB=2.535346e-01;AF1=0.508;AC1=1;DP4=2,1,12,14;MQ=39;FQ=-19.6;PV4=0.6,0.17,0.18,1	GT:PL:GQ	0/1:255,0,15:18	(Glyma.01G001900,E)	(Glyma.01G001900.2,E),(Glyma.01G001900.1,E)	(Glyma.01G001900.2.CDS.1,LT),(Glyma.01G001900.2.CDS.2,RT),(Glyma.01G001900.2.CDS.3,RT),(Glyma.01G001900.2.CDS.4,RT),(Glyma.01G001900.1.CDS.1,LT),(Glyma.01G001900.1.CDS.2,RT),(Glyma.01G001900.1.CDS.3,RT),(Glyma.01G001900.1.CDS.4,RT)	(Glyma.01G001900.2.five_prime_UTR.1,LT),(Glyma.01G001900.1.five_prime_UTR.1,LT)	N	Protein kinase domain; Universal stress protein family	Protein kinase protein with adenine nucleotide alpha hydrolases-like domain	+	Glyma.01G001900	N	N	N	N	N	N	N	N	N	N	N	N	N	N	N	N	N	N	N	N	N	N	N	N
G038_UC413_VCF_extracted_range_Chr01_0_to_full.tsv	Chr01	281461	.	C	G	222	.	DP=31;VDB=2.575827e-01;RPB=-3.466028e-01;AF1=1;AC1=2;DP4=1,0,14,15;MQ=39;FQ=-76;PV4=1,0.23,0.3,0.22	GT:PL:GQ	1/1:255,49,0:95	(Glyma.01G001900,E)	(Glyma.01G001900.2,E),(Glyma.01G001900.1,E)	(Glyma.01G001900.2.CDS.1,LT),(Glyma.01G001900.2.CDS.2,RT),(Glyma.01G001900.2.CDS.3,RT),(Glyma.01G001900.2.CDS.4,RT),(Glyma.01G001900.1.CDS.1,LT),(Glyma.01G001900.1.CDS.2,RT),(Glyma.01G001900.1.CDS.3,RT),(Glyma.01G001900.1.CDS.4,RT)	(Glyma.01G001900.2.five_prime_UTR.1,LT),(Glyma.01G001900.1.five_prime_UTR.1,LT)	N	Protein kinase domain; Universal stress protein family	Protein kinase protein with adenine nucleotide alpha hydrolases-like domain	+	Glyma.01G001900	N	N	N	N	N	N	N	N	N	N	N	N	N	N	N	N	N	N	N	N	N	N	N	N
G038_UC413_VCF_extracted_range_Chr01_0_to_full.tsv	Chr01	281539	.	TC	TCC	215	.	INDEL;IS=26,0.866667;DP=30;VDB=2.787430e-01;AF1=1;AC1=2;DP4=1,1,15,13;MQ=40;FQ=-56.5;PV4=1,1,0.26,1	GT:PL:GQ	1/1:255,22,0:41	(Glyma.01G001900,E)	(Glyma.01G001900.2,E),(Glyma.01G001900.1,E)	(Glyma.01G001900.2.CDS.1,LT),(Glyma.01G001900.2.CDS.2,RT),(Glyma.01G001900.2.CDS.3,RT),(Glyma.01G001900.2.CDS.4,RT),(Glyma.01G001900.2.CDS.5,RT),(Glyma.01G001900.1.CDS.1,LT),(Glyma.01G001900.1.CDS.2,RT),(Glyma.01G001900.1.CDS.3,RT),(Glyma.01G001900.1.CDS.4,RT),(Glyma.01G001900.1.CDS.5,RT)	(Glyma.01G001900.2.five_prime_UTR.1,LT),(Glyma.01G001900.1.five_prime_UTR.1,LT)	N	Protein kinase domain; Universal stress protein family	Protein kinase protein with adenine nucleotide alpha hydrolases-like domain	+	Glyma.01G001900	N	N	N	N	N	N	N	N	N	N	N	N	N	N	N	N	N	N	N	N	N	N	N	N
G038_UC413_VCF_extracted_range_Chr01_0_to_full.tsv	Chr01	281645	.	T	C	222	.	DP=18;VDB=1.773549e-01;RPB=-7.709911e-01;AF1=1;AC1=2;DP4=0,1,13,4;MQ=41;FQ=-41;PV4=0.28,0.28,0.4,0.19	GT:PL:GQ	1/1:255,14,0:25	(Glyma.01G001900,E)	(Glyma.01G001900.2,E),(Glyma.01G001900.1,E)	(Glyma.01G001900.2.CDS.1,LT),(Glyma.01G001900.2.CDS.2,RT),(Glyma.01G001900.2.CDS.3,RT),(Glyma.01G001900.2.CDS.4,RT),(Glyma.01G001900.2.CDS.5,RT),(Glyma.01G001900.1.CDS.1,LT),(Glyma.01G001900.1.CDS.2,RT),(Glyma.01G001900.1.CDS.3,RT),(Glyma.01G001900.1.CDS.4,RT),(Glyma.01G001900.1.CDS.5,RT)	(Glyma.01G001900.2.five_prime_UTR.1,LT),(Glyma.01G001900.1.five_prime_UTR.1,LT)	N	Protein kinase domain; Universal stress protein family	Protein kinase protein with adenine nucleotide alpha hydrolases-like domain	+	Glyma.01G001900	N	N	N	N	N	N	N	N	N	N	N	N	N	N	N	N	N	N	N	N	N	N	N	N
G038_UC413_VCF_extracted_range_Chr01_0_to_full.tsv	Chr01	281800	.	TATAGA	TA	166	.	INDEL;IS=8,0.400000;DP=20;VDB=7.542704e-02;AF1=0.508;AC1=1;DP4=0,1,4,4;MQ=37;FQ=-19.6;PV4=1,3.7e-08,0.25,0.28	GT:PL:GQ	0/1:203,0,15:18	(Glyma.01G001900,E)	(Glyma.01G001900.2,E),(Glyma.01G001900.1,E)	(Glyma.01G001900.2.CDS.1,LT),(Glyma.01G001900.2.CDS.2,LT),(Glyma.01G001900.2.CDS.3,RT),(Glyma.01G001900.2.CDS.4,RT),(Glyma.01G001900.2.CDS.5,RT),(Glyma.01G001900.1.CDS.1,LT),(Glyma.01G001900.1.CDS.2,LT),(Glyma.01G001900.1.CDS.3,RT),(Glyma.01G001900.1.CDS.4,RT),(Glyma.01G001900.1.CDS.5,RT)	(Glyma.01G001900.2.five_prime_UTR.1,LT),(Glyma.01G001900.1.five_prime_UTR.1,LT)	N	Protein kinase domain; Universal stress protein family	Protein kinase protein with adenine nucleotide alpha hydrolases-like domain	+	Glyma.01G001900	N	N	N	N	N	N	N	N	N	N	N	N	N	N	N	N	N	N	N	N	N	N	N	N
G038_UC413_VCF_extracted_range_Chr01_0_to_full.tsv	Chr01	281802	.	T	G	105	.	DP=12;VDB=1.306252e-02;RPB=2.651802e+00;AF1=0.5;AC1=1;DP4=1,4,5,1;MQ=42;FQ=95.8;PV4=0.08,0.21,1,1	GT:PL:GQ	0/1:135,0,123:99	(Glyma.01G001900,E)	(Glyma.01G001900.2,E),(Glyma.01G001900.1,E)	(Glyma.01G001900.2.CDS.1,LT),(Glyma.01G001900.2.CDS.2,LT),(Glyma.01G001900.2.CDS.3,RT),(Glyma.01G001900.2.CDS.4,RT),(Glyma.01G001900.2.CDS.5,RT),(Glyma.01G001900.1.CDS.1,LT),(Glyma.01G001900.1.CDS.2,LT),(Glyma.01G001900.1.CDS.3,RT),(Glyma.01G001900.1.CDS.4,RT),(Glyma.01G001900.1.CDS.5,RT)	(Glyma.01G001900.2.five_prime_UTR.1,LT),(Glyma.01G001900.1.five_prime_UTR.1,LT)	N	Protein kinase domain; Universal stress protein family	Protein kinase protein with adenine nucleotide alpha hydrolases-like domain	+	Glyma.01G001900	N	N	N	N	N	N	N	N	N	N	N	N	N	N	N	N	N	N	N	N	N	N	N	N
G038_UC413_VCF_extracted_range_Chr01_0_to_full.tsv	Chr01	281804	.	G	T	114	.	DP=14;VDB=2.709944e-02;RPB=-3.027508e+00;AF1=0.5;AC1=1;DP4=5,2,3,3;MQ=42;FQ=117;PV4=0.59,0.024,0.46,0.037	GT:PL:GQ	0/1:144,0,176:99	(Glyma.01G001900,E)	(Glyma.01G001900.2,E),(Glyma.01G001900.1,E)	(Glyma.01G001900.2.CDS.1,LT),(Glyma.01G001900.2.CDS.2,LT),(Glyma.01G001900.2.CDS.3,RT),(Glyma.01G001900.2.CDS.4,RT),(Glyma.01G001900.2.CDS.5,RT),(Glyma.01G001900.1.CDS.1,LT),(Glyma.01G001900.1.CDS.2,LT),(Glyma.01G001900.1.CDS.3,RT),(Glyma.01G001900.1.CDS.4,RT),(Glyma.01G001900.1.CDS.5,RT)	(Glyma.01G001900.2.five_prime_UTR.1,LT),(Glyma.01G001900.1.five_prime_UTR.1,LT)	N	Protein kinase domain; Universal stress protein family	Protein kinase protein with adenine nucleotide alpha hydrolases-like domain	+	Glyma.01G001900	N	N	N	N	N	N	N	N	N	N	N	N	N	N	N	N	N	N	N	N	N	N	N	N
G038_UC413_VCF_extracted_range_Chr01_0_to_full.tsv	Chr01	281981	.	G	C	223	.	DP=29;VDB=2.516067e-01;RPB=-1.876388e+00;AF1=1;AC1=2;DP4=2,0,7,17;MQ=42;FQ=-39;PV4=0.11,1,0.39,1	GT:PL:GQ	1/1:255,12,0:21	(Glyma.01G001900,E)	(Glyma.01G001900.2,E),(Glyma.01G001900.1,E)	(Glyma.01G001900.2.CDS.1,LT),(Glyma.01G001900.2.CDS.2,LT),(Glyma.01G001900.2.CDS.3,E),(Glyma.01G001900.2.CDS.4,RT),(Glyma.01G001900.2.CDS.5,RT),(Glyma.01G001900.2.CDS.6,RT),(Glyma.01G001900.1.CDS.1,LT),(Glyma.01G001900.1.CDS.2,LT),(Glyma.01G001900.1.CDS.3,E),(Glyma.01G001900.1.CDS.4,RT),(Glyma.01G001900.1.CDS.5,RT),(Glyma.01G001900.1.CDS.6,RT)	(Glyma.01G001900.2.five_prime_UTR.1,LT),(Glyma.01G001900.1.five_prime_UTR.1,LT)	N	Protein kinase domain; Universal stress protein family	Protein kinase protein with adenine nucleotide alpha hydrolases-like domain	+	Glyma.01G001900	N	N	N	N	N	N	N	N	N	N	N	N	N	N	N	N	N	N	N	N	N	N	N	N
G038_UC413_VCF_extracted_range_Chr01_0_to_full.tsv	Chr01	282059	.	T	C	225	.	DP=34;VDB=1.932392e-01;RPB=4.843324e-01;AF1=0.5;AC1=1;DP4=2,2,15,13;MQ=42;FQ=20.1;PV4=1,0.33,0.36,0.066	GT:PL:GQ	0/1:255,0,47:50	(Glyma.01G001900,E)	(Glyma.01G001900.2,E),(Glyma.01G001900.1,E)	(Glyma.01G001900.2.CDS.1,LT),(Glyma.01G001900.2.CDS.2,LT),(Glyma.01G001900.2.CDS.3,LT),(Glyma.01G001900.2.CDS.4,RT),(Glyma.01G001900.2.CDS.5,RT),(Glyma.01G001900.2.CDS.6,RT),(Glyma.01G001900.1.CDS.1,LT),(Glyma.01G001900.1.CDS.2,LT),(Glyma.01G001900.1.CDS.3,LT),(Glyma.01G001900.1.CDS.4,RT),(Glyma.01G001900.1.CDS.5,RT),(Glyma.01G001900.1.CDS.6,RT)	(Glyma.01G001900.2.five_prime_UTR.1,LT),(Glyma.01G001900.1.five_prime_UTR.1,LT)	N	Protein kinase domain; Universal stress protein family	Protein kinase protein with adenine nucleotide alpha hydrolases-like domain	+	Glyma.01G001900	N	N	N	N	N	N	N	N	N	N	N	N	N	N	N	N	N	N	N	N	N	N	N	N
G038_UC413_VCF_extracted_range_Chr01_0_to_full.tsv	Chr01	282172	.	A	C	223	.	DP=39;VDB=2.305973e-01;RPB=-7.115124e-01;AF1=1;AC1=2;DP4=0,3,18,18;MQ=39;FQ=-36;PV4=0.23,0.038,0.21,0.097	GT:PL:GQ	1/1:255,9,0:16	(Glyma.01G001900,E)	(Glyma.01G001900.2,E),(Glyma.01G001900.1,E)	(Glyma.01G001900.2.CDS.1,LT),(Glyma.01G001900.2.CDS.2,LT),(Glyma.01G001900.2.CDS.3,LT),(Glyma.01G001900.2.CDS.4,E),(Glyma.01G001900.2.CDS.5,RT),(Glyma.01G001900.2.CDS.6,RT),(Glyma.01G001900.1.CDS.1,LT),(Glyma.01G001900.1.CDS.2,LT),(Glyma.01G001900.1.CDS.3,LT),(Glyma.01G001900.1.CDS.4,E),(Glyma.01G001900.1.CDS.5,RT),(Glyma.01G001900.1.CDS.6,RT)	(Glyma.01G001900.2.five_prime_UTR.1,LT),(Glyma.01G001900.1.five_prime_UTR.1,LT)	N	Protein kinase domain; Universal stress protein family	Protein kinase protein with adenine nucleotide alpha hydrolases-like domain	+	Glyma.01G001900	N	N	N	N	N	N	N	N	N	N	N	N	N	N	N	N	N	N	N	N	N	N	N	N
G038_UC413_VCF_extracted_range_Chr01_0_to_full.tsv	Chr01	282254	.	C	T	222	.	DP=40;VDB=1.071929e-01;AF1=1;AC1=2;DP4=0,0,27,12;MQ=38;FQ=-144	GT:PL:GQ	1/1:255,117,0:99	(Glyma.01G001900,E)	(Glyma.01G001900.2,E),(Glyma.01G001900.1,E)	(Glyma.01G001900.2.CDS.1,LT),(Glyma.01G001900.2.CDS.2,LT),(Glyma.01G001900.2.CDS.3,LT),(Glyma.01G001900.2.CDS.4,E),(Glyma.01G001900.2.CDS.5,RT),(Glyma.01G001900.2.CDS.6,RT),(Glyma.01G001900.1.CDS.1,LT),(Glyma.01G001900.1.CDS.2,LT),(Glyma.01G001900.1.CDS.3,LT),(Glyma.01G001900.1.CDS.4,E),(Glyma.01G001900.1.CDS.5,RT),(Glyma.01G001900.1.CDS.6,RT)	(Glyma.01G001900.2.five_prime_UTR.1,LT),(Glyma.01G001900.1.five_prime_UTR.1,LT)	N	Protein kinase domain; Universal stress protein family	Protein kinase protein with adenine nucleotide alpha hydrolases-like domain	+	Glyma.01G001900	N	N	N	N	N	N	N	N	N	N	N	N	N	N	N	N	N	N	N	N	N	N	N	N
G038_UC413_VCF_extracted_range_Chr01_0_to_full.tsv	Chr01	282261	.	G	A	222	.	DP=39;VDB=7.680334e-02;AF1=1;AC1=2;DP4=0,0,26,11;MQ=38;FQ=-138	GT:PL:GQ	1/1:255,111,0:99	(Glyma.01G001900,E)	(Glyma.01G001900.2,E),(Glyma.01G001900.1,E)	(Glyma.01G001900.2.CDS.1,LT),(Glyma.01G001900.2.CDS.2,LT),(Glyma.01G001900.2.CDS.3,LT),(Glyma.01G001900.2.CDS.4,E),(Glyma.01G001900.2.CDS.5,RT),(Glyma.01G001900.2.CDS.6,RT),(Glyma.01G001900.1.CDS.1,LT),(Glyma.01G001900.1.CDS.2,LT),(Glyma.01G001900.1.CDS.3,LT),(Glyma.01G001900.1.CDS.4,E),(Glyma.01G001900.1.CDS.5,RT),(Glyma.01G001900.1.CDS.6,RT)	N	N	Protein kinase domain; Universal stress protein family	Protein kinase protein with adenine nucleotide alpha hydrolases-like domain	+	Glyma.01G001900	N	N	N	N	N	N	N	N	N	N	N	N	N	N	N	N	N	N	N	N	N	N	N	N
G038_UC413_VCF_extracted_range_Chr01_0_to_full.tsv	Chr01	282339	.	T	C	222	.	DP=25;VDB=1.367959e-01;AF1=1;AC1=2;DP4=0,0,12,12;MQ=42;FQ=-99	GT:PL:GQ	1/1:255,72,0:99	(Glyma.01G001900,E)	(Glyma.01G001900.2,E),(Glyma.01G001900.1,E)	(Glyma.01G001900.2.CDS.1,LT),(Glyma.01G001900.2.CDS.2,LT),(Glyma.01G001900.2.CDS.3,LT),(Glyma.01G001900.2.CDS.4,E),(Glyma.01G001900.2.CDS.5,RT),(Glyma.01G001900.2.CDS.6,RT),(Glyma.01G001900.1.CDS.1,LT),(Glyma.01G001900.1.CDS.2,LT),(Glyma.01G001900.1.CDS.3,LT),(Glyma.01G001900.1.CDS.4,E),(Glyma.01G001900.1.CDS.5,RT),(Glyma.01G001900.1.CDS.6,RT)	N	N	Protein kinase domain; Universal stress protein family	Protein kinase protein with adenine nucleotide alpha hydrolases-like domain	+	Glyma.01G001900	N	N	N	N	N	N	N	N	N	N	N	N	N	N	N	N	N	N	N	N	N	N	N	N
G038_UC413_VCF_extracted_range_Chr01_0_to_full.tsv	Chr01	282810	.	CTTTTTTT	CTTTTTTTT,CTTTTTTTTT	83.5	.	INDEL;IS=31,0.837838;DP=37;VDB=5.731292e-02;AF1=1;AC1=2;DP4=0,0,19,13;MQ=42;FQ=-128	GT:PL:GQ	1/1:124,93,0,113,67,110:99	(Glyma.01G001900,E)	(Glyma.01G001900.2,E),(Glyma.01G001900.1,E)	(Glyma.01G001900.2.CDS.3,LT),(Glyma.01G001900.2.CDS.4,LT),(Glyma.01G001900.2.CDS.5,LT),(Glyma.01G001900.2.CDS.6,RT),(Glyma.01G001900.1.CDS.3,LT),(Glyma.01G001900.1.CDS.4,LT),(Glyma.01G001900.1.CDS.5,LT),(Glyma.01G001900.1.CDS.6,RT)	N	N	Protein kinase domain; Universal stress protein family	Protein kinase protein with adenine nucleotide alpha hydrolases-like domain	+	Glyma.01G001900	N	N	N	N	N	N	N	N	N	N	N	N	N	N	N	N	N	N	N	N	N	N	N	N
G038_UC413_VCF_extracted_range_Chr01_0_to_full.tsv	Chr01	282840	.	A	G	222	.	DP=29;VDB=4.309538e-02;AF1=1;AC1=2;DP4=0,0,14,13;MQ=42;FQ=-108	GT:PL:GQ	1/1:255,81,0:99	(Glyma.01G001900,E)	(Glyma.01G001900.2,E),(Glyma.01G001900.1,E)	(Glyma.01G001900.2.CDS.3,LT),(Glyma.01G001900.2.CDS.4,LT),(Glyma.01G001900.2.CDS.5,LT),(Glyma.01G001900.2.CDS.6,RT),(Glyma.01G001900.1.CDS.3,LT),(Glyma.01G001900.1.CDS.4,LT),(Glyma.01G001900.1.CDS.5,LT),(Glyma.01G001900.1.CDS.6,RT)	N	N	Protein kinase domain; Universal stress protein family	Protein kinase protein with adenine nucleotide alpha hydrolases-like domain	+	Glyma.01G001900	N	N	N	N	N	N	N	N	N	N	N	N	N	N	N	N	N	N	N	N	N	N	N	N
G038_UC413_VCF_extracted_range_Chr01_0_to_full.tsv	Chr01	282858	.	C	A	222	.	DP=28;VDB=1.458167e-01;AF1=1;AC1=2;DP4=0,0,14,12;MQ=42;FQ=-105	GT:PL:GQ	1/1:255,78,0:99	(Glyma.01G001900,E)	(Glyma.01G001900.2,E),(Glyma.01G001900.1,E)	(Glyma.01G001900.2.CDS.3,LT),(Glyma.01G001900.2.CDS.4,LT),(Glyma.01G001900.2.CDS.5,LT),(Glyma.01G001900.2.CDS.6,RT),(Glyma.01G001900.1.CDS.3,LT),(Glyma.01G001900.1.CDS.4,LT),(Glyma.01G001900.1.CDS.5,LT),(Glyma.01G001900.1.CDS.6,RT)	N	N	Protein kinase domain; Universal stress protein family	Protein kinase protein with adenine nucleotide alpha hydrolases-like domain	+	Glyma.01G001900	N	N	N	N	N	N	N	N	N	N	N	N	N	N	N	N	N	N	N	N	N	N	N	N
G038_UC413_VCF_extracted_range_Chr01_0_to_full.tsv	Chr01	283395	.	ACATCATCATCATC	ACATCATCATCATCATC	215	.	INDEL;IS=32,0.780488;DP=41;VDB=2.829022e-01;AF1=1;AC1=2;DP4=1,1,20,12;MQ=41;FQ=-52.5;PV4=1,1,0.37,1	GT:PL:GQ	1/1:255,18,0:33	(Glyma.01G001900,E)	(Glyma.01G001900.2,E),(Glyma.01G001900.1,E)	(Glyma.01G001900.2.CDS.4,LT),(Glyma.01G001900.2.CDS.5,LT),(Glyma.01G001900.2.CDS.6,E),(Glyma.01G001900.2.CDS.7,RT),(Glyma.01G001900.1.CDS.4,LT),(Glyma.01G001900.1.CDS.5,LT),(Glyma.01G001900.1.CDS.6,E),(Glyma.01G001900.1.CDS.7,RT)	N	N	Protein kinase domain; Universal stress protein family	Protein kinase protein with adenine nucleotide alpha hydrolases-like domain	+	Glyma.01G001900	N	N	N	N	N	N	N	N	N	N	N	N	N	N	N	N	N	N	N	N	N	N	N	N
G038_UC413_VCF_extracted_range_Chr01_0_to_full.tsv	Chr01	283533	.	T	G	223	.	DP=39;VDB=3.017796e-01;RPB=1.844662e-01;AF1=1;AC1=2;DP4=1,2,19,17;MQ=42;FQ=-39;PV4=0.6,1,1,1	GT:PL:GQ	1/1:255,12,0:21	(Glyma.01G001900,E)	(Glyma.01G001900.2,E),(Glyma.01G001900.1,E)	(Glyma.01G001900.2.CDS.5,LT),(Glyma.01G001900.2.CDS.6,E),(Glyma.01G001900.2.CDS.7,RT),(Glyma.01G001900.1.CDS.5,LT),(Glyma.01G001900.1.CDS.6,E),(Glyma.01G001900.1.CDS.7,RT)	N	N	Protein kinase domain; Universal stress protein family	Protein kinase protein with adenine nucleotide alpha hydrolases-like domain	+	Glyma.01G001900	N	N	N	N	N	N	N	N	N	N	N	N	N	N	N	N	N	N	N	N	N	N	N	N
G038_UC413_VCF_extracted_range_Chr01_0_to_full.tsv	Chr01	283924	.	G	C	222	.	DP=35;VDB=3.659184e-02;AF1=1;AC1=2;DP4=0,0,21,14;MQ=42;FQ=-132	GT:PL:GQ	1/1:255,105,0:99	(Glyma.01G001900,E)	(Glyma.01G001900.2,E),(Glyma.01G001900.1,E)	(Glyma.01G001900.2.CDS.6,LT),(Glyma.01G001900.2.CDS.7,RT),(Glyma.01G001900.1.CDS.6,LT),(Glyma.01G001900.1.CDS.7,RT)	N	N	Protein kinase domain; Universal stress protein family	Protein kinase protein with adenine nucleotide alpha hydrolases-like domain	+	Glyma.01G001900	N	N	N	N	N	N	N	N	N	N	N	N	N	N	N	N	N	N	N	N	N	N	N	N
G038_UC413_VCF_extracted_range_Chr01_0_to_full.tsv	Chr01	284041	.	A	G	222	.	DP=32;VDB=2.760818e-01;AF1=1;AC1=2;DP4=0,0,16,14;MQ=37;FQ=-117	GT:PL:GQ	1/1:255,90,0:99	(Glyma.01G001900,E)	(Glyma.01G001900.2,E),(Glyma.01G001900.1,E)	(Glyma.01G001900.2.CDS.6,LT),(Glyma.01G001900.2.CDS.7,E),(Glyma.01G001900.2.CDS.8,RT),(Glyma.01G001900.1.CDS.6,LT),(Glyma.01G001900.1.CDS.7,E),(Glyma.01G001900.1.CDS.8,RT)	N	N	Protein kinase domain; Universal stress protein family	Protein kinase protein with adenine nucleotide alpha hydrolases-like domain	+	Glyma.01G001900	N	N	N	N	N	N	N	N	N	N	N	N	N	N	N	N	N	N	N	N	N	N	N	N
G038_UC413_VCF_extracted_range_Chr01_0_to_full.tsv	Chr01	284563	.	G	C	222	.	DP=32;VDB=2.645011e-01;RPB=6.149187e-01;AF1=1;AC1=2;DP4=1,0,19,11;MQ=34;FQ=-79;PV4=1,0.15,0.19,0.24	GT:PL:GQ	1/1:255,52,0:99	(Glyma.01G001900,E)	(Glyma.01G001900.2,E),(Glyma.01G001900.1,E)	(Glyma.01G001900.2.CDS.6,LT),(Glyma.01G001900.2.CDS.7,E),(Glyma.01G001900.2.CDS.8,RT),(Glyma.01G001900.1.CDS.6,LT),(Glyma.01G001900.1.CDS.7,E),(Glyma.01G001900.1.CDS.8,RT)	N	(Glyma.01G001900.2.three_prime_UTR.1,RT),(Glyma.01G001900.1.three_prime_UTR.1,RT)	Protein kinase domain; Universal stress protein family	Protein kinase protein with adenine nucleotide alpha hydrolases-like domain	+	Glyma.01G001900	N	N	N	N	N	N	N	N	N	N	N	N	N	N	N	N	N	N	N	N	N	N	N	N
G038_UC413_VCF_extracted_range_Chr01_0_to_full.tsv	Chr01	284716	.	T	A	222	.	DP=43;VDB=2.995240e-01;AF1=1;AC1=2;DP4=0,0,19,20;MQ=32;FQ=-144	GT:PL:GQ	1/1:255,117,0:99	(Glyma.01G001900,E)	(Glyma.01G001900.2,E),(Glyma.01G001900.1,E)	(Glyma.01G001900.2.CDS.7,E),(Glyma.01G001900.2.CDS.8,RT),(Glyma.01G001900.1.CDS.7,E),(Glyma.01G001900.1.CDS.8,RT)	N	(Glyma.01G001900.2.three_prime_UTR.1,RT),(Glyma.01G001900.1.three_prime_UTR.1,RT)	Protein kinase domain; Universal stress protein family	Protein kinase protein with adenine nucleotide alpha hydrolases-like domain	+	Glyma.01G001900	N	N	N	N	N	N	N	N	N	N	N	N	N	N	N	N	N	N	N	N	N	N	N	N
G038_UC413_VCF_extracted_range_Chr01_0_to_full.tsv	Chr01	284722	.	A	T	222	.	DP=46;VDB=3.347708e-01;AF1=1;AC1=2;DP4=0,0,23,22;MQ=32;FQ=-162	GT:PL:GQ	1/1:255,135,0:99	(Glyma.01G001900,E)	(Glyma.01G001900.2,E),(Glyma.01G001900.1,E)	(Glyma.01G001900.2.CDS.7,E),(Glyma.01G001900.2.CDS.8,RT),(Glyma.01G001900.1.CDS.7,E),(Glyma.01G001900.1.CDS.8,RT)	N	(Glyma.01G001900.2.three_prime_UTR.1,RT),(Glyma.01G001900.1.three_prime_UTR.1,RT)	Protein kinase domain; Universal stress protein family	Protein kinase protein with adenine nucleotide alpha hydrolases-like domain	+	Glyma.01G001900	N	N	N	N	N	N	N	N	N	N	N	N	N	N	N	N	N	N	N	N	N	N	N	N
G038_UC413_VCF_extracted_range_Chr01_0_to_full.tsv	Chr01	284811	.	CTGGTGGTGCTGGTGGTGGTGCTGGTGGTGGTGC	CTGGTGGTGCTGGTGGTGGTGC	146	.	INDEL;IS=9,0.450000;DP=20;VDB=1.284768e-01;AF1=1;AC1=2;DP4=0,0,12,5;MQ=23;FQ=-85.5	GT:PL:GQ	1/1:187,51,0:99	(Glyma.01G001900,E)	(Glyma.01G001900.2,E),(Glyma.01G001900.1,E)	(Glyma.01G001900.2.CDS.7,E),(Glyma.01G001900.2.CDS.8,RT),(Glyma.01G001900.1.CDS.7,E),(Glyma.01G001900.1.CDS.8,RT)	N	(Glyma.01G001900.2.three_prime_UTR.1,RT),(Glyma.01G001900.1.three_prime_UTR.1,RT)	Protein kinase domain; Universal stress protein family	Protein kinase protein with adenine nucleotide alpha hydrolases-like domain	+	Glyma.01G001900	N	N	N	N	N	N	N	N	N	N	N	N	N	N	N	N	N	N	N	N	N	N	N	N
G038_UC413_VCF_extracted_range_Chr01_0_to_full.tsv	Chr01	284819	.	GCTGGTGGTGGT	G	35.6	.	INDEL;IS=2,0.095238;DP=12;VDB=1.021485e-01;AF1=1;AC1=2;DP4=0,0,2,4;MQ=24;FQ=-52.5	GT:PL:GQ	1/1:76,18,0:33	(Glyma.01G001900,E)	(Glyma.01G001900.2,E),(Glyma.01G001900.1,E)	(Glyma.01G001900.2.CDS.7,E),(Glyma.01G001900.2.CDS.8,RT),(Glyma.01G001900.1.CDS.7,E),(Glyma.01G001900.1.CDS.8,RT)	N	(Glyma.01G001900.2.three_prime_UTR.1,RT),(Glyma.01G001900.1.three_prime_UTR.1,RT)	Protein kinase domain; Universal stress protein family	Protein kinase protein with adenine nucleotide alpha hydrolases-like domain	+	Glyma.01G001900	N	N	N	N	N	N	N	N	N	N	N	N	N	N	N	N	N	N	N	N	N	N	N	N
G038_UC413_VCF_extracted_range_Chr01_0_to_full.tsv	Chr01	284820	.	C	G	90.8	.	DP=9;VDB=1.143894e-01;RPB=8.141118e-01;AF1=1;AC1=2;DP4=0,1,4,3;MQ=28;FQ=-27;PV4=1,1,1,1	GT:PL:GQ	0/1:119,0,0:3	(Glyma.01G001900,E)	(Glyma.01G001900.2,E),(Glyma.01G001900.1,E)	(Glyma.01G001900.2.CDS.7,E),(Glyma.01G001900.2.CDS.8,RT),(Glyma.01G001900.1.CDS.7,E),(Glyma.01G001900.1.CDS.8,RT)	N	(Glyma.01G001900.2.three_prime_UTR.1,RT),(Glyma.01G001900.1.three_prime_UTR.1,RT)	Protein kinase domain; Universal stress protein family	Protein kinase protein with adenine nucleotide alpha hydrolases-like domain	+	Glyma.01G001900	N	N	N	N	N	N	N	N	N	N	N	N	N	N	N	N	N	N	N	N	N	N	N	N
G038_UC413_VCF_extracted_range_Chr01_0_to_full.tsv	Chr01	284832	.	C	G	110	.	DP=21;VDB=5.487403e-04;RPB=-1.705965e+00;AF1=0.5;AC1=1;DP4=2,3,10,4;MQ=29;FQ=38;PV4=0.3,1,0.058,1	GT:PL:GQ	0/1:140,0,65:68	(Glyma.01G001900,E)	(Glyma.01G001900.2,E),(Glyma.01G001900.1,E)	(Glyma.01G001900.2.CDS.7,E),(Glyma.01G001900.2.CDS.8,RT),(Glyma.01G001900.1.CDS.7,E),(Glyma.01G001900.1.CDS.8,RT)	N	(Glyma.01G001900.2.three_prime_UTR.1,RT),(Glyma.01G001900.1.three_prime_UTR.1,RT)	Protein kinase domain; Universal stress protein family	Protein kinase protein with adenine nucleotide alpha hydrolases-like domain	+	Glyma.01G001900	N	N	N	N	N	N	N	N	N	N	N	N	N	N	N	N	N	N	N	N	N	N	N	N
G038_UC413_VCF_extracted_range_Chr01_0_to_full.tsv	Chr01	284863	.	T	C	222	.	DP=31;VDB=1.302863e-01;RPB=-2.230129e-01;AF1=1;AC1=2;DP4=1,1,12,14;MQ=34;FQ=-57;PV4=1,1,0.15,0.078	GT:PL:GQ	1/1:255,30,0:57	(Glyma.01G001900,E)	(Glyma.01G001900.2,E),(Glyma.01G001900.1,E)	(Glyma.01G001900.2.CDS.7,E),(Glyma.01G001900.2.CDS.8,RT),(Glyma.01G001900.1.CDS.7,E),(Glyma.01G001900.1.CDS.8,RT)	N	(Glyma.01G001900.2.three_prime_UTR.1,RT),(Glyma.01G001900.1.three_prime_UTR.1,RT)	Protein kinase domain; Universal stress protein family	Protein kinase protein with adenine nucleotide alpha hydrolases-like domain	+	Glyma.01G001900	N	N	N	N	N	N	N	N	N	N	N	N	N	N	N	N	N	N	N	N	N	N	N	N
G038_UC413_VCF_extracted_range_Chr01_0_to_full.tsv	Chr01	284917	.	TGC	T	59.5	.	INDEL;IS=1,0.023256;DP=43;VDB=1.111481e-01;AF1=1;AC1=2;DP4=0,1,9,17;MQ=42;FQ=-73.5;PV4=1,2.8e-23,0.34,1	GT:PL:GQ	1/1:100,39,0:75	(Glyma.01G001900,E),(Glyma.01G002000,RT)	(Glyma.01G001900.2,E),(Glyma.01G001900.1,E),(Glyma.01G002000.1,RT)	(Glyma.01G001900.2.CDS.7,LT),(Glyma.01G001900.2.CDS.8,RT),(Glyma.01G001900.1.CDS.7,LT),(Glyma.01G001900.1.CDS.8,RT)	(Glyma.01G002000.1.five_prime_UTR.1,RT)	(Glyma.01G001900.2.three_prime_UTR.1,RT),(Glyma.01G001900.1.three_prime_UTR.1,RT)	Protein kinase domain; Universal stress protein family | Protein of unknown function (DUF581)	Protein kinase protein with adenine nucleotide alpha hydrolases-like domain | Protein of unknown function (DUF581)	+ | +	Glyma.01G001900	N	N	N	N	N	N	N	N	N	N	N	N	N	N	N	N	N	N	N	N	N	N	N	N
G038_UC413_VCF_extracted_range_Chr01_0_to_full.tsv	Chr01	284917	.	TGC	T	59.5	.	INDEL;IS=1,0.023256;DP=43;VDB=1.111481e-01;AF1=1;AC1=2;DP4=0,1,9,17;MQ=42;FQ=-73.5;PV4=1,2.8e-23,0.34,1	GT:PL:GQ	1/1:100,39,0:75	(Glyma.01G001900,E),(Glyma.01G002000,RT)	(Glyma.01G001900.2,E),(Glyma.01G001900.1,E),(Glyma.01G002000.1,RT)	(Glyma.01G001900.2.CDS.7,LT),(Glyma.01G001900.2.CDS.8,RT),(Glyma.01G001900.1.CDS.7,LT),(Glyma.01G001900.1.CDS.8,RT)	(Glyma.01G002000.1.five_prime_UTR.1,RT)	(Glyma.01G001900.2.three_prime_UTR.1,RT),(Glyma.01G001900.1.three_prime_UTR.1,RT)	Protein kinase domain; Universal stress protein family | Protein of unknown function (DUF581)	Protein kinase protein with adenine nucleotide alpha hydrolases-like domain | Protein of unknown function (DUF581)	+ | +	Glyma.01G002000	N	N	N	N	N	N	N	N	N	N	N	N	N	N	N	N	N	N	N	N	N	N	N	N
G038_UC413_VCF_extracted_range_Chr01_0_to_full.tsv	Chr01	284918	.	GCA	G	214	.	INDEL;IS=35,0.813953;DP=42;VDB=3.187213e-01;AF1=1;AC1=2;DP4=0,1,13,24;MQ=42;FQ=-107;PV4=1,0.017,0.32,1	GT:PL:GQ	1/1:255,72,0:99	(Glyma.01G001900,E),(Glyma.01G002000,RT)	(Glyma.01G001900.2,E),(Glyma.01G001900.1,E),(Glyma.01G002000.1,RT)	(Glyma.01G001900.2.CDS.7,LT),(Glyma.01G001900.2.CDS.8,RT),(Glyma.01G001900.1.CDS.7,LT),(Glyma.01G001900.1.CDS.8,RT)	(Glyma.01G002000.1.five_prime_UTR.1,RT)	(Glyma.01G001900.2.three_prime_UTR.1,RT),(Glyma.01G001900.1.three_prime_UTR.1,RT)	Protein kinase domain; Universal stress protein family | Protein of unknown function (DUF581)	Protein kinase protein with adenine nucleotide alpha hydrolases-like domain | Protein of unknown function (DUF581)	+ | +	Glyma.01G001900	N	N	N	N	N	N	N	N	N	N	N	N	N	N	N	N	N	N	N	N	N	N	N	N
G038_UC413_VCF_extracted_range_Chr01_0_to_full.tsv	Chr01	284918	.	GCA	G	214	.	INDEL;IS=35,0.813953;DP=42;VDB=3.187213e-01;AF1=1;AC1=2;DP4=0,1,13,24;MQ=42;FQ=-107;PV4=1,0.017,0.32,1	GT:PL:GQ	1/1:255,72,0:99	(Glyma.01G001900,E),(Glyma.01G002000,RT)	(Glyma.01G001900.2,E),(Glyma.01G001900.1,E),(Glyma.01G002000.1,RT)	(Glyma.01G001900.2.CDS.7,LT),(Glyma.01G001900.2.CDS.8,RT),(Glyma.01G001900.1.CDS.7,LT),(Glyma.01G001900.1.CDS.8,RT)	(Glyma.01G002000.1.five_prime_UTR.1,RT)	(Glyma.01G001900.2.three_prime_UTR.1,RT),(Glyma.01G001900.1.three_prime_UTR.1,RT)	Protein kinase domain; Universal stress protein family | Protein of unknown function (DUF581)	Protein kinase protein with adenine nucleotide alpha hydrolases-like domain | Protein of unknown function (DUF581)	+ | +	Glyma.01G002000	N	N	N	N	N	N	N	N	N	N	N	N	N	N	N	N	N	N	N	N	N	N	N	N
G038_UC413_VCF_extracted_range_Chr01_0_to_full.tsv	Chr01	284919	.	C	T	18.1	.	DP=7;VDB=7.520000e-02;RPB=5.314005e-01;AF1=0.5;AC1=1;DP4=1,2,2,0;MQ=42;FQ=21;PV4=0.4,0.037,0.14,0.039	GT:PL:GQ	0/1:48,0,88:51	(Glyma.01G001900,E),(Glyma.01G002000,RT)	(Glyma.01G001900.2,E),(Glyma.01G001900.1,E),(Glyma.01G002000.1,RT)	(Glyma.01G001900.2.CDS.7,LT),(Glyma.01G001900.2.CDS.8,RT),(Glyma.01G001900.1.CDS.7,LT),(Glyma.01G001900.1.CDS.8,RT)	(Glyma.01G002000.1.five_prime_UTR.1,RT)	(Glyma.01G001900.2.three_prime_UTR.1,RT),(Glyma.01G001900.1.three_prime_UTR.1,RT)	Protein kinase domain; Universal stress protein family | Protein of unknown function (DUF581)	Protein kinase protein with adenine nucleotide alpha hydrolases-like domain | Protein of unknown function (DUF581)	+ | +	Glyma.01G001900	N	N	N	N	N	N	N	N	N	N	N	N	N	N	N	N	N	N	N	N	N	N	N	N
G038_UC413_VCF_extracted_range_Chr01_0_to_full.tsv	Chr01	284919	.	C	T	18.1	.	DP=7;VDB=7.520000e-02;RPB=5.314005e-01;AF1=0.5;AC1=1;DP4=1,2,2,0;MQ=42;FQ=21;PV4=0.4,0.037,0.14,0.039	GT:PL:GQ	0/1:48,0,88:51	(Glyma.01G001900,E),(Glyma.01G002000,RT)	(Glyma.01G001900.2,E),(Glyma.01G001900.1,E),(Glyma.01G002000.1,RT)	(Glyma.01G001900.2.CDS.7,LT),(Glyma.01G001900.2.CDS.8,RT),(Glyma.01G001900.1.CDS.7,LT),(Glyma.01G001900.1.CDS.8,RT)	(Glyma.01G002000.1.five_prime_UTR.1,RT)	(Glyma.01G001900.2.three_prime_UTR.1,RT),(Glyma.01G001900.1.three_prime_UTR.1,RT)	Protein kinase domain; Universal stress protein family | Protein of unknown function (DUF581)	Protein kinase protein with adenine nucleotide alpha hydrolases-like domain | Protein of unknown function (DUF581)	+ | +	Glyma.01G002000	N	N	N	N	N	N	N	N	N	N	N	N	N	N	N	N	N	N	N	N	N	N	N	N
G038_UC413_VCF_extracted_range_Chr01_0_to_full.tsv	Chr01	284920	.	AT	ATGT	69.5	.	INDEL;IS=2,0.046512;DP=8;VDB=2.444842e-02;AF1=0.5003;AC1=1;DP4=0,1,2,1;MQ=42;FQ=-5.84;PV4=1,1,1,1	GT:PL:GQ	0/1:107,0,30:33	(Glyma.01G001900,E),(Glyma.01G002000,RT)	(Glyma.01G001900.2,E),(Glyma.01G001900.1,E),(Glyma.01G002000.1,RT)	(Glyma.01G001900.2.CDS.7,LT),(Glyma.01G001900.2.CDS.8,RT),(Glyma.01G001900.1.CDS.7,LT),(Glyma.01G001900.1.CDS.8,RT)	(Glyma.01G002000.1.five_prime_UTR.1,RT)	(Glyma.01G001900.2.three_prime_UTR.1,RT),(Glyma.01G001900.1.three_prime_UTR.1,RT)	Protein kinase domain; Universal stress protein family | Protein of unknown function (DUF581)	Protein kinase protein with adenine nucleotide alpha hydrolases-like domain | Protein of unknown function (DUF581)	+ | +	Glyma.01G001900	N	N	N	N	N	N	N	N	N	N	N	N	N	N	N	N	N	N	N	N	N	N	N	N
G038_UC413_VCF_extracted_range_Chr01_0_to_full.tsv	Chr01	284920	.	AT	ATGT	69.5	.	INDEL;IS=2,0.046512;DP=8;VDB=2.444842e-02;AF1=0.5003;AC1=1;DP4=0,1,2,1;MQ=42;FQ=-5.84;PV4=1,1,1,1	GT:PL:GQ	0/1:107,0,30:33	(Glyma.01G001900,E),(Glyma.01G002000,RT)	(Glyma.01G001900.2,E),(Glyma.01G001900.1,E),(Glyma.01G002000.1,RT)	(Glyma.01G001900.2.CDS.7,LT),(Glyma.01G001900.2.CDS.8,RT),(Glyma.01G001900.1.CDS.7,LT),(Glyma.01G001900.1.CDS.8,RT)	(Glyma.01G002000.1.five_prime_UTR.1,RT)	(Glyma.01G001900.2.three_prime_UTR.1,RT),(Glyma.01G001900.1.three_prime_UTR.1,RT)	Protein kinase domain; Universal stress protein family | Protein of unknown function (DUF581)	Protein kinase protein with adenine nucleotide alpha hydrolases-like domain | Protein of unknown function (DUF581)	+ | +	Glyma.01G002000	N	N	N	N	N	N	N	N	N	N	N	N	N	N	N	N	N	N	N	N	N	N	N	N
G038_UC413_VCF_extracted_range_Chr01_0_to_full.tsv	Chr01	285121	.	C	T	222	.	DP=42;VDB=2.589740e-01;AF1=1;AC1=2;DP4=0,0,21,19;MQ=40;FQ=-147	GT:PL:GQ	1/1:255,120,0:99	(Glyma.01G001900,E),(Glyma.01G002000,RT)	(Glyma.01G001900.2,E),(Glyma.01G001900.1,E),(Glyma.01G002000.1,RT)	(Glyma.01G001900.2.CDS.7,LT),(Glyma.01G001900.2.CDS.8,LT),(Glyma.01G001900.1.CDS.7,LT),(Glyma.01G001900.1.CDS.8,LT),(Glyma.01G002000.1.CDS.1,RT)	(Glyma.01G002000.1.five_prime_UTR.1,RT)	(Glyma.01G001900.2.three_prime_UTR.1,E),(Glyma.01G001900.1.three_prime_UTR.1,E)	Protein kinase domain; Universal stress protein family | Protein of unknown function (DUF581)	Protein kinase protein with adenine nucleotide alpha hydrolases-like domain | Protein of unknown function (DUF581)	+ | +	Glyma.01G001900	N	N	N	N	N	N	N	N	N	N	N	N	N	N	N	N	N	N	N	N	N	N	N	N
G038_UC413_VCF_extracted_range_Chr01_0_to_full.tsv	Chr01	285121	.	C	T	222	.	DP=42;VDB=2.589740e-01;AF1=1;AC1=2;DP4=0,0,21,19;MQ=40;FQ=-147	GT:PL:GQ	1/1:255,120,0:99	(Glyma.01G001900,E),(Glyma.01G002000,RT)	(Glyma.01G001900.2,E),(Glyma.01G001900.1,E),(Glyma.01G002000.1,RT)	(Glyma.01G001900.2.CDS.7,LT),(Glyma.01G001900.2.CDS.8,LT),(Glyma.01G001900.1.CDS.7,LT),(Glyma.01G001900.1.CDS.8,LT),(Glyma.01G002000.1.CDS.1,RT)	(Glyma.01G002000.1.five_prime_UTR.1,RT)	(Glyma.01G001900.2.three_prime_UTR.1,E),(Glyma.01G001900.1.three_prime_UTR.1,E)	Protein kinase domain; Universal stress protein family | Protein of unknown function (DUF581)	Protein kinase protein with adenine nucleotide alpha hydrolases-like domain | Protein of unknown function (DUF581)	+ | +	Glyma.01G002000	N	N	N	N	N	N	N	N	N	N	N	N	N	N	N	N	N	N	N	N	N	N	N	N
G038_UC413_VCF_extracted_range_Chr01_0_to_full.tsv	Chr01	285156	.	G	C	222	.	DP=38;VDB=3.116050e-01;AF1=1;AC1=2;DP4=0,0,18,19;MQ=40;FQ=-138	GT:PL:GQ	1/1:255,111,0:99	(Glyma.01G001900,E),(Glyma.01G002000,RT)	(Glyma.01G001900.2,E),(Glyma.01G001900.1,E),(Glyma.01G002000.1,RT)	(Glyma.01G001900.2.CDS.7,LT),(Glyma.01G001900.2.CDS.8,LT),(Glyma.01G001900.1.CDS.7,LT),(Glyma.01G001900.1.CDS.8,LT),(Glyma.01G002000.1.CDS.1,RT)	(Glyma.01G002000.1.five_prime_UTR.1,RT)	(Glyma.01G001900.2.three_prime_UTR.1,E),(Glyma.01G001900.1.three_prime_UTR.1,E)	Protein kinase domain; Universal stress protein family | Protein of unknown function (DUF581)	Protein kinase protein with adenine nucleotide alpha hydrolases-like domain | Protein of unknown function (DUF581)	+ | +	Glyma.01G001900	N	N	N	N	N	N	N	N	N	N	N	N	N	N	N	N	N	N	N	N	N	N	N	N
G038_UC413_VCF_extracted_range_Chr01_0_to_full.tsv	Chr01	285156	.	G	C	222	.	DP=38;VDB=3.116050e-01;AF1=1;AC1=2;DP4=0,0,18,19;MQ=40;FQ=-138	GT:PL:GQ	1/1:255,111,0:99	(Glyma.01G001900,E),(Glyma.01G002000,RT)	(Glyma.01G001900.2,E),(Glyma.01G001900.1,E),(Glyma.01G002000.1,RT)	(Glyma.01G001900.2.CDS.7,LT),(Glyma.01G001900.2.CDS.8,LT),(Glyma.01G001900.1.CDS.7,LT),(Glyma.01G001900.1.CDS.8,LT),(Glyma.01G002000.1.CDS.1,RT)	(Glyma.01G002000.1.five_prime_UTR.1,RT)	(Glyma.01G001900.2.three_prime_UTR.1,E),(Glyma.01G001900.1.three_prime_UTR.1,E)	Protein kinase domain; Universal stress protein family | Protein of unknown function (DUF581)	Protein kinase protein with adenine nucleotide alpha hydrolases-like domain | Protein of unknown function (DUF581)	+ | +	Glyma.01G002000	N	N	N	N	N	N	N	N	N	N	N	N	N	N	N	N	N	N	N	N	N	N	N	N
G038_UC413_VCF_extracted_range_Chr01_0_to_full.tsv	Chr01	285224	.	T	G	222	.	DP=30;VDB=2.741561e-01;RPB=1.155343e-01;AF1=1;AC1=2;DP4=1,0,15,14;MQ=39;FQ=-79;PV4=1,1,0.34,0.25	GT:PL:GQ	1/1:255,52,0:99	(Glyma.01G001900,E),(Glyma.01G002000,RT)	(Glyma.01G001900.2,E),(Glyma.01G001900.1,E),(Glyma.01G002000.1,RT)	(Glyma.01G001900.2.CDS.7,LT),(Glyma.01G001900.2.CDS.8,LT),(Glyma.01G001900.1.CDS.7,LT),(Glyma.01G001900.1.CDS.8,LT),(Glyma.01G002000.1.CDS.1,RT)	(Glyma.01G002000.1.five_prime_UTR.1,RT)	(Glyma.01G001900.2.three_prime_UTR.1,E),(Glyma.01G001900.1.three_prime_UTR.1,E)	Protein kinase domain; Universal stress protein family | Protein of unknown function (DUF581)	Protein kinase protein with adenine nucleotide alpha hydrolases-like domain | Protein of unknown function (DUF581)	+ | +	Glyma.01G001900	N	N	N	N	N	N	N	N	N	N	N	N	N	N	N	N	N	N	N	N	N	N	N	N
G038_UC413_VCF_extracted_range_Chr01_0_to_full.tsv	Chr01	285224	.	T	G	222	.	DP=30;VDB=2.741561e-01;RPB=1.155343e-01;AF1=1;AC1=2;DP4=1,0,15,14;MQ=39;FQ=-79;PV4=1,1,0.34,0.25	GT:PL:GQ	1/1:255,52,0:99	(Glyma.01G001900,E),(Glyma.01G002000,RT)	(Glyma.01G001900.2,E),(Glyma.01G001900.1,E),(Glyma.01G002000.1,RT)	(Glyma.01G001900.2.CDS.7,LT),(Glyma.01G001900.2.CDS.8,LT),(Glyma.01G001900.1.CDS.7,LT),(Glyma.01G001900.1.CDS.8,LT),(Glyma.01G002000.1.CDS.1,RT)	(Glyma.01G002000.1.five_prime_UTR.1,RT)	(Glyma.01G001900.2.three_prime_UTR.1,E),(Glyma.01G001900.1.three_prime_UTR.1,E)	Protein kinase domain; Universal stress protein family | Protein of unknown function (DUF581)	Protein kinase protein with adenine nucleotide alpha hydrolases-like domain | Protein of unknown function (DUF581)	+ | +	Glyma.01G002000	N	N	N	N	N	N	N	N	N	N	N	N	N	N	N	N	N	N	N	N	N	N	N	N
G038_UC413_VCF_extracted_range_Chr01_0_to_full.tsv	Chr01	285551	.	T	G	222	.	DP=38;VDB=1.366426e-02;AF1=1;AC1=2;DP4=0,0,19,19;MQ=41;FQ=-141	GT:PL:GQ	1/1:255,114,0:99	(Glyma.01G001900,LT),(Glyma.01G002000,RT)	(Glyma.01G001900.2,LT),(Glyma.01G001900.1,LT),(Glyma.01G002000.1,RT)	(Glyma.01G001900.2.CDS.7,LT),(Glyma.01G001900.2.CDS.8,LT),(Glyma.01G001900.1.CDS.7,LT),(Glyma.01G001900.1.CDS.8,LT),(Glyma.01G002000.1.CDS.1,RT)	(Glyma.01G002000.1.five_prime_UTR.1,RT)	(Glyma.01G001900.2.three_prime_UTR.1,LT),(Glyma.01G001900.1.three_prime_UTR.1,LT)	Protein kinase domain; Universal stress protein family | Protein of unknown function (DUF581)	Protein kinase protein with adenine nucleotide alpha hydrolases-like domain | Protein of unknown function (DUF581)	+ | +	Glyma.01G001900	N	N	N	N	N	N	N	N	N	N	N	N	N	N	N	N	N	N	N	N	N	N	N	N
G038_UC413_VCF_extracted_range_Chr01_0_to_full.tsv	Chr01	285551	.	T	G	222	.	DP=38;VDB=1.366426e-02;AF1=1;AC1=2;DP4=0,0,19,19;MQ=41;FQ=-141	GT:PL:GQ	1/1:255,114,0:99	(Glyma.01G001900,LT),(Glyma.01G002000,RT)	(Glyma.01G001900.2,LT),(Glyma.01G001900.1,LT),(Glyma.01G002000.1,RT)	(Glyma.01G001900.2.CDS.7,LT),(Glyma.01G001900.2.CDS.8,LT),(Glyma.01G001900.1.CDS.7,LT),(Glyma.01G001900.1.CDS.8,LT),(Glyma.01G002000.1.CDS.1,RT)	(Glyma.01G002000.1.five_prime_UTR.1,RT)	(Glyma.01G001900.2.three_prime_UTR.1,LT),(Glyma.01G001900.1.three_prime_UTR.1,LT)	Protein kinase domain; Universal stress protein family | Protein of unknown function (DUF581)	Protein kinase protein with adenine nucleotide alpha hydrolases-like domain | Protein of unknown function (DUF581)	+ | +	Glyma.01G002000	N	N	N	N	N	N	N	N	N	N	N	N	N	N	N	N	N	N	N	N	N	N	N	N
G038_UC413_VCF_extracted_range_Chr01_0_to_full.tsv	Chr01	285556	.	T	G	222	.	DP=38;VDB=4.809469e-02;RPB=1.550267e+00;AF1=1;AC1=2;DP4=1,0,17,20;MQ=41;FQ=-107;PV4=0.47,1,0.097,1	GT:PL:GQ	1/1:255,80,0:99	(Glyma.01G001900,LT),(Glyma.01G002000,RT)	(Glyma.01G001900.2,LT),(Glyma.01G001900.1,LT),(Glyma.01G002000.1,RT)	(Glyma.01G001900.2.CDS.7,LT),(Glyma.01G001900.2.CDS.8,LT),(Glyma.01G001900.1.CDS.7,LT),(Glyma.01G001900.1.CDS.8,LT),(Glyma.01G002000.1.CDS.1,RT)	(Glyma.01G002000.1.five_prime_UTR.1,RT)	(Glyma.01G001900.2.three_prime_UTR.1,LT),(Glyma.01G001900.1.three_prime_UTR.1,LT)	Protein kinase domain; Universal stress protein family | Protein of unknown function (DUF581)	Protein kinase protein with adenine nucleotide alpha hydrolases-like domain | Protein of unknown function (DUF581)	+ | +	Glyma.01G001900	N	N	N	N	N	N	N	N	N	N	N	N	N	N	N	N	N	N	N	N	N	N	N	N
G038_UC413_VCF_extracted_range_Chr01_0_to_full.tsv	Chr01	285556	.	T	G	222	.	DP=38;VDB=4.809469e-02;RPB=1.550267e+00;AF1=1;AC1=2;DP4=1,0,17,20;MQ=41;FQ=-107;PV4=0.47,1,0.097,1	GT:PL:GQ	1/1:255,80,0:99	(Glyma.01G001900,LT),(Glyma.01G002000,RT)	(Glyma.01G001900.2,LT),(Glyma.01G001900.1,LT),(Glyma.01G002000.1,RT)	(Glyma.01G001900.2.CDS.7,LT),(Glyma.01G001900.2.CDS.8,LT),(Glyma.01G001900.1.CDS.7,LT),(Glyma.01G001900.1.CDS.8,LT),(Glyma.01G002000.1.CDS.1,RT)	(Glyma.01G002000.1.five_prime_UTR.1,RT)	(Glyma.01G001900.2.three_prime_UTR.1,LT),(Glyma.01G001900.1.three_prime_UTR.1,LT)	Protein kinase domain; Universal stress protein family | Protein of unknown function (DUF581)	Protein kinase protein with adenine nucleotide alpha hydrolases-like domain | Protein of unknown function (DUF581)	+ | +	Glyma.01G002000	N	N	N	N	N	N	N	N	N	N	N	N	N	N	N	N	N	N	N	N	N	N	N	N
G038_UC413_VCF_extracted_range_Chr01_0_to_full.tsv	Chr01	285567	.	ATTTTTTTT	ATTTTTTT	65.5	.	INDEL;IS=37,0.948718;DP=39;VDB=1.034278e-01;AF1=1;AC1=2;DP4=1,0,20,17;MQ=41;FQ=-133;PV4=1,0.002,0.097,1	GT:PL:GQ	1/1:106,98,0:99	(Glyma.01G001900,LT),(Glyma.01G002000,RT)	(Glyma.01G001900.2,LT),(Glyma.01G001900.1,LT),(Glyma.01G002000.1,RT)	(Glyma.01G001900.2.CDS.7,LT),(Glyma.01G001900.2.CDS.8,LT),(Glyma.01G001900.1.CDS.7,LT),(Glyma.01G001900.1.CDS.8,LT),(Glyma.01G002000.1.CDS.1,RT)	(Glyma.01G002000.1.five_prime_UTR.1,RT)	(Glyma.01G001900.2.three_prime_UTR.1,LT),(Glyma.01G001900.1.three_prime_UTR.1,LT)	Protein kinase domain; Universal stress protein family | Protein of unknown function (DUF581)	Protein kinase protein with adenine nucleotide alpha hydrolases-like domain | Protein of unknown function (DUF581)	+ | +	Glyma.01G001900	N	N	N	N	N	N	N	N	N	N	N	N	N	N	N	N	N	N	N	N	N	N	N	N
G038_UC413_VCF_extracted_range_Chr01_0_to_full.tsv	Chr01	285567	.	ATTTTTTTT	ATTTTTTT	65.5	.	INDEL;IS=37,0.948718;DP=39;VDB=1.034278e-01;AF1=1;AC1=2;DP4=1,0,20,17;MQ=41;FQ=-133;PV4=1,0.002,0.097,1	GT:PL:GQ	1/1:106,98,0:99	(Glyma.01G001900,LT),(Glyma.01G002000,RT)	(Glyma.01G001900.2,LT),(Glyma.01G001900.1,LT),(Glyma.01G002000.1,RT)	(Glyma.01G001900.2.CDS.7,LT),(Glyma.01G001900.2.CDS.8,LT),(Glyma.01G001900.1.CDS.7,LT),(Glyma.01G001900.1.CDS.8,LT),(Glyma.01G002000.1.CDS.1,RT)	(Glyma.01G002000.1.five_prime_UTR.1,RT)	(Glyma.01G001900.2.three_prime_UTR.1,LT),(Glyma.01G001900.1.three_prime_UTR.1,LT)	Protein kinase domain; Universal stress protein family | Protein of unknown function (DUF581)	Protein kinase protein with adenine nucleotide alpha hydrolases-like domain | Protein of unknown function (DUF581)	+ | +	Glyma.01G002000	N	N	N	N	N	N	N	N	N	N	N	N	N	N	N	N	N	N	N	N	N	N	N	N
G038_UC413_VCF_extracted_range_Chr01_0_to_full.tsv	Chr01	285851	.	T	C	222	.	DP=35;VDB=1.243211e-01;RPB=-3.675735e-01;AF1=1;AC1=2;DP4=1,0,18,14;MQ=42;FQ=-85;PV4=1,0.11,0.38,0.23	GT:PL:GQ	1/1:255,58,0:99	(Glyma.01G001900,LT),(Glyma.01G002000,RT)	(Glyma.01G001900.2,LT),(Glyma.01G001900.1,LT),(Glyma.01G002000.1,RT)	(Glyma.01G001900.2.CDS.7,LT),(Glyma.01G001900.2.CDS.8,LT),(Glyma.01G001900.1.CDS.7,LT),(Glyma.01G001900.1.CDS.8,LT),(Glyma.01G002000.1.CDS.1,RT)	(Glyma.01G002000.1.five_prime_UTR.1,RT)	(Glyma.01G001900.2.three_prime_UTR.1,LT),(Glyma.01G001900.1.three_prime_UTR.1,LT)	Protein kinase domain; Universal stress protein family | Protein of unknown function (DUF581)	Protein kinase protein with adenine nucleotide alpha hydrolases-like domain | Protein of unknown function (DUF581)	+ | +	Glyma.01G001900	N	N	N	N	N	N	N	N	N	N	N	N	N	N	N	N	N	N	N	N	N	N	N	N
G038_UC413_VCF_extracted_range_Chr01_0_to_full.tsv	Chr01	285851	.	T	C	222	.	DP=35;VDB=1.243211e-01;RPB=-3.675735e-01;AF1=1;AC1=2;DP4=1,0,18,14;MQ=42;FQ=-85;PV4=1,0.11,0.38,0.23	GT:PL:GQ	1/1:255,58,0:99	(Glyma.01G001900,LT),(Glyma.01G002000,RT)	(Glyma.01G001900.2,LT),(Glyma.01G001900.1,LT),(Glyma.01G002000.1,RT)	(Glyma.01G001900.2.CDS.7,LT),(Glyma.01G001900.2.CDS.8,LT),(Glyma.01G001900.1.CDS.7,LT),(Glyma.01G001900.1.CDS.8,LT),(Glyma.01G002000.1.CDS.1,RT)	(Glyma.01G002000.1.five_prime_UTR.1,RT)	(Glyma.01G001900.2.three_prime_UTR.1,LT),(Glyma.01G001900.1.three_prime_UTR.1,LT)	Protein kinase domain; Universal stress protein family | Protein of unknown function (DUF581)	Protein kinase protein with adenine nucleotide alpha hydrolases-like domain | Protein of unknown function (DUF581)	+ | +	Glyma.01G002000	N	N	N	N	N	N	N	N	N	N	N	N	N	N	N	N	N	N	N	N	N	N	N	N
G038_UC413_VCF_extracted_range_Chr01_0_to_full.tsv	Chr01	285933	.	G	T	222	.	DP=34;VDB=1.818668e-01;AF1=1;AC1=2;DP4=0,0,10,24;MQ=41;FQ=-129	GT:PL:GQ	1/1:255,102,0:99	(Glyma.01G001900,LT),(Glyma.01G002000,E)	(Glyma.01G001900.2,LT),(Glyma.01G001900.1,LT),(Glyma.01G002000.1,E)	(Glyma.01G001900.2.CDS.8,LT),(Glyma.01G001900.1.CDS.8,LT),(Glyma.01G002000.1.CDS.1,RT)	(Glyma.01G002000.1.five_prime_UTR.1,E)	(Glyma.01G001900.2.three_prime_UTR.1,LT),(Glyma.01G001900.1.three_prime_UTR.1,LT)	Protein kinase domain; Universal stress protein family | Protein of unknown function (DUF581)	Protein kinase protein with adenine nucleotide alpha hydrolases-like domain | Protein of unknown function (DUF581)	+ | +	Glyma.01G001900	N	N	N	N	N	N	N	N	N	N	N	N	N	N	N	N	N	N	N	N	N	N	N	N
G038_UC413_VCF_extracted_range_Chr01_0_to_full.tsv	Chr01	285933	.	G	T	222	.	DP=34;VDB=1.818668e-01;AF1=1;AC1=2;DP4=0,0,10,24;MQ=41;FQ=-129	GT:PL:GQ	1/1:255,102,0:99	(Glyma.01G001900,LT),(Glyma.01G002000,E)	(Glyma.01G001900.2,LT),(Glyma.01G001900.1,LT),(Glyma.01G002000.1,E)	(Glyma.01G001900.2.CDS.8,LT),(Glyma.01G001900.1.CDS.8,LT),(Glyma.01G002000.1.CDS.1,RT)	(Glyma.01G002000.1.five_prime_UTR.1,E)	(Glyma.01G001900.2.three_prime_UTR.1,LT),(Glyma.01G001900.1.three_prime_UTR.1,LT)	Protein kinase domain; Universal stress protein family | Protein of unknown function (DUF581)	Protein kinase protein with adenine nucleotide alpha hydrolases-like domain | Protein of unknown function (DUF581)	+ | +	Glyma.01G002000	N	N	N	N	N	N	N	N	N	N	N	N	N	N	N	N	N	N	N	N	N	N	N	N
G038_UC413_VCF_extracted_range_Chr01_0_to_full.tsv	Chr01	285954	.	A	C	222	.	DP=36;VDB=2.263301e-01;RPB=1.633743e+00;AF1=1;AC1=2;DP4=1,0,14,20;MQ=41;FQ=-95;PV4=0.43,1,0.25,1	GT:PL:GQ	1/1:255,68,0:99	(Glyma.01G001900,LT),(Glyma.01G002000,E)	(Glyma.01G001900.2,LT),(Glyma.01G001900.1,LT),(Glyma.01G002000.1,E)	(Glyma.01G001900.2.CDS.8,LT),(Glyma.01G001900.1.CDS.8,LT),(Glyma.01G002000.1.CDS.1,RT)	(Glyma.01G002000.1.five_prime_UTR.1,E)	(Glyma.01G001900.2.three_prime_UTR.1,LT),(Glyma.01G001900.1.three_prime_UTR.1,LT)	Protein kinase domain; Universal stress protein family | Protein of unknown function (DUF581)	Protein kinase protein with adenine nucleotide alpha hydrolases-like domain | Protein of unknown function (DUF581)	+ | +	Glyma.01G001900	N	N	N	N	N	N	N	N	N	N	N	N	N	N	N	N	N	N	N	N	N	N	N	N
G038_UC413_VCF_extracted_range_Chr01_0_to_full.tsv	Chr01	285954	.	A	C	222	.	DP=36;VDB=2.263301e-01;RPB=1.633743e+00;AF1=1;AC1=2;DP4=1,0,14,20;MQ=41;FQ=-95;PV4=0.43,1,0.25,1	GT:PL:GQ	1/1:255,68,0:99	(Glyma.01G001900,LT),(Glyma.01G002000,E)	(Glyma.01G001900.2,LT),(Glyma.01G001900.1,LT),(Glyma.01G002000.1,E)	(Glyma.01G001900.2.CDS.8,LT),(Glyma.01G001900.1.CDS.8,LT),(Glyma.01G002000.1.CDS.1,RT)	(Glyma.01G002000.1.five_prime_UTR.1,E)	(Glyma.01G001900.2.three_prime_UTR.1,LT),(Glyma.01G001900.1.three_prime_UTR.1,LT)	Protein kinase domain; Universal stress protein family | Protein of unknown function (DUF581)	Protein kinase protein with adenine nucleotide alpha hydrolases-like domain | Protein of unknown function (DUF581)	+ | +	Glyma.01G002000	N	N	N	N	N	N	N	N	N	N	N	N	N	N	N	N	N	N	N	N	N	N	N	N
G038_UC413_VCF_extracted_range_Chr01_0_to_full.tsv	Chr01	286077	.	T	G	222	.	DP=34;VDB=2.379085e-01;RPB=9.149063e-01;AF1=1;AC1=2;DP4=1,1,22,10;MQ=42;FQ=-47;PV4=1,0.069,1,0.09	GT:PL:GQ	1/1:255,20,0:37	(Glyma.01G001900,LT),(Glyma.01G002000,E)	(Glyma.01G001900.2,LT),(Glyma.01G001900.1,LT),(Glyma.01G002000.1,E)	(Glyma.01G002000.1.CDS.1,E)	(Glyma.01G002000.1.five_prime_UTR.1,LT)	(Glyma.01G001900.2.three_prime_UTR.1,LT),(Glyma.01G001900.1.three_prime_UTR.1,LT)	Protein kinase domain; Universal stress protein family | Protein of unknown function (DUF581)	Protein kinase protein with adenine nucleotide alpha hydrolases-like domain | Protein of unknown function (DUF581)	+ | +	Glyma.01G001900	N	N	N	N	N	N	N	N	N	N	N	N	N	N	N	N	N	N	N	N	N	N	N	N
G038_UC413_VCF_extracted_range_Chr01_0_to_full.tsv	Chr01	286077	.	T	G	222	.	DP=34;VDB=2.379085e-01;RPB=9.149063e-01;AF1=1;AC1=2;DP4=1,1,22,10;MQ=42;FQ=-47;PV4=1,0.069,1,0.09	GT:PL:GQ	1/1:255,20,0:37	(Glyma.01G001900,LT),(Glyma.01G002000,E)	(Glyma.01G001900.2,LT),(Glyma.01G001900.1,LT),(Glyma.01G002000.1,E)	(Glyma.01G002000.1.CDS.1,E)	(Glyma.01G002000.1.five_prime_UTR.1,LT)	(Glyma.01G001900.2.three_prime_UTR.1,LT),(Glyma.01G001900.1.three_prime_UTR.1,LT)	Protein kinase domain; Universal stress protein family | Protein of unknown function (DUF581)	Protein kinase protein with adenine nucleotide alpha hydrolases-like domain | Protein of unknown function (DUF581)	+ | +	Glyma.01G002000	N	N	N	N	N	N	N	N	N	N	N	N	N	N	N	N	N	N	N	N	N	N	N	N
G038_UC413_VCF_extracted_range_Chr01_0_to_full.tsv	Chr01	286237	.	T	C	222	.	DP=26;VDB=2.439341e-01;RPB=-6.933752e-02;AF1=1;AC1=2;DP4=0,1,12,12;MQ=42;FQ=-61;PV4=1,0.2,1,0.23	GT:PL:GQ	1/1:255,34,0:65	(Glyma.01G001900,LT),(Glyma.01G002000,E)	(Glyma.01G001900.2,LT),(Glyma.01G001900.1,LT),(Glyma.01G002000.1,E)	(Glyma.01G002000.1.CDS.1,E)	(Glyma.01G002000.1.five_prime_UTR.1,LT)	(Glyma.01G001900.2.three_prime_UTR.1,LT),(Glyma.01G001900.1.three_prime_UTR.1,LT)	Protein kinase domain; Universal stress protein family | Protein of unknown function (DUF581)	Protein kinase protein with adenine nucleotide alpha hydrolases-like domain | Protein of unknown function (DUF581)	+ | +	Glyma.01G001900	N	N	N	N	N	N	N	N	N	N	N	N	N	N	N	N	N	N	N	N	N	N	N	N
G038_UC413_VCF_extracted_range_Chr01_0_to_full.tsv	Chr01	286237	.	T	C	222	.	DP=26;VDB=2.439341e-01;RPB=-6.933752e-02;AF1=1;AC1=2;DP4=0,1,12,12;MQ=42;FQ=-61;PV4=1,0.2,1,0.23	GT:PL:GQ	1/1:255,34,0:65	(Glyma.01G001900,LT),(Glyma.01G002000,E)	(Glyma.01G001900.2,LT),(Glyma.01G001900.1,LT),(Glyma.01G002000.1,E)	(Glyma.01G002000.1.CDS.1,E)	(Glyma.01G002000.1.five_prime_UTR.1,LT)	(Glyma.01G001900.2.three_prime_UTR.1,LT),(Glyma.01G001900.1.three_prime_UTR.1,LT)	Protein kinase domain; Universal stress protein family | Protein of unknown function (DUF581)	Protein kinase protein with adenine nucleotide alpha hydrolases-like domain | Protein of unknown function (DUF581)	+ | +	Glyma.01G002000	N	N	N	N	N	N	N	N	N	N	N	N	N	N	N	N	N	N	N	N	N	N	N	N
G038_UC413_VCF_extracted_range_Chr01_0_to_full.tsv	Chr01	286397	.	AT	ATT	214	.	INDEL;IS=37,0.948718;DP=39;VDB=2.604943e-01;AF1=1;AC1=2;DP4=0,0,15,23;MQ=42;FQ=-149	GT:PL:GQ	1/1:255,114,0:99	(Glyma.01G001900,LT),(Glyma.01G002000,E)	(Glyma.01G001900.2,LT),(Glyma.01G002000.1,E)	(Glyma.01G002000.1.CDS.1,LT)	(Glyma.01G002000.1.five_prime_UTR.1,LT)	(Glyma.01G001900.2.three_prime_UTR.1,LT)	Protein kinase domain; Universal stress protein family | Protein of unknown function (DUF581)	Protein kinase protein with adenine nucleotide alpha hydrolases-like domain | Protein of unknown function (DUF581)	+ | +	Glyma.01G001900	N	N	N	N	N	N	N	N	N	N	N	N	N	N	N	N	N	N	N	N	N	N	N	N
G038_UC413_VCF_extracted_range_Chr01_0_to_full.tsv	Chr01	286397	.	AT	ATT	214	.	INDEL;IS=37,0.948718;DP=39;VDB=2.604943e-01;AF1=1;AC1=2;DP4=0,0,15,23;MQ=42;FQ=-149	GT:PL:GQ	1/1:255,114,0:99	(Glyma.01G001900,LT),(Glyma.01G002000,E)	(Glyma.01G001900.2,LT),(Glyma.01G002000.1,E)	(Glyma.01G002000.1.CDS.1,LT)	(Glyma.01G002000.1.five_prime_UTR.1,LT)	(Glyma.01G001900.2.three_prime_UTR.1,LT)	Protein kinase domain; Universal stress protein family | Protein of unknown function (DUF581)	Protein kinase protein with adenine nucleotide alpha hydrolases-like domain | Protein of unknown function (DUF581)	+ | +	Glyma.01G002000	N	N	N	N	N	N	N	N	N	N	N	N	N	N	N	N	N	N	N	N	N	N	N	N
G038_UC413_VCF_extracted_range_Chr01_0_to_full.tsv	Chr01	286640	.	C	T	222	.	DP=24;VDB=8.756130e-02;AF1=1;AC1=2;DP4=0,0,15,9;MQ=40;FQ=-99	GT:PL:GQ	1/1:255,72,0:99	(Glyma.01G002000,E)	(Glyma.01G002000.1,E)	(Glyma.01G002000.1.CDS.1,LT)	(Glyma.01G002000.1.five_prime_UTR.1,LT)	N	Protein of unknown function (DUF581)	Protein of unknown function (DUF581)	+	Glyma.01G002000	N	N	N	N	N	N	N	N	N	N	N	N	N	N	N	N	N	N	N	N	N	N	N	N
G038_UC413_VCF_extracted_range_Chr01_0_to_full.tsv	Chr01	286944	.	C	A	222	.	DP=31;VDB=2.360692e-01;AF1=1;AC1=2;DP4=0,0,15,15;MQ=40;FQ=-117	GT:PL:GQ	1/1:255,90,0:99	(Glyma.01G002000,E)	(Glyma.01G002000.1,E)	(Glyma.01G002000.1.CDS.1,LT)	(Glyma.01G002000.1.five_prime_UTR.1,LT)	N	Protein of unknown function (DUF581)	Protein of unknown function (DUF581)	+	Glyma.01G002000	N	N	N	N	N	N	N	N	N	N	N	N	N	N	N	N	N	N	N	N	N	N	N	N
G038_UC413_VCF_extracted_range_Chr01_0_to_full.tsv	Chr01	287115	.	TAAAAAAAAA	TAAAAAAAAAAA	118	.	INDEL;IS=16,0.761905;DP=21;VDB=1.702315e-01;AF1=1;AC1=2;DP4=1,1,7,9;MQ=40;FQ=-44.5;PV4=1,1,0.42,0.17	GT:PL:GQ	1/1:158,10,0:17	(Glyma.01G002000,E)	(Glyma.01G002000.1,E)	(Glyma.01G002000.1.CDS.1,LT),(Glyma.01G002000.1.CDS.2,RT)	N	N	Protein of unknown function (DUF581)	Protein of unknown function (DUF581)	+	Glyma.01G002000	N	N	N	N	N	N	N	N	N	N	N	N	N	N	N	N	N	N	N	N	N	N	N	N
G038_UC413_VCF_extracted_range_Chr01_0_to_full.tsv	Chr01	287187	.	GAA	GAAA	96.7	.	INDEL;IS=21,0.700000;DP=30;VDB=1.109774e-01;AF1=0.5263;AC1=1;DP4=1,1,8,7;MQ=34;FQ=-24.5;PV4=1,0.037,0.25,1	GT:PL:GQ	0/1:134,0,10:13	(Glyma.01G002000,E)	(Glyma.01G002000.1,E)	(Glyma.01G002000.1.CDS.1,LT),(Glyma.01G002000.1.CDS.2,RT)	N	N	Protein of unknown function (DUF581)	Protein of unknown function (DUF581)	+	Glyma.01G002000	N	N	N	N	N	N	N	N	N	N	N	N	N	N	N	N	N	N	N	N	N	N	N	N
G038_UC413_VCF_extracted_range_Chr01_0_to_full.tsv	Chr01	287190	.	G	A	222	.	DP=29;VDB=2.676370e-01;RPB=-4.733646e-01;AF1=1;AC1=2;DP4=1,1,13,14;MQ=33;FQ=-43;PV4=1,1,0.21,1	GT:PL:GQ	1/1:255,16,0:29	(Glyma.01G002000,E)	(Glyma.01G002000.1,E)	(Glyma.01G002000.1.CDS.1,LT),(Glyma.01G002000.1.CDS.2,RT)	N	N	Protein of unknown function (DUF581)	Protein of unknown function (DUF581)	+	Glyma.01G002000	N	N	N	N	N	N	N	N	N	N	N	N	N	N	N	N	N	N	N	N	N	N	N	N
G038_UC413_VCF_extracted_range_Chr01_0_to_full.tsv	Chr01	287222	.	GA	G	211	.	INDEL;IS=25,0.925926;DP=27;VDB=7.937246e-02;AF1=1;AC1=2;DP4=0,1,10,11;MQ=35;FQ=-62.5;PV4=1,0.49,0.33,0.33	GT:PL:GQ	1/1:252,28,0:53	(Glyma.01G002000,E)	(Glyma.01G002000.1,E)	(Glyma.01G002000.1.CDS.1,LT),(Glyma.01G002000.1.CDS.2,RT)	N	(Glyma.01G002000.1.three_prime_UTR.1,RT)	Protein of unknown function (DUF581)	Protein of unknown function (DUF581)	+	Glyma.01G002000	N	N	N	N	N	N	N	N	N	N	N	N	N	N	N	N	N	N	N	N	N	N	N	N
G038_UC413_VCF_extracted_range_Chr01_0_to_full.tsv	Chr01	287272	.	CAAAAA	CAAAAAA	118	.	INDEL;IS=21,0.875000;DP=24;VDB=1.604958e-01;AF1=1;AC1=2;DP4=1,0,13,7;MQ=41;FQ=-77.5;PV4=1,0.49,0.37,1	GT:PL:GQ	1/1:159,43,0:83	(Glyma.01G002000,E)	(Glyma.01G002000.1,E)	(Glyma.01G002000.1.CDS.1,LT),(Glyma.01G002000.1.CDS.2,RT)	N	(Glyma.01G002000.1.three_prime_UTR.1,RT)	Protein of unknown function (DUF581)	Protein of unknown function (DUF581)	+	Glyma.01G002000	N	N	N	N	N	N	N	N	N	N	N	N	N	N	N	N	N	N	N	N	N	N	N	N
G038_UC413_VCF_extracted_range_Chr01_0_to_full.tsv	Chr01	287725	.	C	G	222	.	DP=29;VDB=2.672654e-01;AF1=1;AC1=2;DP4=0,0,11,16;MQ=42;FQ=-108	GT:PL:GQ	1/1:255,81,0:99	(Glyma.01G002000,E)	(Glyma.01G002000.1,E)	(Glyma.01G002000.1.CDS.2,RT)	N	(Glyma.01G002000.1.three_prime_UTR.1,RT)	Protein of unknown function (DUF581)	Protein of unknown function (DUF581)	+	Glyma.01G002000	N	N	N	N	N	N	N	N	N	N	N	N	N	N	N	N	N	N	N	N	N	N	N	N
G038_UC413_VCF_extracted_range_Chr01_0_to_full.tsv	Chr01	288401	.	C	CAT	214	.	INDEL;IS=24,0.750000;DP=32;VDB=2.912050e-01;AF1=1;AC1=2;DP4=0,0,10,22;MQ=42;FQ=-131	GT:PL:GQ	1/1:255,96,0:99	(Glyma.01G002000,E)	(Glyma.01G002000.1,E)	(Glyma.01G002000.1.CDS.2,LT)	N	(Glyma.01G002000.1.three_prime_UTR.1,E)	Protein of unknown function (DUF581)	Protein of unknown function (DUF581)	+	Glyma.01G002000	N	N	N	N	N	N	N	N	N	N	N	N	N	N	N	N	N	N	N	N	N	N	N	N
G038_UC413_VCF_extracted_range_Chr01_0_to_full.tsv	Chr01	288402	.	T	A	56	.	DP=32;VDB=1.778346e-03;RPB=3.708776e+00;AF1=0.5;AC1=1;DP4=10,14,0,7;MQ=42;FQ=59;PV4=0.066,0.14,1,8.1e-06	GT:PL:GQ	0/1:86,0,255:89	(Glyma.01G002000,E)	(Glyma.01G002000.1,E)	(Glyma.01G002000.1.CDS.2,LT)	N	(Glyma.01G002000.1.three_prime_UTR.1,E)	Protein of unknown function (DUF581)	Protein of unknown function (DUF581)	+	Glyma.01G002000	N	N	N	N	N	N	N	N	N	N	N	N	N	N	N	N	N	N	N	N	N	N	N	N
G038_UC413_VCF_extracted_range_Chr01_0_to_full.tsv	Chr01	288403	.	A	T	52	.	DP=32;VDB=1.778345e-03;RPB=3.737907e+00;AF1=0.5;AC1=1;DP4=10,15,0,7;MQ=42;FQ=55;PV4=0.069,0.15,1,2.7e-06	GT:PL:GQ	0/1:82,0,255:85	(Glyma.01G002000,E)	(Glyma.01G002000.1,E)	(Glyma.01G002000.1.CDS.2,LT)	N	(Glyma.01G002000.1.three_prime_UTR.1,E)	Protein of unknown function (DUF581)	Protein of unknown function (DUF581)	+	Glyma.01G002000	N	N	N	N	N	N	N	N	N	N	N	N	N	N	N	N	N	N	N	N	N	N	N	N
G038_UC413_VCF_extracted_range_Chr01_0_to_full.tsv	Chr01	288406	.	A	T	16.1	.	DP=29;VDB=4.668698e-03;RPB=3.435234e+00;AF1=0.5;AC1=1;DP4=10,14,0,5;MQ=42;FQ=19.1;PV4=0.13,0.017,1,2.5e-06	GT:PL:GQ	0/1:46,0,255:49	(Glyma.01G002000,E)	(Glyma.01G002000.1,E)	(Glyma.01G002000.1.CDS.2,LT)	N	(Glyma.01G002000.1.three_prime_UTR.1,E)	Protein of unknown function (DUF581)	Protein of unknown function (DUF581)	+	Glyma.01G002000	N	N	N	N	N	N	N	N	N	N	N	N	N	N	N	N	N	N	N	N	N	N	N	N
G038_UC413_VCF_extracted_range_Chr01_0_to_full.tsv	Chr01	288525	.	A	T	222	.	DP=21;VDB=1.758638e-01;AF1=1;AC1=2;DP4=0,0,13,8;MQ=42;FQ=-90	GT:PL:GQ	1/1:255,63,0:99	(Glyma.01G002000,E)	(Glyma.01G002000.1,E)	(Glyma.01G002000.1.CDS.2,LT)	N	(Glyma.01G002000.1.three_prime_UTR.1,E)	Protein of unknown function (DUF581)	Protein of unknown function (DUF581)	+	Glyma.01G002000	N	N	N	N	N	N	N	N	N	N	N	N	N	N	N	N	N	N	N	N	N	N	N	N
G038_UC413_VCF_extracted_range_Chr01_0_to_full.tsv	Chr01	288573	.	T	C	222	.	DP=26;VDB=1.773280e-01;AF1=1;AC1=2;DP4=0,0,14,12;MQ=42;FQ=-105	GT:PL:GQ	1/1:255,78,0:99	(Glyma.01G002000,LT)	(Glyma.01G002000.1,LT)	(Glyma.01G002000.1.CDS.2,LT)	N	(Glyma.01G002000.1.three_prime_UTR.1,LT)	Protein of unknown function (DUF581)	Protein of unknown function (DUF581)	+	Glyma.01G002000	N	N	N	N	N	N	N	N	N	N	N	N	N	N	N	N	N	N	N	N	N	N	N	N
G038_UC413_VCF_extracted_range_Chr01_0_to_full.tsv	Chr01	288662	.	GAAAAAAAAAAA	GAAAAAAAAA	116	.	INDEL;IS=21,0.656250;DP=32;VDB=1.312889e-03;AF1=1;AC1=2;DP4=1,0,14,10;MQ=42;FQ=-90.5;PV4=1,0.022,1,0.15	GT:PL:GQ	1/1:157,56,0:99	(Glyma.01G002000,LT)	(Glyma.01G002000.1,LT)	(Glyma.01G002000.1.CDS.2,LT)	N	(Glyma.01G002000.1.three_prime_UTR.1,LT)	Protein of unknown function (DUF581)	Protein of unknown function (DUF581)	+	Glyma.01G002000	N	N	N	N	N	N	N	N	N	N	N	N	N	N	N	N	N	N	N	N	N	N	N	N
G038_UC413_VCF_extracted_range_Chr01_0_to_full.tsv	Chr01	288827	.	A	C	227	.	DP=25;VDB=1.475713e-01;RPB=1.566699e-01;AF1=1;AC1=2;DP4=1,1,11,11;MQ=42;FQ=-27;PV4=1,0.49,0.34,1	GT:PL:GQ	1/1:255,0,0:3	(Glyma.01G002000,LT)	(Glyma.01G002000.1,LT)	(Glyma.01G002000.1.CDS.2,LT)	N	(Glyma.01G002000.1.three_prime_UTR.1,LT)	Protein of unknown function (DUF581)	Protein of unknown function (DUF581)	+	Glyma.01G002000	N	N	N	N	N	N	N	N	N	N	N	N	N	N	N	N	N	N	N	N	N	N	N	N
G038_UC413_VCF_extracted_range_Chr01_0_to_full.tsv	Chr01	289281	.	TC	TCCTAC	214	.	INDEL;IS=16,0.592593;DP=27;VDB=2.348055e-01;AF1=1;AC1=2;DP4=0,1,13,11;MQ=40;FQ=-67.5;PV4=0.48,1,0.021,0.29	GT:PL:GQ	1/1:255,33,0:63	(Glyma.01G002000,LT)	(Glyma.01G002000.1,LT)	N	N	(Glyma.01G002000.1.three_prime_UTR.1,LT)	Protein of unknown function (DUF581)	Protein of unknown function (DUF581)	+	Glyma.01G002000	N	N	N	N	N	N	N	N	N	N	N	N	N	N	N	N	N	N	N	N	N	N	N	N
G038_UC413_VCF_extracted_range_Chr01_0_to_full.tsv	Chr01	289282	.	C	CCTAT	219	.	INDEL;IS=1,0.035714;DP=28;VDB=2.503648e-01;AF1=1;AC1=2;DP4=1,1,12,11;MQ=40;FQ=-35.5;PV4=1,0.021,0.00096,1	GT:PL:GQ	1/1:255,1,0:4	(Glyma.01G002000,LT)	(Glyma.01G002000.1,LT)	N	N	(Glyma.01G002000.1.three_prime_UTR.1,LT)	Protein of unknown function (DUF581)	Protein of unknown function (DUF581)	+	Glyma.01G002000	N	N	N	N	N	N	N	N	N	N	N	N	N	N	N	N	N	N	N	N	N	N	N	N
G038_UC413_VCF_extracted_range_Chr01_0_to_full.tsv	Chr01	289283	.	GTACA	GTACATACA	214	.	INDEL;IS=6,0.214286;DP=28;VDB=2.204871e-01;AF1=1;AC1=2;DP4=0,1,13,11;MQ=40;FQ=-67.5;PV4=0.48,1,0.021,0.27	GT:PL:GQ	1/1:255,33,0:63	(Glyma.01G002000,LT)	(Glyma.01G002000.1,LT)	N	N	(Glyma.01G002000.1.three_prime_UTR.1,LT)	Protein of unknown function (DUF581)	Protein of unknown function (DUF581)	+	Glyma.01G002000	N	N	N	N	N	N	N	N	N	N	N	N	N	N	N	N	N	N	N	N	N	N	N	N
G038_UC413_VCF_extracted_range_Chr01_0_to_full.tsv	Chr01	289283	.	G	A	65.3	.	DP=28;VDB=2.388797e-01;RPB=-4.000000e-01;AF1=1;AC1=2;DP4=0,1,13,12;MQ=41;FQ=-42;PV4=1,0.29,0.05,0.27	GT:PL:GQ	1/1:255,172,157:27	(Glyma.01G002000,LT)	(Glyma.01G002000.1,LT)	N	N	(Glyma.01G002000.1.three_prime_UTR.1,LT)	Protein of unknown function (DUF581)	Protein of unknown function (DUF581)	+	Glyma.01G002000	N	N	N	N	N	N	N	N	N	N	N	N	N	N	N	N	N	N	N	N	N	N	N	N
G038_UC413_VCF_extracted_range_Chr01_0_to_full.tsv	Chr01	289316	.	C	T	222	.	DP=24;VDB=1.531719e-01;RPB=-1.260977e+00;AF1=1;AC1=2;DP4=0,1,14,7;MQ=40;FQ=-56;PV4=0.36,1,0.35,1	GT:PL:GQ	1/1:255,29,0:55	(Glyma.01G002000,LT)	(Glyma.01G002000.1,LT)	N	N	(Glyma.01G002000.1.three_prime_UTR.1,LT)	Protein of unknown function (DUF581)	Protein of unknown function (DUF581)	+	Glyma.01G002000	N	N	N	N	N	N	N	N	N	N	N	N	N	N	N	N	N	N	N	N	N	N	N	N
G038_UC413_VCF_extracted_range_Chr01_0_to_full.tsv	Chr01	289450	.	G	T	222	.	DP=37;VDB=2.879990e-01;AF1=1;AC1=2;DP4=0,0,16,19;MQ=39;FQ=-132	GT:PL:GQ	1/1:255,105,0:99	(Glyma.01G002000,LT)	(Glyma.01G002000.1,LT)	N	N	(Glyma.01G002000.1.three_prime_UTR.1,LT)	Protein of unknown function (DUF581)	Protein of unknown function (DUF581)	+	Glyma.01G002000	N	N	N	N	N	N	N	N	N	N	N	N	N	N	N	N	N	N	N	N	N	N	N	N
G038_UC413_VCF_extracted_range_Chr01_0_to_full.tsv	Chr01	290423	.	C	A	16.9	.	DP=4;VDB=6.720000e-02;AF1=1;AC1=2;DP4=0,0,0,2;MQ=33;FQ=-33	GT:PL:GQ	1/1:48,6,0:10	(Glyma.01G002100,RT)	(Glyma.01G002100.2,RT),(Glyma.01G002100.1,RT)	N	N	(Glyma.01G002100.2.three_prime_UTR.2,RT),(Glyma.01G002100.1.three_prime_UTR.1,RT)	AUX/IAA family; B3 DNA binding domain; Auxin response factor	Transcriptional factor B3 family protein / auxin-responsive factor AUX/IAA-related	-	Glyma.01G002100	N	N	N	N	N	N	N	N	N	N	N	N	N	N	N	N	N	N	N	N	N	N	N	N
G038_UC413_VCF_extracted_range_Chr01_0_to_full.tsv	Chr01	290428	.	CC	CCATTTGGTTACAGTTC	12.7	.	INDEL;IS=1,0.250000;DP=4;VDB=5.983360e-02;AF1=1;AC1=2;DP4=0,0,0,3;MQ=27;FQ=-43.5	GT:PL:GQ	1/1:52,9,0:14	(Glyma.01G002100,RT)	(Glyma.01G002100.2,RT),(Glyma.01G002100.1,RT)	N	N	(Glyma.01G002100.2.three_prime_UTR.2,RT),(Glyma.01G002100.1.three_prime_UTR.1,RT)	AUX/IAA family; B3 DNA binding domain; Auxin response factor	Transcriptional factor B3 family protein / auxin-responsive factor AUX/IAA-related	-	Glyma.01G002100	N	N	N	N	N	N	N	N	N	N	N	N	N	N	N	N	N	N	N	N	N	N	N	N
G038_UC413_VCF_extracted_range_Chr01_0_to_full.tsv	Chr01	290430	.	C	A	15.1	.	DP=3;VDB=7.040000e-02;RPB=8.745357e-01;AF1=1;AC1=2;DP4=0,1,0,2;MQ=27;FQ=-30;PV4=1,1,1,1	GT:PL:GQ	1/1:45,3,0:6	(Glyma.01G002100,RT)	(Glyma.01G002100.2,RT),(Glyma.01G002100.1,RT)	N	N	(Glyma.01G002100.2.three_prime_UTR.2,RT),(Glyma.01G002100.1.three_prime_UTR.1,RT)	AUX/IAA family; B3 DNA binding domain; Auxin response factor	Transcriptional factor B3 family protein / auxin-responsive factor AUX/IAA-related	-	Glyma.01G002100	N	N	N	N	N	N	N	N	N	N	N	N	N	N	N	N	N	N	N	N	N	N	N	N
G037_UC7_VCF_extracted_range_Chr01_0_to_full.tsv	Chr01	291188	.	N	A	3.55	.	DP=1;AF1=1;AC1=2;DP4=0,0,1,0;MQ=42;FQ=-30	GT:PL:GQ	0/1:31,3,0:4	(Glyma.01G002100,RT)	(Glyma.01G002100.2,RT),(Glyma.01G002100.1,RT)	(Glyma.01G002100.1.CDS.11,RT)	N	(Glyma.01G002100.2.three_prime_UTR.2,RT),(Glyma.01G002100.1.three_prime_UTR.1,RT)	AUX/IAA family; B3 DNA binding domain; Auxin response factor	Transcriptional factor B3 family protein / auxin-responsive factor AUX/IAA-related	-	Glyma.01G002100	N	N	N	N	N	N	N	N	N	N	N	N	N	N	N	N	N	N	N	N	N	N	N	N
G037_UC7_VCF_extracted_range_Chr01_0_to_full.tsv	Chr01	291189	.	N	C	5.46	.	DP=1;AF1=1;AC1=2;DP4=0,0,1,0;MQ=42;FQ=-30	GT:PL:GQ	1/1:34,3,0:3	(Glyma.01G002100,RT)	(Glyma.01G002100.2,RT),(Glyma.01G002100.1,RT)	(Glyma.01G002100.1.CDS.11,RT)	N	(Glyma.01G002100.2.three_prime_UTR.2,RT),(Glyma.01G002100.1.three_prime_UTR.1,RT)	AUX/IAA family; B3 DNA binding domain; Auxin response factor	Transcriptional factor B3 family protein / auxin-responsive factor AUX/IAA-related	-	Glyma.01G002100	N	N	N	N	N	N	N	N	N	N	N	N	N	N	N	N	N	N	N	N	N	N	N	N
G038_UC413_VCF_extracted_range_Chr01_0_to_full.tsv	Chr01	291270	.	CTGTTGT	CTGT	146	.	INDEL;IS=17,0.894737;DP=19;VDB=1.889900e-01;AF1=0.5005;AC1=1;DP4=1,1,17,0;MQ=42;FQ=-8.23;PV4=0.11,3.8e-16,0.32,1	GT:PL:GQ	0/1:184,0,27:30	(Glyma.01G002100,RT)	(Glyma.01G002100.2,RT),(Glyma.01G002100.1,RT)	(Glyma.01G002100.1.CDS.11,RT)	N	(Glyma.01G002100.2.three_prime_UTR.2,RT),(Glyma.01G002100.1.three_prime_UTR.1,RT)	AUX/IAA family; B3 DNA binding domain; Auxin response factor	Transcriptional factor B3 family protein / auxin-responsive factor AUX/IAA-related	-	Glyma.01G002100	N	N	N	N	N	N	N	N	N	N	N	N	N	N	N	N	N	N	N	N	N	N	N	N
G038_UC413_VCF_extracted_range_Chr01_0_to_full.tsv	Chr01	291992	.	C	T	222	.	DP=38;VDB=3.179837e-01;AF1=1;AC1=2;DP4=0,0,20,18;MQ=38;FQ=-141	GT:PL:GQ	1/1:255,114,0:99	(Glyma.01G002100,E)	(Glyma.01G002100.2,E),(Glyma.01G002100.1,E)	(Glyma.01G002100.2.CDS.10,RT),(Glyma.01G002100.2.CDS.11,RT),(Glyma.01G002100.1.CDS.10,RT),(Glyma.01G002100.1.CDS.11,E)	N	(Glyma.01G002100.2.three_prime_UTR.1,RT),(Glyma.01G002100.2.three_prime_UTR.2,E),(Glyma.01G002100.1.three_prime_UTR.1,LT)	AUX/IAA family; B3 DNA binding domain; Auxin response factor	Transcriptional factor B3 family protein / auxin-responsive factor AUX/IAA-related	-	Glyma.01G002100	N	N	N	N	N	N	N	N	N	N	N	N	N	N	N	N	N	N	N	N	N	N	N	N
G038_UC413_VCF_extracted_range_Chr01_0_to_full.tsv	Chr01	292233	.	CTATATAT	CTATAT	214	.	INDEL;IS=27,0.964286;DP=28;VDB=1.264660e-01;AF1=1;AC1=2;DP4=0,0,10,17;MQ=32;FQ=-116	GT:PL:GQ	1/1:255,81,0:99	(Glyma.01G002100,E)	(Glyma.01G002100.2,E),(Glyma.01G002100.1,E)	(Glyma.01G002100.2.CDS.9,RT),(Glyma.01G002100.2.CDS.10,RT),(Glyma.01G002100.2.CDS.11,RT),(Glyma.01G002100.1.CDS.9,RT),(Glyma.01G002100.1.CDS.10,RT),(Glyma.01G002100.1.CDS.11,LT)	N	(Glyma.01G002100.2.three_prime_UTR.1,RT),(Glyma.01G002100.2.three_prime_UTR.2,LT),(Glyma.01G002100.1.three_prime_UTR.1,LT)	AUX/IAA family; B3 DNA binding domain; Auxin response factor	Transcriptional factor B3 family protein / auxin-responsive factor AUX/IAA-related	-	Glyma.01G002100	N	N	N	N	N	N	N	N	N	N	N	N	N	N	N	N	N	N	N	N	N	N	N	N
G038_UC413_VCF_extracted_range_Chr01_0_to_full.tsv	Chr01	292463	.	G	A	222	.	DP=22;VDB=1.844187e-01;AF1=1;AC1=2;DP4=0,0,10,12;MQ=42;FQ=-93	GT:PL:GQ	1/1:255,66,0:99	(Glyma.01G002100,E)	(Glyma.01G002100.2,E),(Glyma.01G002100.1,E)	(Glyma.01G002100.2.CDS.9,RT),(Glyma.01G002100.2.CDS.10,RT),(Glyma.01G002100.2.CDS.11,RT),(Glyma.01G002100.1.CDS.9,RT),(Glyma.01G002100.1.CDS.10,RT),(Glyma.01G002100.1.CDS.11,LT)	N	(Glyma.01G002100.2.three_prime_UTR.1,E),(Glyma.01G002100.2.three_prime_UTR.2,LT),(Glyma.01G002100.1.three_prime_UTR.1,LT)	AUX/IAA family; B3 DNA binding domain; Auxin response factor	Transcriptional factor B3 family protein / auxin-responsive factor AUX/IAA-related	-	Glyma.01G002100	N	N	N	N	N	N	N	N	N	N	N	N	N	N	N	N	N	N	N	N	N	N	N	N
G038_UC413_VCF_extracted_range_Chr01_0_to_full.tsv	Chr01	292564	.	GAAAAAAAAAAAAAAAAAA	GAAAAAAAAAAAAAAAAAAAAAAAAAAAA,GAAAAAAAAAAAAAAAAAAAAAAAAAAA,GAAAAAAAAAAAAAAAAAAAAAAAAAAAAA	39	.	INDEL;IS=11,0.500000;DP=22;VDB=1.022050e-01;AF1=1;AC1=2;DP4=0,0,6,0;MQ=27;FQ=-46.5	GT:PL:GQ	1/1:87,20,8,74,0,71,74,0,58,71:21	(Glyma.01G002100,E)	(Glyma.01G002100.2,E),(Glyma.01G002100.1,E)	(Glyma.01G002100.2.CDS.9,RT),(Glyma.01G002100.2.CDS.10,RT),(Glyma.01G002100.2.CDS.11,LT),(Glyma.01G002100.1.CDS.9,RT),(Glyma.01G002100.1.CDS.10,RT),(Glyma.01G002100.1.CDS.11,LT)	N	(Glyma.01G002100.2.three_prime_UTR.1,LT),(Glyma.01G002100.2.three_prime_UTR.2,LT),(Glyma.01G002100.1.three_prime_UTR.1,LT)	AUX/IAA family; B3 DNA binding domain; Auxin response factor	Transcriptional factor B3 family protein / auxin-responsive factor AUX/IAA-related	-	Glyma.01G002100	N	N	N	N	N	N	N	N	N	N	N	N	N	N	N	N	N	N	N	N	N	N	N	N
G038_UC413_VCF_extracted_range_Chr01_0_to_full.tsv	Chr01	292580	.	AAA	AAAAGAA,AAAAAAAAAGAA,AAAAAAAAAAAGAA	40.5	.	INDEL;IS=5,0.217391;DP=23;VDB=9.506258e-02;AF1=1;AC1=2;DP4=0,0,6,6;MQ=28;FQ=-58.5	GT:PL:GQ	1/1:114,57,33,74,0,68,77,4,29,71:45	(Glyma.01G002100,E)	(Glyma.01G002100.2,E),(Glyma.01G002100.1,E)	(Glyma.01G002100.2.CDS.9,RT),(Glyma.01G002100.2.CDS.10,RT),(Glyma.01G002100.2.CDS.11,LT),(Glyma.01G002100.1.CDS.9,RT),(Glyma.01G002100.1.CDS.10,RT),(Glyma.01G002100.1.CDS.11,LT)	N	(Glyma.01G002100.2.three_prime_UTR.1,LT),(Glyma.01G002100.2.three_prime_UTR.2,LT),(Glyma.01G002100.1.three_prime_UTR.1,LT)	AUX/IAA family; B3 DNA binding domain; Auxin response factor	Transcriptional factor B3 family protein / auxin-responsive factor AUX/IAA-related	-	Glyma.01G002100	N	N	N	N	N	N	N	N	N	N	N	N	N	N	N	N	N	N	N	N	N	N	N	N
G038_UC413_VCF_extracted_range_Chr01_0_to_full.tsv	Chr01	292580	.	A	G	4.77	.	DP=23;VDB=1.602213e-02;RPB=-3.240906e+00;AF1=0.4999;AC1=1;DP4=5,4,1,5;MQ=27;FQ=6.99;PV4=0.29,0.14,0.021,0.082	GT:PL:GQ	0/1:33,0,136:33	(Glyma.01G002100,E)	(Glyma.01G002100.2,E),(Glyma.01G002100.1,E)	(Glyma.01G002100.2.CDS.9,RT),(Glyma.01G002100.2.CDS.10,RT),(Glyma.01G002100.2.CDS.11,LT),(Glyma.01G002100.1.CDS.9,RT),(Glyma.01G002100.1.CDS.10,RT),(Glyma.01G002100.1.CDS.11,LT)	N	(Glyma.01G002100.2.three_prime_UTR.1,LT),(Glyma.01G002100.2.three_prime_UTR.2,LT),(Glyma.01G002100.1.three_prime_UTR.1,LT)	AUX/IAA family; B3 DNA binding domain; Auxin response factor	Transcriptional factor B3 family protein / auxin-responsive factor AUX/IAA-related	-	Glyma.01G002100	N	N	N	N	N	N	N	N	N	N	N	N	N	N	N	N	N	N	N	N	N	N	N	N
G038_UC413_VCF_extracted_range_Chr01_0_to_full.tsv	Chr01	292611	.	A	G	123	.	DP=24;VDB=6.739040e-02;AF1=1;AC1=2;DP4=0,0,5,12;MQ=19;FQ=-78	GT:PL:GQ	1/1:156,51,0:99	(Glyma.01G002100,E)	(Glyma.01G002100.2,E),(Glyma.01G002100.1,E)	(Glyma.01G002100.2.CDS.9,RT),(Glyma.01G002100.2.CDS.10,RT),(Glyma.01G002100.2.CDS.11,LT),(Glyma.01G002100.1.CDS.9,RT),(Glyma.01G002100.1.CDS.10,RT),(Glyma.01G002100.1.CDS.11,LT)	N	(Glyma.01G002100.2.three_prime_UTR.1,LT),(Glyma.01G002100.2.three_prime_UTR.2,LT),(Glyma.01G002100.1.three_prime_UTR.1,LT)	AUX/IAA family; B3 DNA binding domain; Auxin response factor	Transcriptional factor B3 family protein / auxin-responsive factor AUX/IAA-related	-	Glyma.01G002100	N	N	N	N	N	N	N	N	N	N	N	N	N	N	N	N	N	N	N	N	N	N	N	N
G038_UC413_VCF_extracted_range_Chr01_0_to_full.tsv	Chr01	292664	.	G	A	222	.	DP=33;VDB=2.569743e-01;AF1=1;AC1=2;DP4=0,0,14,18;MQ=28;FQ=-123	GT:PL:GQ	1/1:255,96,0:99	(Glyma.01G002100,E)	(Glyma.01G002100.2,E),(Glyma.01G002100.1,E)	(Glyma.01G002100.2.CDS.9,RT),(Glyma.01G002100.2.CDS.10,RT),(Glyma.01G002100.2.CDS.11,LT),(Glyma.01G002100.1.CDS.9,RT),(Glyma.01G002100.1.CDS.10,RT),(Glyma.01G002100.1.CDS.11,LT)	N	(Glyma.01G002100.2.three_prime_UTR.1,LT),(Glyma.01G002100.2.three_prime_UTR.2,LT),(Glyma.01G002100.1.three_prime_UTR.1,LT)	AUX/IAA family; B3 DNA binding domain; Auxin response factor	Transcriptional factor B3 family protein / auxin-responsive factor AUX/IAA-related	-	Glyma.01G002100	N	N	N	N	N	N	N	N	N	N	N	N	N	N	N	N	N	N	N	N	N	N	N	N
G038_UC413_VCF_extracted_range_Chr01_0_to_full.tsv	Chr01	293056	.	TGGTGGCAGAGGTGGCAGAGGTGGCAG	TGGTGGCAGAGGTGGCAG	36.5	.	INDEL;IS=7,0.411765;DP=17;VDB=7.935788e-02;AF1=1;AC1=2;DP4=0,0,7,5;MQ=11;FQ=-70.5	GT:PL:GQ	1/1:77,36,0:66	(Glyma.01G002100,E)	(Glyma.01G002100.2,E),(Glyma.01G002100.1,E)	(Glyma.01G002100.2.CDS.9,E),(Glyma.01G002100.2.CDS.10,LT),(Glyma.01G002100.2.CDS.11,LT),(Glyma.01G002100.1.CDS.9,E),(Glyma.01G002100.1.CDS.10,LT),(Glyma.01G002100.1.CDS.11,LT)	N	(Glyma.01G002100.2.three_prime_UTR.1,LT),(Glyma.01G002100.2.three_prime_UTR.2,LT)	AUX/IAA family; B3 DNA binding domain; Auxin response factor	Transcriptional factor B3 family protein / auxin-responsive factor AUX/IAA-related	-	Glyma.01G002100	N	N	N	N	N	N	N	N	N	N	N	N	N	N	N	N	N	N	N	N	N	N	N	N
G038_UC413_VCF_extracted_range_Chr01_0_to_full.tsv	Chr01	293086	.	T	C	38.5	.	DP=20;VDB=7.171006e-02;RPB=-1.448864e+00;AF1=0.5718;AC1=1;DP4=1,2,9,5;MQ=16;FQ=-21;PV4=0.54,1,0.11,1	GT:PL:GQ	0/1:68,0,6:9	(Glyma.01G002100,E)	(Glyma.01G002100.2,E),(Glyma.01G002100.1,E)	(Glyma.01G002100.2.CDS.9,E),(Glyma.01G002100.2.CDS.10,LT),(Glyma.01G002100.2.CDS.11,LT),(Glyma.01G002100.1.CDS.9,E),(Glyma.01G002100.1.CDS.10,LT),(Glyma.01G002100.1.CDS.11,LT)	N	(Glyma.01G002100.2.three_prime_UTR.1,LT),(Glyma.01G002100.2.three_prime_UTR.2,LT)	AUX/IAA family; B3 DNA binding domain; Auxin response factor	Transcriptional factor B3 family protein / auxin-responsive factor AUX/IAA-related	-	Glyma.01G002100	N	N	N	N	N	N	N	N	N	N	N	N	N	N	N	N	N	N	N	N	N	N	N	N
G038_UC413_VCF_extracted_range_Chr01_0_to_full.tsv	Chr01	293684	.	C	T	222	.	DP=56;VDB=2.583658e-01;RPB=-7.137464e-02;AF1=1;AC1=2;DP4=1,1,25,25;MQ=25;FQ=-113;PV4=1,1,0.022,1	GT:PL:GQ	1/1:255,86,0:99	(Glyma.01G002100,E)	(Glyma.01G002100.2,E),(Glyma.01G002100.1,E)	(Glyma.01G002100.2.CDS.9,E),(Glyma.01G002100.2.CDS.10,LT),(Glyma.01G002100.1.CDS.9,E),(Glyma.01G002100.1.CDS.10,LT)	N	N	AUX/IAA family; B3 DNA binding domain; Auxin response factor	Transcriptional factor B3 family protein / auxin-responsive factor AUX/IAA-related	-	Glyma.01G002100	N	N	N	N	N	N	N	N	N	N	N	N	N	N	N	N	N	N	N	N	N	N	N	N
G038_UC413_VCF_extracted_range_Chr01_0_to_full.tsv	Chr01	293836	.	CCCTGCACCACCTGCACCACCTGC	CCCTGCACCACCTGC	32.5	.	INDEL;IS=23,0.821429;DP=28;VDB=1.612870e-01;AF1=1;AC1=2;DP4=0,1,16,9;MQ=14;FQ=-70.5;PV4=0.38,0.0069,6.2e-07,0.3	GT:PL:GQ	1/1:73,36,0:64	(Glyma.01G002100,E)	(Glyma.01G002100.2,E),(Glyma.01G002100.1,E)	(Glyma.01G002100.2.CDS.9,E),(Glyma.01G002100.2.CDS.10,LT),(Glyma.01G002100.1.CDS.9,E),(Glyma.01G002100.1.CDS.10,LT)	N	N	AUX/IAA family; B3 DNA binding domain; Auxin response factor	Transcriptional factor B3 family protein / auxin-responsive factor AUX/IAA-related	-	Glyma.01G002100	N	N	N	N	N	N	N	N	N	N	N	N	N	N	N	N	N	N	N	N	N	N	N	N
G038_UC413_VCF_extracted_range_Chr01_0_to_full.tsv	Chr01	293844	.	C	G	5.46	.	DP=10;VDB=2.147648e-03;RPB=-2.401103e+00;AF1=0.4999;AC1=1;DP4=2,2,3,3;MQ=18;FQ=7.15;PV4=1,0.18,0.12,8.1e-06	GT:PL:GQ	0/1:34,0,41:34	(Glyma.01G002100,E)	(Glyma.01G002100.2,E),(Glyma.01G002100.1,E)	(Glyma.01G002100.2.CDS.9,E),(Glyma.01G002100.2.CDS.10,LT),(Glyma.01G002100.1.CDS.9,E),(Glyma.01G002100.1.CDS.10,LT)	N	N	AUX/IAA family; B3 DNA binding domain; Auxin response factor	Transcriptional factor B3 family protein / auxin-responsive factor AUX/IAA-related	-	Glyma.01G002100	N	N	N	N	N	N	N	N	N	N	N	N	N	N	N	N	N	N	N	N	N	N	N	N
G038_UC413_VCF_extracted_range_Chr01_0_to_full.tsv	Chr01	293845	.	A	C	14.2	.	DP=12;VDB=4.018327e-03;RPB=-1.219376e+00;AF1=0.5;AC1=1;DP4=2,3,3,3;MQ=19;FQ=13.7;PV4=1,0.48,0.22,0.015	GT:PL:GQ	0/1:44,0,43:43	(Glyma.01G002100,E)	(Glyma.01G002100.2,E),(Glyma.01G002100.1,E)	(Glyma.01G002100.2.CDS.9,E),(Glyma.01G002100.2.CDS.10,LT),(Glyma.01G002100.1.CDS.9,E),(Glyma.01G002100.1.CDS.10,LT)	N	N	AUX/IAA family; B3 DNA binding domain; Auxin response factor	Transcriptional factor B3 family protein / auxin-responsive factor AUX/IAA-related	-	Glyma.01G002100	N	N	N	N	N	N	N	N	N	N	N	N	N	N	N	N	N	N	N	N	N	N	N	N
G038_UC413_VCF_extracted_range_Chr01_0_to_full.tsv	Chr01	293845	.	AC	ACTGCC	4.43	.	INDEL;IS=2,0.057143;DP=12;VDB=1.141632e-01;AF1=0.502;AC1=1;DP4=0,1,3,3;MQ=20;FQ=-13.8;PV4=1,7.3e-05,0.0023,0	GT:PL:GQ	0/1:40,0,21:27	(Glyma.01G002100,E)	(Glyma.01G002100.2,E),(Glyma.01G002100.1,E)	(Glyma.01G002100.2.CDS.9,E),(Glyma.01G002100.2.CDS.10,LT),(Glyma.01G002100.1.CDS.9,E),(Glyma.01G002100.1.CDS.10,LT)	N	N	AUX/IAA family; B3 DNA binding domain; Auxin response factor	Transcriptional factor B3 family protein / auxin-responsive factor AUX/IAA-related	-	Glyma.01G002100	N	N	N	N	N	N	N	N	N	N	N	N	N	N	N	N	N	N	N	N	N	N	N	N
G038_UC413_VCF_extracted_range_Chr01_0_to_full.tsv	Chr01	293924	.	G	A	222	.	DP=39;VDB=2.313456e-02;AF1=1;AC1=2;DP4=0,0,18,20;MQ=24;FQ=-141	GT:PL:GQ	1/1:255,114,0:99	(Glyma.01G002100,E)	(Glyma.01G002100.2,E),(Glyma.01G002100.1,E)	(Glyma.01G002100.2.CDS.9,E),(Glyma.01G002100.1.CDS.9,E)	N	N	AUX/IAA family; B3 DNA binding domain; Auxin response factor	Transcriptional factor B3 family protein / auxin-responsive factor AUX/IAA-related	-	Glyma.01G002100	N	N	N	N	N	N	N	N	N	N	N	N	N	N	N	N	N	N	N	N	N	N	N	N
G038_UC413_VCF_extracted_range_Chr01_0_to_full.tsv	Chr01	293972	.	T	C	222	.	DP=34;VDB=7.354981e-02;AF1=1;AC1=2;DP4=0,0,16,15;MQ=27;FQ=-120	GT:PL:GQ	1/1:255,93,0:99	(Glyma.01G002100,E)	(Glyma.01G002100.2,E),(Glyma.01G002100.1,E)	(Glyma.01G002100.2.CDS.9,E),(Glyma.01G002100.1.CDS.9,E)	N	N	AUX/IAA family; B3 DNA binding domain; Auxin response factor	Transcriptional factor B3 family protein / auxin-responsive factor AUX/IAA-related	-	Glyma.01G002100	N	N	N	N	N	N	N	N	N	N	N	N	N	N	N	N	N	N	N	N	N	N	N	N
G038_UC413_VCF_extracted_range_Chr01_0_to_full.tsv	Chr01	293984	.	T	G	222	.	DP=34;VDB=2.740224e-01;AF1=1;AC1=2;DP4=0,0,17,15;MQ=25;FQ=-123	GT:PL:GQ	1/1:255,96,0:99	(Glyma.01G002100,E)	(Glyma.01G002100.2,E),(Glyma.01G002100.1,E)	(Glyma.01G002100.2.CDS.9,E),(Glyma.01G002100.1.CDS.9,E)	N	N	AUX/IAA family; B3 DNA binding domain; Auxin response factor	Transcriptional factor B3 family protein / auxin-responsive factor AUX/IAA-related	-	Glyma.01G002100	N	N	N	N	N	N	N	N	N	N	N	N	N	N	N	N	N	N	N	N	N	N	N	N
G038_UC413_VCF_extracted_range_Chr01_0_to_full.tsv	Chr01	294124	.	G	A	193	.	DP=48;VDB=1.329919e-01;AF1=1;AC1=2;DP4=0,0,15,31;MQ=20;FQ=-165	GT:PL:GQ	1/1:226,138,0:99	(Glyma.01G002100,E)	(Glyma.01G002100.2,E),(Glyma.01G002100.1,E)	(Glyma.01G002100.2.CDS.8,RT),(Glyma.01G002100.2.CDS.9,E),(Glyma.01G002100.1.CDS.8,RT),(Glyma.01G002100.1.CDS.9,E)	N	N	AUX/IAA family; B3 DNA binding domain; Auxin response factor	Transcriptional factor B3 family protein / auxin-responsive factor AUX/IAA-related	-	Glyma.01G002100	N	N	N	N	N	N	N	N	N	N	N	N	N	N	N	N	N	N	N	N	N	N	N	N
G038_UC413_VCF_extracted_range_Chr01_0_to_full.tsv	Chr01	294507	.	A	G	164	.	DP=38;VDB=7.437956e-02;AF1=1;AC1=2;DP4=0,0,14,22;MQ=19;FQ=-135	GT:PL:GQ	1/1:197,108,0:99	(Glyma.01G002100,E)	(Glyma.01G002100.2,E),(Glyma.01G002100.1,E)	(Glyma.01G002100.2.CDS.7,RT),(Glyma.01G002100.2.CDS.8,RT),(Glyma.01G002100.2.CDS.9,E),(Glyma.01G002100.1.CDS.7,RT),(Glyma.01G002100.1.CDS.8,RT),(Glyma.01G002100.1.CDS.9,E)	N	N	AUX/IAA family; B3 DNA binding domain; Auxin response factor	Transcriptional factor B3 family protein / auxin-responsive factor AUX/IAA-related	-	Glyma.01G002100	N	N	N	N	N	N	N	N	N	N	N	N	N	N	N	N	N	N	N	N	N	N	N	N
G038_UC413_VCF_extracted_range_Chr01_0_to_full.tsv	Chr01	294866	.	T	C	157	.	DP=31;VDB=1.545329e-01;AF1=1;AC1=2;DP4=0,0,11,19;MQ=19;FQ=-117	GT:PL:GQ	1/1:190,90,0:99	(Glyma.01G002100,E)	(Glyma.01G002100.2,E),(Glyma.01G002100.1,E)	(Glyma.01G002100.2.CDS.6,RT),(Glyma.01G002100.2.CDS.7,RT),(Glyma.01G002100.2.CDS.8,RT),(Glyma.01G002100.2.CDS.9,E),(Glyma.01G002100.1.CDS.6,RT),(Glyma.01G002100.1.CDS.7,RT),(Glyma.01G002100.1.CDS.8,RT),(Glyma.01G002100.1.CDS.9,E)	N	N	AUX/IAA family; B3 DNA binding domain; Auxin response factor	Transcriptional factor B3 family protein / auxin-responsive factor AUX/IAA-related	-	Glyma.01G002100	N	N	N	N	N	N	N	N	N	N	N	N	N	N	N	N	N	N	N	N	N	N	N	N
G038_UC413_VCF_extracted_range_Chr01_0_to_full.tsv	Chr01	294967	.	A	G	222	.	DP=44;VDB=3.091468e-01;RPB=-1.574998e+00;AF1=1;AC1=2;DP4=1,0,26,17;MQ=37;FQ=-124;PV4=1,1,0.5,1	GT:PL:GQ	1/1:255,97,0:99	(Glyma.01G002100,E)	(Glyma.01G002100.2,E),(Glyma.01G002100.1,E)	(Glyma.01G002100.2.CDS.6,RT),(Glyma.01G002100.2.CDS.7,RT),(Glyma.01G002100.2.CDS.8,RT),(Glyma.01G002100.2.CDS.9,LT),(Glyma.01G002100.1.CDS.6,RT),(Glyma.01G002100.1.CDS.7,RT),(Glyma.01G002100.1.CDS.8,RT),(Glyma.01G002100.1.CDS.9,LT)	N	N	AUX/IAA family; B3 DNA binding domain; Auxin response factor	Transcriptional factor B3 family protein / auxin-responsive factor AUX/IAA-related	-	Glyma.01G002100	N	N	N	N	N	N	N	N	N	N	N	N	N	N	N	N	N	N	N	N	N	N	N	N
G038_UC413_VCF_extracted_range_Chr01_0_to_full.tsv	Chr01	295052	.	G	A	222	.	DP=29;VDB=1.828075e-01;RPB=1.739501e+00;AF1=1;AC1=2;DP4=1,1,14,12;MQ=39;FQ=-51;PV4=1,1,1,1	GT:PL:GQ	1/1:255,24,0:45	(Glyma.01G002100,E)	(Glyma.01G002100.2,E),(Glyma.01G002100.1,E)	(Glyma.01G002100.2.CDS.5,RT),(Glyma.01G002100.2.CDS.6,RT),(Glyma.01G002100.2.CDS.7,RT),(Glyma.01G002100.2.CDS.8,RT),(Glyma.01G002100.2.CDS.9,LT),(Glyma.01G002100.1.CDS.5,RT),(Glyma.01G002100.1.CDS.6,RT),(Glyma.01G002100.1.CDS.7,RT),(Glyma.01G002100.1.CDS.8,RT),(Glyma.01G002100.1.CDS.9,LT)	N	N	AUX/IAA family; B3 DNA binding domain; Auxin response factor	Transcriptional factor B3 family protein / auxin-responsive factor AUX/IAA-related	-	Glyma.01G002100	N	N	N	N	N	N	N	N	N	N	N	N	N	N	N	N	N	N	N	N	N	N	N	N
G038_UC413_VCF_extracted_range_Chr01_0_to_full.tsv	Chr01	295473	.	A	T	222	.	DP=28;VDB=1.069785e-01;AF1=1;AC1=2;DP4=0,0,16,11;MQ=28;FQ=-108	GT:PL:GQ	1/1:255,81,0:99	(Glyma.01G002100,E)	(Glyma.01G002100.2,E),(Glyma.01G002100.1,E)	(Glyma.01G002100.2.CDS.4,RT),(Glyma.01G002100.2.CDS.5,RT),(Glyma.01G002100.2.CDS.6,RT),(Glyma.01G002100.2.CDS.7,E),(Glyma.01G002100.2.CDS.8,LT),(Glyma.01G002100.2.CDS.9,LT),(Glyma.01G002100.1.CDS.4,RT),(Glyma.01G002100.1.CDS.5,RT),(Glyma.01G002100.1.CDS.6,RT),(Glyma.01G002100.1.CDS.7,E),(Glyma.01G002100.1.CDS.8,LT),(Glyma.01G002100.1.CDS.9,LT)	N	N	AUX/IAA family; B3 DNA binding domain; Auxin response factor	Transcriptional factor B3 family protein / auxin-responsive factor AUX/IAA-related	-	Glyma.01G002100	N	N	N	N	N	N	N	N	N	N	N	N	N	N	N	N	N	N	N	N	N	N	N	N
G038_UC413_VCF_extracted_range_Chr01_0_to_full.tsv	Chr01	295729	.	C	A	193	.	DP=33;VDB=2.819933e-01;RPB=8.664486e-01;AF1=1;AC1=2;DP4=0,1,15,16;MQ=25;FQ=-87;PV4=1,0.3,0.038,0.43	GT:PL:GQ	1/1:226,60,0:99	(Glyma.01G002100,E)	(Glyma.01G002100.2,E),(Glyma.01G002100.1,E)	(Glyma.01G002100.2.CDS.3,RT),(Glyma.01G002100.2.CDS.4,RT),(Glyma.01G002100.2.CDS.5,RT),(Glyma.01G002100.2.CDS.6,RT),(Glyma.01G002100.2.CDS.7,LT),(Glyma.01G002100.2.CDS.8,LT),(Glyma.01G002100.2.CDS.9,LT),(Glyma.01G002100.1.CDS.3,RT),(Glyma.01G002100.1.CDS.4,RT),(Glyma.01G002100.1.CDS.5,RT),(Glyma.01G002100.1.CDS.6,RT),(Glyma.01G002100.1.CDS.7,LT),(Glyma.01G002100.1.CDS.8,LT),(Glyma.01G002100.1.CDS…	N	N	AUX/IAA family; B3 DNA binding domain; Auxin response factor	Transcriptional factor B3 family protein / auxin-responsive factor AUX/IAA-related	-	Glyma.01G002100	N	N	N	N	N	N	N	N	N	N	N	N	N	N	N	N	N	N	N	N	N	N	N	N
G038_UC413_VCF_extracted_range_Chr01_0_to_full.tsv	Chr01	295976	.	G	A	222	.	DP=33;VDB=1.849352e-01;AF1=1;AC1=2;DP4=0,0,20,10;MQ=41;FQ=-117	GT:PL:GQ	1/1:255,90,0:99	(Glyma.01G002100,E)	(Glyma.01G002100.2,E),(Glyma.01G002100.1,E)	(Glyma.01G002100.2.CDS.2,RT),(Glyma.01G002100.2.CDS.3,RT),(Glyma.01G002100.2.CDS.4,RT),(Glyma.01G002100.2.CDS.5,RT),(Glyma.01G002100.2.CDS.6,LT),(Glyma.01G002100.2.CDS.7,LT),(Glyma.01G002100.2.CDS.8,LT),(Glyma.01G002100.1.CDS.2,RT),(Glyma.01G002100.1.CDS.3,RT),(Glyma.01G002100.1.CDS.4,RT),(Glyma.01G002100.1.CDS.5,RT),(Glyma.01G002100.1.CDS.6,LT),(Glyma.01G002100.1.CDS.7,LT),(Glyma.01G002100.1.CDS…	N	N	AUX/IAA family; B3 DNA binding domain; Auxin response factor	Transcriptional factor B3 family protein / auxin-responsive factor AUX/IAA-related	-	Glyma.01G002100	N	N	N	N	N	N	N	N	N	N	N	N	N	N	N	N	N	N	N	N	N	N	N	N
G038_UC413_VCF_extracted_range_Chr01_0_to_full.tsv	Chr01	296596	.	T	G	222	.	DP=42;VDB=2.161964e-03;RPB=-2.221308e-01;AF1=1;AC1=2;DP4=1,0,25,13;MQ=39;FQ=-110;PV4=1,1,0.31,0.32	GT:PL:GQ	1/1:255,83,0:99	(Glyma.01G002100,E)	(Glyma.01G002100.2,E),(Glyma.01G002100.1,E)	(Glyma.01G002100.2.CDS.1,RT),(Glyma.01G002100.2.CDS.2,RT),(Glyma.01G002100.2.CDS.3,E),(Glyma.01G002100.2.CDS.4,LT),(Glyma.01G002100.2.CDS.5,LT),(Glyma.01G002100.2.CDS.6,LT),(Glyma.01G002100.1.CDS.1,RT),(Glyma.01G002100.1.CDS.2,RT),(Glyma.01G002100.1.CDS.3,E),(Glyma.01G002100.1.CDS.4,LT),(Glyma.01G002100.1.CDS.5,LT),(Glyma.01G002100.1.CDS.6,LT)	(Glyma.01G002100.2.five_prime_UTR.1,RT),(Glyma.01G002100.1.five_prime_UTR.1,RT)	N	AUX/IAA family; B3 DNA binding domain; Auxin response factor	Transcriptional factor B3 family protein / auxin-responsive factor AUX/IAA-related	-	Glyma.01G002100	N	N	N	N	N	N	N	N	N	N	N	N	N	N	N	N	N	N	N	N	N	N	N	N
G038_UC413_VCF_extracted_range_Chr01_0_to_full.tsv	Chr01	296670	.	C	A	222	.	DP=26;VDB=1.941567e-01;AF1=1;AC1=2;DP4=0,0,9,12;MQ=37;FQ=-90	GT:PL:GQ	1/1:255,63,0:99	(Glyma.01G002100,E)	(Glyma.01G002100.2,E),(Glyma.01G002100.1,E)	(Glyma.01G002100.2.CDS.1,RT),(Glyma.01G002100.2.CDS.2,RT),(Glyma.01G002100.2.CDS.3,LT),(Glyma.01G002100.2.CDS.4,LT),(Glyma.01G002100.2.CDS.5,LT),(Glyma.01G002100.2.CDS.6,LT),(Glyma.01G002100.1.CDS.1,RT),(Glyma.01G002100.1.CDS.2,RT),(Glyma.01G002100.1.CDS.3,LT),(Glyma.01G002100.1.CDS.4,LT),(Glyma.01G002100.1.CDS.5,LT),(Glyma.01G002100.1.CDS.6,LT)	(Glyma.01G002100.2.five_prime_UTR.1,RT),(Glyma.01G002100.1.five_prime_UTR.1,RT)	N	AUX/IAA family; B3 DNA binding domain; Auxin response factor	Transcriptional factor B3 family protein / auxin-responsive factor AUX/IAA-related	-	Glyma.01G002100	N	N	N	N	N	N	N	N	N	N	N	N	N	N	N	N	N	N	N	N	N	N	N	N
G038_UC413_VCF_extracted_range_Chr01_0_to_full.tsv	Chr01	296714	.	T	G	223	.	DP=26;VDB=2.242759e-01;RPB=1.683938e+00;AF1=1;AC1=2;DP4=1,1,10,14;MQ=40;FQ=-34;PV4=1,0.36,0.29,1	GT:PL:GQ	1/1:255,7,0:12	(Glyma.01G002100,E)	(Glyma.01G002100.2,E),(Glyma.01G002100.1,E)	(Glyma.01G002100.2.CDS.1,RT),(Glyma.01G002100.2.CDS.2,RT),(Glyma.01G002100.2.CDS.3,LT),(Glyma.01G002100.2.CDS.4,LT),(Glyma.01G002100.2.CDS.5,LT),(Glyma.01G002100.2.CDS.6,LT),(Glyma.01G002100.1.CDS.1,RT),(Glyma.01G002100.1.CDS.2,RT),(Glyma.01G002100.1.CDS.3,LT),(Glyma.01G002100.1.CDS.4,LT),(Glyma.01G002100.1.CDS.5,LT),(Glyma.01G002100.1.CDS.6,LT)	(Glyma.01G002100.2.five_prime_UTR.1,RT),(Glyma.01G002100.1.five_prime_UTR.1,RT)	N	AUX/IAA family; B3 DNA binding domain; Auxin response factor	Transcriptional factor B3 family protein / auxin-responsive factor AUX/IAA-related	-	Glyma.01G002100	N	N	N	N	N	N	N	N	N	N	N	N	N	N	N	N	N	N	N	N	N	N	N	N
G038_UC413_VCF_extracted_range_Chr01_0_to_full.tsv	Chr01	296725	.	G	T	226	.	DP=24;VDB=1.079077e-01;RPB=1.410029e+00;AF1=0.6672;AC1=1;DP4=1,1,11,11;MQ=40;FQ=-24;PV4=1,0.21,0.26,0.27	GT:PL:GQ	0/1:255,0,3:6	(Glyma.01G002100,E)	(Glyma.01G002100.2,E),(Glyma.01G002100.1,E)	(Glyma.01G002100.2.CDS.1,RT),(Glyma.01G002100.2.CDS.2,RT),(Glyma.01G002100.2.CDS.3,LT),(Glyma.01G002100.2.CDS.4,LT),(Glyma.01G002100.2.CDS.5,LT),(Glyma.01G002100.2.CDS.6,LT),(Glyma.01G002100.1.CDS.1,RT),(Glyma.01G002100.1.CDS.2,RT),(Glyma.01G002100.1.CDS.3,LT),(Glyma.01G002100.1.CDS.4,LT),(Glyma.01G002100.1.CDS.5,LT),(Glyma.01G002100.1.CDS.6,LT)	(Glyma.01G002100.2.five_prime_UTR.1,RT),(Glyma.01G002100.1.five_prime_UTR.1,RT)	N	AUX/IAA family; B3 DNA binding domain; Auxin response factor	Transcriptional factor B3 family protein / auxin-responsive factor AUX/IAA-related	-	Glyma.01G002100	N	N	N	N	N	N	N	N	N	N	N	N	N	N	N	N	N	N	N	N	N	N	N	N
G038_UC413_VCF_extracted_range_Chr01_0_to_full.tsv	Chr01	296731	.	CGGGGGG	CGGGGG	96.5	.	INDEL;IS=20,0.869565;DP=23;VDB=1.969921e-01;AF1=1;AC1=2;DP4=1,1,9,11;MQ=39;FQ=-65.5;PV4=1,0.068,0.25,0.18	GT:PL:GQ	1/1:137,31,0:59	(Glyma.01G002100,E)	(Glyma.01G002100.2,E),(Glyma.01G002100.1,E)	(Glyma.01G002100.2.CDS.1,RT),(Glyma.01G002100.2.CDS.2,RT),(Glyma.01G002100.2.CDS.3,LT),(Glyma.01G002100.2.CDS.4,LT),(Glyma.01G002100.2.CDS.5,LT),(Glyma.01G002100.2.CDS.6,LT),(Glyma.01G002100.1.CDS.1,RT),(Glyma.01G002100.1.CDS.2,RT),(Glyma.01G002100.1.CDS.3,LT),(Glyma.01G002100.1.CDS.4,LT),(Glyma.01G002100.1.CDS.5,LT),(Glyma.01G002100.1.CDS.6,LT)	(Glyma.01G002100.2.five_prime_UTR.1,RT),(Glyma.01G002100.1.five_prime_UTR.1,RT)	N	AUX/IAA family; B3 DNA binding domain; Auxin response factor	Transcriptional factor B3 family protein / auxin-responsive factor AUX/IAA-related	-	Glyma.01G002100	N	N	N	N	N	N	N	N	N	N	N	N	N	N	N	N	N	N	N	N	N	N	N	N
G038_UC413_VCF_extracted_range_Chr01_0_to_full.tsv	Chr01	296732	.	G	C	5.46	.	DP=4;VDB=7.840000e-02;RPB=-1.111223e+00;AF1=0.4999;AC1=1;DP4=1,1,1,1;MQ=37;FQ=7.8;PV4=1,0.13,0.17,0.00021	GT:PL:GQ	0/1:34,0,64:34	(Glyma.01G002100,E)	(Glyma.01G002100.2,E),(Glyma.01G002100.1,E)	(Glyma.01G002100.2.CDS.1,RT),(Glyma.01G002100.2.CDS.2,RT),(Glyma.01G002100.2.CDS.3,LT),(Glyma.01G002100.2.CDS.4,LT),(Glyma.01G002100.2.CDS.5,LT),(Glyma.01G002100.2.CDS.6,LT),(Glyma.01G002100.1.CDS.1,RT),(Glyma.01G002100.1.CDS.2,RT),(Glyma.01G002100.1.CDS.3,LT),(Glyma.01G002100.1.CDS.4,LT),(Glyma.01G002100.1.CDS.5,LT),(Glyma.01G002100.1.CDS.6,LT)	(Glyma.01G002100.2.five_prime_UTR.1,RT),(Glyma.01G002100.1.five_prime_UTR.1,RT)	N	AUX/IAA family; B3 DNA binding domain; Auxin response factor	Transcriptional factor B3 family protein / auxin-responsive factor AUX/IAA-related	-	Glyma.01G002100	N	N	N	N	N	N	N	N	N	N	N	N	N	N	N	N	N	N	N	N	N	N	N	N
G038_UC413_VCF_extracted_range_Chr01_0_to_full.tsv	Chr01	296824	.	G	A	222	.	DP=40;VDB=5.469737e-02;RPB=-8.119980e-01;AF1=1;AC1=2;DP4=1,2,16,19;MQ=37;FQ=-47;PV4=1,0.46,0.37,0.3	GT:PL:GQ	1/1:255,20,0:37	(Glyma.01G002100,E)	(Glyma.01G002100.2,E),(Glyma.01G002100.1,E)	(Glyma.01G002100.2.CDS.1,RT),(Glyma.01G002100.2.CDS.2,E),(Glyma.01G002100.2.CDS.3,LT),(Glyma.01G002100.2.CDS.4,LT),(Glyma.01G002100.2.CDS.5,LT),(Glyma.01G002100.2.CDS.6,LT),(Glyma.01G002100.1.CDS.1,RT),(Glyma.01G002100.1.CDS.2,E),(Glyma.01G002100.1.CDS.3,LT),(Glyma.01G002100.1.CDS.4,LT),(Glyma.01G002100.1.CDS.5,LT),(Glyma.01G002100.1.CDS.6,LT)	(Glyma.01G002100.2.five_prime_UTR.1,RT),(Glyma.01G002100.1.five_prime_UTR.1,RT)	N	AUX/IAA family; B3 DNA binding domain; Auxin response factor	Transcriptional factor B3 family protein / auxin-responsive factor AUX/IAA-related	-	Glyma.01G002100	N	N	N	N	N	N	N	N	N	N	N	N	N	N	N	N	N	N	N	N	N	N	N	N
G038_UC413_VCF_extracted_range_Chr01_0_to_full.tsv	Chr01	296827	.	T	A	222	.	DP=40;VDB=1.421884e-02;RPB=-8.068016e-01;AF1=1;AC1=2;DP4=1,2,16,18;MQ=36;FQ=-47;PV4=1,1,0.32,0.34	GT:PL:GQ	1/1:255,20,0:37	(Glyma.01G002100,E)	(Glyma.01G002100.2,E),(Glyma.01G002100.1,E)	(Glyma.01G002100.2.CDS.1,RT),(Glyma.01G002100.2.CDS.2,E),(Glyma.01G002100.2.CDS.3,LT),(Glyma.01G002100.2.CDS.4,LT),(Glyma.01G002100.2.CDS.5,LT),(Glyma.01G002100.2.CDS.6,LT),(Glyma.01G002100.1.CDS.1,RT),(Glyma.01G002100.1.CDS.2,E),(Glyma.01G002100.1.CDS.3,LT),(Glyma.01G002100.1.CDS.4,LT),(Glyma.01G002100.1.CDS.5,LT),(Glyma.01G002100.1.CDS.6,LT)	(Glyma.01G002100.2.five_prime_UTR.1,RT),(Glyma.01G002100.1.five_prime_UTR.1,RT)	N	AUX/IAA family; B3 DNA binding domain; Auxin response factor	Transcriptional factor B3 family protein / auxin-responsive factor AUX/IAA-related	-	Glyma.01G002100	N	N	N	N	N	N	N	N	N	N	N	N	N	N	N	N	N	N	N	N	N	N	N	N
G038_UC413_VCF_extracted_range_Chr01_0_to_full.tsv	Chr01	296932	.	A	T	222	.	DP=42;VDB=2.889241e-01;AF1=1;AC1=2;DP4=0,0,24,12;MQ=41;FQ=-135	GT:PL:GQ	1/1:255,108,0:99	(Glyma.01G002100,E)	(Glyma.01G002100.2,E),(Glyma.01G002100.1,E)	(Glyma.01G002100.2.CDS.1,RT),(Glyma.01G002100.2.CDS.2,LT),(Glyma.01G002100.2.CDS.3,LT),(Glyma.01G002100.2.CDS.4,LT),(Glyma.01G002100.2.CDS.5,LT),(Glyma.01G002100.1.CDS.1,RT),(Glyma.01G002100.1.CDS.2,LT),(Glyma.01G002100.1.CDS.3,LT),(Glyma.01G002100.1.CDS.4,LT),(Glyma.01G002100.1.CDS.5,LT)	(Glyma.01G002100.2.five_prime_UTR.1,RT),(Glyma.01G002100.1.five_prime_UTR.1,RT)	N	AUX/IAA family; B3 DNA binding domain; Auxin response factor	Transcriptional factor B3 family protein / auxin-responsive factor AUX/IAA-related	-	Glyma.01G002100	N	N	N	N	N	N	N	N	N	N	N	N	N	N	N	N	N	N	N	N	N	N	N	N
G038_UC413_VCF_extracted_range_Chr01_0_to_full.tsv	Chr01	297049	.	T	A	227	.	DP=30;VDB=2.706212e-02;RPB=-8.780541e-01;AF1=1;AC1=2;DP4=2,1,13,9;MQ=39;FQ=-27;PV4=1,1,1,1	GT:PL:GQ	1/1:255,0,0:3	(Glyma.01G002100,E)	(Glyma.01G002100.2,E),(Glyma.01G002100.1,E)	(Glyma.01G002100.2.CDS.1,E),(Glyma.01G002100.2.CDS.2,LT),(Glyma.01G002100.2.CDS.3,LT),(Glyma.01G002100.2.CDS.4,LT),(Glyma.01G002100.2.CDS.5,LT),(Glyma.01G002100.1.CDS.1,E),(Glyma.01G002100.1.CDS.2,LT),(Glyma.01G002100.1.CDS.3,LT),(Glyma.01G002100.1.CDS.4,LT),(Glyma.01G002100.1.CDS.5,LT)	(Glyma.01G002100.2.five_prime_UTR.1,RT),(Glyma.01G002100.1.five_prime_UTR.1,RT)	N	AUX/IAA family; B3 DNA binding domain; Auxin response factor	Transcriptional factor B3 family protein / auxin-responsive factor AUX/IAA-related	-	Glyma.01G002100	N	N	N	N	N	N	N	N	N	N	N	N	N	N	N	N	N	N	N	N	N	N	N	N
G038_UC413_VCF_extracted_range_Chr01_0_to_full.tsv	Chr01	297052	.	G	A	226	.	DP=30;VDB=1.217429e-01;RPB=-8.100926e-01;AF1=1;AC1=2;DP4=2,1,15,9;MQ=40;FQ=-28;PV4=1,1,1,1	GT:PL:GQ	1/1:255,1,0:4	(Glyma.01G002100,E)	(Glyma.01G002100.2,E),(Glyma.01G002100.1,E)	(Glyma.01G002100.2.CDS.1,E),(Glyma.01G002100.2.CDS.2,LT),(Glyma.01G002100.2.CDS.3,LT),(Glyma.01G002100.2.CDS.4,LT),(Glyma.01G002100.2.CDS.5,LT),(Glyma.01G002100.1.CDS.1,E),(Glyma.01G002100.1.CDS.2,LT),(Glyma.01G002100.1.CDS.3,LT),(Glyma.01G002100.1.CDS.4,LT),(Glyma.01G002100.1.CDS.5,LT)	(Glyma.01G002100.2.five_prime_UTR.1,RT),(Glyma.01G002100.1.five_prime_UTR.1,RT)	N	AUX/IAA family; B3 DNA binding domain; Auxin response factor	Transcriptional factor B3 family protein / auxin-responsive factor AUX/IAA-related	-	Glyma.01G002100	N	N	N	N	N	N	N	N	N	N	N	N	N	N	N	N	N	N	N	N	N	N	N	N
G038_UC413_VCF_extracted_range_Chr01_0_to_full.tsv	Chr01	307923	.	C	T	222	.	DP=39;VDB=1.994707e-01;AF1=1;AC1=2;DP4=0,0,12,26;MQ=42;FQ=-141	GT:PL:GQ	1/1:255,114,0:99	(Glyma.01G002200,E)	(Glyma.01G002200.1,E)	N	(Glyma.01G002200.1.five_prime_UTR.1,E)	N	Methyl-CpG binding domain; CW-type Zinc Finger	methyl-CPG-binding domain protein 02	-	Glyma.01G002200	N	N	N	N	N	N	N	N	N	N	N	N	N	N	N	N	N	N	N	N	N	N	N	N
G038_UC413_VCF_extracted_range_Chr01_0_to_full.tsv	Chr01	320111	.	T	TTGAG	21.3	.	INDEL;IS=1,0.125000;DP=8;VDB=6.720000e-02;AF1=1;AC1=2;DP4=0,0,2,0;MQ=41;FQ=-40.5	GT:PL:GQ	1/1:60,6,0:10	(Glyma.01G002300,E)	(Glyma.01G002300.1,E)	(Glyma.01G002300.1.CDS.1,LT)	N	N	Cation transport protein	high-affinity K transporter 1	+	Glyma.01G002300	N	N	N	N	N	N	N	N	N	N	N	N	N	N	N	N	N	N	N	N	N	N	N	N
G038_UC413_VCF_extracted_range_Chr01_0_to_full.tsv	Chr01	320111	.	T	A	46	.	DP=8;VDB=6.617741e-02;RPB=1.787002e+00;AF1=0.5;AC1=1;DP4=1,2,3,1;MQ=32;FQ=31.9;PV4=0.49,0.37,1,0.035	GT:PL:GQ	0/1:76,0,59:62	(Glyma.01G002300,E)	(Glyma.01G002300.1,E)	(Glyma.01G002300.1.CDS.1,LT)	N	N	Cation transport protein	high-affinity K transporter 1	+	Glyma.01G002300	N	N	N	N	N	N	N	N	N	N	N	N	N	N	N	N	N	N	N	N	N	N	N	N
G038_UC413_VCF_extracted_range_Chr01_0_to_full.tsv	Chr01	320112	.	A	T	19.1	.	DP=8;VDB=4.187638e-02;RPB=1.579671e+00;AF1=0.5;AC1=1;DP4=1,2,2,1;MQ=33;FQ=22;PV4=1,0.069,1,0.0021	GT:PL:GQ	0/1:49,0,66:52	(Glyma.01G002300,E)	(Glyma.01G002300.1,E)	(Glyma.01G002300.1.CDS.1,LT)	N	N	Cation transport protein	high-affinity K transporter 1	+	Glyma.01G002300	N	N	N	N	N	N	N	N	N	N	N	N	N	N	N	N	N	N	N	N	N	N	N	N
G038_UC413_VCF_extracted_range_Chr01_0_to_full.tsv	Chr01	320113	.	T	G	32	.	DP=7;VDB=7.994179e-02;RPB=1.787002e+00;AF1=0.5;AC1=1;DP4=1,2,3,1;MQ=32;FQ=32.5;PV4=0.49,0.042,1,0.043	GT:PL:GQ	0/1:62,0,63:62	(Glyma.01G002300,E)	(Glyma.01G002300.1,E)	(Glyma.01G002300.1.CDS.1,LT)	N	N	Cation transport protein	high-affinity K transporter 1	+	Glyma.01G002300	N	N	N	N	N	N	N	N	N	N	N	N	N	N	N	N	N	N	N	N	N	N	N	N
G038_UC413_VCF_extracted_range_Chr01_0_to_full.tsv	Chr01	320115	.	T	G	40	.	DP=7;VDB=9.024709e-02;RPB=1.534291e+00;AF1=0.5;AC1=1;DP4=0,2,4,1;MQ=32;FQ=14.2;PV4=0.14,0.068,0.43,0.074	GT:PL:GQ	0/1:70,0,41:44	(Glyma.01G002300,E)	(Glyma.01G002300.1,E)	(Glyma.01G002300.1.CDS.1,LT)	N	N	Cation transport protein	high-affinity K transporter 1	+	Glyma.01G002300	N	N	N	N	N	N	N	N	N	N	N	N	N	N	N	N	N	N	N	N	N	N	N	N
G038_UC413_VCF_extracted_range_Chr01_0_to_full.tsv	Chr01	320119	.	T	A	7.8	.	DP=6;VDB=7.840000e-02;RPB=1.291774e+00;AF1=0.5;AC1=1;DP4=1,2,1,1;MQ=31;FQ=10.4;PV4=1,0.33,1,0.01	GT:PL:GQ	0/1:37,0,68:39	(Glyma.01G002300,E)	(Glyma.01G002300.1,E)	(Glyma.01G002300.1.CDS.1,LT)	N	N	Cation transport protein	high-affinity K transporter 1	+	Glyma.01G002300	N	N	N	N	N	N	N	N	N	N	N	N	N	N	N	N	N	N	N	N	N	N	N	N
G038_UC413_VCF_extracted_range_Chr01_0_to_full.tsv	Chr01	320121	.	T	A	44	.	DP=6;VDB=7.635114e-02;RPB=1.427508e+00;AF1=0.5;AC1=1;DP4=0,2,3,1;MQ=30;FQ=16.1;PV4=0.4,0.055,0.3,0.062	GT:PL:GQ	0/1:74,0,43:46	(Glyma.01G002300,E)	(Glyma.01G002300.1,E)	(Glyma.01G002300.1.CDS.1,LT)	N	N	Cation transport protein	high-affinity K transporter 1	+	Glyma.01G002300	N	N	N	N	N	N	N	N	N	N	N	N	N	N	N	N	N	N	N	N	N	N	N	N
G038_UC413_VCF_extracted_range_Chr01_0_to_full.tsv	Chr01	320129	.	T	A	3.01	.	DP=4;VDB=6.560000e-02;RPB=1.111223e+00;AF1=0.4998;AC1=1;DP4=0,2,2,0;MQ=28;FQ=4.73;PV4=0.33,0.011,0.19,0.042	GT:PL:GQ	0/1:30,0,48:28	(Glyma.01G002300,E)	(Glyma.01G002300.1,E)	(Glyma.01G002300.1.CDS.1,LT)	N	N	Cation transport protein	high-affinity K transporter 1	+	Glyma.01G002300	N	N	N	N	N	N	N	N	N	N	N	N	N	N	N	N	N	N	N	N	N	N	N	N
G038_UC413_VCF_extracted_range_Chr01_0_to_full.tsv	Chr01	328206	.	ACTCT	ACTCTCT	214	.	INDEL;IS=21,0.875000;DP=24;VDB=2.518948e-01;AF1=1;AC1=2;DP4=0,0,12,12;MQ=42;FQ=-107	GT:PL:GQ	1/1:255,72,0:99	(Glyma.01G002400,RT)	(Glyma.01G002400.1,RT)	(Glyma.01G002400.1.CDS.1,RT)	(Glyma.01G002400.1.five_prime_UTR.1,RT)	N	None	Phospholipase A2 family protein	+	Glyma.01G002400	N	N	N	N	N	N	N	N	N	N	N	N	N	N	N	N	N	N	N	N	N	N	N	N
G037_UC7_VCF_extracted_range_Chr01_0_to_full.tsv	Chr01	339023	.	AATATATATATATATATATATATATATATATATATATAT	AATATATATATATATATATATATATATATATATAT	26.5	.	INDEL;IS=2,0.142857;DP=14;VDB=1.045862e-01;AF1=0.5;AC1=1;DP4=0,4,1,1;MQ=42;FQ=29.5;PV4=0.33,1,0.089,1	GT:PL:GQ	0/1:64,0,105:67	(Glyma.01G002700,RT)	(Glyma.01G002700.1,RT)	(Glyma.01G002700.1.CDS.1,RT)	(Glyma.01G002700.1.five_prime_UTR.1,RT)	N	Thioredoxin	atypical CYS HIS rich thioredoxin 2	+	Glyma.01G002700	N	N	N	N	N	N	N	N	N	N	N	N	N	N	N	N	N	N	N	N	N	N	N	N
G038_UC413_VCF_extracted_range_Chr01_0_to_full.tsv	Chr01	339069	.	A	T	18.1	.	DP=12;VDB=4.187638e-02;RPB=2.403701e+00;AF1=0.5;AC1=1;DP4=6,3,2,1;MQ=37;FQ=21;PV4=1,1,0.13,0.0061	GT:PL:GQ	0/1:48,0,189:51	(Glyma.01G002700,RT)	(Glyma.01G002700.1,RT)	(Glyma.01G002700.1.CDS.1,RT)	(Glyma.01G002700.1.five_prime_UTR.1,RT)	N	Thioredoxin	atypical CYS HIS rich thioredoxin 2	+	Glyma.01G002700	N	N	N	N	N	N	N	N	N	N	N	N	N	N	N	N	N	N	N	N	N	N	N	N
G038_UC413_VCF_extracted_range_Chr01_0_to_full.tsv	Chr01	339071	.	A	T	18.1	.	DP=12;VDB=4.187638e-02;RPB=2.403701e+00;AF1=0.5;AC1=1;DP4=6,3,2,1;MQ=37;FQ=21;PV4=1,0.34,0.13,0.0011	GT:PL:GQ	0/1:48,0,188:51	(Glyma.01G002700,RT)	(Glyma.01G002700.1,RT)	(Glyma.01G002700.1.CDS.1,RT)	(Glyma.01G002700.1.five_prime_UTR.1,RT)	N	Thioredoxin	atypical CYS HIS rich thioredoxin 2	+	Glyma.01G002700	N	N	N	N	N	N	N	N	N	N	N	N	N	N	N	N	N	N	N	N	N	N	N	N
G038_UC413_VCF_extracted_range_Chr01_0_to_full.tsv	Chr01	346570	.	C	CA	214	.	INDEL;IS=45,0.900000;DP=50;VDB=1.915668e-01;AF1=1;AC1=2;DP4=0,0,14,31;MQ=42;FQ=-170	GT:PL:GQ	1/1:255,135,0:99	(Glyma.01G002900,E)	(Glyma.01G002900.1,E)	(Glyma.01G002900.1.CDS.1,LT),(Glyma.01G002900.1.CDS.2,RT),(Glyma.01G002900.1.CDS.3,RT),(Glyma.01G002900.1.CDS.4,RT)	N	N	Methyltransferase domain	S-adenosyl-L-methionine-dependent methyltransferases superfamily protein	+	Glyma.01G002900	N	N	N	N	N	N	N	N	N	N	N	N	N	N	N	N	N	N	N	N	N	N	N	N
G038_UC413_VCF_extracted_range_Chr01_0_to_full.tsv	Chr01	364599	.	AATATATATATATATATATATATATAT	AATATATATATATATATATATATAT	10.8	.	INDEL;IS=5,0.238095;DP=21;VDB=1.724155e-01;AF1=0.5;AC1=1;DP4=3,7,3,2;MQ=33;FQ=13.7;PV4=0.33,1,0.26,1	GT:PL:GQ	0/1:48,0,195:50	(Glyma.01G003000,E)	(Glyma.01G003000.1,E)	(Glyma.01G003000.1.CDS.1,RT),(Glyma.01G003000.1.CDS.2,LT),(Glyma.01G003000.1.CDS.3,LT)	(Glyma.01G003000.1.five_prime_UTR.1,RT)	N	Myb-like DNA-binding domain	myb-like transcription factor family protein	-	Glyma.01G003000	N	N	N	N	N	N	N	N	N	N	N	N	N	N	N	N	N	N	N	N	N	N	N	N
G038_UC413_VCF_extracted_range_Chr01_0_to_full.tsv	Chr01	377934	.	A	C	222	.	DP=32;VDB=2.762679e-01;RPB=-2.724746e-01;AF1=1;AC1=2;DP4=0,2,19,11;MQ=42;FQ=-51;PV4=0.16,0.47,1,0.33	GT:PL:GQ	1/1:255,24,0:45	(Glyma.01G003300,E)	(Glyma.01G003300.1,E)	(Glyma.01G003300.1.CDS.1,LT),(Glyma.01G003300.1.CDS.2,LT),(Glyma.01G003300.1.CDS.3,RT)	N	N	None	effector of transcription2	+	Glyma.01G003300	N	N	N	N	N	N	N	N	N	N	N	N	N	N	N	N	N	N	N	N	N	N	N	N
G038_UC413_VCF_extracted_range_Chr01_0_to_full.tsv	Chr01	378527	.	C	G	222	.	DP=32;VDB=2.720134e-01;AF1=1;AC1=2;DP4=0,0,14,18;MQ=40;FQ=-123	GT:PL:GQ	1/1:255,96,0:99	(Glyma.01G003300,E)	(Glyma.01G003300.1,E)	(Glyma.01G003300.1.CDS.3,E)	N	N	None	effector of transcription2	+	Glyma.01G003300	N	N	N	N	N	N	N	N	N	N	N	N	N	N	N	N	N	N	N	N	N	N	N	N
G038_UC413_VCF_extracted_range_Chr01_0_to_full.tsv	Chr01	378621	.	C	A	222	.	DP=26;VDB=1.083518e-01;AF1=1;AC1=2;DP4=0,0,12,13;MQ=33;FQ=-102	GT:PL:GQ	1/1:255,75,0:99	(Glyma.01G003300,E)	(Glyma.01G003300.1,E)	(Glyma.01G003300.1.CDS.3,E)	N	N	None	effector of transcription2	+	Glyma.01G003300	N	N	N	N	N	N	N	N	N	N	N	N	N	N	N	N	N	N	N	N	N	N	N	N
G038_UC413_VCF_extracted_range_Chr01_0_to_full.tsv	Chr01	378633	.	A	G	222	.	DP=28;VDB=2.432531e-02;AF1=1;AC1=2;DP4=0,0,15,12;MQ=30;FQ=-108	GT:PL:GQ	1/1:255,81,0:99	(Glyma.01G003300,E)	(Glyma.01G003300.1,E)	(Glyma.01G003300.1.CDS.3,E)	N	N	None	effector of transcription2	+	Glyma.01G003300	N	N	N	N	N	N	N	N	N	N	N	N	N	N	N	N	N	N	N	N	N	N	N	N
G038_UC413_VCF_extracted_range_Chr01_0_to_full.tsv	Chr01	378668	.	C	T	196	.	DP=24;VDB=1.245589e-01;AF1=1;AC1=2;DP4=0,0,13,9;MQ=26;FQ=-93	GT:PL:GQ	1/1:229,66,0:99	(Glyma.01G003300,E)	(Glyma.01G003300.1,E)	(Glyma.01G003300.1.CDS.3,E)	N	N	None	effector of transcription2	+	Glyma.01G003300	N	N	N	N	N	N	N	N	N	N	N	N	N	N	N	N	N	N	N	N	N	N	N	N
G038_UC413_VCF_extracted_range_Chr01_0_to_full.tsv	Chr01	378670	.	A	T	208	.	DP=25;VDB=2.056538e-01;AF1=1;AC1=2;DP4=0,0,13,9;MQ=26;FQ=-93	GT:PL:GQ	1/1:241,66,0:99	(Glyma.01G003300,E)	(Glyma.01G003300.1,E)	(Glyma.01G003300.1.CDS.3,E)	N	N	None	effector of transcription2	+	Glyma.01G003300	N	N	N	N	N	N	N	N	N	N	N	N	N	N	N	N	N	N	N	N	N	N	N	N
G038_UC413_VCF_extracted_range_Chr01_0_to_full.tsv	Chr01	378678	.	G	C	199	.	DP=24;VDB=1.823375e-01;AF1=1;AC1=2;DP4=0,0,12,10;MQ=26;FQ=-93	GT:PL:GQ	1/1:232,66,0:99	(Glyma.01G003300,E)	(Glyma.01G003300.1,E)	(Glyma.01G003300.1.CDS.3,E)	N	N	None	effector of transcription2	+	Glyma.01G003300	N	N	N	N	N	N	N	N	N	N	N	N	N	N	N	N	N	N	N	N	N	N	N	N
G038_UC413_VCF_extracted_range_Chr01_0_to_full.tsv	Chr01	378683	.	T	C	222	.	DP=27;VDB=8.672566e-02;AF1=1;AC1=2;DP4=0,0,11,13;MQ=28;FQ=-99	GT:PL:GQ	1/1:255,72,0:99	(Glyma.01G003300,E)	(Glyma.01G003300.1,E)	(Glyma.01G003300.1.CDS.3,E)	N	N	None	effector of transcription2	+	Glyma.01G003300	N	N	N	N	N	N	N	N	N	N	N	N	N	N	N	N	N	N	N	N	N	N	N	N
G038_UC413_VCF_extracted_range_Chr01_0_to_full.tsv	Chr01	378684	.	C	G	222	.	DP=27;VDB=6.389473e-02;AF1=1;AC1=2;DP4=0,0,12,13;MQ=27;FQ=-102	GT:PL:GQ	1/1:255,75,0:99	(Glyma.01G003300,E)	(Glyma.01G003300.1,E)	(Glyma.01G003300.1.CDS.3,E)	N	N	None	effector of transcription2	+	Glyma.01G003300	N	N	N	N	N	N	N	N	N	N	N	N	N	N	N	N	N	N	N	N	N	N	N	N
G038_UC413_VCF_extracted_range_Chr01_0_to_full.tsv	Chr01	378690	.	A	G	210	.	DP=26;VDB=1.103460e-01;AF1=1;AC1=2;DP4=0,0,11,12;MQ=27;FQ=-96	GT:PL:GQ	1/1:243,69,0:99	(Glyma.01G003300,E)	(Glyma.01G003300.1,E)	(Glyma.01G003300.1.CDS.3,E)	N	N	None	effector of transcription2	+	Glyma.01G003300	N	N	N	N	N	N	N	N	N	N	N	N	N	N	N	N	N	N	N	N	N	N	N	N
G038_UC413_VCF_extracted_range_Chr01_0_to_full.tsv	Chr01	378719	.	A	G	222	.	DP=33;VDB=2.212858e-01;AF1=1;AC1=2;DP4=0,0,11,20;MQ=35;FQ=-120	GT:PL:GQ	1/1:255,93,0:99	(Glyma.01G003300,LT)	(Glyma.01G003300.1,LT)	(Glyma.01G003300.1.CDS.3,LT)	N	N	None	effector of transcription2	+	Glyma.01G003300	N	N	N	N	N	N	N	N	N	N	N	N	N	N	N	N	N	N	N	N	N	N	N	N
G038_UC413_VCF_extracted_range_Chr01_0_to_full.tsv	Chr01	378739	.	G	C	222	.	DP=34;VDB=7.964097e-02;AF1=1;AC1=2;DP4=0,0,8,25;MQ=39;FQ=-126	GT:PL:GQ	1/1:255,99,0:99	(Glyma.01G003300,LT)	(Glyma.01G003300.1,LT)	(Glyma.01G003300.1.CDS.3,LT)	N	N	None	effector of transcription2	+	Glyma.01G003300	N	N	N	N	N	N	N	N	N	N	N	N	N	N	N	N	N	N	N	N	N	N	N	N
G038_UC413_VCF_extracted_range_Chr01_0_to_full.tsv	Chr01	378761	.	C	A	222	.	DP=39;VDB=3.169725e-01;AF1=1;AC1=2;DP4=0,0,8,30;MQ=40;FQ=-141	GT:PL:GQ	1/1:255,114,0:99	(Glyma.01G003300,LT)	(Glyma.01G003300.1,LT)	(Glyma.01G003300.1.CDS.3,LT)	N	N	None	effector of transcription2	+	Glyma.01G003300	N	N	N	N	N	N	N	N	N	N	N	N	N	N	N	N	N	N	N	N	N	N	N	N
G038_UC413_VCF_extracted_range_Chr01_0_to_full.tsv	Chr01	379071	.	ATTTT	ATTT	154	.	INDEL;IS=20,0.869565;DP=23;VDB=7.662684e-02;AF1=1;AC1=2;DP4=0,1,10,7;MQ=39;FQ=-63.5;PV4=0.44,0.00051,0.3,0.2	GT:PL:GQ	1/1:195,29,0:55	(Glyma.01G003300,LT),(Glyma.01G003400,RT)	(Glyma.01G003300.1,LT),(Glyma.01G003400.1,RT)	(Glyma.01G003300.1.CDS.3,LT),(Glyma.01G003400.1.CDS.1,RT)	(Glyma.01G003400.1.five_prime_UTR.1,RT)	N	None | PPR repeat	effector of transcription2 | Tetratricopeptide repeat (TPR)-like superfamily protein	+ | +	Glyma.01G003300	N	N	N	N	N	N	N	N	N	N	N	N	N	N	N	N	N	N	N	N	N	N	N	N
G038_UC413_VCF_extracted_range_Chr01_0_to_full.tsv	Chr01	379071	.	ATTTT	ATTT	154	.	INDEL;IS=20,0.869565;DP=23;VDB=7.662684e-02;AF1=1;AC1=2;DP4=0,1,10,7;MQ=39;FQ=-63.5;PV4=0.44,0.00051,0.3,0.2	GT:PL:GQ	1/1:195,29,0:55	(Glyma.01G003300,LT),(Glyma.01G003400,RT)	(Glyma.01G003300.1,LT),(Glyma.01G003400.1,RT)	(Glyma.01G003300.1.CDS.3,LT),(Glyma.01G003400.1.CDS.1,RT)	(Glyma.01G003400.1.five_prime_UTR.1,RT)	N	None | PPR repeat	effector of transcription2 | Tetratricopeptide repeat (TPR)-like superfamily protein	+ | +	Glyma.01G003400	N	N	N	N	N	N	N	N	N	N	N	N	N	N	N	N	N	N	N	N	N	N	N	N
G038_UC413_VCF_extracted_range_Chr01_0_to_full.tsv	Chr01	379072	.	T	A	24	.	DP=3;VDB=5.960000e-02;RPB=-8.745357e-01;AF1=0.5002;AC1=1;DP4=0,1,1,1;MQ=41;FQ=5.45;PV4=1,0.15,0.33,0	GT:PL:GQ	0/1:54,0,31:34	(Glyma.01G003300,LT),(Glyma.01G003400,RT)	(Glyma.01G003300.1,LT),(Glyma.01G003400.1,RT)	(Glyma.01G003300.1.CDS.3,LT),(Glyma.01G003400.1.CDS.1,RT)	(Glyma.01G003400.1.five_prime_UTR.1,RT)	N	None | PPR repeat	effector of transcription2 | Tetratricopeptide repeat (TPR)-like superfamily protein	+ | +	Glyma.01G003300	N	N	N	N	N	N	N	N	N	N	N	N	N	N	N	N	N	N	N	N	N	N	N	N
G038_UC413_VCF_extracted_range_Chr01_0_to_full.tsv	Chr01	379072	.	T	A	24	.	DP=3;VDB=5.960000e-02;RPB=-8.745357e-01;AF1=0.5002;AC1=1;DP4=0,1,1,1;MQ=41;FQ=5.45;PV4=1,0.15,0.33,0	GT:PL:GQ	0/1:54,0,31:34	(Glyma.01G003300,LT),(Glyma.01G003400,RT)	(Glyma.01G003300.1,LT),(Glyma.01G003400.1,RT)	(Glyma.01G003300.1.CDS.3,LT),(Glyma.01G003400.1.CDS.1,RT)	(Glyma.01G003400.1.five_prime_UTR.1,RT)	N	None | PPR repeat	effector of transcription2 | Tetratricopeptide repeat (TPR)-like superfamily protein	+ | +	Glyma.01G003400	N	N	N	N	N	N	N	N	N	N	N	N	N	N	N	N	N	N	N	N	N	N	N	N
G038_UC413_VCF_extracted_range_Chr01_0_to_full.tsv	Chr01	379461	.	T	G	222	.	DP=20;VDB=1.968114e-01;AF1=1;AC1=2;DP4=0,0,10,10;MQ=42;FQ=-87	GT:PL:GQ	1/1:255,60,0:99	(Glyma.01G003300,LT),(Glyma.01G003400,RT)	(Glyma.01G003300.1,LT),(Glyma.01G003400.1,RT)	(Glyma.01G003300.1.CDS.3,LT),(Glyma.01G003400.1.CDS.1,RT)	(Glyma.01G003400.1.five_prime_UTR.1,RT)	N	None | PPR repeat	effector of transcription2 | Tetratricopeptide repeat (TPR)-like superfamily protein	+ | +	Glyma.01G003300	N	N	N	N	N	N	N	N	N	N	N	N	N	N	N	N	N	N	N	N	N	N	N	N
G038_UC413_VCF_extracted_range_Chr01_0_to_full.tsv	Chr01	379461	.	T	G	222	.	DP=20;VDB=1.968114e-01;AF1=1;AC1=2;DP4=0,0,10,10;MQ=42;FQ=-87	GT:PL:GQ	1/1:255,60,0:99	(Glyma.01G003300,LT),(Glyma.01G003400,RT)	(Glyma.01G003300.1,LT),(Glyma.01G003400.1,RT)	(Glyma.01G003300.1.CDS.3,LT),(Glyma.01G003400.1.CDS.1,RT)	(Glyma.01G003400.1.five_prime_UTR.1,RT)	N	None | PPR repeat	effector of transcription2 | Tetratricopeptide repeat (TPR)-like superfamily protein	+ | +	Glyma.01G003400	N	N	N	N	N	N	N	N	N	N	N	N	N	N	N	N	N	N	N	N	N	N	N	N
G038_UC413_VCF_extracted_range_Chr01_0_to_full.tsv	Chr01	379477	.	G	C	222	.	DP=20;VDB=1.984196e-01;AF1=1;AC1=2;DP4=0,0,12,8;MQ=42;FQ=-87	GT:PL:GQ	1/1:255,60,0:99	(Glyma.01G003300,LT),(Glyma.01G003400,RT)	(Glyma.01G003300.1,LT),(Glyma.01G003400.1,RT)	(Glyma.01G003300.1.CDS.3,LT),(Glyma.01G003400.1.CDS.1,RT)	(Glyma.01G003400.1.five_prime_UTR.1,RT)	N	None | PPR repeat	effector of transcription2 | Tetratricopeptide repeat (TPR)-like superfamily protein	+ | +	Glyma.01G003300	N	N	N	N	N	N	N	N	N	N	N	N	N	N	N	N	N	N	N	N	N	N	N	N
G038_UC413_VCF_extracted_range_Chr01_0_to_full.tsv	Chr01	379477	.	G	C	222	.	DP=20;VDB=1.984196e-01;AF1=1;AC1=2;DP4=0,0,12,8;MQ=42;FQ=-87	GT:PL:GQ	1/1:255,60,0:99	(Glyma.01G003300,LT),(Glyma.01G003400,RT)	(Glyma.01G003300.1,LT),(Glyma.01G003400.1,RT)	(Glyma.01G003300.1.CDS.3,LT),(Glyma.01G003400.1.CDS.1,RT)	(Glyma.01G003400.1.five_prime_UTR.1,RT)	N	None | PPR repeat	effector of transcription2 | Tetratricopeptide repeat (TPR)-like superfamily protein	+ | +	Glyma.01G003400	N	N	N	N	N	N	N	N	N	N	N	N	N	N	N	N	N	N	N	N	N	N	N	N
G038_UC413_VCF_extracted_range_Chr01_0_to_full.tsv	Chr01	379552	.	G	A	222	.	DP=17;VDB=1.060387e-01;AF1=1;AC1=2;DP4=0,0,9,8;MQ=41;FQ=-78	GT:PL:GQ	1/1:255,51,0:99	(Glyma.01G003300,LT),(Glyma.01G003400,RT)	(Glyma.01G003300.1,LT),(Glyma.01G003400.1,RT)	(Glyma.01G003300.1.CDS.3,LT),(Glyma.01G003400.1.CDS.1,RT)	(Glyma.01G003400.1.five_prime_UTR.1,RT)	N	None | PPR repeat	effector of transcription2 | Tetratricopeptide repeat (TPR)-like superfamily protein	+ | +	Glyma.01G003300	N	N	N	N	N	N	N	N	N	N	N	N	N	N	N	N	N	N	N	N	N	N	N	N
G038_UC413_VCF_extracted_range_Chr01_0_to_full.tsv	Chr01	379552	.	G	A	222	.	DP=17;VDB=1.060387e-01;AF1=1;AC1=2;DP4=0,0,9,8;MQ=41;FQ=-78	GT:PL:GQ	1/1:255,51,0:99	(Glyma.01G003300,LT),(Glyma.01G003400,RT)	(Glyma.01G003300.1,LT),(Glyma.01G003400.1,RT)	(Glyma.01G003300.1.CDS.3,LT),(Glyma.01G003400.1.CDS.1,RT)	(Glyma.01G003400.1.five_prime_UTR.1,RT)	N	None | PPR repeat	effector of transcription2 | Tetratricopeptide repeat (TPR)-like superfamily protein	+ | +	Glyma.01G003400	N	N	N	N	N	N	N	N	N	N	N	N	N	N	N	N	N	N	N	N	N	N	N	N
G038_UC413_VCF_extracted_range_Chr01_0_to_full.tsv	Chr01	379585	.	GTTTTTTTTTT	GTTTTTTTTTTTTT	181	.	INDEL;IS=13,0.764706;DP=17;VDB=1.275594e-01;AF1=1;AC1=2;DP4=0,0,4,8;MQ=39;FQ=-70.5	GT:PL:GQ	1/1:222,36,0:69	(Glyma.01G003300,LT),(Glyma.01G003400,RT)	(Glyma.01G003300.1,LT),(Glyma.01G003400.1,RT)	(Glyma.01G003300.1.CDS.3,LT),(Glyma.01G003400.1.CDS.1,RT)	(Glyma.01G003400.1.five_prime_UTR.1,RT)	N	None | PPR repeat	effector of transcription2 | Tetratricopeptide repeat (TPR)-like superfamily protein	+ | +	Glyma.01G003300	N	N	N	N	N	N	N	N	N	N	N	N	N	N	N	N	N	N	N	N	N	N	N	N
G038_UC413_VCF_extracted_range_Chr01_0_to_full.tsv	Chr01	379585	.	GTTTTTTTTTT	GTTTTTTTTTTTTT	181	.	INDEL;IS=13,0.764706;DP=17;VDB=1.275594e-01;AF1=1;AC1=2;DP4=0,0,4,8;MQ=39;FQ=-70.5	GT:PL:GQ	1/1:222,36,0:69	(Glyma.01G003300,LT),(Glyma.01G003400,RT)	(Glyma.01G003300.1,LT),(Glyma.01G003400.1,RT)	(Glyma.01G003300.1.CDS.3,LT),(Glyma.01G003400.1.CDS.1,RT)	(Glyma.01G003400.1.five_prime_UTR.1,RT)	N	None | PPR repeat	effector of transcription2 | Tetratricopeptide repeat (TPR)-like superfamily protein	+ | +	Glyma.01G003400	N	N	N	N	N	N	N	N	N	N	N	N	N	N	N	N	N	N	N	N	N	N	N	N
G038_UC413_VCF_extracted_range_Chr01_0_to_full.tsv	Chr01	379666	.	GAT	GATCAT	214	.	INDEL;IS=12,0.750000;DP=16;VDB=1.572115e-01;AF1=1;AC1=2;DP4=0,0,4,10;MQ=40;FQ=-76.5	GT:PL:GQ	1/1:255,42,0:81	(Glyma.01G003300,LT),(Glyma.01G003400,RT)	(Glyma.01G003300.1,LT),(Glyma.01G003400.1,RT)	(Glyma.01G003300.1.CDS.3,LT),(Glyma.01G003400.1.CDS.1,RT)	(Glyma.01G003400.1.five_prime_UTR.1,RT)	N	None | PPR repeat	effector of transcription2 | Tetratricopeptide repeat (TPR)-like superfamily protein	+ | +	Glyma.01G003300	N	N	N	N	N	N	N	N	N	N	N	N	N	N	N	N	N	N	N	N	N	N	N	N
G038_UC413_VCF_extracted_range_Chr01_0_to_full.tsv	Chr01	379666	.	GAT	GATCAT	214	.	INDEL;IS=12,0.750000;DP=16;VDB=1.572115e-01;AF1=1;AC1=2;DP4=0,0,4,10;MQ=40;FQ=-76.5	GT:PL:GQ	1/1:255,42,0:81	(Glyma.01G003300,LT),(Glyma.01G003400,RT)	(Glyma.01G003300.1,LT),(Glyma.01G003400.1,RT)	(Glyma.01G003300.1.CDS.3,LT),(Glyma.01G003400.1.CDS.1,RT)	(Glyma.01G003400.1.five_prime_UTR.1,RT)	N	None | PPR repeat	effector of transcription2 | Tetratricopeptide repeat (TPR)-like superfamily protein	+ | +	Glyma.01G003400	N	N	N	N	N	N	N	N	N	N	N	N	N	N	N	N	N	N	N	N	N	N	N	N
G038_UC413_VCF_extracted_range_Chr01_0_to_full.tsv	Chr01	379669	.	G	A,C	194	.	DP=15;VDB=1.717754e-01;AF1=1;AC1=2;DP4=0,0,5,10;MQ=40;FQ=-66	GT:PL:GQ	1/1:255,67,28,231,0,225:75	(Glyma.01G003300,LT),(Glyma.01G003400,RT)	(Glyma.01G003300.1,LT),(Glyma.01G003400.1,RT)	(Glyma.01G003300.1.CDS.3,LT),(Glyma.01G003400.1.CDS.1,RT)	(Glyma.01G003400.1.five_prime_UTR.1,RT)	N	None | PPR repeat	effector of transcription2 | Tetratricopeptide repeat (TPR)-like superfamily protein	+ | +	Glyma.01G003300	N	N	N	N	N	N	N	N	N	N	N	N	N	N	N	N	N	N	N	N	N	N	N	N
G038_UC413_VCF_extracted_range_Chr01_0_to_full.tsv	Chr01	379669	.	G	A,C	194	.	DP=15;VDB=1.717754e-01;AF1=1;AC1=2;DP4=0,0,5,10;MQ=40;FQ=-66	GT:PL:GQ	1/1:255,67,28,231,0,225:75	(Glyma.01G003300,LT),(Glyma.01G003400,RT)	(Glyma.01G003300.1,LT),(Glyma.01G003400.1,RT)	(Glyma.01G003300.1.CDS.3,LT),(Glyma.01G003400.1.CDS.1,RT)	(Glyma.01G003400.1.five_prime_UTR.1,RT)	N	None | PPR repeat	effector of transcription2 | Tetratricopeptide repeat (TPR)-like superfamily protein	+ | +	Glyma.01G003400	N	N	N	N	N	N	N	N	N	N	N	N	N	N	N	N	N	N	N	N	N	N	N	N
G038_UC413_VCF_extracted_range_Chr01_0_to_full.tsv	Chr01	379669	.	G	GATA	214	.	INDEL;IS=1,0.066667;DP=15;VDB=1.660833e-01;AF1=1;AC1=2;DP4=0,0,4,10;MQ=40;FQ=-76.5	GT:PL:GQ	1/1:255,42,0:81	(Glyma.01G003300,LT),(Glyma.01G003400,RT)	(Glyma.01G003300.1,LT),(Glyma.01G003400.1,RT)	(Glyma.01G003300.1.CDS.3,LT),(Glyma.01G003400.1.CDS.1,RT)	(Glyma.01G003400.1.five_prime_UTR.1,RT)	N	None | PPR repeat	effector of transcription2 | Tetratricopeptide repeat (TPR)-like superfamily protein	+ | +	Glyma.01G003300	N	N	N	N	N	N	N	N	N	N	N	N	N	N	N	N	N	N	N	N	N	N	N	N
G038_UC413_VCF_extracted_range_Chr01_0_to_full.tsv	Chr01	379669	.	G	GATA	214	.	INDEL;IS=1,0.066667;DP=15;VDB=1.660833e-01;AF1=1;AC1=2;DP4=0,0,4,10;MQ=40;FQ=-76.5	GT:PL:GQ	1/1:255,42,0:81	(Glyma.01G003300,LT),(Glyma.01G003400,RT)	(Glyma.01G003300.1,LT),(Glyma.01G003400.1,RT)	(Glyma.01G003300.1.CDS.3,LT),(Glyma.01G003400.1.CDS.1,RT)	(Glyma.01G003400.1.five_prime_UTR.1,RT)	N	None | PPR repeat	effector of transcription2 | Tetratricopeptide repeat (TPR)-like superfamily protein	+ | +	Glyma.01G003400	N	N	N	N	N	N	N	N	N	N	N	N	N	N	N	N	N	N	N	N	N	N	N	N
G038_UC413_VCF_extracted_range_Chr01_0_to_full.tsv	Chr01	379943	.	ATTTTTTT	ATTTT	214	.	INDEL;IS=30,0.857143;DP=35;VDB=1.005619e-02;AF1=1;AC1=2;DP4=0,1,19,11;MQ=40;FQ=-85.5;PV4=0.39,0.019,0.32,0.35	GT:PL:GQ	1/1:255,51,0:99	(Glyma.01G003400,E)	(Glyma.01G003400.1,E)	(Glyma.01G003400.1.CDS.1,RT)	(Glyma.01G003400.1.five_prime_UTR.1,E)	N	PPR repeat	Tetratricopeptide repeat (TPR)-like superfamily protein	+	Glyma.01G003400	N	N	N	N	N	N	N	N	N	N	N	N	N	N	N	N	N	N	N	N	N	N	N	N
G038_UC413_VCF_extracted_range_Chr01_0_to_full.tsv	Chr01	379945	.	T	C	29	.	DP=6;VDB=3.131090e-02;RPB=-1.579671e+00;AF1=0.5;AC1=1;DP4=1,2,2,1;MQ=36;FQ=32;PV4=1,0.056,0.039,0.11	GT:PL:GQ	0/1:59,0,88:62	(Glyma.01G003400,E)	(Glyma.01G003400.1,E)	(Glyma.01G003400.1.CDS.1,RT)	(Glyma.01G003400.1.five_prime_UTR.1,E)	N	PPR repeat	Tetratricopeptide repeat (TPR)-like superfamily protein	+	Glyma.01G003400	N	N	N	N	N	N	N	N	N	N	N	N	N	N	N	N	N	N	N	N	N	N	N	N
G038_UC413_VCF_extracted_range_Chr01_0_to_full.tsv	Chr01	379946	.	T	A	29	.	DP=6;VDB=3.131090e-02;RPB=-1.579671e+00;AF1=0.5;AC1=1;DP4=1,2,2,1;MQ=36;FQ=32;PV4=1,1,0.039,0.16	GT:PL:GQ	0/1:59,0,81:62	(Glyma.01G003400,E)	(Glyma.01G003400.1,E)	(Glyma.01G003400.1.CDS.1,RT)	(Glyma.01G003400.1.five_prime_UTR.1,E)	N	PPR repeat	Tetratricopeptide repeat (TPR)-like superfamily protein	+	Glyma.01G003400	N	N	N	N	N	N	N	N	N	N	N	N	N	N	N	N	N	N	N	N	N	N	N	N
G038_UC413_VCF_extracted_range_Chr01_0_to_full.tsv	Chr01	379990	.	GC	G	214	.	INDEL;IS=36,0.900000;DP=40;VDB=2.360271e-01;AF1=1;AC1=2;DP4=0,1,26,10;MQ=37;FQ=-106;PV4=0.3,0.16,0.25,1	GT:PL:GQ	1/1:255,71,0:99	(Glyma.01G003400,E)	(Glyma.01G003400.1,E)	(Glyma.01G003400.1.CDS.1,RT)	(Glyma.01G003400.1.five_prime_UTR.1,E)	N	PPR repeat	Tetratricopeptide repeat (TPR)-like superfamily protein	+	Glyma.01G003400	N	N	N	N	N	N	N	N	N	N	N	N	N	N	N	N	N	N	N	N	N	N	N	N
G038_UC413_VCF_extracted_range_Chr01_0_to_full.tsv	Chr01	379991	.	C	T	6.2	.	DP=3;VDB=5.960000e-02;RPB=8.745357e-01;AF1=0.5002;AC1=1;DP4=0,1,0,2;MQ=31;FQ=4.02;PV4=1,0.12,0,0	GT:PL:GQ	0/1:35,0,30:32	(Glyma.01G003400,E)	(Glyma.01G003400.1,E)	(Glyma.01G003400.1.CDS.1,RT)	(Glyma.01G003400.1.five_prime_UTR.1,E)	N	PPR repeat	Tetratricopeptide repeat (TPR)-like superfamily protein	+	Glyma.01G003400	N	N	N	N	N	N	N	N	N	N	N	N	N	N	N	N	N	N	N	N	N	N	N	N
G038_UC413_VCF_extracted_range_Chr01_0_to_full.tsv	Chr01	380103	.	G	A	222	.	DP=21;VDB=1.926584e-01;AF1=1;AC1=2;DP4=0,0,9,11;MQ=40;FQ=-87	GT:PL:GQ	1/1:255,60,0:99	(Glyma.01G003400,E)	(Glyma.01G003400.1,E)	(Glyma.01G003400.1.CDS.1,E)	(Glyma.01G003400.1.five_prime_UTR.1,LT)	N	PPR repeat	Tetratricopeptide repeat (TPR)-like superfamily protein	+	Glyma.01G003400	N	N	N	N	N	N	N	N	N	N	N	N	N	N	N	N	N	N	N	N	N	N	N	N
G038_UC413_VCF_extracted_range_Chr01_0_to_full.tsv	Chr01	380123	.	G	C	222	.	DP=24;VDB=2.011949e-01;AF1=1;AC1=2;DP4=0,0,10,12;MQ=41;FQ=-93	GT:PL:GQ	1/1:255,66,0:99	(Glyma.01G003400,E)	(Glyma.01G003400.1,E)	(Glyma.01G003400.1.CDS.1,E)	(Glyma.01G003400.1.five_prime_UTR.1,LT)	N	PPR repeat	Tetratricopeptide repeat (TPR)-like superfamily protein	+	Glyma.01G003400	N	N	N	N	N	N	N	N	N	N	N	N	N	N	N	N	N	N	N	N	N	N	N	N
G038_UC413_VCF_extracted_range_Chr01_0_to_full.tsv	Chr01	380781	.	A	G	187	.	DP=32;VDB=2.806139e-01;AF1=1;AC1=2;DP4=0,0,12,18;MQ=21;FQ=-117	GT:PL:GQ	1/1:220,90,0:99	(Glyma.01G003400,E)	(Glyma.01G003400.1,E)	(Glyma.01G003400.1.CDS.1,E)	(Glyma.01G003400.1.five_prime_UTR.1,LT)	(Glyma.01G003400.1.three_prime_UTR.1,RT)	PPR repeat	Tetratricopeptide repeat (TPR)-like superfamily protein	+	Glyma.01G003400	N	N	N	N	N	N	N	N	N	N	N	N	N	N	N	N	N	N	N	N	N	N	N	N
G038_UC413_VCF_extracted_range_Chr01_0_to_full.tsv	Chr01	380786	.	C	T	194	.	DP=29;VDB=2.422442e-01;AF1=1;AC1=2;DP4=0,0,8,17;MQ=23;FQ=-102	GT:PL:GQ	1/1:227,75,0:99	(Glyma.01G003400,E)	(Glyma.01G003400.1,E)	(Glyma.01G003400.1.CDS.1,E)	(Glyma.01G003400.1.five_prime_UTR.1,LT)	(Glyma.01G003400.1.three_prime_UTR.1,RT)	PPR repeat	Tetratricopeptide repeat (TPR)-like superfamily protein	+	Glyma.01G003400	N	N	N	N	N	N	N	N	N	N	N	N	N	N	N	N	N	N	N	N	N	N	N	N
G038_UC413_VCF_extracted_range_Chr01_0_to_full.tsv	Chr01	381784	.	T	C	222	.	DP=40;VDB=1.076010e-01;RPB=-7.136573e-01;AF1=1;AC1=2;DP4=0,2,20,18;MQ=31;FQ=-91;PV4=0.49,1,1,0.14	GT:PL:GQ	1/1:255,64,0:99	(Glyma.01G003400,LT)	(Glyma.01G003400.1,LT)	(Glyma.01G003400.1.CDS.1,LT)	N	(Glyma.01G003400.1.three_prime_UTR.1,LT)	PPR repeat	Tetratricopeptide repeat (TPR)-like superfamily protein	+	Glyma.01G003400	N	N	N	N	N	N	N	N	N	N	N	N	N	N	N	N	N	N	N	N	N	N	N	N
G038_UC413_VCF_extracted_range_Chr01_0_to_full.tsv	Chr01	381876	.	C	T	222	.	DP=42;VDB=2.711230e-01;RPB=-6.600160e-01;AF1=1;AC1=2;DP4=1,0,18,23;MQ=35;FQ=-116;PV4=0.45,0.18,0.38,0.16	GT:PL:GQ	1/1:255,89,0:99	(Glyma.01G003400,LT)	(Glyma.01G003400.1,LT)	(Glyma.01G003400.1.CDS.1,LT)	N	(Glyma.01G003400.1.three_prime_UTR.1,LT)	PPR repeat	Tetratricopeptide repeat (TPR)-like superfamily protein	+	Glyma.01G003400	N	N	N	N	N	N	N	N	N	N	N	N	N	N	N	N	N	N	N	N	N	N	N	N
G038_UC413_VCF_extracted_range_Chr01_0_to_full.tsv	Chr01	382036	.	T	G	222	.	DP=39;VDB=2.462658e-01;RPB=-1.276690e+00;AF1=1;AC1=2;DP4=1,0,23,14;MQ=34;FQ=-105;PV4=1,0.23,0.35,0.47	GT:PL:GQ	1/1:255,78,0:99	(Glyma.01G003400,LT)	(Glyma.01G003400.1,LT)	(Glyma.01G003400.1.CDS.1,LT)	N	(Glyma.01G003400.1.three_prime_UTR.1,LT)	PPR repeat	Tetratricopeptide repeat (TPR)-like superfamily protein	+	Glyma.01G003400	N	N	N	N	N	N	N	N	N	N	N	N	N	N	N	N	N	N	N	N	N	N	N	N
G038_UC413_VCF_extracted_range_Chr01_0_to_full.tsv	Chr01	382080	.	A	G	222	.	DP=43;VDB=2.614631e-01;AF1=1;AC1=2;DP4=0,0,32,11;MQ=33;FQ=-156	GT:PL:GQ	1/1:255,129,0:99	(Glyma.01G003400,LT)	(Glyma.01G003400.1,LT)	(Glyma.01G003400.1.CDS.1,LT)	N	(Glyma.01G003400.1.three_prime_UTR.1,LT)	PPR repeat	Tetratricopeptide repeat (TPR)-like superfamily protein	+	Glyma.01G003400	N	N	N	N	N	N	N	N	N	N	N	N	N	N	N	N	N	N	N	N	N	N	N	N
G038_UC413_VCF_extracted_range_Chr01_0_to_full.tsv	Chr01	382547	.	ATTTTTT	ATTTTTTT	118	.	INDEL;IS=25,0.806452;DP=31;VDB=3.719132e-03;AF1=1;AC1=2;DP4=0,1,8,20;MQ=39;FQ=-104;PV4=1,1,1,0.25	GT:PL:GQ	1/1:159,69,0:99	(Glyma.01G003400,LT)	(Glyma.01G003400.1,LT)	N	N	(Glyma.01G003400.1.three_prime_UTR.1,LT)	PPR repeat	Tetratricopeptide repeat (TPR)-like superfamily protein	+	Glyma.01G003400	N	N	N	N	N	N	N	N	N	N	N	N	N	N	N	N	N	N	N	N	N	N	N	N
G038_UC413_VCF_extracted_range_Chr01_0_to_full.tsv	Chr01	382576	.	T	G	222	.	DP=30;VDB=2.540690e-01;RPB=-5.776713e-01;AF1=1;AC1=2;DP4=0,1,14,15;MQ=33;FQ=-82;PV4=1,0.26,0.36,0.24	GT:PL:GQ	1/1:255,55,0:99	(Glyma.01G003400,LT)	(Glyma.01G003400.1,LT)	N	N	(Glyma.01G003400.1.three_prime_UTR.1,LT)	PPR repeat	Tetratricopeptide repeat (TPR)-like superfamily protein	+	Glyma.01G003400	N	N	N	N	N	N	N	N	N	N	N	N	N	N	N	N	N	N	N	N	N	N	N	N
G038_UC413_VCF_extracted_range_Chr01_0_to_full.tsv	Chr01	383683	.	A	C	222	.	DP=44;VDB=2.623536e-01;RPB=1.645963e+00;AF1=1;AC1=2;DP4=1,0,20,19;MQ=41;FQ=-113;PV4=1,1,0.37,1	GT:PL:GQ	1/1:255,86,0:99	(Glyma.01G003500,RT)	(Glyma.01G003500.1,RT)	(Glyma.01G003500.1.CDS.1,RT)	N	N	Ndr family	N-MYC downregulated-like 1	+	Glyma.01G003500	N	N	N	N	N	N	N	N	N	N	N	N	N	N	N	N	N	N	N	N	N	N	N	N
G038_UC413_VCF_extracted_range_Chr01_0_to_full.tsv	Chr01	383843	.	ACTCT	ACT	214	.	INDEL;IS=30,0.909091;DP=32;VDB=1.648419e-01;AF1=1;AC1=2;DP4=0,1,17,14;MQ=42;FQ=-88.5;PV4=0.47,5.3e-05,1,0.26	GT:PL:GQ	1/1:255,54,0:99	(Glyma.01G003500,RT)	(Glyma.01G003500.1,RT)	(Glyma.01G003500.1.CDS.1,RT)	N	N	Ndr family	N-MYC downregulated-like 1	+	Glyma.01G003500	N	N	N	N	N	N	N	N	N	N	N	N	N	N	N	N	N	N	N	N	N	N	N	N
G038_UC413_VCF_extracted_range_Chr01_0_to_full.tsv	Chr01	384096	.	G	A	222	.	DP=31;VDB=8.360567e-02;AF1=1;AC1=2;DP4=0,0,17,10;MQ=42;FQ=-108	GT:PL:GQ	1/1:255,81,0:99	(Glyma.01G003500,RT)	(Glyma.01G003500.1,RT)	(Glyma.01G003500.1.CDS.1,RT),(Glyma.01G003500.1.CDS.2,RT),(Glyma.01G003500.1.CDS.3,RT)	N	N	Ndr family	N-MYC downregulated-like 1	+	Glyma.01G003500	N	N	N	N	N	N	N	N	N	N	N	N	N	N	N	N	N	N	N	N	N	N	N	N
G038_UC413_VCF_extracted_range_Chr01_0_to_full.tsv	Chr01	384247	.	A	T	222	.	DP=27;VDB=2.245889e-01;AF1=1;AC1=2;DP4=0,0,9,17;MQ=42;FQ=-105	GT:PL:GQ	1/1:255,78,0:99	(Glyma.01G003500,RT)	(Glyma.01G003500.1,RT)	(Glyma.01G003500.1.CDS.1,RT),(Glyma.01G003500.1.CDS.2,RT),(Glyma.01G003500.1.CDS.3,RT)	N	N	Ndr family	N-MYC downregulated-like 1	+	Glyma.01G003500	N	N	N	N	N	N	N	N	N	N	N	N	N	N	N	N	N	N	N	N	N	N	N	N
G038_UC413_VCF_extracted_range_Chr01_0_to_full.tsv	Chr01	384403	.	T	A	222	.	DP=31;VDB=2.733873e-01;AF1=1;AC1=2;DP4=0,0,17,14;MQ=42;FQ=-120	GT:PL:GQ	1/1:255,93,0:99	(Glyma.01G003500,RT)	(Glyma.01G003500.1,RT)	(Glyma.01G003500.1.CDS.1,RT),(Glyma.01G003500.1.CDS.2,RT),(Glyma.01G003500.1.CDS.3,RT)	N	N	Ndr family	N-MYC downregulated-like 1	+	Glyma.01G003500	N	N	N	N	N	N	N	N	N	N	N	N	N	N	N	N	N	N	N	N	N	N	N	N
G038_UC413_VCF_extracted_range_Chr01_0_to_full.tsv	Chr01	384436	.	T	C	222	.	DP=32;VDB=4.604633e-02;AF1=1;AC1=2;DP4=0,0,16,11;MQ=41;FQ=-108	GT:PL:GQ	1/1:255,81,0:99	(Glyma.01G003500,RT)	(Glyma.01G003500.1,RT)	(Glyma.01G003500.1.CDS.1,RT),(Glyma.01G003500.1.CDS.2,RT),(Glyma.01G003500.1.CDS.3,RT),(Glyma.01G003500.1.CDS.4,RT)	N	N	Ndr family	N-MYC downregulated-like 1	+	Glyma.01G003500	N	N	N	N	N	N	N	N	N	N	N	N	N	N	N	N	N	N	N	N	N	N	N	N
G038_UC413_VCF_extracted_range_Chr01_0_to_full.tsv	Chr01	384445	.	C	T	222	.	DP=32;VDB=8.593530e-02;AF1=1;AC1=2;DP4=0,0,19,10;MQ=41;FQ=-114	GT:PL:GQ	1/1:255,87,0:99	(Glyma.01G003500,RT)	(Glyma.01G003500.1,RT)	(Glyma.01G003500.1.CDS.1,RT),(Glyma.01G003500.1.CDS.2,RT),(Glyma.01G003500.1.CDS.3,RT),(Glyma.01G003500.1.CDS.4,RT)	N	N	Ndr family	N-MYC downregulated-like 1	+	Glyma.01G003500	N	N	N	N	N	N	N	N	N	N	N	N	N	N	N	N	N	N	N	N	N	N	N	N
G038_UC413_VCF_extracted_range_Chr01_0_to_full.tsv	Chr01	384486	.	C	T	222	.	DP=19;VDB=1.170164e-01;AF1=1;AC1=2;DP4=0,0,9,8;MQ=40;FQ=-78	GT:PL:GQ	1/1:255,51,0:99	(Glyma.01G003500,RT)	(Glyma.01G003500.1,RT)	(Glyma.01G003500.1.CDS.1,RT),(Glyma.01G003500.1.CDS.2,RT),(Glyma.01G003500.1.CDS.3,RT),(Glyma.01G003500.1.CDS.4,RT)	N	N	Ndr family	N-MYC downregulated-like 1	+	Glyma.01G003500	N	N	N	N	N	N	N	N	N	N	N	N	N	N	N	N	N	N	N	N	N	N	N	N
G038_UC413_VCF_extracted_range_Chr01_0_to_full.tsv	Chr01	384558	.	ATTTTTTTTT	ATTTTTTTTTT,ATTTTTTTTTTT	44.5	.	INDEL;IS=21,0.954545;DP=22;VDB=2.011667e-01;AF1=1;AC1=2;DP4=0,0,13,8;MQ=37;FQ=-94.5	GT:PL:GQ	1/1:85,60,0,80,42,77:99	(Glyma.01G003500,RT)	(Glyma.01G003500.1,RT)	(Glyma.01G003500.1.CDS.1,RT),(Glyma.01G003500.1.CDS.2,RT),(Glyma.01G003500.1.CDS.3,RT),(Glyma.01G003500.1.CDS.4,RT)	N	N	Ndr family	N-MYC downregulated-like 1	+	Glyma.01G003500	N	N	N	N	N	N	N	N	N	N	N	N	N	N	N	N	N	N	N	N	N	N	N	N
G038_UC413_VCF_extracted_range_Chr01_0_to_full.tsv	Chr01	384882	.	A	T	222	.	DP=28;VDB=1.143593e-01;AF1=1;AC1=2;DP4=0,0,11,17;MQ=32;FQ=-111	GT:PL:GQ	1/1:255,84,0:99	(Glyma.01G003500,E)	(Glyma.01G003500.1,E)	(Glyma.01G003500.1.CDS.1,LT),(Glyma.01G003500.1.CDS.2,RT),(Glyma.01G003500.1.CDS.3,RT),(Glyma.01G003500.1.CDS.4,RT),(Glyma.01G003500.1.CDS.5,RT),(Glyma.01G003500.1.CDS.6,RT)	N	N	Ndr family	N-MYC downregulated-like 1	+	Glyma.01G003500	N	N	N	N	N	N	N	N	N	N	N	N	N	N	N	N	N	N	N	N	N	N	N	N
G038_UC413_VCF_extracted_range_Chr01_0_to_full.tsv	Chr01	385095	.	T	A	192	.	DP=38;VDB=1.628493e-01;RPB=2.288022e-01;AF1=1;AC1=2;DP4=2,0,24,12;MQ=26;FQ=-73;PV4=1,0.36,0.016,0.19	GT:PL:GQ	1/1:225,46,0:89	(Glyma.01G003500,E)	(Glyma.01G003500.1,E)	(Glyma.01G003500.1.CDS.1,LT),(Glyma.01G003500.1.CDS.2,LT),(Glyma.01G003500.1.CDS.3,E),(Glyma.01G003500.1.CDS.4,RT),(Glyma.01G003500.1.CDS.5,RT),(Glyma.01G003500.1.CDS.6,RT),(Glyma.01G003500.1.CDS.7,RT)	N	N	Ndr family	N-MYC downregulated-like 1	+	Glyma.01G003500	N	N	N	N	N	N	N	N	N	N	N	N	N	N	N	N	N	N	N	N	N	N	N	N
G038_UC413_VCF_extracted_range_Chr01_0_to_full.tsv	Chr01	385466	.	A	G	206	.	DP=29;VDB=1.255087e-01;AF1=1;AC1=2;DP4=0,0,9,17;MQ=24;FQ=-105	GT:PL:GQ	1/1:239,78,0:99	(Glyma.01G003500,E)	(Glyma.01G003500.1,E)	(Glyma.01G003500.1.CDS.1,LT),(Glyma.01G003500.1.CDS.2,LT),(Glyma.01G003500.1.CDS.3,LT),(Glyma.01G003500.1.CDS.4,E),(Glyma.01G003500.1.CDS.5,RT),(Glyma.01G003500.1.CDS.6,RT),(Glyma.01G003500.1.CDS.7,RT),(Glyma.01G003500.1.CDS.8,RT)	N	N	Ndr family	N-MYC downregulated-like 1	+	Glyma.01G003500	N	N	N	N	N	N	N	N	N	N	N	N	N	N	N	N	N	N	N	N	N	N	N	N
G038_UC413_VCF_extracted_range_Chr01_0_to_full.tsv	Chr01	385610	.	T	C	222	.	DP=43;VDB=2.684855e-01;RPB=6.064073e-01;AF1=1;AC1=2;DP4=0,1,21,18;MQ=37;FQ=-113;PV4=0.47,1,0.37,0.27	GT:PL:GQ	1/1:255,86,0:99	(Glyma.01G003500,E)	(Glyma.01G003500.1,E)	(Glyma.01G003500.1.CDS.1,LT),(Glyma.01G003500.1.CDS.2,LT),(Glyma.01G003500.1.CDS.3,LT),(Glyma.01G003500.1.CDS.4,LT),(Glyma.01G003500.1.CDS.5,RT),(Glyma.01G003500.1.CDS.6,RT),(Glyma.01G003500.1.CDS.7,RT),(Glyma.01G003500.1.CDS.8,RT),(Glyma.01G003500.1.CDS.9,RT)	N	N	Ndr family	N-MYC downregulated-like 1	+	Glyma.01G003500	N	N	N	N	N	N	N	N	N	N	N	N	N	N	N	N	N	N	N	N	N	N	N	N
G038_UC413_VCF_extracted_range_Chr01_0_to_full.tsv	Chr01	385743	.	T	G	222	.	DP=37;VDB=6.048091e-03;AF1=1;AC1=2;DP4=0,0,20,17;MQ=27;FQ=-138	GT:PL:GQ	1/1:255,111,0:99	(Glyma.01G003500,E)	(Glyma.01G003500.1,E)	(Glyma.01G003500.1.CDS.2,LT),(Glyma.01G003500.1.CDS.3,LT),(Glyma.01G003500.1.CDS.4,LT),(Glyma.01G003500.1.CDS.5,LT),(Glyma.01G003500.1.CDS.6,RT),(Glyma.01G003500.1.CDS.7,RT),(Glyma.01G003500.1.CDS.8,RT),(Glyma.01G003500.1.CDS.9,RT),(Glyma.01G003500.1.CDS.10,RT)	N	N	Ndr family	N-MYC downregulated-like 1	+	Glyma.01G003500	N	N	N	N	N	N	N	N	N	N	N	N	N	N	N	N	N	N	N	N	N	N	N	N
G038_UC413_VCF_extracted_range_Chr01_0_to_full.tsv	Chr01	385969	.	G	A	222	.	DP=30;VDB=2.428986e-01;RPB=-1.122405e+00;AF1=1;AC1=2;DP4=1,1,16,12;MQ=37;FQ=-49;PV4=1,0.37,1,1	GT:PL:GQ	1/1:255,22,0:41	(Glyma.01G003500,E)	(Glyma.01G003500.1,E)	(Glyma.01G003500.1.CDS.2,LT),(Glyma.01G003500.1.CDS.3,LT),(Glyma.01G003500.1.CDS.4,LT),(Glyma.01G003500.1.CDS.5,LT),(Glyma.01G003500.1.CDS.6,LT),(Glyma.01G003500.1.CDS.7,E),(Glyma.01G003500.1.CDS.8,RT),(Glyma.01G003500.1.CDS.9,RT),(Glyma.01G003500.1.CDS.10,RT)	N	N	Ndr family	N-MYC downregulated-like 1	+	Glyma.01G003500	N	N	N	N	N	N	N	N	N	N	N	N	N	N	N	N	N	N	N	N	N	N	N	N
G038_UC413_VCF_extracted_range_Chr01_0_to_full.tsv	Chr01	386130	.	G	T	222	.	DP=42;VDB=1.487845e-02;RPB=1.650040e+00;AF1=1;AC1=2;DP4=1,0,15,26;MQ=29;FQ=-116;PV4=0.38,1,0.097,1	GT:PL:GQ	1/1:255,89,0:99	(Glyma.01G003500,E)	(Glyma.01G003500.1,E)	(Glyma.01G003500.1.CDS.3,LT),(Glyma.01G003500.1.CDS.4,LT),(Glyma.01G003500.1.CDS.5,LT),(Glyma.01G003500.1.CDS.6,LT),(Glyma.01G003500.1.CDS.7,LT),(Glyma.01G003500.1.CDS.8,RT),(Glyma.01G003500.1.CDS.9,RT),(Glyma.01G003500.1.CDS.10,RT)	N	N	Ndr family	N-MYC downregulated-like 1	+	Glyma.01G003500	N	N	N	N	N	N	N	N	N	N	N	N	N	N	N	N	N	N	N	N	N	N	N	N
G038_UC413_VCF_extracted_range_Chr01_0_to_full.tsv	Chr01	386301	.	A	C	222	.	DP=30;VDB=2.043156e-01;AF1=1;AC1=2;DP4=0,0,16,13;MQ=42;FQ=-114	GT:PL:GQ	1/1:255,87,0:99	(Glyma.01G003500,E)	(Glyma.01G003500.1,E)	(Glyma.01G003500.1.CDS.4,LT),(Glyma.01G003500.1.CDS.5,LT),(Glyma.01G003500.1.CDS.6,LT),(Glyma.01G003500.1.CDS.7,LT),(Glyma.01G003500.1.CDS.8,LT),(Glyma.01G003500.1.CDS.9,RT),(Glyma.01G003500.1.CDS.10,RT)	N	N	Ndr family	N-MYC downregulated-like 1	+	Glyma.01G003500	N	N	N	N	N	N	N	N	N	N	N	N	N	N	N	N	N	N	N	N	N	N	N	N
G038_UC413_VCF_extracted_range_Chr01_0_to_full.tsv	Chr01	386524	.	G	A	222	.	DP=29;VDB=2.377063e-01;RPB=-1.592227e+00;AF1=1;AC1=2;DP4=1,1,13,14;MQ=40;FQ=-40;PV4=1,0.43,0.31,1	GT:PL:GQ	1/1:255,13,0:23	(Glyma.01G003500,E)	(Glyma.01G003500.1,E)	(Glyma.01G003500.1.CDS.5,LT),(Glyma.01G003500.1.CDS.6,LT),(Glyma.01G003500.1.CDS.7,LT),(Glyma.01G003500.1.CDS.8,LT),(Glyma.01G003500.1.CDS.9,E),(Glyma.01G003500.1.CDS.10,RT)	N	N	Ndr family	N-MYC downregulated-like 1	+	Glyma.01G003500	N	N	N	N	N	N	N	N	N	N	N	N	N	N	N	N	N	N	N	N	N	N	N	N
G038_UC413_VCF_extracted_range_Chr01_0_to_full.tsv	Chr01	386545	.	G	A	222	.	DP=29;VDB=1.439015e-01;RPB=2.151657e-01;AF1=1;AC1=2;DP4=2,0,15,12;MQ=39;FQ=-57;PV4=0.5,1,1,1	GT:PL:GQ	1/1:255,30,0:57	(Glyma.01G003500,E)	(Glyma.01G003500.1,E)	(Glyma.01G003500.1.CDS.5,LT),(Glyma.01G003500.1.CDS.6,LT),(Glyma.01G003500.1.CDS.7,LT),(Glyma.01G003500.1.CDS.8,LT),(Glyma.01G003500.1.CDS.9,E),(Glyma.01G003500.1.CDS.10,RT)	N	N	Ndr family	N-MYC downregulated-like 1	+	Glyma.01G003500	N	N	N	N	N	N	N	N	N	N	N	N	N	N	N	N	N	N	N	N	N	N	N	N
G038_UC413_VCF_extracted_range_Chr01_0_to_full.tsv	Chr01	386877	.	T	C	222	.	DP=23;VDB=1.959541e-01;RPB=7.537784e-02;AF1=1;AC1=2;DP4=0,1,5,17;MQ=42;FQ=-55;PV4=1,0.093,1,0.14	GT:PL:GQ	1/1:255,28,0:53	(Glyma.01G003500,LT),(Glyma.01G003600,RT)	(Glyma.01G003500.1,LT),(Glyma.01G003600.1,RT)	(Glyma.01G003500.1.CDS.7,LT),(Glyma.01G003500.1.CDS.8,LT),(Glyma.01G003500.1.CDS.9,LT),(Glyma.01G003500.1.CDS.10,LT)	N	(Glyma.01G003600.1.three_prime_UTR.1,RT)	Ndr family | None	N-MYC downregulated-like 1 | None	+ | -	Glyma.01G003500	N	N	N	N	N	N	N	N	N	N	N	N	N	N	N	N	N	N	N	N	N	N	N	N
G038_UC413_VCF_extracted_range_Chr01_0_to_full.tsv	Chr01	386877	.	T	C	222	.	DP=23;VDB=1.959541e-01;RPB=7.537784e-02;AF1=1;AC1=2;DP4=0,1,5,17;MQ=42;FQ=-55;PV4=1,0.093,1,0.14	GT:PL:GQ	1/1:255,28,0:53	(Glyma.01G003500,LT),(Glyma.01G003600,RT)	(Glyma.01G003500.1,LT),(Glyma.01G003600.1,RT)	(Glyma.01G003500.1.CDS.7,LT),(Glyma.01G003500.1.CDS.8,LT),(Glyma.01G003500.1.CDS.9,LT),(Glyma.01G003500.1.CDS.10,LT)	N	(Glyma.01G003600.1.three_prime_UTR.1,RT)	Ndr family | None	N-MYC downregulated-like 1 | None	+ | -	Glyma.01G003600	N	N	N	N	N	N	N	N	N	N	N	N	N	N	N	N	N	N	N	N	N	N	N	N
G038_UC413_VCF_extracted_range_Chr01_0_to_full.tsv	Chr01	388262	.	A	G	222	.	DP=30;VDB=2.202340e-01;RPB=-1.066667e+00;AF1=1;AC1=2;DP4=1,0,10,15;MQ=29;FQ=-86;PV4=0.42,1,1,1	GT:PL:GQ	1/1:255,59,0:99	(Glyma.01G003600,E)	(Glyma.01G003600.1,E)	(Glyma.01G003600.1.CDS.3,RT),(Glyma.01G003600.1.CDS.4,RT),(Glyma.01G003600.1.CDS.5,E)	N	(Glyma.01G003600.1.three_prime_UTR.1,LT)	None	None	-	Glyma.01G003600	N	N	N	N	N	N	N	N	N	N	N	N	N	N	N	N	N	N	N	N	N	N	N	N
G038_UC413_VCF_extracted_range_Chr01_0_to_full.tsv	Chr01	390288	.	C	G	222	.	DP=27;VDB=6.696654e-02;RPB=1.091299e+00;AF1=1;AC1=2;DP4=1,0,12,14;MQ=33;FQ=-93;PV4=0.48,0.47,1,1	GT:PL:GQ	1/1:255,66,0:99	(Glyma.01G003600,E)	(Glyma.01G003600.1,E)	(Glyma.01G003600.1.CDS.1,E),(Glyma.01G003600.1.CDS.2,LT)	(Glyma.01G003600.1.five_prime_UTR.1,RT)	N	None	None	-	Glyma.01G003600	N	N	N	N	N	N	N	N	N	N	N	N	N	N	N	N	N	N	N	N	N	N	N	N
G038_UC413_VCF_extracted_range_Chr01_0_to_full.tsv	Chr01	390636	.	A	T	222	.	DP=24;VDB=1.731942e-01;RPB=1.589093e+00;AF1=1;AC1=2;DP4=1,0,12,11;MQ=34;FQ=-65;PV4=1,1,0.18,1	GT:PL:GQ	1/1:255,38,0:73	(Glyma.01G003600,E),(Glyma.01G003700,RT)	(Glyma.01G003600.1,E),(Glyma.01G003700.1,RT)	(Glyma.01G003600.1.CDS.1,E),(Glyma.01G003700.1.CDS.1,RT)	(Glyma.01G003600.1.five_prime_UTR.1,RT),(Glyma.01G003700.1.five_prime_UTR.1,RT)	N	None | None	None | None	- | +	Glyma.01G003600	N	N	N	N	N	N	N	N	N	N	N	N	N	N	N	N	N	N	N	N	N	N	N	N
G038_UC413_VCF_extracted_range_Chr01_0_to_full.tsv	Chr01	390636	.	A	T	222	.	DP=24;VDB=1.731942e-01;RPB=1.589093e+00;AF1=1;AC1=2;DP4=1,0,12,11;MQ=34;FQ=-65;PV4=1,1,0.18,1	GT:PL:GQ	1/1:255,38,0:73	(Glyma.01G003600,E),(Glyma.01G003700,RT)	(Glyma.01G003600.1,E),(Glyma.01G003700.1,RT)	(Glyma.01G003600.1.CDS.1,E),(Glyma.01G003700.1.CDS.1,RT)	(Glyma.01G003600.1.five_prime_UTR.1,RT),(Glyma.01G003700.1.five_prime_UTR.1,RT)	N	None | None	None | None	- | +	Glyma.01G003700	N	N	N	N	N	N	N	N	N	N	N	N	N	N	N	N	N	N	N	N	N	N	N	N
G038_UC413_VCF_extracted_range_Chr01_0_to_full.tsv	Chr01	390955	.	T	A	222	.	DP=17;VDB=1.661621e-01;AF1=1;AC1=2;DP4=0,0,9,8;MQ=41;FQ=-78	GT:PL:GQ	1/1:255,51,0:99	(Glyma.01G003600,LT),(Glyma.01G003700,RT)	(Glyma.01G003600.1,LT),(Glyma.01G003700.1,RT)	(Glyma.01G003600.1.CDS.1,LT),(Glyma.01G003700.1.CDS.1,RT)	(Glyma.01G003600.1.five_prime_UTR.1,LT),(Glyma.01G003700.1.five_prime_UTR.1,RT)	N	None | None	None | None	- | +	Glyma.01G003600	N	N	N	N	N	N	N	N	N	N	N	N	N	N	N	N	N	N	N	N	N	N	N	N
G038_UC413_VCF_extracted_range_Chr01_0_to_full.tsv	Chr01	390955	.	T	A	222	.	DP=17;VDB=1.661621e-01;AF1=1;AC1=2;DP4=0,0,9,8;MQ=41;FQ=-78	GT:PL:GQ	1/1:255,51,0:99	(Glyma.01G003600,LT),(Glyma.01G003700,RT)	(Glyma.01G003600.1,LT),(Glyma.01G003700.1,RT)	(Glyma.01G003600.1.CDS.1,LT),(Glyma.01G003700.1.CDS.1,RT)	(Glyma.01G003600.1.five_prime_UTR.1,LT),(Glyma.01G003700.1.five_prime_UTR.1,RT)	N	None | None	None | None	- | +	Glyma.01G003700	N	N	N	N	N	N	N	N	N	N	N	N	N	N	N	N	N	N	N	N	N	N	N	N
G038_UC413_VCF_extracted_range_Chr01_0_to_full.tsv	Chr01	390956	.	C	A	222	.	DP=18;VDB=1.729544e-01;AF1=1;AC1=2;DP4=0,0,9,9;MQ=41;FQ=-81	GT:PL:GQ	1/1:255,54,0:99	(Glyma.01G003600,LT),(Glyma.01G003700,RT)	(Glyma.01G003600.1,LT),(Glyma.01G003700.1,RT)	(Glyma.01G003600.1.CDS.1,LT),(Glyma.01G003700.1.CDS.1,RT)	(Glyma.01G003600.1.five_prime_UTR.1,LT),(Glyma.01G003700.1.five_prime_UTR.1,RT)	N	None | None	None | None	- | +	Glyma.01G003600	N	N	N	N	N	N	N	N	N	N	N	N	N	N	N	N	N	N	N	N	N	N	N	N
G038_UC413_VCF_extracted_range_Chr01_0_to_full.tsv	Chr01	390956	.	C	A	222	.	DP=18;VDB=1.729544e-01;AF1=1;AC1=2;DP4=0,0,9,9;MQ=41;FQ=-81	GT:PL:GQ	1/1:255,54,0:99	(Glyma.01G003600,LT),(Glyma.01G003700,RT)	(Glyma.01G003600.1,LT),(Glyma.01G003700.1,RT)	(Glyma.01G003600.1.CDS.1,LT),(Glyma.01G003700.1.CDS.1,RT)	(Glyma.01G003600.1.five_prime_UTR.1,LT),(Glyma.01G003700.1.five_prime_UTR.1,RT)	N	None | None	None | None	- | +	Glyma.01G003700	N	N	N	N	N	N	N	N	N	N	N	N	N	N	N	N	N	N	N	N	N	N	N	N
G038_UC413_VCF_extracted_range_Chr01_0_to_full.tsv	Chr01	390967	.	G	A	222	.	DP=17;VDB=1.690491e-01;AF1=1;AC1=2;DP4=0,0,9,8;MQ=41;FQ=-78	GT:PL:GQ	1/1:255,51,0:99	(Glyma.01G003600,LT),(Glyma.01G003700,RT)	(Glyma.01G003600.1,LT),(Glyma.01G003700.1,RT)	(Glyma.01G003600.1.CDS.1,LT),(Glyma.01G003700.1.CDS.1,RT),(Glyma.01G003700.1.CDS.2,RT)	(Glyma.01G003600.1.five_prime_UTR.1,LT),(Glyma.01G003700.1.five_prime_UTR.1,RT)	N	None | None	None | None	- | +	Glyma.01G003600	N	N	N	N	N	N	N	N	N	N	N	N	N	N	N	N	N	N	N	N	N	N	N	N
G038_UC413_VCF_extracted_range_Chr01_0_to_full.tsv	Chr01	390967	.	G	A	222	.	DP=17;VDB=1.690491e-01;AF1=1;AC1=2;DP4=0,0,9,8;MQ=41;FQ=-78	GT:PL:GQ	1/1:255,51,0:99	(Glyma.01G003600,LT),(Glyma.01G003700,RT)	(Glyma.01G003600.1,LT),(Glyma.01G003700.1,RT)	(Glyma.01G003600.1.CDS.1,LT),(Glyma.01G003700.1.CDS.1,RT),(Glyma.01G003700.1.CDS.2,RT)	(Glyma.01G003600.1.five_prime_UTR.1,LT),(Glyma.01G003700.1.five_prime_UTR.1,RT)	N	None | None	None | None	- | +	Glyma.01G003700	N	N	N	N	N	N	N	N	N	N	N	N	N	N	N	N	N	N	N	N	N	N	N	N
G038_UC413_VCF_extracted_range_Chr01_0_to_full.tsv	Chr01	390999	.	G	A	222	.	DP=12;VDB=7.812077e-02;AF1=1;AC1=2;DP4=0,0,6,6;MQ=38;FQ=-63	GT:PL:GQ	1/1:255,36,0:69	(Glyma.01G003600,LT),(Glyma.01G003700,RT)	(Glyma.01G003600.1,LT),(Glyma.01G003700.1,RT)	(Glyma.01G003600.1.CDS.1,LT),(Glyma.01G003700.1.CDS.1,RT),(Glyma.01G003700.1.CDS.2,RT)	(Glyma.01G003600.1.five_prime_UTR.1,LT),(Glyma.01G003700.1.five_prime_UTR.1,RT)	N	None | None	None | None	- | +	Glyma.01G003600	N	N	N	N	N	N	N	N	N	N	N	N	N	N	N	N	N	N	N	N	N	N	N	N
G038_UC413_VCF_extracted_range_Chr01_0_to_full.tsv	Chr01	390999	.	G	A	222	.	DP=12;VDB=7.812077e-02;AF1=1;AC1=2;DP4=0,0,6,6;MQ=38;FQ=-63	GT:PL:GQ	1/1:255,36,0:69	(Glyma.01G003600,LT),(Glyma.01G003700,RT)	(Glyma.01G003600.1,LT),(Glyma.01G003700.1,RT)	(Glyma.01G003600.1.CDS.1,LT),(Glyma.01G003700.1.CDS.1,RT),(Glyma.01G003700.1.CDS.2,RT)	(Glyma.01G003600.1.five_prime_UTR.1,LT),(Glyma.01G003700.1.five_prime_UTR.1,RT)	N	None | None	None | None	- | +	Glyma.01G003700	N	N	N	N	N	N	N	N	N	N	N	N	N	N	N	N	N	N	N	N	N	N	N	N
G038_UC413_VCF_extracted_range_Chr01_0_to_full.tsv	Chr01	391051	.	AATTAATTAT	AAT	173	.	INDEL;IS=6,0.600000;DP=10;VDB=1.125916e-01;AF1=1;AC1=2;DP4=0,0,3,6;MQ=34;FQ=-61.5	GT:PL:GQ	1/1:214,27,0:51	(Glyma.01G003600,LT),(Glyma.01G003700,RT)	(Glyma.01G003600.1,LT),(Glyma.01G003700.1,RT)	(Glyma.01G003600.1.CDS.1,LT),(Glyma.01G003700.1.CDS.1,RT),(Glyma.01G003700.1.CDS.2,RT)	(Glyma.01G003600.1.five_prime_UTR.1,LT),(Glyma.01G003700.1.five_prime_UTR.1,RT)	N	None | None	None | None	- | +	Glyma.01G003600	N	N	N	N	N	N	N	N	N	N	N	N	N	N	N	N	N	N	N	N	N	N	N	N
G038_UC413_VCF_extracted_range_Chr01_0_to_full.tsv	Chr01	391051	.	AATTAATTAT	AAT	173	.	INDEL;IS=6,0.600000;DP=10;VDB=1.125916e-01;AF1=1;AC1=2;DP4=0,0,3,6;MQ=34;FQ=-61.5	GT:PL:GQ	1/1:214,27,0:51	(Glyma.01G003600,LT),(Glyma.01G003700,RT)	(Glyma.01G003600.1,LT),(Glyma.01G003700.1,RT)	(Glyma.01G003600.1.CDS.1,LT),(Glyma.01G003700.1.CDS.1,RT),(Glyma.01G003700.1.CDS.2,RT)	(Glyma.01G003600.1.five_prime_UTR.1,LT),(Glyma.01G003700.1.five_prime_UTR.1,RT)	N	None | None	None | None	- | +	Glyma.01G003700	N	N	N	N	N	N	N	N	N	N	N	N	N	N	N	N	N	N	N	N	N	N	N	N
G038_UC413_VCF_extracted_range_Chr01_0_to_full.tsv	Chr01	391052	.	A	G	60	.	DP=9;VDB=4.668698e-03;RPB=-2.240820e+00;AF1=0.5;AC1=1;DP4=1,3,5,0;MQ=39;FQ=62.9;PV4=0.048,0.0038,0.2,0.0075	GT:PL:GQ	0/1:90,0,105:93	(Glyma.01G003600,LT),(Glyma.01G003700,RT)	(Glyma.01G003600.1,LT),(Glyma.01G003700.1,RT)	(Glyma.01G003600.1.CDS.1,LT),(Glyma.01G003700.1.CDS.1,RT),(Glyma.01G003700.1.CDS.2,RT)	(Glyma.01G003600.1.five_prime_UTR.1,LT),(Glyma.01G003700.1.five_prime_UTR.1,RT)	N	None | None	None | None	- | +	Glyma.01G003600	N	N	N	N	N	N	N	N	N	N	N	N	N	N	N	N	N	N	N	N	N	N	N	N
G038_UC413_VCF_extracted_range_Chr01_0_to_full.tsv	Chr01	391052	.	A	G	60	.	DP=9;VDB=4.668698e-03;RPB=-2.240820e+00;AF1=0.5;AC1=1;DP4=1,3,5,0;MQ=39;FQ=62.9;PV4=0.048,0.0038,0.2,0.0075	GT:PL:GQ	0/1:90,0,105:93	(Glyma.01G003600,LT),(Glyma.01G003700,RT)	(Glyma.01G003600.1,LT),(Glyma.01G003700.1,RT)	(Glyma.01G003600.1.CDS.1,LT),(Glyma.01G003700.1.CDS.1,RT),(Glyma.01G003700.1.CDS.2,RT)	(Glyma.01G003600.1.five_prime_UTR.1,LT),(Glyma.01G003700.1.five_prime_UTR.1,RT)	N	None | None	None | None	- | +	Glyma.01G003700	N	N	N	N	N	N	N	N	N	N	N	N	N	N	N	N	N	N	N	N	N	N	N	N
G038_UC413_VCF_extracted_range_Chr01_0_to_full.tsv	Chr01	391057	.	T	C	108	.	DP=8;VDB=3.197501e-03;RPB=-1.621514e+00;AF1=0.5;AC1=1;DP4=1,1,5,1;MQ=38;FQ=21;PV4=0.46,1,0.3,1	GT:PL:GQ	0/1:138,0,48:51	(Glyma.01G003600,LT),(Glyma.01G003700,RT)	(Glyma.01G003600.1,LT),(Glyma.01G003700.1,RT)	(Glyma.01G003600.1.CDS.1,LT),(Glyma.01G003700.1.CDS.1,RT),(Glyma.01G003700.1.CDS.2,RT)	(Glyma.01G003600.1.five_prime_UTR.1,LT),(Glyma.01G003700.1.five_prime_UTR.1,RT)	N	None | None	None | None	- | +	Glyma.01G003600	N	N	N	N	N	N	N	N	N	N	N	N	N	N	N	N	N	N	N	N	N	N	N	N
G038_UC413_VCF_extracted_range_Chr01_0_to_full.tsv	Chr01	391057	.	T	C	108	.	DP=8;VDB=3.197501e-03;RPB=-1.621514e+00;AF1=0.5;AC1=1;DP4=1,1,5,1;MQ=38;FQ=21;PV4=0.46,1,0.3,1	GT:PL:GQ	0/1:138,0,48:51	(Glyma.01G003600,LT),(Glyma.01G003700,RT)	(Glyma.01G003600.1,LT),(Glyma.01G003700.1,RT)	(Glyma.01G003600.1.CDS.1,LT),(Glyma.01G003700.1.CDS.1,RT),(Glyma.01G003700.1.CDS.2,RT)	(Glyma.01G003600.1.five_prime_UTR.1,LT),(Glyma.01G003700.1.five_prime_UTR.1,RT)	N	None | None	None | None	- | +	Glyma.01G003700	N	N	N	N	N	N	N	N	N	N	N	N	N	N	N	N	N	N	N	N	N	N	N	N
G038_UC413_VCF_extracted_range_Chr01_0_to_full.tsv	Chr01	391058	.	T	G	19.1	.	DP=8;VDB=5.960000e-02;RPB=1.621514e+00;AF1=0.5;AC1=1;DP4=5,1,1,1;MQ=38;FQ=22;PV4=0.46,1,1,0.0023	GT:PL:GQ	0/1:49,0,134:52	(Glyma.01G003600,LT),(Glyma.01G003700,RT)	(Glyma.01G003600.1,LT),(Glyma.01G003700.1,RT)	(Glyma.01G003600.1.CDS.1,LT),(Glyma.01G003700.1.CDS.1,RT),(Glyma.01G003700.1.CDS.2,RT)	(Glyma.01G003600.1.five_prime_UTR.1,LT),(Glyma.01G003700.1.five_prime_UTR.1,RT)	N	None | None	None | None	- | +	Glyma.01G003600	N	N	N	N	N	N	N	N	N	N	N	N	N	N	N	N	N	N	N	N	N	N	N	N
G038_UC413_VCF_extracted_range_Chr01_0_to_full.tsv	Chr01	391058	.	T	G	19.1	.	DP=8;VDB=5.960000e-02;RPB=1.621514e+00;AF1=0.5;AC1=1;DP4=5,1,1,1;MQ=38;FQ=22;PV4=0.46,1,1,0.0023	GT:PL:GQ	0/1:49,0,134:52	(Glyma.01G003600,LT),(Glyma.01G003700,RT)	(Glyma.01G003600.1,LT),(Glyma.01G003700.1,RT)	(Glyma.01G003600.1.CDS.1,LT),(Glyma.01G003700.1.CDS.1,RT),(Glyma.01G003700.1.CDS.2,RT)	(Glyma.01G003600.1.five_prime_UTR.1,LT),(Glyma.01G003700.1.five_prime_UTR.1,RT)	N	None | None	None | None	- | +	Glyma.01G003700	N	N	N	N	N	N	N	N	N	N	N	N	N	N	N	N	N	N	N	N	N	N	N	N
G038_UC413_VCF_extracted_range_Chr01_0_to_full.tsv	Chr01	391058	.	T	TCA	131	.	INDEL;IS=6,0.428571;DP=8;VDB=3.197501e-03;AF1=1;AC1=2;DP4=0,0,5,1;MQ=38;FQ=-52.5	GT:PL:GQ	1/1:171,18,0:33	(Glyma.01G003600,LT),(Glyma.01G003700,RT)	(Glyma.01G003600.1,LT),(Glyma.01G003700.1,RT)	(Glyma.01G003600.1.CDS.1,LT),(Glyma.01G003700.1.CDS.1,RT),(Glyma.01G003700.1.CDS.2,RT)	(Glyma.01G003600.1.five_prime_UTR.1,LT),(Glyma.01G003700.1.five_prime_UTR.1,RT)	N	None | None	None | None	- | +	Glyma.01G003600	N	N	N	N	N	N	N	N	N	N	N	N	N	N	N	N	N	N	N	N	N	N	N	N
G038_UC413_VCF_extracted_range_Chr01_0_to_full.tsv	Chr01	391058	.	T	TCA	131	.	INDEL;IS=6,0.428571;DP=8;VDB=3.197501e-03;AF1=1;AC1=2;DP4=0,0,5,1;MQ=38;FQ=-52.5	GT:PL:GQ	1/1:171,18,0:33	(Glyma.01G003600,LT),(Glyma.01G003700,RT)	(Glyma.01G003600.1,LT),(Glyma.01G003700.1,RT)	(Glyma.01G003600.1.CDS.1,LT),(Glyma.01G003700.1.CDS.1,RT),(Glyma.01G003700.1.CDS.2,RT)	(Glyma.01G003600.1.five_prime_UTR.1,LT),(Glyma.01G003700.1.five_prime_UTR.1,RT)	N	None | None	None | None	- | +	Glyma.01G003700	N	N	N	N	N	N	N	N	N	N	N	N	N	N	N	N	N	N	N	N	N	N	N	N
G038_UC413_VCF_extracted_range_Chr01_0_to_full.tsv	Chr01	391060	.	T	C	3.54	.	DP=14;VDB=5.960000e-02;RPB=2.072548e+00;AF1=0.4998;AC1=1;DP4=7,4,1,1;MQ=35;FQ=5.47;PV4=1,0.048,1,0.011	GT:PL:GQ	0/1:31,0,204:30	(Glyma.01G003600,LT),(Glyma.01G003700,RT)	(Glyma.01G003600.1,LT),(Glyma.01G003700.1,RT)	(Glyma.01G003600.1.CDS.1,LT),(Glyma.01G003700.1.CDS.1,RT),(Glyma.01G003700.1.CDS.2,RT)	(Glyma.01G003600.1.five_prime_UTR.1,LT),(Glyma.01G003700.1.five_prime_UTR.1,RT)	N	None | None	None | None	- | +	Glyma.01G003600	N	N	N	N	N	N	N	N	N	N	N	N	N	N	N	N	N	N	N	N	N	N	N	N
G038_UC413_VCF_extracted_range_Chr01_0_to_full.tsv	Chr01	391060	.	T	C	3.54	.	DP=14;VDB=5.960000e-02;RPB=2.072548e+00;AF1=0.4998;AC1=1;DP4=7,4,1,1;MQ=35;FQ=5.47;PV4=1,0.048,1,0.011	GT:PL:GQ	0/1:31,0,204:30	(Glyma.01G003600,LT),(Glyma.01G003700,RT)	(Glyma.01G003600.1,LT),(Glyma.01G003700.1,RT)	(Glyma.01G003600.1.CDS.1,LT),(Glyma.01G003700.1.CDS.1,RT),(Glyma.01G003700.1.CDS.2,RT)	(Glyma.01G003600.1.five_prime_UTR.1,LT),(Glyma.01G003700.1.five_prime_UTR.1,RT)	N	None | None	None | None	- | +	Glyma.01G003700	N	N	N	N	N	N	N	N	N	N	N	N	N	N	N	N	N	N	N	N	N	N	N	N
G038_UC413_VCF_extracted_range_Chr01_0_to_full.tsv	Chr01	391124	.	TA	T	214	.	INDEL;IS=16,1.000000;DP=16;VDB=1.474410e-01;AF1=1;AC1=2;DP4=0,0,11,5;MQ=37;FQ=-82.5	GT:PL:GQ	1/1:255,48,0:93	(Glyma.01G003600,LT),(Glyma.01G003700,RT)	(Glyma.01G003600.1,LT),(Glyma.01G003700.1,RT)	(Glyma.01G003600.1.CDS.1,LT),(Glyma.01G003700.1.CDS.1,RT),(Glyma.01G003700.1.CDS.2,RT)	(Glyma.01G003600.1.five_prime_UTR.1,LT),(Glyma.01G003700.1.five_prime_UTR.1,RT)	N	None | None	None | None	- | +	Glyma.01G003600	N	N	N	N	N	N	N	N	N	N	N	N	N	N	N	N	N	N	N	N	N	N	N	N
G038_UC413_VCF_extracted_range_Chr01_0_to_full.tsv	Chr01	391124	.	TA	T	214	.	INDEL;IS=16,1.000000;DP=16;VDB=1.474410e-01;AF1=1;AC1=2;DP4=0,0,11,5;MQ=37;FQ=-82.5	GT:PL:GQ	1/1:255,48,0:93	(Glyma.01G003600,LT),(Glyma.01G003700,RT)	(Glyma.01G003600.1,LT),(Glyma.01G003700.1,RT)	(Glyma.01G003600.1.CDS.1,LT),(Glyma.01G003700.1.CDS.1,RT),(Glyma.01G003700.1.CDS.2,RT)	(Glyma.01G003600.1.five_prime_UTR.1,LT),(Glyma.01G003700.1.five_prime_UTR.1,RT)	N	None | None	None | None	- | +	Glyma.01G003700	N	N	N	N	N	N	N	N	N	N	N	N	N	N	N	N	N	N	N	N	N	N	N	N
G038_UC413_VCF_extracted_range_Chr01_0_to_full.tsv	Chr01	391169	.	TAAAAAAAAA	TAAAAAAAA	15.6	.	INDEL;IS=14,0.823529;DP=17;VDB=1.196287e-01;AF1=1;AC1=2;DP4=0,0,6,2;MQ=40;FQ=-58.5	GT:PL:GQ	1/1:56,24,0:36	(Glyma.01G003600,LT),(Glyma.01G003700,RT)	(Glyma.01G003600.1,LT),(Glyma.01G003700.1,RT)	(Glyma.01G003600.1.CDS.1,LT),(Glyma.01G003700.1.CDS.1,RT),(Glyma.01G003700.1.CDS.2,RT)	(Glyma.01G003600.1.five_prime_UTR.1,LT),(Glyma.01G003700.1.five_prime_UTR.1,RT)	N	None | None	None | None	- | +	Glyma.01G003600	N	N	N	N	N	N	N	N	N	N	N	N	N	N	N	N	N	N	N	N	N	N	N	N
G038_UC413_VCF_extracted_range_Chr01_0_to_full.tsv	Chr01	391169	.	TAAAAAAAAA	TAAAAAAAA	15.6	.	INDEL;IS=14,0.823529;DP=17;VDB=1.196287e-01;AF1=1;AC1=2;DP4=0,0,6,2;MQ=40;FQ=-58.5	GT:PL:GQ	1/1:56,24,0:36	(Glyma.01G003600,LT),(Glyma.01G003700,RT)	(Glyma.01G003600.1,LT),(Glyma.01G003700.1,RT)	(Glyma.01G003600.1.CDS.1,LT),(Glyma.01G003700.1.CDS.1,RT),(Glyma.01G003700.1.CDS.2,RT)	(Glyma.01G003600.1.five_prime_UTR.1,LT),(Glyma.01G003700.1.five_prime_UTR.1,RT)	N	None | None	None | None	- | +	Glyma.01G003700	N	N	N	N	N	N	N	N	N	N	N	N	N	N	N	N	N	N	N	N	N	N	N	N
G038_UC413_VCF_extracted_range_Chr01_0_to_full.tsv	Chr01	392244	.	T	G	222	.	DP=33;VDB=1.451260e-04;AF1=1;AC1=2;DP4=0,0,18,14;MQ=40;FQ=-120	GT:PL:GQ	1/1:255,93,0:99	(Glyma.01G003700,E)	(Glyma.01G003700.1,E)	(Glyma.01G003700.1.CDS.1,LT),(Glyma.01G003700.1.CDS.2,LT),(Glyma.01G003700.1.CDS.3,E)	(Glyma.01G003700.1.five_prime_UTR.1,LT)	N	None	None	+	Glyma.01G003700	N	N	N	N	N	N	N	N	N	N	N	N	N	N	N	N	N	N	N	N	N	N	N	N
G038_UC413_VCF_extracted_range_Chr01_0_to_full.tsv	Chr01	392486	.	C	T	222	.	DP=33;VDB=1.860978e-01;AF1=1;AC1=2;DP4=0,0,7,25;MQ=38;FQ=-123	GT:PL:GQ	1/1:255,96,0:99	(Glyma.01G003700,E)	(Glyma.01G003700.1,E)	(Glyma.01G003700.1.CDS.1,LT),(Glyma.01G003700.1.CDS.2,LT),(Glyma.01G003700.1.CDS.3,LT)	(Glyma.01G003700.1.five_prime_UTR.1,LT)	N	None	None	+	Glyma.01G003700	N	N	N	N	N	N	N	N	N	N	N	N	N	N	N	N	N	N	N	N	N	N	N	N
G038_UC413_VCF_extracted_range_Chr01_0_to_full.tsv	Chr01	392986	.	T	A	222	.	DP=31;VDB=2.607067e-01;AF1=1;AC1=2;DP4=0,0,18,12;MQ=41;FQ=-117	GT:PL:GQ	1/1:255,90,0:99	(Glyma.01G003700,E)	(Glyma.01G003700.1,E)	(Glyma.01G003700.1.CDS.2,LT),(Glyma.01G003700.1.CDS.3,LT)	N	N	None	None	+	Glyma.01G003700	N	N	N	N	N	N	N	N	N	N	N	N	N	N	N	N	N	N	N	N	N	N	N	N
G038_UC413_VCF_extracted_range_Chr01_0_to_full.tsv	Chr01	393589	.	T	C	222	.	DP=20;VDB=1.004751e-01;AF1=1;AC1=2;DP4=0,0,11,9;MQ=42;FQ=-87	GT:PL:GQ	1/1:255,60,0:99	(Glyma.01G003700,E)	(Glyma.01G003700.1,E)	N	N	N	None	None	+	Glyma.01G003700	N	N	N	N	N	N	N	N	N	N	N	N	N	N	N	N	N	N	N	N	N	N	N	N
G038_UC413_VCF_extracted_range_Chr01_0_to_full.tsv	Chr01	393692	.	G	A	222	.	DP=34;VDB=1.614281e-01;AF1=1;AC1=2;DP4=0,0,19,14;MQ=41;FQ=-126	GT:PL:GQ	1/1:255,99,0:99	(Glyma.01G003700,E)	(Glyma.01G003700.1,E)	N	N	N	None	None	+	Glyma.01G003700	N	N	N	N	N	N	N	N	N	N	N	N	N	N	N	N	N	N	N	N	N	N	N	N
G038_UC413_VCF_extracted_range_Chr01_0_to_full.tsv	Chr01	393713	.	A	AG	207	.	INDEL;IS=33,0.891892;DP=37;VDB=2.052121e-01;AF1=1;AC1=2;DP4=0,0,22,13;MQ=41;FQ=-140	GT:PL:GQ	1/1:248,105,0:99	(Glyma.01G003700,E)	(Glyma.01G003700.1,E)	N	N	N	None	None	+	Glyma.01G003700	N	N	N	N	N	N	N	N	N	N	N	N	N	N	N	N	N	N	N	N	N	N	N	N
G038_UC413_VCF_extracted_range_Chr01_0_to_full.tsv	Chr01	393773	.	A	G	222	.	DP=37;VDB=1.079541e-01;AF1=1;AC1=2;DP4=0,0,20,17;MQ=41;FQ=-138	GT:PL:GQ	1/1:255,111,0:99	(Glyma.01G003700,E)	(Glyma.01G003700.1,E)	(Glyma.01G003700.1.CDS.4,RT)	N	N	None	None	+	Glyma.01G003700	N	N	N	N	N	N	N	N	N	N	N	N	N	N	N	N	N	N	N	N	N	N	N	N
G038_UC413_VCF_extracted_range_Chr01_0_to_full.tsv	Chr01	394015	.	G	T	222	.	DP=31;VDB=2.558865e-01;AF1=1;AC1=2;DP4=0,0,15,15;MQ=42;FQ=-117	GT:PL:GQ	1/1:255,90,0:99	(Glyma.01G003700,E)	(Glyma.01G003700.1,E)	(Glyma.01G003700.1.CDS.4,RT)	N	N	None	None	+	Glyma.01G003700	N	N	N	N	N	N	N	N	N	N	N	N	N	N	N	N	N	N	N	N	N	N	N	N
G038_UC413_VCF_extracted_range_Chr01_0_to_full.tsv	Chr01	394163	.	C	T	225	.	DP=33;VDB=2.216156e-01;RPB=-1.616736e+00;AF1=0.5;AC1=1;DP4=2,2,12,14;MQ=42;FQ=17.1;PV4=1,0.45,1,0.36	GT:PL:GQ	0/1:255,0,44:47	(Glyma.01G003700,E)	(Glyma.01G003700.1,E)	(Glyma.01G003700.1.CDS.4,RT)	N	N	None	None	+	Glyma.01G003700	N	N	N	N	N	N	N	N	N	N	N	N	N	N	N	N	N	N	N	N	N	N	N	N
G038_UC413_VCF_extracted_range_Chr01_0_to_full.tsv	Chr01	394390	.	G	A	225	.	DP=39;VDB=3.013528e-01;RPB=-1.022651e+00;AF1=0.5004;AC1=1;DP4=2,2,14,20;MQ=42;FQ=3.55;PV4=1,0.11,1,0.076	GT:PL:GQ	0/1:255,0,28:31	(Glyma.01G003700,E)	(Glyma.01G003700.1,E)	(Glyma.01G003700.1.CDS.4,RT)	N	N	None	None	+	Glyma.01G003700	N	N	N	N	N	N	N	N	N	N	N	N	N	N	N	N	N	N	N	N	N	N	N	N
G038_UC413_VCF_extracted_range_Chr01_0_to_full.tsv	Chr01	395932	.	T	A	222	.	DP=30;VDB=1.781358e-01;RPB=1.270877e+00;AF1=1;AC1=2;DP4=1,0,17,12;MQ=36;FQ=-78;PV4=1,0.26,0.31,1	GT:PL:GQ	1/1:255,51,0:99	(Glyma.01G003700,E)	(Glyma.01G003700.1,E)	(Glyma.01G003700.1.CDS.5,LT),(Glyma.01G003700.1.CDS.6,RT),(Glyma.01G003700.1.CDS.7,RT)	N	(Glyma.01G003700.1.three_prime_UTR.1,RT)	None	None	+	Glyma.01G003700	N	N	N	N	N	N	N	N	N	N	N	N	N	N	N	N	N	N	N	N	N	N	N	N
G038_UC413_VCF_extracted_range_Chr01_0_to_full.tsv	Chr01	396460	.	A	T	222	.	DP=28;VDB=2.575102e-01;RPB=1.348076e+00;AF1=1;AC1=2;DP4=1,0,9,17;MQ=33;FQ=-67;PV4=0.37,0.23,0.15,1	GT:PL:GQ	1/1:255,40,0:77	(Glyma.01G003700,E),(Glyma.01G003800,RT)	(Glyma.01G003700.1,E),(Glyma.01G003800.2,RT),(Glyma.01G003800.1,RT),(Glyma.01G003800.3,RT)	(Glyma.01G003700.1.CDS.5,LT),(Glyma.01G003700.1.CDS.6,LT),(Glyma.01G003700.1.CDS.7,LT)	N	(Glyma.01G003700.1.three_prime_UTR.1,E),(Glyma.01G003800.2.three_prime_UTR.1,RT),(Glyma.01G003800.1.three_prime_UTR.1,RT),(Glyma.01G003800.3.three_prime_UTR.1,RT)	None | Ribosomal protein L11 methyltransferase (PrmA)	None | arginine methyltransferase 11	+ | -	Glyma.01G003700	N	N	N	N	N	N	N	N	N	N	N	N	N	N	N	N	N	N	N	N	N	N	N	N
G038_UC413_VCF_extracted_range_Chr01_0_to_full.tsv	Chr01	396460	.	A	T	222	.	DP=28;VDB=2.575102e-01;RPB=1.348076e+00;AF1=1;AC1=2;DP4=1,0,9,17;MQ=33;FQ=-67;PV4=0.37,0.23,0.15,1	GT:PL:GQ	1/1:255,40,0:77	(Glyma.01G003700,E),(Glyma.01G003800,RT)	(Glyma.01G003700.1,E),(Glyma.01G003800.2,RT),(Glyma.01G003800.1,RT),(Glyma.01G003800.3,RT)	(Glyma.01G003700.1.CDS.5,LT),(Glyma.01G003700.1.CDS.6,LT),(Glyma.01G003700.1.CDS.7,LT)	N	(Glyma.01G003700.1.three_prime_UTR.1,E),(Glyma.01G003800.2.three_prime_UTR.1,RT),(Glyma.01G003800.1.three_prime_UTR.1,RT),(Glyma.01G003800.3.three_prime_UTR.1,RT)	None | Ribosomal protein L11 methyltransferase (PrmA)	None | arginine methyltransferase 11	+ | -	Glyma.01G003800	N	N	N	N	N	N	N	N	N	N	N	N	N	N	N	N	N	N	N	N	N	N	N	N
G038_UC413_VCF_extracted_range_Chr01_0_to_full.tsv	Chr01	397967	.	G	C	222	.	DP=40;VDB=2.866443e-01;AF1=1;AC1=2;DP4=0,0,20,18;MQ=39;FQ=-141	GT:PL:GQ	1/1:255,114,0:99	(Glyma.01G003800,E)	(Glyma.01G003800.2,E),(Glyma.01G003800.1,E),(Glyma.01G003800.3,E)	(Glyma.01G003800.2.CDS.5,RT),(Glyma.01G003800.2.CDS.6,RT),(Glyma.01G003800.2.CDS.7,LT),(Glyma.01G003800.1.CDS.7,RT),(Glyma.01G003800.1.CDS.8,RT),(Glyma.01G003800.1.CDS.9,LT),(Glyma.01G003800.3.CDS.5,RT),(Glyma.01G003800.3.CDS.6,RT),(Glyma.01G003800.3.CDS.7,LT)	N	(Glyma.01G003800.2.three_prime_UTR.1,LT),(Glyma.01G003800.1.three_prime_UTR.1,LT),(Glyma.01G003800.3.three_prime_UTR.1,LT)	Ribosomal protein L11 methyltransferase (PrmA)	arginine methyltransferase 11	-	Glyma.01G003800	N	N	N	N	N	N	N	N	N	N	N	N	N	N	N	N	N	N	N	N	N	N	N	N
G038_UC413_VCF_extracted_range_Chr01_0_to_full.tsv	Chr01	398430	.	A	G	222	.	DP=36;VDB=1.878711e-01;RPB=5.775731e-01;AF1=1;AC1=2;DP4=0,1,23,12;MQ=27;FQ=-103;PV4=0.36,1,0.066,0.25	GT:PL:GQ	1/1:255,76,0:99	(Glyma.01G003800,E)	(Glyma.01G003800.2,E),(Glyma.01G003800.1,E),(Glyma.01G003800.3,E)	(Glyma.01G003800.2.CDS.3,RT),(Glyma.01G003800.2.CDS.4,RT),(Glyma.01G003800.2.CDS.5,RT),(Glyma.01G003800.2.CDS.6,E),(Glyma.01G003800.2.CDS.7,LT),(Glyma.01G003800.1.CDS.5,RT),(Glyma.01G003800.1.CDS.6,RT),(Glyma.01G003800.1.CDS.7,RT),(Glyma.01G003800.1.CDS.8,E),(Glyma.01G003800.1.CDS.9,LT),(Glyma.01G003800.3.CDS.3,RT),(Glyma.01G003800.3.CDS.4,RT),(Glyma.01G003800.3.CDS.5,RT),(Glyma.01G003800.3.CDS.6…	N	(Glyma.01G003800.2.three_prime_UTR.1,LT),(Glyma.01G003800.1.three_prime_UTR.1,LT),(Glyma.01G003800.3.three_prime_UTR.1,LT)	Ribosomal protein L11 methyltransferase (PrmA)	arginine methyltransferase 11	-	Glyma.01G003800	N	N	N	N	N	N	N	N	N	N	N	N	N	N	N	N	N	N	N	N	N	N	N	N
G038_UC413_VCF_extracted_range_Chr01_0_to_full.tsv	Chr01	398826	.	C	T	222	.	DP=23;VDB=1.700492e-01;AF1=1;AC1=2;DP4=0,0,8,15;MQ=30;FQ=-96	GT:PL:GQ	1/1:255,69,0:99	(Glyma.01G003800,E)	(Glyma.01G003800.2,E),(Glyma.01G003800.1,E),(Glyma.01G003800.3,E)	(Glyma.01G003800.2.CDS.1,RT),(Glyma.01G003800.2.CDS.2,RT),(Glyma.01G003800.2.CDS.3,RT),(Glyma.01G003800.2.CDS.4,RT),(Glyma.01G003800.2.CDS.5,LT),(Glyma.01G003800.2.CDS.6,LT),(Glyma.01G003800.2.CDS.7,LT),(Glyma.01G003800.1.CDS.3,RT),(Glyma.01G003800.1.CDS.4,RT),(Glyma.01G003800.1.CDS.5,RT),(Glyma.01G003800.1.CDS.6,RT),(Glyma.01G003800.1.CDS.7,LT),(Glyma.01G003800.1.CDS.8,LT),(Glyma.01G003800.1.CDS…	(Glyma.01G003800.2.five_prime_UTR.3,RT),(Glyma.01G003800.3.five_prime_UTR.1,RT)	N	Ribosomal protein L11 methyltransferase (PrmA)	arginine methyltransferase 11	-	Glyma.01G003800	N	N	N	N	N	N	N	N	N	N	N	N	N	N	N	N	N	N	N	N	N	N	N	N
G038_UC413_VCF_extracted_range_Chr01_0_to_full.tsv	Chr01	399188	.	A	G	222	.	DP=30;VDB=1.764677e-01;RPB=-6.932055e-01;AF1=1;AC1=2;DP4=1,0,19,10;MQ=37;FQ=-93;PV4=1,0.3,1,0.24	GT:PL:GQ	1/1:255,66,0:99	(Glyma.01G003800,E)	(Glyma.01G003800.2,E),(Glyma.01G003800.1,E),(Glyma.01G003800.3,E)	(Glyma.01G003800.2.CDS.1,RT),(Glyma.01G003800.2.CDS.2,RT),(Glyma.01G003800.2.CDS.3,RT),(Glyma.01G003800.2.CDS.4,LT),(Glyma.01G003800.2.CDS.5,LT),(Glyma.01G003800.2.CDS.6,LT),(Glyma.01G003800.1.CDS.1,RT),(Glyma.01G003800.1.CDS.2,RT),(Glyma.01G003800.1.CDS.3,RT),(Glyma.01G003800.1.CDS.4,RT),(Glyma.01G003800.1.CDS.5,RT),(Glyma.01G003800.1.CDS.6,LT),(Glyma.01G003800.1.CDS.7,LT),(Glyma.01G003800.1.CDS…	(Glyma.01G003800.2.five_prime_UTR.1,RT),(Glyma.01G003800.2.five_prime_UTR.2,RT),(Glyma.01G003800.2.five_prime_UTR.3,RT),(Glyma.01G003800.3.five_prime_UTR.1,RT)	N	Ribosomal protein L11 methyltransferase (PrmA)	arginine methyltransferase 11	-	Glyma.01G003800	N	N	N	N	N	N	N	N	N	N	N	N	N	N	N	N	N	N	N	N	N	N	N	N
G038_UC413_VCF_extracted_range_Chr01_0_to_full.tsv	Chr01	399841	.	A	C	222	.	DP=28;VDB=2.394964e-01;AF1=1;AC1=2;DP4=0,0,12,15;MQ=32;FQ=-108	GT:PL:GQ	1/1:255,81,0:99	(Glyma.01G003800,E)	(Glyma.01G003800.2,E),(Glyma.01G003800.1,E),(Glyma.01G003800.3,E)	(Glyma.01G003800.2.CDS.1,LT),(Glyma.01G003800.2.CDS.2,LT),(Glyma.01G003800.2.CDS.3,LT),(Glyma.01G003800.2.CDS.4,LT),(Glyma.01G003800.1.CDS.1,RT),(Glyma.01G003800.1.CDS.2,RT),(Glyma.01G003800.1.CDS.3,LT),(Glyma.01G003800.1.CDS.4,LT),(Glyma.01G003800.1.CDS.5,LT),(Glyma.01G003800.1.CDS.6,LT),(Glyma.01G003800.3.CDS.1,LT),(Glyma.01G003800.3.CDS.2,LT),(Glyma.01G003800.3.CDS.3,LT),(Glyma.01G003800.3.CDS…	(Glyma.01G003800.2.five_prime_UTR.1,RT),(Glyma.01G003800.2.five_prime_UTR.2,RT),(Glyma.01G003800.2.five_prime_UTR.3,LT),(Glyma.01G003800.1.five_prime_UTR.1,RT),(Glyma.01G003800.3.five_prime_UTR.1,E)	N	Ribosomal protein L11 methyltransferase (PrmA)	arginine methyltransferase 11	-	Glyma.01G003800	N	N	N	N	N	N	N	N	N	N	N	N	N	N	N	N	N	N	N	N	N	N	N	N
G038_UC413_VCF_extracted_range_Chr01_0_to_full.tsv	Chr01	400265	.	C	A	223	.	DP=30;VDB=1.612102e-01;RPB=5.404171e-01;AF1=1;AC1=2;DP4=1,1,11,17;MQ=39;FQ=-35;PV4=1,0.054,0.24,0.29	GT:PL:GQ	1/1:255,8,0:14	(Glyma.01G003800,E)	(Glyma.01G003800.2,LT),(Glyma.01G003800.1,E),(Glyma.01G003800.3,LT)	(Glyma.01G003800.2.CDS.1,LT),(Glyma.01G003800.2.CDS.2,LT),(Glyma.01G003800.2.CDS.3,LT),(Glyma.01G003800.1.CDS.1,E),(Glyma.01G003800.1.CDS.2,LT),(Glyma.01G003800.1.CDS.3,LT),(Glyma.01G003800.1.CDS.4,LT),(Glyma.01G003800.1.CDS.5,LT),(Glyma.01G003800.3.CDS.1,LT),(Glyma.01G003800.3.CDS.2,LT),(Glyma.01G003800.3.CDS.3,LT)	(Glyma.01G003800.2.five_prime_UTR.1,LT),(Glyma.01G003800.2.five_prime_UTR.2,LT),(Glyma.01G003800.2.five_prime_UTR.3,LT),(Glyma.01G003800.1.five_prime_UTR.1,RT),(Glyma.01G003800.3.five_prime_UTR.1,LT)	N	Ribosomal protein L11 methyltransferase (PrmA)	arginine methyltransferase 11	-	Glyma.01G003800	N	N	N	N	N	N	N	N	N	N	N	N	N	N	N	N	N	N	N	N	N	N	N	N
G038_UC413_VCF_extracted_range_Chr01_0_to_full.tsv	Chr01	400347	.	G	T	222	.	DP=29;VDB=1.193264e-01;RPB=-1.733240e+00;AF1=1;AC1=2;DP4=1,0,6,20;MQ=42;FQ=-73;PV4=0.26,1,1,1	GT:PL:GQ	1/1:255,46,0:89	(Glyma.01G003800,E)	(Glyma.01G003800.2,LT),(Glyma.01G003800.1,E),(Glyma.01G003800.3,LT)	(Glyma.01G003800.2.CDS.1,LT),(Glyma.01G003800.2.CDS.2,LT),(Glyma.01G003800.2.CDS.3,LT),(Glyma.01G003800.1.CDS.1,LT),(Glyma.01G003800.1.CDS.2,LT),(Glyma.01G003800.1.CDS.3,LT),(Glyma.01G003800.1.CDS.4,LT),(Glyma.01G003800.1.CDS.5,LT),(Glyma.01G003800.3.CDS.1,LT),(Glyma.01G003800.3.CDS.2,LT),(Glyma.01G003800.3.CDS.3,LT)	(Glyma.01G003800.2.five_prime_UTR.1,LT),(Glyma.01G003800.2.five_prime_UTR.2,LT),(Glyma.01G003800.2.five_prime_UTR.3,LT),(Glyma.01G003800.1.five_prime_UTR.1,E),(Glyma.01G003800.3.five_prime_UTR.1,LT)	N	Ribosomal protein L11 methyltransferase (PrmA)	arginine methyltransferase 11	-	Glyma.01G003800	N	N	N	N	N	N	N	N	N	N	N	N	N	N	N	N	N	N	N	N	N	N	N	N
G038_UC413_VCF_extracted_range_Chr01_0_to_full.tsv	Chr01	400465	.	T	C	222	.	DP=31;VDB=1.893655e-01;AF1=1;AC1=2;DP4=0,0,13,18;MQ=42;FQ=-120	GT:PL:GQ	1/1:255,93,0:99	(Glyma.01G003800,LT)	(Glyma.01G003800.2,LT),(Glyma.01G003800.1,LT),(Glyma.01G003800.3,LT)	(Glyma.01G003800.2.CDS.1,LT),(Glyma.01G003800.2.CDS.2,LT),(Glyma.01G003800.1.CDS.1,LT),(Glyma.01G003800.1.CDS.2,LT),(Glyma.01G003800.1.CDS.3,LT),(Glyma.01G003800.1.CDS.4,LT),(Glyma.01G003800.3.CDS.1,LT),(Glyma.01G003800.3.CDS.2,LT)	(Glyma.01G003800.2.five_prime_UTR.1,LT),(Glyma.01G003800.2.five_prime_UTR.2,LT),(Glyma.01G003800.2.five_prime_UTR.3,LT),(Glyma.01G003800.1.five_prime_UTR.1,LT),(Glyma.01G003800.3.five_prime_UTR.1,LT)	N	Ribosomal protein L11 methyltransferase (PrmA)	arginine methyltransferase 11	-	Glyma.01G003800	N	N	N	N	N	N	N	N	N	N	N	N	N	N	N	N	N	N	N	N	N	N	N	N
G038_UC413_VCF_extracted_range_Chr01_0_to_full.tsv	Chr01	400689	.	C	A	222	.	DP=17;VDB=1.772106e-01;AF1=1;AC1=2;DP4=0,0,5,11;MQ=42;FQ=-75	GT:PL:GQ	1/1:255,48,0:93	(Glyma.01G003800,LT)	(Glyma.01G003800.2,LT),(Glyma.01G003800.1,LT),(Glyma.01G003800.3,LT)	(Glyma.01G003800.2.CDS.1,LT),(Glyma.01G003800.1.CDS.1,LT),(Glyma.01G003800.1.CDS.2,LT),(Glyma.01G003800.1.CDS.3,LT),(Glyma.01G003800.3.CDS.1,LT)	(Glyma.01G003800.2.five_prime_UTR.1,LT),(Glyma.01G003800.2.five_prime_UTR.2,LT),(Glyma.01G003800.2.five_prime_UTR.3,LT),(Glyma.01G003800.1.five_prime_UTR.1,LT),(Glyma.01G003800.3.five_prime_UTR.1,LT)	N	Ribosomal protein L11 methyltransferase (PrmA)	arginine methyltransferase 11	-	Glyma.01G003800	N	N	N	N	N	N	N	N	N	N	N	N	N	N	N	N	N	N	N	N	N	N	N	N
G038_UC413_VCF_extracted_range_Chr01_0_to_full.tsv	Chr01	400786	.	T	C	222	.	DP=16;VDB=1.708390e-01;AF1=1;AC1=2;DP4=0,0,6,10;MQ=42;FQ=-75	GT:PL:GQ	1/1:255,48,0:93	(Glyma.01G003800,LT)	(Glyma.01G003800.2,LT),(Glyma.01G003800.1,LT),(Glyma.01G003800.3,LT)	(Glyma.01G003800.2.CDS.1,LT),(Glyma.01G003800.1.CDS.1,LT),(Glyma.01G003800.1.CDS.2,LT),(Glyma.01G003800.1.CDS.3,LT),(Glyma.01G003800.3.CDS.1,LT)	(Glyma.01G003800.2.five_prime_UTR.1,LT),(Glyma.01G003800.2.five_prime_UTR.2,LT),(Glyma.01G003800.2.five_prime_UTR.3,LT),(Glyma.01G003800.1.five_prime_UTR.1,LT),(Glyma.01G003800.3.five_prime_UTR.1,LT)	N	Ribosomal protein L11 methyltransferase (PrmA)	arginine methyltransferase 11	-	Glyma.01G003800	N	N	N	N	N	N	N	N	N	N	N	N	N	N	N	N	N	N	N	N	N	N	N	N
G038_UC413_VCF_extracted_range_Chr01_0_to_full.tsv	Chr01	400957	.	G	A	222	.	DP=22;VDB=2.604332e-02;AF1=1;AC1=2;DP4=0,0,10,11;MQ=42;FQ=-90	GT:PL:GQ	1/1:255,63,0:99	(Glyma.01G003800,LT)	(Glyma.01G003800.2,LT),(Glyma.01G003800.1,LT)	(Glyma.01G003800.1.CDS.1,LT),(Glyma.01G003800.1.CDS.2,LT)	(Glyma.01G003800.2.five_prime_UTR.1,LT),(Glyma.01G003800.2.five_prime_UTR.2,LT),(Glyma.01G003800.1.five_prime_UTR.1,LT)	N	Ribosomal protein L11 methyltransferase (PrmA)	arginine methyltransferase 11	-	Glyma.01G003800	N	N	N	N	N	N	N	N	N	N	N	N	N	N	N	N	N	N	N	N	N	N	N	N
G038_UC413_VCF_extracted_range_Chr01_0_to_full.tsv	Chr01	400997	.	G	C	222	.	DP=23;VDB=1.729541e-01;AF1=1;AC1=2;DP4=0,0,13,10;MQ=42;FQ=-96	GT:PL:GQ	1/1:255,69,0:99	(Glyma.01G003800,LT)	(Glyma.01G003800.2,LT),(Glyma.01G003800.1,LT)	(Glyma.01G003800.1.CDS.1,LT),(Glyma.01G003800.1.CDS.2,LT)	(Glyma.01G003800.2.five_prime_UTR.1,LT),(Glyma.01G003800.2.five_prime_UTR.2,LT),(Glyma.01G003800.1.five_prime_UTR.1,LT)	N	Ribosomal protein L11 methyltransferase (PrmA)	arginine methyltransferase 11	-	Glyma.01G003800	N	N	N	N	N	N	N	N	N	N	N	N	N	N	N	N	N	N	N	N	N	N	N	N
G038_UC413_VCF_extracted_range_Chr01_0_to_full.tsv	Chr01	401060	.	A	G	222	.	DP=13;VDB=8.479356e-02;AF1=1;AC1=2;DP4=0,0,8,5;MQ=42;FQ=-66	GT:PL:GQ	1/1:255,39,0:75	(Glyma.01G003800,LT)	(Glyma.01G003800.2,LT),(Glyma.01G003800.1,LT)	(Glyma.01G003800.1.CDS.1,LT)	(Glyma.01G003800.2.five_prime_UTR.1,LT),(Glyma.01G003800.1.five_prime_UTR.1,LT)	N	Ribosomal protein L11 methyltransferase (PrmA)	arginine methyltransferase 11	-	Glyma.01G003800	N	N	N	N	N	N	N	N	N	N	N	N	N	N	N	N	N	N	N	N	N	N	N	N
G038_UC413_VCF_extracted_range_Chr01_0_to_full.tsv	Chr01	401119	.	T	A	211	.	DP=8;VDB=1.014296e-01;AF1=1;AC1=2;DP4=0,0,5,3;MQ=42;FQ=-51	GT:PL:GQ	1/1:244,24,0:45	(Glyma.01G003800,LT)	(Glyma.01G003800.2,LT),(Glyma.01G003800.1,LT)	(Glyma.01G003800.1.CDS.1,LT)	(Glyma.01G003800.2.five_prime_UTR.1,LT),(Glyma.01G003800.1.five_prime_UTR.1,LT)	N	Ribosomal protein L11 methyltransferase (PrmA)	arginine methyltransferase 11	-	Glyma.01G003800	N	N	N	N	N	N	N	N	N	N	N	N	N	N	N	N	N	N	N	N	N	N	N	N
G038_UC413_VCF_extracted_range_Chr01_0_to_full.tsv	Chr01	401224	.	TAAAAAAAAAA	TAAAAAAAAA	22.5	.	INDEL;IS=16,0.695652;DP=23;VDB=8.193858e-02;AF1=1;AC1=2;DP4=0,0,12,4;MQ=41;FQ=-82.5	GT:PL:GQ	1/1:63,48,0:67	(Glyma.01G003800,LT)	(Glyma.01G003800.1,LT)	(Glyma.01G003800.1.CDS.1,LT)	(Glyma.01G003800.1.five_prime_UTR.1,LT)	N	Ribosomal protein L11 methyltransferase (PrmA)	arginine methyltransferase 11	-	Glyma.01G003800	N	N	N	N	N	N	N	N	N	N	N	N	N	N	N	N	N	N	N	N	N	N	N	N
G038_UC413_VCF_extracted_range_Chr01_0_to_full.tsv	Chr01	410215	.	AAGA	AA	214	.	INDEL;IS=20,0.909091;DP=22;VDB=1.460446e-01;AF1=1;AC1=2;DP4=0,0,6,14;MQ=42;FQ=-94.5	GT:PL:GQ	1/1:255,60,0:99	(Glyma.01G003900,RT)	(Glyma.01G003900.1,RT)	N	(Glyma.01G003900.1.five_prime_UTR.1,RT)	N	Aminotransferase class I and II	1-amino-cyclopropane-1-carboxylate synthase 7	+	Glyma.01G003900	N	N	N	N	N	N	N	N	N	N	N	N	N	N	N	N	N	N	N	N	N	N	N	N
G038_UC413_VCF_extracted_range_Chr01_0_to_full.tsv	Chr01	410216	.	AG	A	6.36	.	INDEL;IS=1,0.045455;DP=2;VDB=3.200000e-02;AF1=1;AC1=2;DP4=0,0,0,2;MQ=42;FQ=-40.5	GT:PL:GQ	1/1:44,6,0:7	(Glyma.01G003900,RT)	(Glyma.01G003900.1,RT)	N	(Glyma.01G003900.1.five_prime_UTR.1,RT)	N	Aminotransferase class I and II	1-amino-cyclopropane-1-carboxylate synthase 7	+	Glyma.01G003900	N	N	N	N	N	N	N	N	N	N	N	N	N	N	N	N	N	N	N	N	N	N	N	N
G038_UC413_VCF_extracted_range_Chr01_0_to_full.tsv	Chr01	410217	.	G	A	5.46	.	DP=1;AF1=1;AC1=2;DP4=0,0,0,1;MQ=42;FQ=-30	GT:PL:GQ	1/1:34,3,0:3	(Glyma.01G003900,RT)	(Glyma.01G003900.1,RT)	N	(Glyma.01G003900.1.five_prime_UTR.1,RT)	N	Aminotransferase class I and II	1-amino-cyclopropane-1-carboxylate synthase 7	+	Glyma.01G003900	N	N	N	N	N	N	N	N	N	N	N	N	N	N	N	N	N	N	N	N	N	N	N	N
G038_UC413_VCF_extracted_range_Chr01_0_to_full.tsv	Chr01	410256	.	C	A	222	.	DP=18;VDB=4.300703e-02;AF1=1;AC1=2;DP4=0,0,5,10;MQ=42;FQ=-72	GT:PL:GQ	1/1:255,45,0:87	(Glyma.01G003900,RT)	(Glyma.01G003900.1,RT)	(Glyma.01G003900.1.CDS.1,RT)	(Glyma.01G003900.1.five_prime_UTR.1,RT)	N	Aminotransferase class I and II	1-amino-cyclopropane-1-carboxylate synthase 7	+	Glyma.01G003900	N	N	N	N	N	N	N	N	N	N	N	N	N	N	N	N	N	N	N	N	N	N	N	N
G038_UC413_VCF_extracted_range_Chr01_0_to_full.tsv	Chr01	410520	.	A	G	226	.	DP=24;VDB=1.643716e-01;RPB=-3.655631e-01;AF1=1;AC1=2;DP4=1,1,12,10;MQ=33;FQ=-28;PV4=1,1,0.28,0.39	GT:PL:GQ	1/1:255,1,0:4	(Glyma.01G003900,RT)	(Glyma.01G003900.1,RT)	(Glyma.01G003900.1.CDS.1,RT),(Glyma.01G003900.1.CDS.2,RT)	(Glyma.01G003900.1.five_prime_UTR.1,RT)	N	Aminotransferase class I and II	1-amino-cyclopropane-1-carboxylate synthase 7	+	Glyma.01G003900	N	N	N	N	N	N	N	N	N	N	N	N	N	N	N	N	N	N	N	N	N	N	N	N
G038_UC413_VCF_extracted_range_Chr01_0_to_full.tsv	Chr01	410544	.	A	T	222	.	DP=25;VDB=8.180390e-02;RPB=6.933752e-02;AF1=1;AC1=2;DP4=0,1,15,9;MQ=35;FQ=-66;PV4=0.4,1,0.39,0.21	GT:PL:GQ	1/1:255,39,0:75	(Glyma.01G003900,RT)	(Glyma.01G003900.1,RT)	(Glyma.01G003900.1.CDS.1,RT),(Glyma.01G003900.1.CDS.2,RT)	(Glyma.01G003900.1.five_prime_UTR.1,RT)	N	Aminotransferase class I and II	1-amino-cyclopropane-1-carboxylate synthase 7	+	Glyma.01G003900	N	N	N	N	N	N	N	N	N	N	N	N	N	N	N	N	N	N	N	N	N	N	N	N
G038_UC413_VCF_extracted_range_Chr01_0_to_full.tsv	Chr01	411822	.	CTTTTTTTTTT	CTTTTTTTTT	50.5	.	INDEL;IS=26,0.896552;DP=29;VDB=1.793907e-02;AF1=1;AC1=2;DP4=0,0,8,12;MQ=42;FQ=-94.5	GT:PL:GQ	1/1:91,60,0:99	(Glyma.01G003900,E)	(Glyma.01G003900.1,E)	(Glyma.01G003900.1.CDS.1,LT),(Glyma.01G003900.1.CDS.2,LT),(Glyma.01G003900.1.CDS.3,RT)	(Glyma.01G003900.1.five_prime_UTR.1,LT)	N	Aminotransferase class I and II	1-amino-cyclopropane-1-carboxylate synthase 7	+	Glyma.01G003900	N	N	N	N	N	N	N	N	N	N	N	N	N	N	N	N	N	N	N	N	N	N	N	N
G038_UC413_VCF_extracted_range_Chr01_0_to_full.tsv	Chr01	411853	.	T	C	222	.	DP=31;VDB=2.075743e-01;AF1=1;AC1=2;DP4=0,0,15,15;MQ=37;FQ=-117	GT:PL:GQ	1/1:255,90,0:99	(Glyma.01G003900,E)	(Glyma.01G003900.1,E)	(Glyma.01G003900.1.CDS.1,LT),(Glyma.01G003900.1.CDS.2,LT),(Glyma.01G003900.1.CDS.3,RT)	(Glyma.01G003900.1.five_prime_UTR.1,LT)	N	Aminotransferase class I and II	1-amino-cyclopropane-1-carboxylate synthase 7	+	Glyma.01G003900	N	N	N	N	N	N	N	N	N	N	N	N	N	N	N	N	N	N	N	N	N	N	N	N
G038_UC413_VCF_extracted_range_Chr01_0_to_full.tsv	Chr01	411865	.	CG	C	59.5	.	INDEL;IS=24,0.888889;DP=27;VDB=3.743789e-02;AF1=1;AC1=2;DP4=0,0,4,3;MQ=39;FQ=-55.5	GT:PL:GQ	1/1:100,21,0:39	(Glyma.01G003900,E)	(Glyma.01G003900.1,E)	(Glyma.01G003900.1.CDS.1,LT),(Glyma.01G003900.1.CDS.2,LT),(Glyma.01G003900.1.CDS.3,RT)	(Glyma.01G003900.1.five_prime_UTR.1,LT)	N	Aminotransferase class I and II	1-amino-cyclopropane-1-carboxylate synthase 7	+	Glyma.01G003900	N	N	N	N	N	N	N	N	N	N	N	N	N	N	N	N	N	N	N	N	N	N	N	N
G038_UC413_VCF_extracted_range_Chr01_0_to_full.tsv	Chr01	411866	.	G	T	55	.	DP=3;VDB=2.438635e-02;AF1=1;AC1=2;DP4=0,0,1,2;MQ=37;FQ=-36	GT:PL:GQ	1/1:87,9,0:16	(Glyma.01G003900,E)	(Glyma.01G003900.1,E)	(Glyma.01G003900.1.CDS.1,LT),(Glyma.01G003900.1.CDS.2,LT),(Glyma.01G003900.1.CDS.3,RT)	(Glyma.01G003900.1.five_prime_UTR.1,LT)	N	Aminotransferase class I and II	1-amino-cyclopropane-1-carboxylate synthase 7	+	Glyma.01G003900	N	N	N	N	N	N	N	N	N	N	N	N	N	N	N	N	N	N	N	N	N	N	N	N
G038_UC413_VCF_extracted_range_Chr01_0_to_full.tsv	Chr01	411891	.	T	C	222	.	DP=31;VDB=2.498922e-01;AF1=1;AC1=2;DP4=0,0,14,16;MQ=36;FQ=-117	GT:PL:GQ	1/1:255,90,0:99	(Glyma.01G003900,E)	(Glyma.01G003900.1,E)	(Glyma.01G003900.1.CDS.1,LT),(Glyma.01G003900.1.CDS.2,LT),(Glyma.01G003900.1.CDS.3,RT)	(Glyma.01G003900.1.five_prime_UTR.1,LT)	N	Aminotransferase class I and II	1-amino-cyclopropane-1-carboxylate synthase 7	+	Glyma.01G003900	N	N	N	N	N	N	N	N	N	N	N	N	N	N	N	N	N	N	N	N	N	N	N	N
G038_UC413_VCF_extracted_range_Chr01_0_to_full.tsv	Chr01	411909	.	T	C	222	.	DP=39;VDB=1.827607e-01;AF1=1;AC1=2;DP4=0,0,15,23;MQ=37;FQ=-141	GT:PL:GQ	1/1:255,114,0:99	(Glyma.01G003900,E)	(Glyma.01G003900.1,E)	(Glyma.01G003900.1.CDS.1,LT),(Glyma.01G003900.1.CDS.2,LT),(Glyma.01G003900.1.CDS.3,RT)	(Glyma.01G003900.1.five_prime_UTR.1,LT)	N	Aminotransferase class I and II	1-amino-cyclopropane-1-carboxylate synthase 7	+	Glyma.01G003900	N	N	N	N	N	N	N	N	N	N	N	N	N	N	N	N	N	N	N	N	N	N	N	N
G038_UC413_VCF_extracted_range_Chr01_0_to_full.tsv	Chr01	411912	.	A	G	222	.	DP=39;VDB=1.312952e-01;AF1=1;AC1=2;DP4=0,0,14,24;MQ=38;FQ=-141	GT:PL:GQ	1/1:255,114,0:99	(Glyma.01G003900,E)	(Glyma.01G003900.1,E)	(Glyma.01G003900.1.CDS.1,LT),(Glyma.01G003900.1.CDS.2,LT),(Glyma.01G003900.1.CDS.3,RT)	(Glyma.01G003900.1.five_prime_UTR.1,LT)	N	Aminotransferase class I and II	1-amino-cyclopropane-1-carboxylate synthase 7	+	Glyma.01G003900	N	N	N	N	N	N	N	N	N	N	N	N	N	N	N	N	N	N	N	N	N	N	N	N
G038_UC413_VCF_extracted_range_Chr01_0_to_full.tsv	Chr01	411919	.	C	T	222	.	DP=38;VDB=1.353329e-01;AF1=1;AC1=2;DP4=0,0,13,24;MQ=39;FQ=-138	GT:PL:GQ	1/1:255,111,0:99	(Glyma.01G003900,E)	(Glyma.01G003900.1,E)	(Glyma.01G003900.1.CDS.1,LT),(Glyma.01G003900.1.CDS.2,LT),(Glyma.01G003900.1.CDS.3,RT)	(Glyma.01G003900.1.five_prime_UTR.1,LT)	N	Aminotransferase class I and II	1-amino-cyclopropane-1-carboxylate synthase 7	+	Glyma.01G003900	N	N	N	N	N	N	N	N	N	N	N	N	N	N	N	N	N	N	N	N	N	N	N	N
G038_UC413_VCF_extracted_range_Chr01_0_to_full.tsv	Chr01	412087	.	C	G	222	.	DP=43;VDB=3.239491e-01;RPB=1.151718e+00;AF1=1;AC1=2;DP4=1,1,19,21;MQ=42;FQ=-75;PV4=1,0.3,1,1	GT:PL:GQ	1/1:255,48,0:93	(Glyma.01G003900,E)	(Glyma.01G003900.1,E)	(Glyma.01G003900.1.CDS.1,LT),(Glyma.01G003900.1.CDS.2,LT),(Glyma.01G003900.1.CDS.3,RT)	(Glyma.01G003900.1.five_prime_UTR.1,LT)	(Glyma.01G003900.1.three_prime_UTR.1,RT)	Aminotransferase class I and II	1-amino-cyclopropane-1-carboxylate synthase 7	+	Glyma.01G003900	N	N	N	N	N	N	N	N	N	N	N	N	N	N	N	N	N	N	N	N	N	N	N	N
G038_UC413_VCF_extracted_range_Chr01_0_to_full.tsv	Chr01	412149	.	ATTTTTTTTTTTT	ATTTTTTTTTTT,ATTTTTTTTTT	4.41	.	INDEL;IS=28,0.736842;DP=38;VDB=2.762007e-01;AF1=1;AC1=2;DP4=1,1,18,9;MQ=39;FQ=-90.5;PV4=1,1,0.22,0.18	GT:PL:GQ	1/1:43,56,0,38,46,34:47	(Glyma.01G003900,E)	(Glyma.01G003900.1,E)	(Glyma.01G003900.1.CDS.1,LT),(Glyma.01G003900.1.CDS.2,LT),(Glyma.01G003900.1.CDS.3,RT)	(Glyma.01G003900.1.five_prime_UTR.1,LT)	(Glyma.01G003900.1.three_prime_UTR.1,RT)	Aminotransferase class I and II	1-amino-cyclopropane-1-carboxylate synthase 7	+	Glyma.01G003900	N	N	N	N	N	N	N	N	N	N	N	N	N	N	N	N	N	N	N	N	N	N	N	N
G038_UC413_VCF_extracted_range_Chr01_0_to_full.tsv	Chr01	412277	.	T	A	196	.	DP=37;VDB=1.899847e-01;RPB=-1.761065e+00;AF1=1;AC1=2;DP4=1,1,23,11;MQ=27;FQ=-73;PV4=1,0.21,0.2,1	GT:PL:GQ	1/1:229,46,0:89	(Glyma.01G003900,E)	(Glyma.01G003900.1,E)	(Glyma.01G003900.1.CDS.1,LT),(Glyma.01G003900.1.CDS.2,LT),(Glyma.01G003900.1.CDS.3,E)	N	(Glyma.01G003900.1.three_prime_UTR.1,RT)	Aminotransferase class I and II	1-amino-cyclopropane-1-carboxylate synthase 7	+	Glyma.01G003900	N	N	N	N	N	N	N	N	N	N	N	N	N	N	N	N	N	N	N	N	N	N	N	N
G038_UC413_VCF_extracted_range_Chr01_0_to_full.tsv	Chr01	412967	.	T	C	222	.	DP=33;VDB=1.801748e-01;AF1=1;AC1=2;DP4=0,0,17,16;MQ=32;FQ=-126	GT:PL:GQ	1/1:255,99,0:99	(Glyma.01G003900,E)	(Glyma.01G003900.1,E)	(Glyma.01G003900.1.CDS.3,E)	N	(Glyma.01G003900.1.three_prime_UTR.1,RT)	Aminotransferase class I and II	1-amino-cyclopropane-1-carboxylate synthase 7	+	Glyma.01G003900	N	N	N	N	N	N	N	N	N	N	N	N	N	N	N	N	N	N	N	N	N	N	N	N
G038_UC413_VCF_extracted_range_Chr01_0_to_full.tsv	Chr01	413028	.	C	G	222	.	DP=24;VDB=1.354797e-01;AF1=1;AC1=2;DP4=0,0,13,10;MQ=37;FQ=-96	GT:PL:GQ	1/1:255,69,0:99	(Glyma.01G003900,E)	(Glyma.01G003900.1,E)	(Glyma.01G003900.1.CDS.3,E)	N	(Glyma.01G003900.1.three_prime_UTR.1,RT)	Aminotransferase class I and II	1-amino-cyclopropane-1-carboxylate synthase 7	+	Glyma.01G003900	N	N	N	N	N	N	N	N	N	N	N	N	N	N	N	N	N	N	N	N	N	N	N	N
G038_UC413_VCF_extracted_range_Chr01_0_to_full.tsv	Chr01	413033	.	C	A	222	.	DP=22;VDB=1.726302e-01;AF1=1;AC1=2;DP4=0,0,13,9;MQ=37;FQ=-93	GT:PL:GQ	1/1:255,66,0:99	(Glyma.01G003900,E)	(Glyma.01G003900.1,E)	(Glyma.01G003900.1.CDS.3,E)	N	(Glyma.01G003900.1.three_prime_UTR.1,RT)	Aminotransferase class I and II	1-amino-cyclopropane-1-carboxylate synthase 7	+	Glyma.01G003900	N	N	N	N	N	N	N	N	N	N	N	N	N	N	N	N	N	N	N	N	N	N	N	N
G038_UC413_VCF_extracted_range_Chr01_0_to_full.tsv	Chr01	413066	.	TA	T	195	.	INDEL;IS=18,0.947368;DP=19;VDB=1.327113e-01;AF1=1;AC1=2;DP4=0,0,5,5;MQ=40;FQ=-64.5	GT:PL:GQ	1/1:236,30,0:57	(Glyma.01G003900,E)	(Glyma.01G003900.1,E)	(Glyma.01G003900.1.CDS.3,LT)	N	(Glyma.01G003900.1.three_prime_UTR.1,E)	Aminotransferase class I and II	1-amino-cyclopropane-1-carboxylate synthase 7	+	Glyma.01G003900	N	N	N	N	N	N	N	N	N	N	N	N	N	N	N	N	N	N	N	N	N	N	N	N
G038_UC413_VCF_extracted_range_Chr01_0_to_full.tsv	Chr01	413067	.	A	T	23.8	.	DP=2;VDB=7.840000e-02;AF1=1;AC1=2;DP4=0,0,2,0;MQ=34;FQ=-33	GT:PL:GQ	1/1:55,6,0:10	(Glyma.01G003900,E)	(Glyma.01G003900.1,E)	(Glyma.01G003900.1.CDS.3,LT)	N	(Glyma.01G003900.1.three_prime_UTR.1,E)	Aminotransferase class I and II	1-amino-cyclopropane-1-carboxylate synthase 7	+	Glyma.01G003900	N	N	N	N	N	N	N	N	N	N	N	N	N	N	N	N	N	N	N	N	N	N	N	N
G038_UC413_VCF_extracted_range_Chr01_0_to_full.tsv	Chr01	413113	.	A	C	222	.	DP=15;VDB=1.345859e-01;AF1=1;AC1=2;DP4=0,0,9,6;MQ=35;FQ=-72	GT:PL:GQ	1/1:255,45,0:87	(Glyma.01G003900,E)	(Glyma.01G003900.1,E)	(Glyma.01G003900.1.CDS.3,LT)	N	(Glyma.01G003900.1.three_prime_UTR.1,E)	Aminotransferase class I and II	1-amino-cyclopropane-1-carboxylate synthase 7	+	Glyma.01G003900	N	N	N	N	N	N	N	N	N	N	N	N	N	N	N	N	N	N	N	N	N	N	N	N
G038_UC413_VCF_extracted_range_Chr01_0_to_full.tsv	Chr01	413114	.	A	G	222	.	DP=15;VDB=1.512586e-01;AF1=1;AC1=2;DP4=0,0,9,6;MQ=35;FQ=-72	GT:PL:GQ	1/1:255,45,0:87	(Glyma.01G003900,E)	(Glyma.01G003900.1,E)	(Glyma.01G003900.1.CDS.3,LT)	N	(Glyma.01G003900.1.three_prime_UTR.1,E)	Aminotransferase class I and II	1-amino-cyclopropane-1-carboxylate synthase 7	+	Glyma.01G003900	N	N	N	N	N	N	N	N	N	N	N	N	N	N	N	N	N	N	N	N	N	N	N	N
G038_UC413_VCF_extracted_range_Chr01_0_to_full.tsv	Chr01	413132	.	A	T	205	.	DP=12;VDB=1.519389e-01;AF1=1;AC1=2;DP4=0,0,7,5;MQ=33;FQ=-63	GT:PL:GQ	1/1:238,36,0:69	(Glyma.01G003900,E)	(Glyma.01G003900.1,E)	(Glyma.01G003900.1.CDS.3,LT)	N	(Glyma.01G003900.1.three_prime_UTR.1,E)	Aminotransferase class I and II	1-amino-cyclopropane-1-carboxylate synthase 7	+	Glyma.01G003900	N	N	N	N	N	N	N	N	N	N	N	N	N	N	N	N	N	N	N	N	N	N	N	N
G038_UC413_VCF_extracted_range_Chr01_0_to_full.tsv	Chr01	413164	.	T	TTCTC,TTCTCCTA	9.71	.	INDEL;IS=2,0.400000;DP=5;VDB=2.649457e-02;AF1=1;AC1=2;DP4=0,0,2,2;MQ=24;FQ=-40.5	GT:PL:GQ	1/1:52,10,4,50,0,44:8	(Glyma.01G003900,LT)	(Glyma.01G003900.1,LT)	(Glyma.01G003900.1.CDS.3,LT)	N	(Glyma.01G003900.1.three_prime_UTR.1,LT)	Aminotransferase class I and II	1-amino-cyclopropane-1-carboxylate synthase 7	+	Glyma.01G003900	N	N	N	N	N	N	N	N	N	N	N	N	N	N	N	N	N	N	N	N	N	N	N	N
G038_UC413_VCF_extracted_range_Chr01_0_to_full.tsv	Chr01	413165	.	A	T,C	39	.	DP=5;VDB=1.025171e-02;AF1=1;AC1=2;DP4=0,0,3,2;MQ=24;FQ=-36	GT:PL:GQ	1/1:73,11,2,73,0,66:16	(Glyma.01G003900,LT)	(Glyma.01G003900.1,LT)	(Glyma.01G003900.1.CDS.3,LT)	N	(Glyma.01G003900.1.three_prime_UTR.1,LT)	Aminotransferase class I and II	1-amino-cyclopropane-1-carboxylate synthase 7	+	Glyma.01G003900	N	N	N	N	N	N	N	N	N	N	N	N	N	N	N	N	N	N	N	N	N	N	N	N
G038_UC413_VCF_extracted_range_Chr01_0_to_full.tsv	Chr01	413166	.	T	C	37.2	.	DP=5;VDB=2.986822e-02;RPB=5.314005e-01;AF1=0.7304;AC1=1;DP4=2,0,1,2;MQ=24;FQ=-25;PV4=0.4,1,1,0.29	GT:PL:GQ	0/1:66,0,2:5	(Glyma.01G003900,LT)	(Glyma.01G003900.1,LT)	(Glyma.01G003900.1.CDS.3,LT)	N	(Glyma.01G003900.1.three_prime_UTR.1,LT)	Aminotransferase class I and II	1-amino-cyclopropane-1-carboxylate synthase 7	+	Glyma.01G003900	N	N	N	N	N	N	N	N	N	N	N	N	N	N	N	N	N	N	N	N	N	N	N	N
G038_UC413_VCF_extracted_range_Chr01_0_to_full.tsv	Chr01	413168	.	A	C	20.1	.	DP=4;VDB=2.438635e-02;RPB=-8.435450e-01;AF1=1;AC1=2;DP4=1,0,1,2;MQ=24;FQ=-30;PV4=1,0.24,1,1	GT:PL:GQ	1/1:50,3,0:6	(Glyma.01G003900,LT)	(Glyma.01G003900.1,LT)	(Glyma.01G003900.1.CDS.3,LT)	N	(Glyma.01G003900.1.three_prime_UTR.1,LT)	Aminotransferase class I and II	1-amino-cyclopropane-1-carboxylate synthase 7	+	Glyma.01G003900	N	N	N	N	N	N	N	N	N	N	N	N	N	N	N	N	N	N	N	N	N	N	N	N
G038_UC413_VCF_extracted_range_Chr01_0_to_full.tsv	Chr01	413169	.	T	C	15.9	.	DP=3;VDB=7.840000e-02;RPB=8.745357e-01;AF1=1;AC1=2;DP4=1,0,0,2;MQ=27;FQ=-27;PV4=0.33,1,1,0.17	GT:PL:GQ	0/1:44,0,0:3	(Glyma.01G003900,LT)	(Glyma.01G003900.1,LT)	(Glyma.01G003900.1.CDS.3,LT)	N	(Glyma.01G003900.1.three_prime_UTR.1,LT)	Aminotransferase class I and II	1-amino-cyclopropane-1-carboxylate synthase 7	+	Glyma.01G003900	N	N	N	N	N	N	N	N	N	N	N	N	N	N	N	N	N	N	N	N	N	N	N	N
G038_UC413_VCF_extracted_range_Chr01_0_to_full.tsv	Chr01	413195	.	A	G	29.8	.	DP=2;VDB=7.200000e-02;AF1=1;AC1=2;DP4=0,0,0,2;MQ=42;FQ=-33	GT:PL:GQ	1/1:61,6,0:10	(Glyma.01G003900,LT)	(Glyma.01G003900.1,LT)	(Glyma.01G003900.1.CDS.3,LT)	N	(Glyma.01G003900.1.three_prime_UTR.1,LT)	Aminotransferase class I and II	1-amino-cyclopropane-1-carboxylate synthase 7	+	Glyma.01G003900	N	N	N	N	N	N	N	N	N	N	N	N	N	N	N	N	N	N	N	N	N	N	N	N
G038_UC413_VCF_extracted_range_Chr01_0_to_full.tsv	Chr01	413198	.	A	G	88.5	.	DP=4;VDB=2.863384e-02;AF1=1;AC1=2;DP4=0,0,1,3;MQ=42;FQ=-39	GT:PL:GQ	1/1:121,12,0:21	(Glyma.01G003900,LT)	(Glyma.01G003900.1,LT)	(Glyma.01G003900.1.CDS.3,LT)	N	(Glyma.01G003900.1.three_prime_UTR.1,LT)	Aminotransferase class I and II	1-amino-cyclopropane-1-carboxylate synthase 7	+	Glyma.01G003900	N	N	N	N	N	N	N	N	N	N	N	N	N	N	N	N	N	N	N	N	N	N	N	N
G038_UC413_VCF_extracted_range_Chr01_0_to_full.tsv	Chr01	413199	.	T	A	114	.	DP=5;VDB=2.209275e-02;AF1=1;AC1=2;DP4=0,0,2,3;MQ=42;FQ=-42	GT:PL:GQ	1/1:147,15,0:27	(Glyma.01G003900,LT)	(Glyma.01G003900.1,LT)	(Glyma.01G003900.1.CDS.3,LT)	N	(Glyma.01G003900.1.three_prime_UTR.1,LT)	Aminotransferase class I and II	1-amino-cyclopropane-1-carboxylate synthase 7	+	Glyma.01G003900	N	N	N	N	N	N	N	N	N	N	N	N	N	N	N	N	N	N	N	N	N	N	N	N
G038_UC413_VCF_extracted_range_Chr01_0_to_full.tsv	Chr01	413251	.	A	T	222	.	DP=24;VDB=2.111713e-01;AF1=1;AC1=2;DP4=0,0,4,19;MQ=41;FQ=-96	GT:PL:GQ	1/1:255,69,0:99	(Glyma.01G003900,LT)	(Glyma.01G003900.1,LT)	(Glyma.01G003900.1.CDS.3,LT)	N	(Glyma.01G003900.1.three_prime_UTR.1,LT)	Aminotransferase class I and II	1-amino-cyclopropane-1-carboxylate synthase 7	+	Glyma.01G003900	N	N	N	N	N	N	N	N	N	N	N	N	N	N	N	N	N	N	N	N	N	N	N	N
G038_UC413_VCF_extracted_range_Chr01_0_to_full.tsv	Chr01	413445	.	T	C	222	.	DP=27;VDB=1.287876e-01;RPB=-1.925822e-01;AF1=1;AC1=2;DP4=0,1,11,15;MQ=36;FQ=-68;PV4=1,0.4,0.22,0.3	GT:PL:GQ	1/1:255,41,0:79	(Glyma.01G003900,LT)	(Glyma.01G003900.1,LT)	(Glyma.01G003900.1.CDS.3,LT)	N	(Glyma.01G003900.1.three_prime_UTR.1,LT)	Aminotransferase class I and II	1-amino-cyclopropane-1-carboxylate synthase 7	+	Glyma.01G003900	N	N	N	N	N	N	N	N	N	N	N	N	N	N	N	N	N	N	N	N	N	N	N	N
G038_UC413_VCF_extracted_range_Chr01_0_to_full.tsv	Chr01	413492	.	C	A	222	.	DP=18;VDB=9.646135e-02;AF1=1;AC1=2;DP4=0,0,8,10;MQ=31;FQ=-81	GT:PL:GQ	1/1:255,54,0:99	(Glyma.01G003900,LT)	(Glyma.01G003900.1,LT)	(Glyma.01G003900.1.CDS.3,LT)	N	(Glyma.01G003900.1.three_prime_UTR.1,LT)	Aminotransferase class I and II	1-amino-cyclopropane-1-carboxylate synthase 7	+	Glyma.01G003900	N	N	N	N	N	N	N	N	N	N	N	N	N	N	N	N	N	N	N	N	N	N	N	N
G038_UC413_VCF_extracted_range_Chr01_0_to_full.tsv	Chr01	413506	.	C	T	222	.	DP=23;VDB=7.848897e-02;AF1=1;AC1=2;DP4=0,0,10,12;MQ=34;FQ=-93	GT:PL:GQ	1/1:255,66,0:99	(Glyma.01G003900,LT)	(Glyma.01G003900.1,LT)	(Glyma.01G003900.1.CDS.3,LT)	N	(Glyma.01G003900.1.three_prime_UTR.1,LT)	Aminotransferase class I and II	1-amino-cyclopropane-1-carboxylate synthase 7	+	Glyma.01G003900	N	N	N	N	N	N	N	N	N	N	N	N	N	N	N	N	N	N	N	N	N	N	N	N
G038_UC413_VCF_extracted_range_Chr01_0_to_full.tsv	Chr01	413660	.	T	G	225	.	DP=23;VDB=1.998789e-01;RPB=-6.000992e-01;AF1=0.5554;AC1=1;DP4=1,1,16,5;MQ=40;FQ=-20;PV4=0.46,0.093,1,0.11	GT:PL:GQ	0/1:255,0,7:10	(Glyma.01G003900,LT)	(Glyma.01G003900.1,LT)	(Glyma.01G003900.1.CDS.3,LT)	N	(Glyma.01G003900.1.three_prime_UTR.1,LT)	Aminotransferase class I and II	1-amino-cyclopropane-1-carboxylate synthase 7	+	Glyma.01G003900	N	N	N	N	N	N	N	N	N	N	N	N	N	N	N	N	N	N	N	N	N	N	N	N
G038_UC413_VCF_extracted_range_Chr01_0_to_full.tsv	Chr01	413662	.	T	G	225	.	DP=23;VDB=2.005621e-01;RPB=-6.000992e-01;AF1=0.5554;AC1=1;DP4=1,1,16,5;MQ=40;FQ=-20;PV4=0.46,0.08,1,0.11	GT:PL:GQ	0/1:255,0,7:10	(Glyma.01G003900,LT)	(Glyma.01G003900.1,LT)	(Glyma.01G003900.1.CDS.3,LT)	N	(Glyma.01G003900.1.three_prime_UTR.1,LT)	Aminotransferase class I and II	1-amino-cyclopropane-1-carboxylate synthase 7	+	Glyma.01G003900	N	N	N	N	N	N	N	N	N	N	N	N	N	N	N	N	N	N	N	N	N	N	N	N
G038_UC413_VCF_extracted_range_Chr01_0_to_full.tsv	Chr01	414001	.	GTTTTTTTTTTT	GTTTTTTTTT	140	.	INDEL;IS=26,0.962963;DP=27;VDB=1.875422e-01;AF1=1;AC1=2;DP4=0,0,12,15;MQ=41;FQ=-116	GT:PL:GQ	1/1:181,81,0:99	(Glyma.01G003900,LT)	(Glyma.01G003900.1,LT)	(Glyma.01G003900.1.CDS.3,LT)	N	(Glyma.01G003900.1.three_prime_UTR.1,LT)	Aminotransferase class I and II	1-amino-cyclopropane-1-carboxylate synthase 7	+	Glyma.01G003900	N	N	N	N	N	N	N	N	N	N	N	N	N	N	N	N	N	N	N	N	N	N	N	N
G038_UC413_VCF_extracted_range_Chr01_0_to_full.tsv	Chr01	414267	.	C	T	128	.	DP=12;VDB=2.825353e-02;RPB=1.158731e+00;AF1=0.8294;AC1=1;DP4=1,0,0,11;MQ=42;FQ=-26;PV4=0.083,0.46,1,1	GT:PL:GQ	0/1:157,0,1:4	(Glyma.01G004000,RT)	(Glyma.01G004000.1,RT)	N	(Glyma.01G004000.1.five_prime_UTR.1,RT)	N	None	Phospholipase A2 family protein	+	Glyma.01G004000	N	N	N	N	N	N	N	N	N	N	N	N	N	N	N	N	N	N	N	N	N	N	N	N
G038_UC413_VCF_extracted_range_Chr01_0_to_full.tsv	Chr01	414388	.	T	C	138	.	DP=15;VDB=1.483309e-01;RPB=1.157275e-01;AF1=1;AC1=2;DP4=0,1,0,14;MQ=41;FQ=-32;PV4=1,0.24,0.38,0.23	GT:PL:GQ	1/1:169,5,0:9	(Glyma.01G004000,RT)	(Glyma.01G004000.1,RT)	(Glyma.01G004000.1.CDS.1,RT)	(Glyma.01G004000.1.five_prime_UTR.1,RT)	N	None	Phospholipase A2 family protein	+	Glyma.01G004000	N	N	N	N	N	N	N	N	N	N	N	N	N	N	N	N	N	N	N	N	N	N	N	N
G038_UC413_VCF_extracted_range_Chr01_0_to_full.tsv	Chr01	414408	.	C	T	131	.	DP=13;VDB=1.413976e-01;RPB=-5.793654e-01;AF1=0.5939;AC1=1;DP4=0,1,0,11;MQ=40;FQ=-22;PV4=1,0.29,0.35,0.32	GT:PL:GQ	0/1:160,0,5:8	(Glyma.01G004000,RT)	(Glyma.01G004000.1,RT)	(Glyma.01G004000.1.CDS.1,RT)	(Glyma.01G004000.1.five_prime_UTR.1,RT)	N	None	Phospholipase A2 family protein	+	Glyma.01G004000	N	N	N	N	N	N	N	N	N	N	N	N	N	N	N	N	N	N	N	N	N	N	N	N
G038_UC413_VCF_extracted_range_Chr01_0_to_full.tsv	Chr01	414449	.	A	T	108	.	DP=10;VDB=6.903467e-02;RPB=1.355544e+00;AF1=0.5939;AC1=1;DP4=1,0,0,8;MQ=38;FQ=-22;PV4=0.11,1,0.29,1	GT:PL:GQ	0/1:137,0,5:8	(Glyma.01G004000,RT)	(Glyma.01G004000.1,RT)	(Glyma.01G004000.1.CDS.1,RT)	(Glyma.01G004000.1.five_prime_UTR.1,RT)	N	None	Phospholipase A2 family protein	+	Glyma.01G004000	N	N	N	N	N	N	N	N	N	N	N	N	N	N	N	N	N	N	N	N	N	N	N	N
G038_UC413_VCF_extracted_range_Chr01_0_to_full.tsv	Chr01	414475	.	T	C	55	.	DP=6;VDB=7.930802e-02;RPB=8.293682e-01;AF1=0.5006;AC1=1;DP4=1,0,0,4;MQ=35;FQ=-3.53;PV4=0.2,0.19,0.23,0.19	GT:PL:GQ	0/1:85,0,26:29	(Glyma.01G004000,RT)	(Glyma.01G004000.1,RT)	(Glyma.01G004000.1.CDS.1,RT)	(Glyma.01G004000.1.five_prime_UTR.1,RT)	N	None	Phospholipase A2 family protein	+	Glyma.01G004000	N	N	N	N	N	N	N	N	N	N	N	N	N	N	N	N	N	N	N	N	N	N	N	N
G038_UC413_VCF_extracted_range_Chr01_0_to_full.tsv	Chr01	414482	.	G	C	33	.	DP=5;VDB=6.278483e-02;RPB=8.435450e-01;AF1=0.5003;AC1=1;DP4=1,0,0,3;MQ=33;FQ=4.13;PV4=0.25,0.19,0.18,0.23	GT:PL:GQ	0/1:63,0,29:32	(Glyma.01G004000,RT)	(Glyma.01G004000.1,RT)	(Glyma.01G004000.1.CDS.1,RT)	(Glyma.01G004000.1.five_prime_UTR.1,RT)	N	None	Phospholipase A2 family protein	+	Glyma.01G004000	N	N	N	N	N	N	N	N	N	N	N	N	N	N	N	N	N	N	N	N	N	N	N	N
G038_UC413_VCF_extracted_range_Chr01_0_to_full.tsv	Chr01	414921	.	GA	G	121	.	INDEL;IS=9,1.000000;DP=9;VDB=1.206300e-01;AF1=1;AC1=2;DP4=0,0,8,0;MQ=42;FQ=-58.5	GT:PL:GQ	1/1:162,24,0:45	(Glyma.01G004000,RT)	(Glyma.01G004000.1,RT)	(Glyma.01G004000.1.CDS.1,RT),(Glyma.01G004000.1.CDS.2,RT)	(Glyma.01G004000.1.five_prime_UTR.1,RT)	N	None	Phospholipase A2 family protein	+	Glyma.01G004000	N	N	N	N	N	N	N	N	N	N	N	N	N	N	N	N	N	N	N	N	N	N	N	N
G038_UC413_VCF_extracted_range_Chr01_0_to_full.tsv	Chr01	414942	.	C	A	122	.	DP=8;VDB=1.104659e-01;AF1=1;AC1=2;DP4=0,0,7,0;MQ=40;FQ=-48	GT:PL:GQ	1/1:155,21,0:39	(Glyma.01G004000,RT)	(Glyma.01G004000.1,RT)	(Glyma.01G004000.1.CDS.1,RT),(Glyma.01G004000.1.CDS.2,RT)	(Glyma.01G004000.1.five_prime_UTR.1,RT)	N	None	Phospholipase A2 family protein	+	Glyma.01G004000	N	N	N	N	N	N	N	N	N	N	N	N	N	N	N	N	N	N	N	N	N	N	N	N
G038_UC413_VCF_extracted_range_Chr01_0_to_full.tsv	Chr01	414999	.	G	A	28	.	DP=23;VDB=1.110640e-02;RPB=-3.368881e+00;AF1=0.5;AC1=1;DP4=15,2,5,0;MQ=38;FQ=31;PV4=1,0.027,1,5.2e-06	GT:PL:GQ	0/1:58,0,212:61	(Glyma.01G004000,RT)	(Glyma.01G004000.1,RT)	(Glyma.01G004000.1.CDS.1,RT),(Glyma.01G004000.1.CDS.2,RT)	(Glyma.01G004000.1.five_prime_UTR.1,RT)	N	None	Phospholipase A2 family protein	+	Glyma.01G004000	N	N	N	N	N	N	N	N	N	N	N	N	N	N	N	N	N	N	N	N	N	N	N	N
G038_UC413_VCF_extracted_range_Chr01_0_to_full.tsv	Chr01	415006	.	A	G	59	.	DP=22;VDB=9.891930e-03;RPB=-3.575467e+00;AF1=0.5;AC1=1;DP4=14,2,6,0;MQ=38;FQ=62;PV4=1,0.15,1,1.2e-05	GT:PL:GQ	0/1:89,0,207:92	(Glyma.01G004000,RT)	(Glyma.01G004000.1,RT)	(Glyma.01G004000.1.CDS.1,RT),(Glyma.01G004000.1.CDS.2,RT)	(Glyma.01G004000.1.five_prime_UTR.1,RT)	N	None	Phospholipase A2 family protein	+	Glyma.01G004000	N	N	N	N	N	N	N	N	N	N	N	N	N	N	N	N	N	N	N	N	N	N	N	N
G038_UC413_VCF_extracted_range_Chr01_0_to_full.tsv	Chr01	415008	.	GAAGAGAAAGA	GAAGAGAAAGAGAAAGA	195	.	INDEL;IS=19,0.826087;DP=23;VDB=1.725592e-01;AF1=1;AC1=2;DP4=0,1,18,1;MQ=38;FQ=-70.5;PV4=0.1,1,1,0.24	GT:PL:GQ	1/1:236,36,0:69	(Glyma.01G004000,RT)	(Glyma.01G004000.1,RT)	(Glyma.01G004000.1.CDS.1,RT),(Glyma.01G004000.1.CDS.2,RT)	(Glyma.01G004000.1.five_prime_UTR.1,RT)	N	None	Phospholipase A2 family protein	+	Glyma.01G004000	N	N	N	N	N	N	N	N	N	N	N	N	N	N	N	N	N	N	N	N	N	N	N	N
G038_UC413_VCF_extracted_range_Chr01_0_to_full.tsv	Chr01	415141	.	TAAAAAAAAAAAAAAAAAA	TAAAAAAAAAAAAAA,TAAAAAAAAAAAAAAA	68.5	.	INDEL;IS=17,0.653846;DP=26;VDB=7.269743e-03;AF1=1;AC1=2;DP4=0,0,17,1;MQ=41;FQ=-76.5	GT:PL:GQ	1/1:115,48,6,102,0,90:81	(Glyma.01G004000,RT)	(Glyma.01G004000.1,RT)	(Glyma.01G004000.1.CDS.1,RT),(Glyma.01G004000.1.CDS.2,RT)	(Glyma.01G004000.1.five_prime_UTR.1,RT)	N	None	Phospholipase A2 family protein	+	Glyma.01G004000	N	N	N	N	N	N	N	N	N	N	N	N	N	N	N	N	N	N	N	N	N	N	N	N
G038_UC413_VCF_extracted_range_Chr01_0_to_full.tsv	Chr01	415155	.	AAAAAC	A	23.6	.	INDEL;IS=1,0.041667;DP=24;VDB=7.366459e-02;AF1=0.5129;AC1=1;DP4=1,0,3,1;MQ=38;FQ=-21.6;PV4=1,0.0062,0.3,1	GT:PL:GQ	0/1:61,0,13:16	(Glyma.01G004000,RT)	(Glyma.01G004000.1,RT)	(Glyma.01G004000.1.CDS.1,RT),(Glyma.01G004000.1.CDS.2,RT)	(Glyma.01G004000.1.five_prime_UTR.1,RT)	N	None	Phospholipase A2 family protein	+	Glyma.01G004000	N	N	N	N	N	N	N	N	N	N	N	N	N	N	N	N	N	N	N	N	N	N	N	N
G038_UC413_VCF_extracted_range_Chr01_0_to_full.tsv	Chr01	415479	.	G	A	222	.	DP=32;VDB=1.964151e-01;AF1=1;AC1=2;DP4=0,0,6,26;MQ=41;FQ=-123	GT:PL:GQ	1/1:255,96,0:99	(Glyma.01G004000,E)	(Glyma.01G004000.1,E)	(Glyma.01G004000.1.CDS.1,E),(Glyma.01G004000.1.CDS.2,RT)	(Glyma.01G004000.1.five_prime_UTR.1,LT)	N	None	Phospholipase A2 family protein	+	Glyma.01G004000	N	N	N	N	N	N	N	N	N	N	N	N	N	N	N	N	N	N	N	N	N	N	N	N
G038_UC413_VCF_extracted_range_Chr01_0_to_full.tsv	Chr01	416376	.	G	A	222	.	DP=25;VDB=1.423235e-01;AF1=1;AC1=2;DP4=0,0,15,7;MQ=42;FQ=-93	GT:PL:GQ	1/1:255,66,0:99	(Glyma.01G004000,E)	(Glyma.01G004000.1,E)	(Glyma.01G004000.1.CDS.1,LT),(Glyma.01G004000.1.CDS.2,LT),(Glyma.01G004000.1.CDS.3,RT)	N	(Glyma.01G004000.1.three_prime_UTR.1,RT)	None	Phospholipase A2 family protein	+	Glyma.01G004000	N	N	N	N	N	N	N	N	N	N	N	N	N	N	N	N	N	N	N	N	N	N	N	N
G038_UC413_VCF_extracted_range_Chr01_0_to_full.tsv	Chr01	416588	.	G	T	225	.	DP=20;VDB=1.797675e-01;RPB=1.587768e+00;AF1=0.5;AC1=1;DP4=1,2,8,9;MQ=42;FQ=26;PV4=1,0.12,1,1	GT:PL:GQ	0/1:255,0,53:56	(Glyma.01G004000,E)	(Glyma.01G004000.1,E)	(Glyma.01G004000.1.CDS.2,LT),(Glyma.01G004000.1.CDS.3,RT)	N	(Glyma.01G004000.1.three_prime_UTR.1,RT)	None	Phospholipase A2 family protein	+	Glyma.01G004000	N	N	N	N	N	N	N	N	N	N	N	N	N	N	N	N	N	N	N	N	N	N	N	N
G038_UC413_VCF_extracted_range_Chr01_0_to_full.tsv	Chr01	416981	.	CTT	CTTT	18.5	.	INDEL;IS=2,0.142857;DP=14;VDB=3.131090e-02;AF1=1;AC1=2;DP4=0,0,1,2;MQ=42;FQ=-43.5	GT:PL:GQ	1/1:58,9,0:15	(Glyma.01G004000,E)	(Glyma.01G004000.1,E)	(Glyma.01G004000.1.CDS.3,RT)	N	(Glyma.01G004000.1.three_prime_UTR.1,RT)	None	Phospholipase A2 family protein	+	Glyma.01G004000	N	N	N	N	N	N	N	N	N	N	N	N	N	N	N	N	N	N	N	N	N	N	N	N
G038_UC413_VCF_extracted_range_Chr01_0_to_full.tsv	Chr01	416983	.	T	TCA,TTTAA	66.4	.	INDEL;IS=8,0.500000;DP=16;VDB=9.277335e-03;AF1=1;AC1=2;DP4=0,0,3,3;MQ=42;FQ=-43.5	GT:PL:GQ	1/1:198,101,92,110,0,101:16	(Glyma.01G004000,E)	(Glyma.01G004000.1,E)	(Glyma.01G004000.1.CDS.3,RT)	N	(Glyma.01G004000.1.three_prime_UTR.1,RT)	None	Phospholipase A2 family protein	+	Glyma.01G004000	N	N	N	N	N	N	N	N	N	N	N	N	N	N	N	N	N	N	N	N	N	N	N	N
G038_UC413_VCF_extracted_range_Chr01_0_to_full.tsv	Chr01	416984	.	AA	AAAA	78.4	.	INDEL;IS=3,0.187500;DP=16;VDB=2.063840e-02;AF1=1;AC1=2;DP4=0,0,2,1;MQ=42;FQ=-43.5	GT:PL:GQ	1/1:118,9,0:16	(Glyma.01G004000,E)	(Glyma.01G004000.1,E)	(Glyma.01G004000.1.CDS.3,RT)	N	(Glyma.01G004000.1.three_prime_UTR.1,RT)	None	Phospholipase A2 family protein	+	Glyma.01G004000	N	N	N	N	N	N	N	N	N	N	N	N	N	N	N	N	N	N	N	N	N	N	N	N
G038_UC413_VCF_extracted_range_Chr01_0_to_full.tsv	Chr01	416984	.	A	T	77	.	DP=16;VDB=1.701483e-02;RPB=3.675735e-01;AF1=0.5;AC1=1;DP4=3,5,5,3;MQ=34;FQ=79;PV4=0.62,0.0039,1,4.6e-05	GT:PL:GQ	0/1:107,0,113:99	(Glyma.01G004000,E)	(Glyma.01G004000.1,E)	(Glyma.01G004000.1.CDS.3,RT)	N	(Glyma.01G004000.1.three_prime_UTR.1,RT)	None	Phospholipase A2 family protein	+	Glyma.01G004000	N	N	N	N	N	N	N	N	N	N	N	N	N	N	N	N	N	N	N	N	N	N	N	N
G038_UC413_VCF_extracted_range_Chr01_0_to_full.tsv	Chr01	416986	.	T	A	20	.	DP=15;VDB=6.570053e-02;RPB=1.948557e+00;AF1=0.5;AC1=1;DP4=5,7,2,1;MQ=33;FQ=23;PV4=0.57,0.47,1,0.14	GT:PL:GQ	0/1:50,0,188:53	(Glyma.01G004000,E)	(Glyma.01G004000.1,E)	(Glyma.01G004000.1.CDS.3,RT)	N	(Glyma.01G004000.1.three_prime_UTR.1,RT)	None	Phospholipase A2 family protein	+	Glyma.01G004000	N	N	N	N	N	N	N	N	N	N	N	N	N	N	N	N	N	N	N	N	N	N	N	N
G038_UC413_VCF_extracted_range_Chr01_0_to_full.tsv	Chr01	416990	.	A	T	45	.	DP=14;VDB=1.932584e-02;RPB=2.800000e+00;AF1=0.5;AC1=1;DP4=4,5,3,2;MQ=32;FQ=48;PV4=1,1,0.086,1	GT:PL:GQ	0/1:75,0,169:78	(Glyma.01G004000,E)	(Glyma.01G004000.1,E)	(Glyma.01G004000.1.CDS.3,RT)	N	(Glyma.01G004000.1.three_prime_UTR.1,RT)	None	Phospholipase A2 family protein	+	Glyma.01G004000	N	N	N	N	N	N	N	N	N	N	N	N	N	N	N	N	N	N	N	N	N	N	N	N
G038_UC413_VCF_extracted_range_Chr01_0_to_full.tsv	Chr01	417001	.	A	C	15.1	.	DP=14;VDB=1.496627e-02;RPB=2.757716e+00;AF1=0.5;AC1=1;DP4=5,5,2,2;MQ=33;FQ=18.1;PV4=1,0.009,0.018,0.00063	GT:PL:GQ	0/1:45,0,205:48	(Glyma.01G004000,E)	(Glyma.01G004000.1,E)	(Glyma.01G004000.1.CDS.3,RT)	N	(Glyma.01G004000.1.three_prime_UTR.1,RT)	None	Phospholipase A2 family protein	+	Glyma.01G004000	N	N	N	N	N	N	N	N	N	N	N	N	N	N	N	N	N	N	N	N	N	N	N	N
G038_UC413_VCF_extracted_range_Chr01_0_to_full.tsv	Chr01	417496	.	A	G	222	.	DP=37;VDB=2.410728e-01;RPB=1.309738e+00;AF1=1;AC1=2;DP4=2,0,20,15;MQ=42;FQ=-61;PV4=0.5,0.16,1,0.49	GT:PL:GQ	1/1:255,34,0:65	(Glyma.01G004000,E)	(Glyma.01G004000.1,E)	(Glyma.01G004000.1.CDS.3,LT)	N	(Glyma.01G004000.1.three_prime_UTR.1,E)	None	Phospholipase A2 family protein	+	Glyma.01G004000	N	N	N	N	N	N	N	N	N	N	N	N	N	N	N	N	N	N	N	N	N	N	N	N
G038_UC413_VCF_extracted_range_Chr01_0_to_full.tsv	Chr01	418386	.	T	C	222	.	DP=19;VDB=7.172350e-02;RPB=-8.215838e-01;AF1=1;AC1=2;DP4=0,1,11,7;MQ=42;FQ=-44;PV4=0.42,0.26,0.37,0.24	GT:PL:GQ	1/1:255,17,0:31	(Glyma.01G004000,LT),(Glyma.01G004100,RT)	(Glyma.01G004000.1,LT),(Glyma.01G004100.1,RT)	(Glyma.01G004100.1.CDS.1,RT),(Glyma.01G004100.1.CDS.2,RT),(Glyma.01G004100.1.CDS.3,RT)	(Glyma.01G004100.1.five_prime_UTR.1,RT)	(Glyma.01G004000.1.three_prime_UTR.1,LT)	None | Regulator of Vps4 activity in the MVB pathway	Phospholipase A2 family protein | Regulator of Vps4 activity in the MVB pathway protein	+ | +	Glyma.01G004000	N	N	N	N	N	N	N	N	N	N	N	N	N	N	N	N	N	N	N	N	N	N	N	N
G038_UC413_VCF_extracted_range_Chr01_0_to_full.tsv	Chr01	418386	.	T	C	222	.	DP=19;VDB=7.172350e-02;RPB=-8.215838e-01;AF1=1;AC1=2;DP4=0,1,11,7;MQ=42;FQ=-44;PV4=0.42,0.26,0.37,0.24	GT:PL:GQ	1/1:255,17,0:31	(Glyma.01G004000,LT),(Glyma.01G004100,RT)	(Glyma.01G004000.1,LT),(Glyma.01G004100.1,RT)	(Glyma.01G004100.1.CDS.1,RT),(Glyma.01G004100.1.CDS.2,RT),(Glyma.01G004100.1.CDS.3,RT)	(Glyma.01G004100.1.five_prime_UTR.1,RT)	(Glyma.01G004000.1.three_prime_UTR.1,LT)	None | Regulator of Vps4 activity in the MVB pathway	Phospholipase A2 family protein | Regulator of Vps4 activity in the MVB pathway protein	+ | +	Glyma.01G004100	N	N	N	N	N	N	N	N	N	N	N	N	N	N	N	N	N	N	N	N	N	N	N	N
G038_UC413_VCF_extracted_range_Chr01_0_to_full.tsv	Chr01	418461	.	T	A	222	.	DP=30;VDB=2.041831e-01;RPB=-8.087398e-01;AF1=1;AC1=2;DP4=1,0,16,13;MQ=42;FQ=-80;PV4=1,0.49,0.33,0.19	GT:PL:GQ	1/1:255,53,0:99	(Glyma.01G004000,LT),(Glyma.01G004100,RT)	(Glyma.01G004000.1,LT),(Glyma.01G004100.1,RT)	(Glyma.01G004100.1.CDS.1,RT),(Glyma.01G004100.1.CDS.2,RT),(Glyma.01G004100.1.CDS.3,RT)	(Glyma.01G004100.1.five_prime_UTR.1,RT)	(Glyma.01G004000.1.three_prime_UTR.1,LT)	None | Regulator of Vps4 activity in the MVB pathway	Phospholipase A2 family protein | Regulator of Vps4 activity in the MVB pathway protein	+ | +	Glyma.01G004000	N	N	N	N	N	N	N	N	N	N	N	N	N	N	N	N	N	N	N	N	N	N	N	N
G038_UC413_VCF_extracted_range_Chr01_0_to_full.tsv	Chr01	418461	.	T	A	222	.	DP=30;VDB=2.041831e-01;RPB=-8.087398e-01;AF1=1;AC1=2;DP4=1,0,16,13;MQ=42;FQ=-80;PV4=1,0.49,0.33,0.19	GT:PL:GQ	1/1:255,53,0:99	(Glyma.01G004000,LT),(Glyma.01G004100,RT)	(Glyma.01G004000.1,LT),(Glyma.01G004100.1,RT)	(Glyma.01G004100.1.CDS.1,RT),(Glyma.01G004100.1.CDS.2,RT),(Glyma.01G004100.1.CDS.3,RT)	(Glyma.01G004100.1.five_prime_UTR.1,RT)	(Glyma.01G004000.1.three_prime_UTR.1,LT)	None | Regulator of Vps4 activity in the MVB pathway	Phospholipase A2 family protein | Regulator of Vps4 activity in the MVB pathway protein	+ | +	Glyma.01G004100	N	N	N	N	N	N	N	N	N	N	N	N	N	N	N	N	N	N	N	N	N	N	N	N
G038_UC413_VCF_extracted_range_Chr01_0_to_full.tsv	Chr01	418708	.	A	C	222	.	DP=20;VDB=1.802275e-01;AF1=1;AC1=2;DP4=0,0,10,8;MQ=33;FQ=-81	GT:PL:GQ	1/1:255,54,0:99	(Glyma.01G004100,E)	(Glyma.01G004100.1,E)	(Glyma.01G004100.1.CDS.1,RT),(Glyma.01G004100.1.CDS.2,RT),(Glyma.01G004100.1.CDS.3,RT)	(Glyma.01G004100.1.five_prime_UTR.1,E)	N	Regulator of Vps4 activity in the MVB pathway	Regulator of Vps4 activity in the MVB pathway protein	+	Glyma.01G004100	N	N	N	N	N	N	N	N	N	N	N	N	N	N	N	N	N	N	N	N	N	N	N	N
G038_UC413_VCF_extracted_range_Chr01_0_to_full.tsv	Chr01	418766	.	CTCTTCTTCTTCTTCTTC	CTCTTCTTCTTCTTC	214	.	INDEL;IS=24,0.727273;DP=33;VDB=1.452010e-01;AF1=1;AC1=2;DP4=0,0,9,17;MQ=36;FQ=-113	GT:PL:GQ	1/1:255,78,0:99	(Glyma.01G004100,E)	(Glyma.01G004100.1,E)	(Glyma.01G004100.1.CDS.1,RT),(Glyma.01G004100.1.CDS.2,RT),(Glyma.01G004100.1.CDS.3,RT)	(Glyma.01G004100.1.five_prime_UTR.1,E)	N	Regulator of Vps4 activity in the MVB pathway	Regulator of Vps4 activity in the MVB pathway protein	+	Glyma.01G004100	N	N	N	N	N	N	N	N	N	N	N	N	N	N	N	N	N	N	N	N	N	N	N	N
G038_UC413_VCF_extracted_range_Chr01_0_to_full.tsv	Chr01	418769	.	T	C	9.52	.	DP=8;VDB=7.840000e-02;RPB=-1.621514e+00;AF1=0.5;AC1=1;DP4=3,3,2,0;MQ=35;FQ=12.3;PV4=0.46,0.26,1,0.026	GT:PL:GQ	0/1:39,0,117:41	(Glyma.01G004100,E)	(Glyma.01G004100.1,E)	(Glyma.01G004100.1.CDS.1,RT),(Glyma.01G004100.1.CDS.2,RT),(Glyma.01G004100.1.CDS.3,RT)	(Glyma.01G004100.1.five_prime_UTR.1,E)	N	Regulator of Vps4 activity in the MVB pathway	Regulator of Vps4 activity in the MVB pathway protein	+	Glyma.01G004100	N	N	N	N	N	N	N	N	N	N	N	N	N	N	N	N	N	N	N	N	N	N	N	N
G038_UC413_VCF_extracted_range_Chr01_0_to_full.tsv	Chr01	418907	.	A	G	222	.	DP=25;VDB=2.237999e-01;AF1=1;AC1=2;DP4=0,0,13,11;MQ=35;FQ=-99	GT:PL:GQ	1/1:255,72,0:99	(Glyma.01G004100,E)	(Glyma.01G004100.1,E)	(Glyma.01G004100.1.CDS.1,RT),(Glyma.01G004100.1.CDS.2,RT),(Glyma.01G004100.1.CDS.3,RT)	(Glyma.01G004100.1.five_prime_UTR.1,E)	N	Regulator of Vps4 activity in the MVB pathway	Regulator of Vps4 activity in the MVB pathway protein	+	Glyma.01G004100	N	N	N	N	N	N	N	N	N	N	N	N	N	N	N	N	N	N	N	N	N	N	N	N
G038_UC413_VCF_extracted_range_Chr01_0_to_full.tsv	Chr01	419557	.	C	A	222	.	DP=27;VDB=1.302864e-01;AF1=1;AC1=2;DP4=0,0,10,16;MQ=38;FQ=-105	GT:PL:GQ	1/1:255,78,0:99	(Glyma.01G004100,E)	(Glyma.01G004100.2,RT),(Glyma.01G004100.1,E)	(Glyma.01G004100.2.CDS.1,RT),(Glyma.01G004100.2.CDS.2,RT),(Glyma.01G004100.2.CDS.3,RT),(Glyma.01G004100.1.CDS.1,LT),(Glyma.01G004100.1.CDS.2,LT),(Glyma.01G004100.1.CDS.3,LT),(Glyma.01G004100.1.CDS.4,RT),(Glyma.01G004100.1.CDS.5,RT)	(Glyma.01G004100.2.five_prime_UTR.1,RT),(Glyma.01G004100.1.five_prime_UTR.1,LT)	N	Regulator of Vps4 activity in the MVB pathway	Regulator of Vps4 activity in the MVB pathway protein	+	Glyma.01G004100	N	N	N	N	N	N	N	N	N	N	N	N	N	N	N	N	N	N	N	N	N	N	N	N
G038_UC413_VCF_extracted_range_Chr01_0_to_full.tsv	Chr01	423115	.	A	T	168	.	DP=54;VDB=2.762863e-01;RPB=-5.774493e-01;AF1=1;AC1=2;DP4=1,0,33,20;MQ=20;FQ=-157;PV4=1,0.18,0.019,0.17	GT:PL:GQ	1/1:201,130,0:99	(Glyma.01G004100,E)	(Glyma.01G004100.2,E),(Glyma.01G004100.1,E)	(Glyma.01G004100.2.CDS.5,E),(Glyma.01G004100.1.CDS.7,E)	N	(Glyma.01G004100.2.three_prime_UTR.1,RT),(Glyma.01G004100.1.three_prime_UTR.1,RT)	Regulator of Vps4 activity in the MVB pathway	Regulator of Vps4 activity in the MVB pathway protein	+	Glyma.01G004100	N	N	N	N	N	N	N	N	N	N	N	N	N	N	N	N	N	N	N	N	N	N	N	N
G038_UC413_VCF_extracted_range_Chr01_0_to_full.tsv	Chr01	427576	.	C	T	222	.	DP=33;VDB=8.514048e-02;AF1=1;AC1=2;DP4=0,0,8,24;MQ=41;FQ=-123	GT:PL:GQ	1/1:255,96,0:99	(Glyma.01G004200,E)	(Glyma.01G004200.1,E),(Glyma.01G004200.3,E),(Glyma.01G004200.2,E),(Glyma.01G004200.4,E)	(Glyma.01G004200.1.CDS.4,LT),(Glyma.01G004200.1.CDS.5,LT),(Glyma.01G004200.3.CDS.3,LT),(Glyma.01G004200.3.CDS.4,LT),(Glyma.01G004200.2.CDS.4,LT),(Glyma.01G004200.2.CDS.5,LT),(Glyma.01G004200.4.CDS.4,LT),(Glyma.01G004200.4.CDS.5,LT)	N	(Glyma.01G004200.1.three_prime_UTR.1,E),(Glyma.01G004200.3.three_prime_UTR.1,E),(Glyma.01G004200.2.three_prime_UTR.1,E),(Glyma.01G004200.4.three_prime_UTR.1,E)	O-methyltransferase	S-adenosyl-L-methionine-dependent methyltransferases superfamily protein	+	Glyma.01G004200	N	N	N	N	N	N	N	N	N	N	N	N	N	N	N	N	N	N	N	N	N	N	N	N
G038_UC413_VCF_extracted_range_Chr01_0_to_full.tsv	Chr01	428082	.	A	C	222	.	DP=19;VDB=1.824738e-01;RPB=1.004158e+00;AF1=1;AC1=2;DP4=1,0,11,7;MQ=41;FQ=-44;PV4=1,0.18,0.41,0.24	GT:PL:GQ	1/1:255,17,0:31	(Glyma.01G004200,LT)	(Glyma.01G004200.1,LT),(Glyma.01G004200.3,LT),(Glyma.01G004200.2,LT),(Glyma.01G004200.4,LT)	(Glyma.01G004200.1.CDS.5,LT),(Glyma.01G004200.3.CDS.4,LT),(Glyma.01G004200.2.CDS.5,LT),(Glyma.01G004200.4.CDS.5,LT)	N	(Glyma.01G004200.1.three_prime_UTR.1,LT),(Glyma.01G004200.3.three_prime_UTR.1,LT),(Glyma.01G004200.2.three_prime_UTR.1,LT),(Glyma.01G004200.4.three_prime_UTR.1,LT)	O-methyltransferase	S-adenosyl-L-methionine-dependent methyltransferases superfamily protein	+	Glyma.01G004200	N	N	N	N	N	N	N	N	N	N	N	N	N	N	N	N	N	N	N	N	N	N	N	N
G038_UC413_VCF_extracted_range_Chr01_0_to_full.tsv	Chr01	428483	.	G	T	180	.	DP=16;VDB=1.392072e-01;AF1=1;AC1=2;DP4=0,0,10,3;MQ=30;FQ=-66	GT:PL:GQ	1/1:213,39,0:75	(Glyma.01G004200,LT),(Glyma.01G004300,RT)	(Glyma.01G004200.1,LT),(Glyma.01G004200.3,LT),(Glyma.01G004200.2,LT),(Glyma.01G004200.4,LT),(Glyma.01G004300.1,RT),(Glyma.01G004300.2,RT)	(Glyma.01G004200.1.CDS.5,LT),(Glyma.01G004200.3.CDS.4,LT),(Glyma.01G004200.2.CDS.5,LT),(Glyma.01G004200.4.CDS.5,LT)	(Glyma.01G004300.1.five_prime_UTR.1,RT),(Glyma.01G004300.2.five_prime_UTR.1,RT),(Glyma.01G004300.2.five_prime_UTR.2,RT)	(Glyma.01G004200.1.three_prime_UTR.1,LT),(Glyma.01G004200.3.three_prime_UTR.1,LT),(Glyma.01G004200.2.three_prime_UTR.1,LT),(Glyma.01G004200.4.three_prime_UTR.1,LT)	O-methyltransferase | Ribosomal protein L31e	S-adenosyl-L-methionine-dependent methyltransferases superfamily protein | Ribosomal protein L31e family protein	+ | +	Glyma.01G004200	N	N	N	N	N	N	N	N	N	N	N	N	N	N	N	N	N	N	N	N	N	N	N	N
G038_UC413_VCF_extracted_range_Chr01_0_to_full.tsv	Chr01	428483	.	G	T	180	.	DP=16;VDB=1.392072e-01;AF1=1;AC1=2;DP4=0,0,10,3;MQ=30;FQ=-66	GT:PL:GQ	1/1:213,39,0:75	(Glyma.01G004200,LT),(Glyma.01G004300,RT)	(Glyma.01G004200.1,LT),(Glyma.01G004200.3,LT),(Glyma.01G004200.2,LT),(Glyma.01G004200.4,LT),(Glyma.01G004300.1,RT),(Glyma.01G004300.2,RT)	(Glyma.01G004200.1.CDS.5,LT),(Glyma.01G004200.3.CDS.4,LT),(Glyma.01G004200.2.CDS.5,LT),(Glyma.01G004200.4.CDS.5,LT)	(Glyma.01G004300.1.five_prime_UTR.1,RT),(Glyma.01G004300.2.five_prime_UTR.1,RT),(Glyma.01G004300.2.five_prime_UTR.2,RT)	(Glyma.01G004200.1.three_prime_UTR.1,LT),(Glyma.01G004200.3.three_prime_UTR.1,LT),(Glyma.01G004200.2.three_prime_UTR.1,LT),(Glyma.01G004200.4.three_prime_UTR.1,LT)	O-methyltransferase | Ribosomal protein L31e	S-adenosyl-L-methionine-dependent methyltransferases superfamily protein | Ribosomal protein L31e family protein	+ | +	Glyma.01G004300	N	N	N	N	N	N	N	N	N	N	N	N	N	N	N	N	N	N	N	N	N	N	N	N
G038_UC413_VCF_extracted_range_Chr01_0_to_full.tsv	Chr01	428489	.	CAAAAA	CAAAA	7.32	.	INDEL;IS=11,0.733333;DP=15;VDB=3.131090e-02;AF1=1;AC1=2;DP4=0,0,3,0;MQ=36;FQ=-43.5	GT:PL:GQ	1/1:46,9,0:11	(Glyma.01G004200,LT),(Glyma.01G004300,RT)	(Glyma.01G004200.1,LT),(Glyma.01G004200.3,LT),(Glyma.01G004200.2,LT),(Glyma.01G004200.4,LT),(Glyma.01G004300.1,RT),(Glyma.01G004300.2,RT)	(Glyma.01G004200.1.CDS.5,LT),(Glyma.01G004200.3.CDS.4,LT),(Glyma.01G004200.2.CDS.5,LT),(Glyma.01G004200.4.CDS.5,LT)	(Glyma.01G004300.1.five_prime_UTR.1,RT),(Glyma.01G004300.2.five_prime_UTR.1,RT),(Glyma.01G004300.2.five_prime_UTR.2,RT)	(Glyma.01G004200.1.three_prime_UTR.1,LT),(Glyma.01G004200.3.three_prime_UTR.1,LT),(Glyma.01G004200.2.three_prime_UTR.1,LT),(Glyma.01G004200.4.three_prime_UTR.1,LT)	O-methyltransferase | Ribosomal protein L31e	S-adenosyl-L-methionine-dependent methyltransferases superfamily protein | Ribosomal protein L31e family protein	+ | +	Glyma.01G004200	N	N	N	N	N	N	N	N	N	N	N	N	N	N	N	N	N	N	N	N	N	N	N	N
G038_UC413_VCF_extracted_range_Chr01_0_to_full.tsv	Chr01	428489	.	CAAAAA	CAAAA	7.32	.	INDEL;IS=11,0.733333;DP=15;VDB=3.131090e-02;AF1=1;AC1=2;DP4=0,0,3,0;MQ=36;FQ=-43.5	GT:PL:GQ	1/1:46,9,0:11	(Glyma.01G004200,LT),(Glyma.01G004300,RT)	(Glyma.01G004200.1,LT),(Glyma.01G004200.3,LT),(Glyma.01G004200.2,LT),(Glyma.01G004200.4,LT),(Glyma.01G004300.1,RT),(Glyma.01G004300.2,RT)	(Glyma.01G004200.1.CDS.5,LT),(Glyma.01G004200.3.CDS.4,LT),(Glyma.01G004200.2.CDS.5,LT),(Glyma.01G004200.4.CDS.5,LT)	(Glyma.01G004300.1.five_prime_UTR.1,RT),(Glyma.01G004300.2.five_prime_UTR.1,RT),(Glyma.01G004300.2.five_prime_UTR.2,RT)	(Glyma.01G004200.1.three_prime_UTR.1,LT),(Glyma.01G004200.3.three_prime_UTR.1,LT),(Glyma.01G004200.2.three_prime_UTR.1,LT),(Glyma.01G004200.4.three_prime_UTR.1,LT)	O-methyltransferase | Ribosomal protein L31e	S-adenosyl-L-methionine-dependent methyltransferases superfamily protein | Ribosomal protein L31e family protein	+ | +	Glyma.01G004300	N	N	N	N	N	N	N	N	N	N	N	N	N	N	N	N	N	N	N	N	N	N	N	N
G038_UC413_VCF_extracted_range_Chr01_0_to_full.tsv	Chr01	428515	.	CAAAAAAAA	CAAAAAAAAAAA,CCCCAAAAAAAAAAA	17.3	.	INDEL;IS=5,0.384615;DP=13;VDB=2.706460e-02;AF1=1;AC1=2;DP4=0,0,2,1;MQ=30;FQ=-40.5	GT:PL:GQ	1/1:71,21,15,55,0,52:10	(Glyma.01G004200,LT),(Glyma.01G004300,RT)	(Glyma.01G004200.1,LT),(Glyma.01G004200.3,LT),(Glyma.01G004200.2,LT),(Glyma.01G004200.4,LT),(Glyma.01G004300.1,RT),(Glyma.01G004300.2,RT)	(Glyma.01G004200.1.CDS.5,LT),(Glyma.01G004200.3.CDS.4,LT),(Glyma.01G004200.2.CDS.5,LT),(Glyma.01G004200.4.CDS.5,LT),(Glyma.01G004300.1.CDS.1,RT),(Glyma.01G004300.2.CDS.1,RT)	(Glyma.01G004300.1.five_prime_UTR.1,RT),(Glyma.01G004300.2.five_prime_UTR.1,RT),(Glyma.01G004300.2.five_prime_UTR.2,RT)	(Glyma.01G004200.1.three_prime_UTR.1,LT),(Glyma.01G004200.3.three_prime_UTR.1,LT),(Glyma.01G004200.2.three_prime_UTR.1,LT),(Glyma.01G004200.4.three_prime_UTR.1,LT)	O-methyltransferase | Ribosomal protein L31e	S-adenosyl-L-methionine-dependent methyltransferases superfamily protein | Ribosomal protein L31e family protein	+ | +	Glyma.01G004200	N	N	N	N	N	N	N	N	N	N	N	N	N	N	N	N	N	N	N	N	N	N	N	N
G038_UC413_VCF_extracted_range_Chr01_0_to_full.tsv	Chr01	428515	.	CAAAAAAAA	CAAAAAAAAAAA,CCCCAAAAAAAAAAA	17.3	.	INDEL;IS=5,0.384615;DP=13;VDB=2.706460e-02;AF1=1;AC1=2;DP4=0,0,2,1;MQ=30;FQ=-40.5	GT:PL:GQ	1/1:71,21,15,55,0,52:10	(Glyma.01G004200,LT),(Glyma.01G004300,RT)	(Glyma.01G004200.1,LT),(Glyma.01G004200.3,LT),(Glyma.01G004200.2,LT),(Glyma.01G004200.4,LT),(Glyma.01G004300.1,RT),(Glyma.01G004300.2,RT)	(Glyma.01G004200.1.CDS.5,LT),(Glyma.01G004200.3.CDS.4,LT),(Glyma.01G004200.2.CDS.5,LT),(Glyma.01G004200.4.CDS.5,LT),(Glyma.01G004300.1.CDS.1,RT),(Glyma.01G004300.2.CDS.1,RT)	(Glyma.01G004300.1.five_prime_UTR.1,RT),(Glyma.01G004300.2.five_prime_UTR.1,RT),(Glyma.01G004300.2.five_prime_UTR.2,RT)	(Glyma.01G004200.1.three_prime_UTR.1,LT),(Glyma.01G004200.3.three_prime_UTR.1,LT),(Glyma.01G004200.2.three_prime_UTR.1,LT),(Glyma.01G004200.4.three_prime_UTR.1,LT)	O-methyltransferase | Ribosomal protein L31e	S-adenosyl-L-methionine-dependent methyltransferases superfamily protein | Ribosomal protein L31e family protein	+ | +	Glyma.01G004300	N	N	N	N	N	N	N	N	N	N	N	N	N	N	N	N	N	N	N	N	N	N	N	N
G038_UC413_VCF_extracted_range_Chr01_0_to_full.tsv	Chr01	428524	.	G	GAAA	25.2	.	INDEL;IS=1,0.058824;DP=17;VDB=7.200000e-02;AF1=1;AC1=2;DP4=0,0,1,1;MQ=33;FQ=-40.5	GT:PL:GQ	1/1:64,6,0:10	(Glyma.01G004200,LT),(Glyma.01G004300,RT)	(Glyma.01G004200.1,LT),(Glyma.01G004200.3,LT),(Glyma.01G004200.2,LT),(Glyma.01G004200.4,LT),(Glyma.01G004300.1,RT),(Glyma.01G004300.2,RT)	(Glyma.01G004200.1.CDS.5,LT),(Glyma.01G004200.3.CDS.4,LT),(Glyma.01G004200.2.CDS.5,LT),(Glyma.01G004200.4.CDS.5,LT),(Glyma.01G004300.1.CDS.1,RT),(Glyma.01G004300.2.CDS.1,RT)	(Glyma.01G004300.1.five_prime_UTR.1,RT),(Glyma.01G004300.2.five_prime_UTR.1,RT),(Glyma.01G004300.2.five_prime_UTR.2,RT)	(Glyma.01G004200.1.three_prime_UTR.1,LT),(Glyma.01G004200.3.three_prime_UTR.1,LT),(Glyma.01G004200.2.three_prime_UTR.1,LT),(Glyma.01G004200.4.three_prime_UTR.1,LT)	O-methyltransferase | Ribosomal protein L31e	S-adenosyl-L-methionine-dependent methyltransferases superfamily protein | Ribosomal protein L31e family protein	+ | +	Glyma.01G004200	N	N	N	N	N	N	N	N	N	N	N	N	N	N	N	N	N	N	N	N	N	N	N	N
G038_UC413_VCF_extracted_range_Chr01_0_to_full.tsv	Chr01	428524	.	G	GAAA	25.2	.	INDEL;IS=1,0.058824;DP=17;VDB=7.200000e-02;AF1=1;AC1=2;DP4=0,0,1,1;MQ=33;FQ=-40.5	GT:PL:GQ	1/1:64,6,0:10	(Glyma.01G004200,LT),(Glyma.01G004300,RT)	(Glyma.01G004200.1,LT),(Glyma.01G004200.3,LT),(Glyma.01G004200.2,LT),(Glyma.01G004200.4,LT),(Glyma.01G004300.1,RT),(Glyma.01G004300.2,RT)	(Glyma.01G004200.1.CDS.5,LT),(Glyma.01G004200.3.CDS.4,LT),(Glyma.01G004200.2.CDS.5,LT),(Glyma.01G004200.4.CDS.5,LT),(Glyma.01G004300.1.CDS.1,RT),(Glyma.01G004300.2.CDS.1,RT)	(Glyma.01G004300.1.five_prime_UTR.1,RT),(Glyma.01G004300.2.five_prime_UTR.1,RT),(Glyma.01G004300.2.five_prime_UTR.2,RT)	(Glyma.01G004200.1.three_prime_UTR.1,LT),(Glyma.01G004200.3.three_prime_UTR.1,LT),(Glyma.01G004200.2.three_prime_UTR.1,LT),(Glyma.01G004200.4.three_prime_UTR.1,LT)	O-methyltransferase | Ribosomal protein L31e	S-adenosyl-L-methionine-dependent methyltransferases superfamily protein | Ribosomal protein L31e family protein	+ | +	Glyma.01G004300	N	N	N	N	N	N	N	N	N	N	N	N	N	N	N	N	N	N	N	N	N	N	N	N
G038_UC413_VCF_extracted_range_Chr01_0_to_full.tsv	Chr01	428524	.	G	A	206	.	DP=17;VDB=9.843116e-02;AF1=1;AC1=2;DP4=0,0,4,9;MQ=36;FQ=-66	GT:PL:GQ	1/1:239,39,0:75	(Glyma.01G004200,LT),(Glyma.01G004300,RT)	(Glyma.01G004200.1,LT),(Glyma.01G004200.3,LT),(Glyma.01G004200.2,LT),(Glyma.01G004200.4,LT),(Glyma.01G004300.1,RT),(Glyma.01G004300.2,RT)	(Glyma.01G004200.1.CDS.5,LT),(Glyma.01G004200.3.CDS.4,LT),(Glyma.01G004200.2.CDS.5,LT),(Glyma.01G004200.4.CDS.5,LT),(Glyma.01G004300.1.CDS.1,RT),(Glyma.01G004300.2.CDS.1,RT)	(Glyma.01G004300.1.five_prime_UTR.1,RT),(Glyma.01G004300.2.five_prime_UTR.1,RT),(Glyma.01G004300.2.five_prime_UTR.2,RT)	(Glyma.01G004200.1.three_prime_UTR.1,LT),(Glyma.01G004200.3.three_prime_UTR.1,LT),(Glyma.01G004200.2.three_prime_UTR.1,LT),(Glyma.01G004200.4.three_prime_UTR.1,LT)	O-methyltransferase | Ribosomal protein L31e	S-adenosyl-L-methionine-dependent methyltransferases superfamily protein | Ribosomal protein L31e family protein	+ | +	Glyma.01G004200	N	N	N	N	N	N	N	N	N	N	N	N	N	N	N	N	N	N	N	N	N	N	N	N
G038_UC413_VCF_extracted_range_Chr01_0_to_full.tsv	Chr01	428524	.	G	A	206	.	DP=17;VDB=9.843116e-02;AF1=1;AC1=2;DP4=0,0,4,9;MQ=36;FQ=-66	GT:PL:GQ	1/1:239,39,0:75	(Glyma.01G004200,LT),(Glyma.01G004300,RT)	(Glyma.01G004200.1,LT),(Glyma.01G004200.3,LT),(Glyma.01G004200.2,LT),(Glyma.01G004200.4,LT),(Glyma.01G004300.1,RT),(Glyma.01G004300.2,RT)	(Glyma.01G004200.1.CDS.5,LT),(Glyma.01G004200.3.CDS.4,LT),(Glyma.01G004200.2.CDS.5,LT),(Glyma.01G004200.4.CDS.5,LT),(Glyma.01G004300.1.CDS.1,RT),(Glyma.01G004300.2.CDS.1,RT)	(Glyma.01G004300.1.five_prime_UTR.1,RT),(Glyma.01G004300.2.five_prime_UTR.1,RT),(Glyma.01G004300.2.five_prime_UTR.2,RT)	(Glyma.01G004200.1.three_prime_UTR.1,LT),(Glyma.01G004200.3.three_prime_UTR.1,LT),(Glyma.01G004200.2.three_prime_UTR.1,LT),(Glyma.01G004200.4.three_prime_UTR.1,LT)	O-methyltransferase | Ribosomal protein L31e	S-adenosyl-L-methionine-dependent methyltransferases superfamily protein | Ribosomal protein L31e family protein	+ | +	Glyma.01G004300	N	N	N	N	N	N	N	N	N	N	N	N	N	N	N	N	N	N	N	N	N	N	N	N
G038_UC413_VCF_extracted_range_Chr01_0_to_full.tsv	Chr01	428587	.	T	G	222	.	DP=24;VDB=1.932588e-01;AF1=1;AC1=2;DP4=0,0,10,13;MQ=39;FQ=-96	GT:PL:GQ	1/1:255,69,0:99	(Glyma.01G004200,LT),(Glyma.01G004300,RT)	(Glyma.01G004200.1,LT),(Glyma.01G004200.3,LT),(Glyma.01G004200.2,LT),(Glyma.01G004200.4,LT),(Glyma.01G004300.1,RT),(Glyma.01G004300.2,RT)	(Glyma.01G004300.1.CDS.1,RT),(Glyma.01G004300.2.CDS.1,RT)	(Glyma.01G004300.1.five_prime_UTR.1,RT),(Glyma.01G004300.2.five_prime_UTR.1,RT),(Glyma.01G004300.2.five_prime_UTR.2,RT)	(Glyma.01G004200.1.three_prime_UTR.1,LT),(Glyma.01G004200.3.three_prime_UTR.1,LT),(Glyma.01G004200.2.three_prime_UTR.1,LT),(Glyma.01G004200.4.three_prime_UTR.1,LT)	O-methyltransferase | Ribosomal protein L31e	S-adenosyl-L-methionine-dependent methyltransferases superfamily protein | Ribosomal protein L31e family protein	+ | +	Glyma.01G004200	N	N	N	N	N	N	N	N	N	N	N	N	N	N	N	N	N	N	N	N	N	N	N	N
G038_UC413_VCF_extracted_range_Chr01_0_to_full.tsv	Chr01	428587	.	T	G	222	.	DP=24;VDB=1.932588e-01;AF1=1;AC1=2;DP4=0,0,10,13;MQ=39;FQ=-96	GT:PL:GQ	1/1:255,69,0:99	(Glyma.01G004200,LT),(Glyma.01G004300,RT)	(Glyma.01G004200.1,LT),(Glyma.01G004200.3,LT),(Glyma.01G004200.2,LT),(Glyma.01G004200.4,LT),(Glyma.01G004300.1,RT),(Glyma.01G004300.2,RT)	(Glyma.01G004300.1.CDS.1,RT),(Glyma.01G004300.2.CDS.1,RT)	(Glyma.01G004300.1.five_prime_UTR.1,RT),(Glyma.01G004300.2.five_prime_UTR.1,RT),(Glyma.01G004300.2.five_prime_UTR.2,RT)	(Glyma.01G004200.1.three_prime_UTR.1,LT),(Glyma.01G004200.3.three_prime_UTR.1,LT),(Glyma.01G004200.2.three_prime_UTR.1,LT),(Glyma.01G004200.4.three_prime_UTR.1,LT)	O-methyltransferase | Ribosomal protein L31e	S-adenosyl-L-methionine-dependent methyltransferases superfamily protein | Ribosomal protein L31e family protein	+ | +	Glyma.01G004300	N	N	N	N	N	N	N	N	N	N	N	N	N	N	N	N	N	N	N	N	N	N	N	N
G038_UC413_VCF_extracted_range_Chr01_0_to_full.tsv	Chr01	428608	.	G	A	222	.	DP=25;VDB=1.153594e-01;AF1=1;AC1=2;DP4=0,0,13,11;MQ=39;FQ=-99	GT:PL:GQ	1/1:255,72,0:99	(Glyma.01G004200,LT),(Glyma.01G004300,RT)	(Glyma.01G004200.1,LT),(Glyma.01G004200.3,LT),(Glyma.01G004200.2,LT),(Glyma.01G004200.4,LT),(Glyma.01G004300.1,RT),(Glyma.01G004300.2,RT)	(Glyma.01G004300.1.CDS.1,RT),(Glyma.01G004300.2.CDS.1,RT)	(Glyma.01G004300.1.five_prime_UTR.1,RT),(Glyma.01G004300.2.five_prime_UTR.1,RT),(Glyma.01G004300.2.five_prime_UTR.2,RT)	(Glyma.01G004200.1.three_prime_UTR.1,LT),(Glyma.01G004200.3.three_prime_UTR.1,LT),(Glyma.01G004200.2.three_prime_UTR.1,LT),(Glyma.01G004200.4.three_prime_UTR.1,LT)	O-methyltransferase | Ribosomal protein L31e	S-adenosyl-L-methionine-dependent methyltransferases superfamily protein | Ribosomal protein L31e family protein	+ | +	Glyma.01G004200	N	N	N	N	N	N	N	N	N	N	N	N	N	N	N	N	N	N	N	N	N	N	N	N
G038_UC413_VCF_extracted_range_Chr01_0_to_full.tsv	Chr01	428608	.	G	A	222	.	DP=25;VDB=1.153594e-01;AF1=1;AC1=2;DP4=0,0,13,11;MQ=39;FQ=-99	GT:PL:GQ	1/1:255,72,0:99	(Glyma.01G004200,LT),(Glyma.01G004300,RT)	(Glyma.01G004200.1,LT),(Glyma.01G004200.3,LT),(Glyma.01G004200.2,LT),(Glyma.01G004200.4,LT),(Glyma.01G004300.1,RT),(Glyma.01G004300.2,RT)	(Glyma.01G004300.1.CDS.1,RT),(Glyma.01G004300.2.CDS.1,RT)	(Glyma.01G004300.1.five_prime_UTR.1,RT),(Glyma.01G004300.2.five_prime_UTR.1,RT),(Glyma.01G004300.2.five_prime_UTR.2,RT)	(Glyma.01G004200.1.three_prime_UTR.1,LT),(Glyma.01G004200.3.three_prime_UTR.1,LT),(Glyma.01G004200.2.three_prime_UTR.1,LT),(Glyma.01G004200.4.three_prime_UTR.1,LT)	O-methyltransferase | Ribosomal protein L31e	S-adenosyl-L-methionine-dependent methyltransferases superfamily protein | Ribosomal protein L31e family protein	+ | +	Glyma.01G004300	N	N	N	N	N	N	N	N	N	N	N	N	N	N	N	N	N	N	N	N	N	N	N	N
G038_UC413_VCF_extracted_range_Chr01_0_to_full.tsv	Chr01	428804	.	G	A	222	.	DP=33;VDB=1.854687e-01;RPB=2.166121e-01;AF1=1;AC1=2;DP4=1,0,19,12;MQ=39;FQ=-82;PV4=1,0.22,0.32,0.21	GT:PL:GQ	1/1:255,55,0:99	(Glyma.01G004300,RT)	(Glyma.01G004300.1,RT),(Glyma.01G004300.2,RT)	(Glyma.01G004300.1.CDS.1,RT),(Glyma.01G004300.2.CDS.1,RT)	(Glyma.01G004300.1.five_prime_UTR.1,RT),(Glyma.01G004300.2.five_prime_UTR.1,RT),(Glyma.01G004300.2.five_prime_UTR.2,RT)	N	Ribosomal protein L31e	Ribosomal protein L31e family protein	+	Glyma.01G004300	N	N	N	N	N	N	N	N	N	N	N	N	N	N	N	N	N	N	N	N	N	N	N	N
G038_UC413_VCF_extracted_range_Chr01_0_to_full.tsv	Chr01	428821	.	C	A	222	.	DP=34;VDB=8.174063e-02;RPB=-3.675735e-01;AF1=1;AC1=2;DP4=1,0,22,10;MQ=39;FQ=-85;PV4=1,0.098,0.32,0.15	GT:PL:GQ	1/1:255,58,0:99	(Glyma.01G004300,RT)	(Glyma.01G004300.1,RT),(Glyma.01G004300.2,RT)	(Glyma.01G004300.1.CDS.1,RT),(Glyma.01G004300.2.CDS.1,RT)	(Glyma.01G004300.1.five_prime_UTR.1,RT),(Glyma.01G004300.2.five_prime_UTR.1,RT),(Glyma.01G004300.2.five_prime_UTR.2,RT)	N	Ribosomal protein L31e	Ribosomal protein L31e family protein	+	Glyma.01G004300	N	N	N	N	N	N	N	N	N	N	N	N	N	N	N	N	N	N	N	N	N	N	N	N
G038_UC413_VCF_extracted_range_Chr01_0_to_full.tsv	Chr01	428840	.	T	C	222	.	DP=29;VDB=2.496439e-01;RPB=-1.348076e+00;AF1=1;AC1=2;DP4=1,0,18,8;MQ=40;FQ=-71;PV4=1,1,0.38,1	GT:PL:GQ	1/1:255,44,0:85	(Glyma.01G004300,RT)	(Glyma.01G004300.1,RT),(Glyma.01G004300.2,RT)	(Glyma.01G004300.1.CDS.1,RT),(Glyma.01G004300.2.CDS.1,RT)	(Glyma.01G004300.1.five_prime_UTR.1,RT),(Glyma.01G004300.2.five_prime_UTR.1,RT),(Glyma.01G004300.2.five_prime_UTR.2,RT)	N	Ribosomal protein L31e	Ribosomal protein L31e family protein	+	Glyma.01G004300	N	N	N	N	N	N	N	N	N	N	N	N	N	N	N	N	N	N	N	N	N	N	N	N
G038_UC413_VCF_extracted_range_Chr01_0_to_full.tsv	Chr01	428964	.	GAAA	GAA	214	.	INDEL;IS=30,0.967742;DP=31;VDB=9.815091e-02;AF1=1;AC1=2;DP4=0,0,11,18;MQ=39;FQ=-122	GT:PL:GQ	1/1:255,87,0:99	(Glyma.01G004300,RT)	(Glyma.01G004300.1,RT),(Glyma.01G004300.2,RT)	(Glyma.01G004300.1.CDS.1,RT),(Glyma.01G004300.2.CDS.1,RT)	(Glyma.01G004300.1.five_prime_UTR.1,RT),(Glyma.01G004300.2.five_prime_UTR.1,RT),(Glyma.01G004300.2.five_prime_UTR.2,RT)	N	Ribosomal protein L31e	Ribosomal protein L31e family protein	+	Glyma.01G004300	N	N	N	N	N	N	N	N	N	N	N	N	N	N	N	N	N	N	N	N	N	N	N	N
G038_UC413_VCF_extracted_range_Chr01_0_to_full.tsv	Chr01	429539	.	A	C	222	.	DP=34;VDB=1.283913e-01;AF1=1;AC1=2;DP4=0,0,17,14;MQ=40;FQ=-120	GT:PL:GQ	1/1:255,93,0:99	(Glyma.01G004300,E)	(Glyma.01G004300.1,E),(Glyma.01G004300.2,E)	(Glyma.01G004300.1.CDS.1,E),(Glyma.01G004300.1.CDS.2,RT),(Glyma.01G004300.2.CDS.1,E),(Glyma.01G004300.2.CDS.2,RT)	(Glyma.01G004300.1.five_prime_UTR.1,LT),(Glyma.01G004300.2.five_prime_UTR.1,LT),(Glyma.01G004300.2.five_prime_UTR.2,LT)	(Glyma.01G004300.1.three_prime_UTR.1,RT),(Glyma.01G004300.2.three_prime_UTR.1,RT)	Ribosomal protein L31e	Ribosomal protein L31e family protein	+	Glyma.01G004300	N	N	N	N	N	N	N	N	N	N	N	N	N	N	N	N	N	N	N	N	N	N	N	N
G038_UC413_VCF_extracted_range_Chr01_0_to_full.tsv	Chr01	429656	.	G	A	222	.	DP=27;VDB=8.654869e-02;RPB=-5.333334e-01;AF1=1;AC1=2;DP4=1,0,13,12;MQ=42;FQ=-64;PV4=1,0.22,0.42,0.31	GT:PL:GQ	1/1:255,37,0:71	(Glyma.01G004300,E)	(Glyma.01G004300.1,E),(Glyma.01G004300.2,E)	(Glyma.01G004300.1.CDS.1,LT),(Glyma.01G004300.1.CDS.2,RT),(Glyma.01G004300.2.CDS.1,LT),(Glyma.01G004300.2.CDS.2,RT)	(Glyma.01G004300.1.five_prime_UTR.1,LT),(Glyma.01G004300.2.five_prime_UTR.1,LT),(Glyma.01G004300.2.five_prime_UTR.2,LT)	(Glyma.01G004300.1.three_prime_UTR.1,RT),(Glyma.01G004300.2.three_prime_UTR.1,RT)	Ribosomal protein L31e	Ribosomal protein L31e family protein	+	Glyma.01G004300	N	N	N	N	N	N	N	N	N	N	N	N	N	N	N	N	N	N	N	N	N	N	N	N
G038_UC413_VCF_extracted_range_Chr01_0_to_full.tsv	Chr01	429684	.	G	A	222	.	DP=31;VDB=2.450804e-01;RPB=-9.503289e-01;AF1=1;AC1=2;DP4=1,0,15,15;MQ=41;FQ=-84;PV4=1,1,0.39,0.41	GT:PL:GQ	1/1:255,57,0:99	(Glyma.01G004300,E)	(Glyma.01G004300.1,E),(Glyma.01G004300.2,E)	(Glyma.01G004300.1.CDS.1,LT),(Glyma.01G004300.1.CDS.2,RT),(Glyma.01G004300.2.CDS.1,LT),(Glyma.01G004300.2.CDS.2,RT)	(Glyma.01G004300.1.five_prime_UTR.1,LT),(Glyma.01G004300.2.five_prime_UTR.1,LT),(Glyma.01G004300.2.five_prime_UTR.2,LT)	(Glyma.01G004300.1.three_prime_UTR.1,RT),(Glyma.01G004300.2.three_prime_UTR.1,RT)	Ribosomal protein L31e	Ribosomal protein L31e family protein	+	Glyma.01G004300	N	N	N	N	N	N	N	N	N	N	N	N	N	N	N	N	N	N	N	N	N	N	N	N
G038_UC413_VCF_extracted_range_Chr01_0_to_full.tsv	Chr01	429772	.	T	A	222	.	DP=31;VDB=2.670899e-01;AF1=1;AC1=2;DP4=0,0,10,21;MQ=42;FQ=-120	GT:PL:GQ	1/1:255,93,0:99	(Glyma.01G004300,E)	(Glyma.01G004300.1,E),(Glyma.01G004300.2,E)	(Glyma.01G004300.1.CDS.1,LT),(Glyma.01G004300.1.CDS.2,RT),(Glyma.01G004300.2.CDS.1,LT),(Glyma.01G004300.2.CDS.2,RT)	(Glyma.01G004300.1.five_prime_UTR.1,LT),(Glyma.01G004300.2.five_prime_UTR.1,LT),(Glyma.01G004300.2.five_prime_UTR.2,LT)	(Glyma.01G004300.1.three_prime_UTR.1,RT),(Glyma.01G004300.2.three_prime_UTR.1,RT)	Ribosomal protein L31e	Ribosomal protein L31e family protein	+	Glyma.01G004300	N	N	N	N	N	N	N	N	N	N	N	N	N	N	N	N	N	N	N	N	N	N	N	N
G038_UC413_VCF_extracted_range_Chr01_0_to_full.tsv	Chr01	430290	.	A	G	222	.	DP=40;VDB=3.188617e-01;RPB=-1.386074e+00;AF1=1;AC1=2;DP4=1,0,14,25;MQ=38;FQ=-114;PV4=0.37,1,0.26,1	GT:PL:GQ	1/1:255,87,0:99	(Glyma.01G004300,E),(Glyma.01G004400,RT)	(Glyma.01G004300.1,E),(Glyma.01G004300.2,E),(Glyma.01G004400.1,RT)	(Glyma.01G004300.1.CDS.1,LT),(Glyma.01G004300.1.CDS.2,E),(Glyma.01G004300.2.CDS.1,LT),(Glyma.01G004300.2.CDS.2,E),(Glyma.01G004400.1.CDS.5,RT)	(Glyma.01G004300.1.five_prime_UTR.1,LT),(Glyma.01G004300.2.five_prime_UTR.1,LT),(Glyma.01G004300.2.five_prime_UTR.2,LT)	(Glyma.01G004300.1.three_prime_UTR.1,RT),(Glyma.01G004300.2.three_prime_UTR.1,RT)	Ribosomal protein L31e | PPR repeat	Ribosomal protein L31e family protein | Tetratricopeptide repeat (TPR)-like superfamily protein	+ | -	Glyma.01G004300	N	N	N	N	N	N	N	N	N	N	N	N	N	N	N	N	N	N	N	N	N	N	N	N
G038_UC413_VCF_extracted_range_Chr01_0_to_full.tsv	Chr01	430290	.	A	G	222	.	DP=40;VDB=3.188617e-01;RPB=-1.386074e+00;AF1=1;AC1=2;DP4=1,0,14,25;MQ=38;FQ=-114;PV4=0.37,1,0.26,1	GT:PL:GQ	1/1:255,87,0:99	(Glyma.01G004300,E),(Glyma.01G004400,RT)	(Glyma.01G004300.1,E),(Glyma.01G004300.2,E),(Glyma.01G004400.1,RT)	(Glyma.01G004300.1.CDS.1,LT),(Glyma.01G004300.1.CDS.2,E),(Glyma.01G004300.2.CDS.1,LT),(Glyma.01G004300.2.CDS.2,E),(Glyma.01G004400.1.CDS.5,RT)	(Glyma.01G004300.1.five_prime_UTR.1,LT),(Glyma.01G004300.2.five_prime_UTR.1,LT),(Glyma.01G004300.2.five_prime_UTR.2,LT)	(Glyma.01G004300.1.three_prime_UTR.1,RT),(Glyma.01G004300.2.three_prime_UTR.1,RT)	Ribosomal protein L31e | PPR repeat	Ribosomal protein L31e family protein | Tetratricopeptide repeat (TPR)-like superfamily protein	+ | -	Glyma.01G004400	N	N	N	N	N	N	N	N	N	N	N	N	N	N	N	N	N	N	N	N	N	N	N	N
G038_UC413_VCF_extracted_range_Chr01_0_to_full.tsv	Chr01	430478	.	A	G	222	.	DP=32;VDB=2.149044e-01;AF1=1;AC1=2;DP4=0,0,10,16;MQ=38;FQ=-105	GT:PL:GQ	1/1:255,78,0:99	(Glyma.01G004300,E),(Glyma.01G004400,RT)	(Glyma.01G004300.1,E),(Glyma.01G004300.2,E),(Glyma.01G004400.1,RT)	(Glyma.01G004300.1.CDS.1,LT),(Glyma.01G004300.1.CDS.2,LT),(Glyma.01G004300.2.CDS.1,LT),(Glyma.01G004300.2.CDS.2,LT),(Glyma.01G004400.1.CDS.5,RT)	(Glyma.01G004300.1.five_prime_UTR.1,LT),(Glyma.01G004300.2.five_prime_UTR.2,LT)	(Glyma.01G004300.1.three_prime_UTR.1,E),(Glyma.01G004300.2.three_prime_UTR.1,E)	Ribosomal protein L31e | PPR repeat	Ribosomal protein L31e family protein | Tetratricopeptide repeat (TPR)-like superfamily protein	+ | -	Glyma.01G004300	N	N	N	N	N	N	N	N	N	N	N	N	N	N	N	N	N	N	N	N	N	N	N	N
G038_UC413_VCF_extracted_range_Chr01_0_to_full.tsv	Chr01	430478	.	A	G	222	.	DP=32;VDB=2.149044e-01;AF1=1;AC1=2;DP4=0,0,10,16;MQ=38;FQ=-105	GT:PL:GQ	1/1:255,78,0:99	(Glyma.01G004300,E),(Glyma.01G004400,RT)	(Glyma.01G004300.1,E),(Glyma.01G004300.2,E),(Glyma.01G004400.1,RT)	(Glyma.01G004300.1.CDS.1,LT),(Glyma.01G004300.1.CDS.2,LT),(Glyma.01G004300.2.CDS.1,LT),(Glyma.01G004300.2.CDS.2,LT),(Glyma.01G004400.1.CDS.5,RT)	(Glyma.01G004300.1.five_prime_UTR.1,LT),(Glyma.01G004300.2.five_prime_UTR.2,LT)	(Glyma.01G004300.1.three_prime_UTR.1,E),(Glyma.01G004300.2.three_prime_UTR.1,E)	Ribosomal protein L31e | PPR repeat	Ribosomal protein L31e family protein | Tetratricopeptide repeat (TPR)-like superfamily protein	+ | -	Glyma.01G004400	N	N	N	N	N	N	N	N	N	N	N	N	N	N	N	N	N	N	N	N	N	N	N	N
G038_UC413_VCF_extracted_range_Chr01_0_to_full.tsv	Chr01	430527	.	ATTTTT	ATTTT	137	.	INDEL;IS=25,0.892857;DP=28;VDB=2.257136e-01;AF1=1;AC1=2;DP4=1,0,15,11;MQ=38;FQ=-95.5;PV4=1,0.045,0.26,0.28	GT:PL:GQ	1/1:178,61,0:99	(Glyma.01G004300,E),(Glyma.01G004400,RT)	(Glyma.01G004300.1,E),(Glyma.01G004300.2,E),(Glyma.01G004400.1,RT)	(Glyma.01G004300.1.CDS.1,LT),(Glyma.01G004300.1.CDS.2,LT),(Glyma.01G004300.2.CDS.1,LT),(Glyma.01G004300.2.CDS.2,LT),(Glyma.01G004400.1.CDS.4,RT),(Glyma.01G004400.1.CDS.5,RT)	N	(Glyma.01G004300.1.three_prime_UTR.1,E),(Glyma.01G004300.2.three_prime_UTR.1,E)	Ribosomal protein L31e | PPR repeat	Ribosomal protein L31e family protein | Tetratricopeptide repeat (TPR)-like superfamily protein	+ | -	Glyma.01G004300	N	N	N	N	N	N	N	N	N	N	N	N	N	N	N	N	N	N	N	N	N	N	N	N
G038_UC413_VCF_extracted_range_Chr01_0_to_full.tsv	Chr01	430527	.	ATTTTT	ATTTT	137	.	INDEL;IS=25,0.892857;DP=28;VDB=2.257136e-01;AF1=1;AC1=2;DP4=1,0,15,11;MQ=38;FQ=-95.5;PV4=1,0.045,0.26,0.28	GT:PL:GQ	1/1:178,61,0:99	(Glyma.01G004300,E),(Glyma.01G004400,RT)	(Glyma.01G004300.1,E),(Glyma.01G004300.2,E),(Glyma.01G004400.1,RT)	(Glyma.01G004300.1.CDS.1,LT),(Glyma.01G004300.1.CDS.2,LT),(Glyma.01G004300.2.CDS.1,LT),(Glyma.01G004300.2.CDS.2,LT),(Glyma.01G004400.1.CDS.4,RT),(Glyma.01G004400.1.CDS.5,RT)	N	(Glyma.01G004300.1.three_prime_UTR.1,E),(Glyma.01G004300.2.three_prime_UTR.1,E)	Ribosomal protein L31e | PPR repeat	Ribosomal protein L31e family protein | Tetratricopeptide repeat (TPR)-like superfamily protein	+ | -	Glyma.01G004400	N	N	N	N	N	N	N	N	N	N	N	N	N	N	N	N	N	N	N	N	N	N	N	N
G038_UC413_VCF_extracted_range_Chr01_0_to_full.tsv	Chr01	430601	.	GTTTTTTTTTTT	GTTTTTTTTT	119	.	INDEL;IS=26,0.812500;DP=32;VDB=1.528001e-01;AF1=1;AC1=2;DP4=0,1,15,11;MQ=39;FQ=-96.5;PV4=0.44,0.031,0.3,0.28	GT:PL:GQ	1/1:160,62,0:99	(Glyma.01G004300,LT),(Glyma.01G004400,RT)	(Glyma.01G004300.1,LT),(Glyma.01G004300.2,LT),(Glyma.01G004400.1,RT)	(Glyma.01G004300.1.CDS.2,LT),(Glyma.01G004300.2.CDS.2,LT),(Glyma.01G004400.1.CDS.4,RT),(Glyma.01G004400.1.CDS.5,RT)	N	(Glyma.01G004300.1.three_prime_UTR.1,LT),(Glyma.01G004300.2.three_prime_UTR.1,LT)	Ribosomal protein L31e | PPR repeat	Ribosomal protein L31e family protein | Tetratricopeptide repeat (TPR)-like superfamily protein	+ | -	Glyma.01G004300	N	N	N	N	N	N	N	N	N	N	N	N	N	N	N	N	N	N	N	N	N	N	N	N
G038_UC413_VCF_extracted_range_Chr01_0_to_full.tsv	Chr01	430601	.	GTTTTTTTTTTT	GTTTTTTTTT	119	.	INDEL;IS=26,0.812500;DP=32;VDB=1.528001e-01;AF1=1;AC1=2;DP4=0,1,15,11;MQ=39;FQ=-96.5;PV4=0.44,0.031,0.3,0.28	GT:PL:GQ	1/1:160,62,0:99	(Glyma.01G004300,LT),(Glyma.01G004400,RT)	(Glyma.01G004300.1,LT),(Glyma.01G004300.2,LT),(Glyma.01G004400.1,RT)	(Glyma.01G004300.1.CDS.2,LT),(Glyma.01G004300.2.CDS.2,LT),(Glyma.01G004400.1.CDS.4,RT),(Glyma.01G004400.1.CDS.5,RT)	N	(Glyma.01G004300.1.three_prime_UTR.1,LT),(Glyma.01G004300.2.three_prime_UTR.1,LT)	Ribosomal protein L31e | PPR repeat	Ribosomal protein L31e family protein | Tetratricopeptide repeat (TPR)-like superfamily protein	+ | -	Glyma.01G004400	N	N	N	N	N	N	N	N	N	N	N	N	N	N	N	N	N	N	N	N	N	N	N	N
G038_UC413_VCF_extracted_range_Chr01_0_to_full.tsv	Chr01	430737	.	TTAT	TT	214	.	INDEL;IS=31,0.968750;DP=32;VDB=1.530599e-01;AF1=1;AC1=2;DP4=0,0,16,16;MQ=38;FQ=-131	GT:PL:GQ	1/1:255,96,0:99	(Glyma.01G004300,LT),(Glyma.01G004400,RT)	(Glyma.01G004300.1,LT),(Glyma.01G004300.2,LT),(Glyma.01G004400.1,RT)	(Glyma.01G004300.1.CDS.2,LT),(Glyma.01G004300.2.CDS.2,LT),(Glyma.01G004400.1.CDS.3,RT),(Glyma.01G004400.1.CDS.4,RT),(Glyma.01G004400.1.CDS.5,RT)	N	(Glyma.01G004300.1.three_prime_UTR.1,LT),(Glyma.01G004300.2.three_prime_UTR.1,LT)	Ribosomal protein L31e | PPR repeat	Ribosomal protein L31e family protein | Tetratricopeptide repeat (TPR)-like superfamily protein	+ | -	Glyma.01G004300	N	N	N	N	N	N	N	N	N	N	N	N	N	N	N	N	N	N	N	N	N	N	N	N
G038_UC413_VCF_extracted_range_Chr01_0_to_full.tsv	Chr01	430737	.	TTAT	TT	214	.	INDEL;IS=31,0.968750;DP=32;VDB=1.530599e-01;AF1=1;AC1=2;DP4=0,0,16,16;MQ=38;FQ=-131	GT:PL:GQ	1/1:255,96,0:99	(Glyma.01G004300,LT),(Glyma.01G004400,RT)	(Glyma.01G004300.1,LT),(Glyma.01G004300.2,LT),(Glyma.01G004400.1,RT)	(Glyma.01G004300.1.CDS.2,LT),(Glyma.01G004300.2.CDS.2,LT),(Glyma.01G004400.1.CDS.3,RT),(Glyma.01G004400.1.CDS.4,RT),(Glyma.01G004400.1.CDS.5,RT)	N	(Glyma.01G004300.1.three_prime_UTR.1,LT),(Glyma.01G004300.2.three_prime_UTR.1,LT)	Ribosomal protein L31e | PPR repeat	Ribosomal protein L31e family protein | Tetratricopeptide repeat (TPR)-like superfamily protein	+ | -	Glyma.01G004400	N	N	N	N	N	N	N	N	N	N	N	N	N	N	N	N	N	N	N	N	N	N	N	N
G038_UC413_VCF_extracted_range_Chr01_0_to_full.tsv	Chr01	430739	.	A	C	5.46	.	DP=1;AF1=1;AC1=2;DP4=0,0,0,1;MQ=42;FQ=-30	GT:PL:GQ	1/1:34,3,0:3	(Glyma.01G004300,LT),(Glyma.01G004400,RT)	(Glyma.01G004300.1,LT),(Glyma.01G004300.2,LT),(Glyma.01G004400.1,RT)	(Glyma.01G004300.1.CDS.2,LT),(Glyma.01G004300.2.CDS.2,LT),(Glyma.01G004400.1.CDS.3,RT),(Glyma.01G004400.1.CDS.4,RT),(Glyma.01G004400.1.CDS.5,RT)	N	(Glyma.01G004300.1.three_prime_UTR.1,LT),(Glyma.01G004300.2.three_prime_UTR.1,LT)	Ribosomal protein L31e | PPR repeat	Ribosomal protein L31e family protein | Tetratricopeptide repeat (TPR)-like superfamily protein	+ | -	Glyma.01G004300	N	N	N	N	N	N	N	N	N	N	N	N	N	N	N	N	N	N	N	N	N	N	N	N
G038_UC413_VCF_extracted_range_Chr01_0_to_full.tsv	Chr01	430739	.	A	C	5.46	.	DP=1;AF1=1;AC1=2;DP4=0,0,0,1;MQ=42;FQ=-30	GT:PL:GQ	1/1:34,3,0:3	(Glyma.01G004300,LT),(Glyma.01G004400,RT)	(Glyma.01G004300.1,LT),(Glyma.01G004300.2,LT),(Glyma.01G004400.1,RT)	(Glyma.01G004300.1.CDS.2,LT),(Glyma.01G004300.2.CDS.2,LT),(Glyma.01G004400.1.CDS.3,RT),(Glyma.01G004400.1.CDS.4,RT),(Glyma.01G004400.1.CDS.5,RT)	N	(Glyma.01G004300.1.three_prime_UTR.1,LT),(Glyma.01G004300.2.three_prime_UTR.1,LT)	Ribosomal protein L31e | PPR repeat	Ribosomal protein L31e family protein | Tetratricopeptide repeat (TPR)-like superfamily protein	+ | -	Glyma.01G004400	N	N	N	N	N	N	N	N	N	N	N	N	N	N	N	N	N	N	N	N	N	N	N	N
G038_UC413_VCF_extracted_range_Chr01_0_to_full.tsv	Chr01	430744	.	G	A	222	.	DP=35;VDB=2.560056e-01;AF1=1;AC1=2;DP4=0,0,18,16;MQ=37;FQ=-129	GT:PL:GQ	1/1:255,102,0:99	(Glyma.01G004300,LT),(Glyma.01G004400,RT)	(Glyma.01G004300.1,LT),(Glyma.01G004300.2,LT),(Glyma.01G004400.1,RT)	(Glyma.01G004300.1.CDS.2,LT),(Glyma.01G004300.2.CDS.2,LT),(Glyma.01G004400.1.CDS.3,RT),(Glyma.01G004400.1.CDS.4,RT),(Glyma.01G004400.1.CDS.5,RT)	N	(Glyma.01G004300.1.three_prime_UTR.1,LT),(Glyma.01G004300.2.three_prime_UTR.1,LT)	Ribosomal protein L31e | PPR repeat	Ribosomal protein L31e family protein | Tetratricopeptide repeat (TPR)-like superfamily protein	+ | -	Glyma.01G004300	N	N	N	N	N	N	N	N	N	N	N	N	N	N	N	N	N	N	N	N	N	N	N	N
G038_UC413_VCF_extracted_range_Chr01_0_to_full.tsv	Chr01	430744	.	G	A	222	.	DP=35;VDB=2.560056e-01;AF1=1;AC1=2;DP4=0,0,18,16;MQ=37;FQ=-129	GT:PL:GQ	1/1:255,102,0:99	(Glyma.01G004300,LT),(Glyma.01G004400,RT)	(Glyma.01G004300.1,LT),(Glyma.01G004300.2,LT),(Glyma.01G004400.1,RT)	(Glyma.01G004300.1.CDS.2,LT),(Glyma.01G004300.2.CDS.2,LT),(Glyma.01G004400.1.CDS.3,RT),(Glyma.01G004400.1.CDS.4,RT),(Glyma.01G004400.1.CDS.5,RT)	N	(Glyma.01G004300.1.three_prime_UTR.1,LT),(Glyma.01G004300.2.three_prime_UTR.1,LT)	Ribosomal protein L31e | PPR repeat	Ribosomal protein L31e family protein | Tetratricopeptide repeat (TPR)-like superfamily protein	+ | -	Glyma.01G004400	N	N	N	N	N	N	N	N	N	N	N	N	N	N	N	N	N	N	N	N	N	N	N	N
G038_UC413_VCF_extracted_range_Chr01_0_to_full.tsv	Chr01	430747	.	T	G	222	.	DP=35;VDB=1.740674e-01;AF1=1;AC1=2;DP4=0,0,19,16;MQ=37;FQ=-132	GT:PL:GQ	1/1:255,105,0:99	(Glyma.01G004300,LT),(Glyma.01G004400,RT)	(Glyma.01G004300.1,LT),(Glyma.01G004300.2,LT),(Glyma.01G004400.1,RT)	(Glyma.01G004300.1.CDS.2,LT),(Glyma.01G004300.2.CDS.2,LT),(Glyma.01G004400.1.CDS.3,RT),(Glyma.01G004400.1.CDS.4,RT),(Glyma.01G004400.1.CDS.5,RT)	N	(Glyma.01G004300.1.three_prime_UTR.1,LT),(Glyma.01G004300.2.three_prime_UTR.1,LT)	Ribosomal protein L31e | PPR repeat	Ribosomal protein L31e family protein | Tetratricopeptide repeat (TPR)-like superfamily protein	+ | -	Glyma.01G004300	N	N	N	N	N	N	N	N	N	N	N	N	N	N	N	N	N	N	N	N	N	N	N	N
G038_UC413_VCF_extracted_range_Chr01_0_to_full.tsv	Chr01	430747	.	T	G	222	.	DP=35;VDB=1.740674e-01;AF1=1;AC1=2;DP4=0,0,19,16;MQ=37;FQ=-132	GT:PL:GQ	1/1:255,105,0:99	(Glyma.01G004300,LT),(Glyma.01G004400,RT)	(Glyma.01G004300.1,LT),(Glyma.01G004300.2,LT),(Glyma.01G004400.1,RT)	(Glyma.01G004300.1.CDS.2,LT),(Glyma.01G004300.2.CDS.2,LT),(Glyma.01G004400.1.CDS.3,RT),(Glyma.01G004400.1.CDS.4,RT),(Glyma.01G004400.1.CDS.5,RT)	N	(Glyma.01G004300.1.three_prime_UTR.1,LT),(Glyma.01G004300.2.three_prime_UTR.1,LT)	Ribosomal protein L31e | PPR repeat	Ribosomal protein L31e family protein | Tetratricopeptide repeat (TPR)-like superfamily protein	+ | -	Glyma.01G004400	N	N	N	N	N	N	N	N	N	N	N	N	N	N	N	N	N	N	N	N	N	N	N	N
G038_UC413_VCF_extracted_range_Chr01_0_to_full.tsv	Chr01	430786	.	AGTGTGT	AGTGT	214	.	INDEL;IS=16,0.888889;DP=18;VDB=1.299271e-01;AF1=1;AC1=2;DP4=0,0,11,5;MQ=32;FQ=-82.5	GT:PL:GQ	1/1:255,48,0:93	(Glyma.01G004300,LT),(Glyma.01G004400,RT)	(Glyma.01G004300.1,LT),(Glyma.01G004300.2,LT),(Glyma.01G004400.1,RT)	(Glyma.01G004300.1.CDS.2,LT),(Glyma.01G004300.2.CDS.2,LT),(Glyma.01G004400.1.CDS.3,RT),(Glyma.01G004400.1.CDS.4,RT),(Glyma.01G004400.1.CDS.5,RT)	N	(Glyma.01G004300.1.three_prime_UTR.1,LT),(Glyma.01G004300.2.three_prime_UTR.1,LT)	Ribosomal protein L31e | PPR repeat	Ribosomal protein L31e family protein | Tetratricopeptide repeat (TPR)-like superfamily protein	+ | -	Glyma.01G004300	N	N	N	N	N	N	N	N	N	N	N	N	N	N	N	N	N	N	N	N	N	N	N	N
G038_UC413_VCF_extracted_range_Chr01_0_to_full.tsv	Chr01	430786	.	AGTGTGT	AGTGT	214	.	INDEL;IS=16,0.888889;DP=18;VDB=1.299271e-01;AF1=1;AC1=2;DP4=0,0,11,5;MQ=32;FQ=-82.5	GT:PL:GQ	1/1:255,48,0:93	(Glyma.01G004300,LT),(Glyma.01G004400,RT)	(Glyma.01G004300.1,LT),(Glyma.01G004300.2,LT),(Glyma.01G004400.1,RT)	(Glyma.01G004300.1.CDS.2,LT),(Glyma.01G004300.2.CDS.2,LT),(Glyma.01G004400.1.CDS.3,RT),(Glyma.01G004400.1.CDS.4,RT),(Glyma.01G004400.1.CDS.5,RT)	N	(Glyma.01G004300.1.three_prime_UTR.1,LT),(Glyma.01G004300.2.three_prime_UTR.1,LT)	Ribosomal protein L31e | PPR repeat	Ribosomal protein L31e family protein | Tetratricopeptide repeat (TPR)-like superfamily protein	+ | -	Glyma.01G004400	N	N	N	N	N	N	N	N	N	N	N	N	N	N	N	N	N	N	N	N	N	N	N	N
G038_UC413_VCF_extracted_range_Chr01_0_to_full.tsv	Chr01	430858	.	C	T	222	.	DP=23;VDB=1.521823e-01;AF1=1;AC1=2;DP4=0,0,8,15;MQ=33;FQ=-96	GT:PL:GQ	1/1:255,69,0:99	(Glyma.01G004300,LT),(Glyma.01G004400,RT)	(Glyma.01G004300.1,LT),(Glyma.01G004300.2,LT),(Glyma.01G004400.1,RT)	(Glyma.01G004300.1.CDS.2,LT),(Glyma.01G004300.2.CDS.2,LT),(Glyma.01G004400.1.CDS.3,RT),(Glyma.01G004400.1.CDS.4,RT),(Glyma.01G004400.1.CDS.5,RT)	N	(Glyma.01G004300.1.three_prime_UTR.1,LT),(Glyma.01G004300.2.three_prime_UTR.1,LT)	Ribosomal protein L31e | PPR repeat	Ribosomal protein L31e family protein | Tetratricopeptide repeat (TPR)-like superfamily protein	+ | -	Glyma.01G004300	N	N	N	N	N	N	N	N	N	N	N	N	N	N	N	N	N	N	N	N	N	N	N	N
G038_UC413_VCF_extracted_range_Chr01_0_to_full.tsv	Chr01	430858	.	C	T	222	.	DP=23;VDB=1.521823e-01;AF1=1;AC1=2;DP4=0,0,8,15;MQ=33;FQ=-96	GT:PL:GQ	1/1:255,69,0:99	(Glyma.01G004300,LT),(Glyma.01G004400,RT)	(Glyma.01G004300.1,LT),(Glyma.01G004300.2,LT),(Glyma.01G004400.1,RT)	(Glyma.01G004300.1.CDS.2,LT),(Glyma.01G004300.2.CDS.2,LT),(Glyma.01G004400.1.CDS.3,RT),(Glyma.01G004400.1.CDS.4,RT),(Glyma.01G004400.1.CDS.5,RT)	N	(Glyma.01G004300.1.three_prime_UTR.1,LT),(Glyma.01G004300.2.three_prime_UTR.1,LT)	Ribosomal protein L31e | PPR repeat	Ribosomal protein L31e family protein | Tetratricopeptide repeat (TPR)-like superfamily protein	+ | -	Glyma.01G004400	N	N	N	N	N	N	N	N	N	N	N	N	N	N	N	N	N	N	N	N	N	N	N	N
G038_UC413_VCF_extracted_range_Chr01_0_to_full.tsv	Chr01	430868	.	G	A	222	.	DP=31;VDB=6.210026e-03;AF1=1;AC1=2;DP4=0,0,10,21;MQ=32;FQ=-120	GT:PL:GQ	1/1:255,93,0:99	(Glyma.01G004300,LT),(Glyma.01G004400,RT)	(Glyma.01G004300.1,LT),(Glyma.01G004300.2,LT),(Glyma.01G004400.1,RT)	(Glyma.01G004300.1.CDS.2,LT),(Glyma.01G004300.2.CDS.2,LT),(Glyma.01G004400.1.CDS.3,RT),(Glyma.01G004400.1.CDS.4,RT),(Glyma.01G004400.1.CDS.5,RT)	N	(Glyma.01G004300.1.three_prime_UTR.1,LT),(Glyma.01G004300.2.three_prime_UTR.1,LT)	Ribosomal protein L31e | PPR repeat	Ribosomal protein L31e family protein | Tetratricopeptide repeat (TPR)-like superfamily protein	+ | -	Glyma.01G004300	N	N	N	N	N	N	N	N	N	N	N	N	N	N	N	N	N	N	N	N	N	N	N	N
G038_UC413_VCF_extracted_range_Chr01_0_to_full.tsv	Chr01	430868	.	G	A	222	.	DP=31;VDB=6.210026e-03;AF1=1;AC1=2;DP4=0,0,10,21;MQ=32;FQ=-120	GT:PL:GQ	1/1:255,93,0:99	(Glyma.01G004300,LT),(Glyma.01G004400,RT)	(Glyma.01G004300.1,LT),(Glyma.01G004300.2,LT),(Glyma.01G004400.1,RT)	(Glyma.01G004300.1.CDS.2,LT),(Glyma.01G004300.2.CDS.2,LT),(Glyma.01G004400.1.CDS.3,RT),(Glyma.01G004400.1.CDS.4,RT),(Glyma.01G004400.1.CDS.5,RT)	N	(Glyma.01G004300.1.three_prime_UTR.1,LT),(Glyma.01G004300.2.three_prime_UTR.1,LT)	Ribosomal protein L31e | PPR repeat	Ribosomal protein L31e family protein | Tetratricopeptide repeat (TPR)-like superfamily protein	+ | -	Glyma.01G004400	N	N	N	N	N	N	N	N	N	N	N	N	N	N	N	N	N	N	N	N	N	N	N	N
G038_UC413_VCF_extracted_range_Chr01_0_to_full.tsv	Chr01	430869	.	A	G	222	.	DP=31;VDB=4.598485e-03;AF1=1;AC1=2;DP4=0,0,10,21;MQ=32;FQ=-117	GT:PL:GQ	1/1:255,90,0:99	(Glyma.01G004300,LT),(Glyma.01G004400,RT)	(Glyma.01G004300.1,LT),(Glyma.01G004300.2,LT),(Glyma.01G004400.1,RT)	(Glyma.01G004300.1.CDS.2,LT),(Glyma.01G004300.2.CDS.2,LT),(Glyma.01G004400.1.CDS.3,RT),(Glyma.01G004400.1.CDS.4,RT),(Glyma.01G004400.1.CDS.5,RT)	N	(Glyma.01G004300.1.three_prime_UTR.1,LT),(Glyma.01G004300.2.three_prime_UTR.1,LT)	Ribosomal protein L31e | PPR repeat	Ribosomal protein L31e family protein | Tetratricopeptide repeat (TPR)-like superfamily protein	+ | -	Glyma.01G004300	N	N	N	N	N	N	N	N	N	N	N	N	N	N	N	N	N	N	N	N	N	N	N	N
G038_UC413_VCF_extracted_range_Chr01_0_to_full.tsv	Chr01	430869	.	A	G	222	.	DP=31;VDB=4.598485e-03;AF1=1;AC1=2;DP4=0,0,10,21;MQ=32;FQ=-117	GT:PL:GQ	1/1:255,90,0:99	(Glyma.01G004300,LT),(Glyma.01G004400,RT)	(Glyma.01G004300.1,LT),(Glyma.01G004300.2,LT),(Glyma.01G004400.1,RT)	(Glyma.01G004300.1.CDS.2,LT),(Glyma.01G004300.2.CDS.2,LT),(Glyma.01G004400.1.CDS.3,RT),(Glyma.01G004400.1.CDS.4,RT),(Glyma.01G004400.1.CDS.5,RT)	N	(Glyma.01G004300.1.three_prime_UTR.1,LT),(Glyma.01G004300.2.three_prime_UTR.1,LT)	Ribosomal protein L31e | PPR repeat	Ribosomal protein L31e family protein | Tetratricopeptide repeat (TPR)-like superfamily protein	+ | -	Glyma.01G004400	N	N	N	N	N	N	N	N	N	N	N	N	N	N	N	N	N	N	N	N	N	N	N	N
G038_UC413_VCF_extracted_range_Chr01_0_to_full.tsv	Chr01	430934	.	T	G	222	.	DP=39;VDB=2.682151e-01;AF1=1;AC1=2;DP4=0,0,17,21;MQ=32;FQ=-141	GT:PL:GQ	1/1:255,114,0:99	(Glyma.01G004300,LT),(Glyma.01G004400,RT)	(Glyma.01G004300.1,LT),(Glyma.01G004300.2,LT),(Glyma.01G004400.1,RT)	(Glyma.01G004300.1.CDS.2,LT),(Glyma.01G004300.2.CDS.2,LT),(Glyma.01G004400.1.CDS.3,RT),(Glyma.01G004400.1.CDS.4,RT),(Glyma.01G004400.1.CDS.5,RT)	N	(Glyma.01G004300.1.three_prime_UTR.1,LT),(Glyma.01G004300.2.three_prime_UTR.1,LT)	Ribosomal protein L31e | PPR repeat	Ribosomal protein L31e family protein | Tetratricopeptide repeat (TPR)-like superfamily protein	+ | -	Glyma.01G004300	N	N	N	N	N	N	N	N	N	N	N	N	N	N	N	N	N	N	N	N	N	N	N	N
G038_UC413_VCF_extracted_range_Chr01_0_to_full.tsv	Chr01	430934	.	T	G	222	.	DP=39;VDB=2.682151e-01;AF1=1;AC1=2;DP4=0,0,17,21;MQ=32;FQ=-141	GT:PL:GQ	1/1:255,114,0:99	(Glyma.01G004300,LT),(Glyma.01G004400,RT)	(Glyma.01G004300.1,LT),(Glyma.01G004300.2,LT),(Glyma.01G004400.1,RT)	(Glyma.01G004300.1.CDS.2,LT),(Glyma.01G004300.2.CDS.2,LT),(Glyma.01G004400.1.CDS.3,RT),(Glyma.01G004400.1.CDS.4,RT),(Glyma.01G004400.1.CDS.5,RT)	N	(Glyma.01G004300.1.three_prime_UTR.1,LT),(Glyma.01G004300.2.three_prime_UTR.1,LT)	Ribosomal protein L31e | PPR repeat	Ribosomal protein L31e family protein | Tetratricopeptide repeat (TPR)-like superfamily protein	+ | -	Glyma.01G004400	N	N	N	N	N	N	N	N	N	N	N	N	N	N	N	N	N	N	N	N	N	N	N	N
G038_UC413_VCF_extracted_range_Chr01_0_to_full.tsv	Chr01	430949	.	C	A	222	.	DP=37;VDB=2.890551e-01;AF1=1;AC1=2;DP4=0,0,17,19;MQ=30;FQ=-135	GT:PL:GQ	1/1:255,108,0:99	(Glyma.01G004300,LT),(Glyma.01G004400,RT)	(Glyma.01G004300.1,LT),(Glyma.01G004300.2,LT),(Glyma.01G004400.1,RT)	(Glyma.01G004300.1.CDS.2,LT),(Glyma.01G004300.2.CDS.2,LT),(Glyma.01G004400.1.CDS.3,RT),(Glyma.01G004400.1.CDS.4,RT),(Glyma.01G004400.1.CDS.5,RT)	N	(Glyma.01G004300.1.three_prime_UTR.1,LT),(Glyma.01G004300.2.three_prime_UTR.1,LT)	Ribosomal protein L31e | PPR repeat	Ribosomal protein L31e family protein | Tetratricopeptide repeat (TPR)-like superfamily protein	+ | -	Glyma.01G004300	N	N	N	N	N	N	N	N	N	N	N	N	N	N	N	N	N	N	N	N	N	N	N	N
G038_UC413_VCF_extracted_range_Chr01_0_to_full.tsv	Chr01	430949	.	C	A	222	.	DP=37;VDB=2.890551e-01;AF1=1;AC1=2;DP4=0,0,17,19;MQ=30;FQ=-135	GT:PL:GQ	1/1:255,108,0:99	(Glyma.01G004300,LT),(Glyma.01G004400,RT)	(Glyma.01G004300.1,LT),(Glyma.01G004300.2,LT),(Glyma.01G004400.1,RT)	(Glyma.01G004300.1.CDS.2,LT),(Glyma.01G004300.2.CDS.2,LT),(Glyma.01G004400.1.CDS.3,RT),(Glyma.01G004400.1.CDS.4,RT),(Glyma.01G004400.1.CDS.5,RT)	N	(Glyma.01G004300.1.three_prime_UTR.1,LT),(Glyma.01G004300.2.three_prime_UTR.1,LT)	Ribosomal protein L31e | PPR repeat	Ribosomal protein L31e family protein | Tetratricopeptide repeat (TPR)-like superfamily protein	+ | -	Glyma.01G004400	N	N	N	N	N	N	N	N	N	N	N	N	N	N	N	N	N	N	N	N	N	N	N	N
G038_UC413_VCF_extracted_range_Chr01_0_to_full.tsv	Chr01	430950	.	C	A	222	.	DP=37;VDB=2.826693e-01;AF1=1;AC1=2;DP4=0,0,17,19;MQ=30;FQ=-135	GT:PL:GQ	1/1:255,108,0:99	(Glyma.01G004300,LT),(Glyma.01G004400,RT)	(Glyma.01G004300.1,LT),(Glyma.01G004300.2,LT),(Glyma.01G004400.1,RT)	(Glyma.01G004300.1.CDS.2,LT),(Glyma.01G004300.2.CDS.2,LT),(Glyma.01G004400.1.CDS.3,RT),(Glyma.01G004400.1.CDS.4,RT),(Glyma.01G004400.1.CDS.5,RT)	N	(Glyma.01G004300.1.three_prime_UTR.1,LT),(Glyma.01G004300.2.three_prime_UTR.1,LT)	Ribosomal protein L31e | PPR repeat	Ribosomal protein L31e family protein | Tetratricopeptide repeat (TPR)-like superfamily protein	+ | -	Glyma.01G004300	N	N	N	N	N	N	N	N	N	N	N	N	N	N	N	N	N	N	N	N	N	N	N	N
G038_UC413_VCF_extracted_range_Chr01_0_to_full.tsv	Chr01	430950	.	C	A	222	.	DP=37;VDB=2.826693e-01;AF1=1;AC1=2;DP4=0,0,17,19;MQ=30;FQ=-135	GT:PL:GQ	1/1:255,108,0:99	(Glyma.01G004300,LT),(Glyma.01G004400,RT)	(Glyma.01G004300.1,LT),(Glyma.01G004300.2,LT),(Glyma.01G004400.1,RT)	(Glyma.01G004300.1.CDS.2,LT),(Glyma.01G004300.2.CDS.2,LT),(Glyma.01G004400.1.CDS.3,RT),(Glyma.01G004400.1.CDS.4,RT),(Glyma.01G004400.1.CDS.5,RT)	N	(Glyma.01G004300.1.three_prime_UTR.1,LT),(Glyma.01G004300.2.three_prime_UTR.1,LT)	Ribosomal protein L31e | PPR repeat	Ribosomal protein L31e family protein | Tetratricopeptide repeat (TPR)-like superfamily protein	+ | -	Glyma.01G004400	N	N	N	N	N	N	N	N	N	N	N	N	N	N	N	N	N	N	N	N	N	N	N	N
G038_UC413_VCF_extracted_range_Chr01_0_to_full.tsv	Chr01	430955	.	T	C	222	.	DP=39;VDB=2.278155e-01;AF1=1;AC1=2;DP4=0,0,18,20;MQ=31;FQ=-141	GT:PL:GQ	1/1:255,114,0:99	(Glyma.01G004300,LT),(Glyma.01G004400,RT)	(Glyma.01G004300.1,LT),(Glyma.01G004300.2,LT),(Glyma.01G004400.1,RT)	(Glyma.01G004300.1.CDS.2,LT),(Glyma.01G004300.2.CDS.2,LT),(Glyma.01G004400.1.CDS.3,RT),(Glyma.01G004400.1.CDS.4,RT),(Glyma.01G004400.1.CDS.5,RT)	N	(Glyma.01G004300.1.three_prime_UTR.1,LT),(Glyma.01G004300.2.three_prime_UTR.1,LT)	Ribosomal protein L31e | PPR repeat	Ribosomal protein L31e family protein | Tetratricopeptide repeat (TPR)-like superfamily protein	+ | -	Glyma.01G004300	N	N	N	N	N	N	N	N	N	N	N	N	N	N	N	N	N	N	N	N	N	N	N	N
G038_UC413_VCF_extracted_range_Chr01_0_to_full.tsv	Chr01	430955	.	T	C	222	.	DP=39;VDB=2.278155e-01;AF1=1;AC1=2;DP4=0,0,18,20;MQ=31;FQ=-141	GT:PL:GQ	1/1:255,114,0:99	(Glyma.01G004300,LT),(Glyma.01G004400,RT)	(Glyma.01G004300.1,LT),(Glyma.01G004300.2,LT),(Glyma.01G004400.1,RT)	(Glyma.01G004300.1.CDS.2,LT),(Glyma.01G004300.2.CDS.2,LT),(Glyma.01G004400.1.CDS.3,RT),(Glyma.01G004400.1.CDS.4,RT),(Glyma.01G004400.1.CDS.5,RT)	N	(Glyma.01G004300.1.three_prime_UTR.1,LT),(Glyma.01G004300.2.three_prime_UTR.1,LT)	Ribosomal protein L31e | PPR repeat	Ribosomal protein L31e family protein | Tetratricopeptide repeat (TPR)-like superfamily protein	+ | -	Glyma.01G004400	N	N	N	N	N	N	N	N	N	N	N	N	N	N	N	N	N	N	N	N	N	N	N	N
G038_UC413_VCF_extracted_range_Chr01_0_to_full.tsv	Chr01	431138	.	C	T	105	.	DP=8;VDB=1.223721e-01;AF1=1;AC1=2;DP4=0,0,0,8;MQ=35;FQ=-51	GT:PL:GQ	1/1:138,24,0:45	(Glyma.01G004300,LT),(Glyma.01G004400,E)	(Glyma.01G004300.1,LT),(Glyma.01G004300.2,LT),(Glyma.01G004400.1,E)	(Glyma.01G004300.1.CDS.2,LT),(Glyma.01G004300.2.CDS.2,LT),(Glyma.01G004400.1.CDS.2,RT),(Glyma.01G004400.1.CDS.3,RT),(Glyma.01G004400.1.CDS.4,RT),(Glyma.01G004400.1.CDS.5,E)	N	(Glyma.01G004300.1.three_prime_UTR.1,LT),(Glyma.01G004300.2.three_prime_UTR.1,LT)	Ribosomal protein L31e | PPR repeat	Ribosomal protein L31e family protein | Tetratricopeptide repeat (TPR)-like superfamily protein	+ | -	Glyma.01G004300	N	N	N	N	N	N	N	N	N	N	N	N	N	N	N	N	N	N	N	N	N	N	N	N
G038_UC413_VCF_extracted_range_Chr01_0_to_full.tsv	Chr01	431138	.	C	T	105	.	DP=8;VDB=1.223721e-01;AF1=1;AC1=2;DP4=0,0,0,8;MQ=35;FQ=-51	GT:PL:GQ	1/1:138,24,0:45	(Glyma.01G004300,LT),(Glyma.01G004400,E)	(Glyma.01G004300.1,LT),(Glyma.01G004300.2,LT),(Glyma.01G004400.1,E)	(Glyma.01G004300.1.CDS.2,LT),(Glyma.01G004300.2.CDS.2,LT),(Glyma.01G004400.1.CDS.2,RT),(Glyma.01G004400.1.CDS.3,RT),(Glyma.01G004400.1.CDS.4,RT),(Glyma.01G004400.1.CDS.5,E)	N	(Glyma.01G004300.1.three_prime_UTR.1,LT),(Glyma.01G004300.2.three_prime_UTR.1,LT)	Ribosomal protein L31e | PPR repeat	Ribosomal protein L31e family protein | Tetratricopeptide repeat (TPR)-like superfamily protein	+ | -	Glyma.01G004400	N	N	N	N	N	N	N	N	N	N	N	N	N	N	N	N	N	N	N	N	N	N	N	N
G038_UC413_VCF_extracted_range_Chr01_0_to_full.tsv	Chr01	431168	.	T	C	151	.	DP=10;VDB=1.167106e-01;AF1=1;AC1=2;DP4=0,0,1,8;MQ=34;FQ=-54	GT:PL:GQ	1/1:184,27,0:51	(Glyma.01G004300,LT),(Glyma.01G004400,E)	(Glyma.01G004300.1,LT),(Glyma.01G004300.2,LT),(Glyma.01G004400.1,E)	(Glyma.01G004300.1.CDS.2,LT),(Glyma.01G004300.2.CDS.2,LT),(Glyma.01G004400.1.CDS.2,RT),(Glyma.01G004400.1.CDS.3,RT),(Glyma.01G004400.1.CDS.4,RT),(Glyma.01G004400.1.CDS.5,E)	N	(Glyma.01G004300.1.three_prime_UTR.1,LT),(Glyma.01G004300.2.three_prime_UTR.1,LT)	Ribosomal protein L31e | PPR repeat	Ribosomal protein L31e family protein | Tetratricopeptide repeat (TPR)-like superfamily protein	+ | -	Glyma.01G004300	N	N	N	N	N	N	N	N	N	N	N	N	N	N	N	N	N	N	N	N	N	N	N	N
G038_UC413_VCF_extracted_range_Chr01_0_to_full.tsv	Chr01	431168	.	T	C	151	.	DP=10;VDB=1.167106e-01;AF1=1;AC1=2;DP4=0,0,1,8;MQ=34;FQ=-54	GT:PL:GQ	1/1:184,27,0:51	(Glyma.01G004300,LT),(Glyma.01G004400,E)	(Glyma.01G004300.1,LT),(Glyma.01G004300.2,LT),(Glyma.01G004400.1,E)	(Glyma.01G004300.1.CDS.2,LT),(Glyma.01G004300.2.CDS.2,LT),(Glyma.01G004400.1.CDS.2,RT),(Glyma.01G004400.1.CDS.3,RT),(Glyma.01G004400.1.CDS.4,RT),(Glyma.01G004400.1.CDS.5,E)	N	(Glyma.01G004300.1.three_prime_UTR.1,LT),(Glyma.01G004300.2.three_prime_UTR.1,LT)	Ribosomal protein L31e | PPR repeat	Ribosomal protein L31e family protein | Tetratricopeptide repeat (TPR)-like superfamily protein	+ | -	Glyma.01G004400	N	N	N	N	N	N	N	N	N	N	N	N	N	N	N	N	N	N	N	N	N	N	N	N
G038_UC413_VCF_extracted_range_Chr01_0_to_full.tsv	Chr01	431285	.	T	A	207	.	DP=43;VDB=4.547585e-02;RPB=-1.092655e+00;AF1=1;AC1=2;DP4=2,0,22,18;MQ=24;FQ=-90;PV4=0.5,1,0.056,0.21	GT:PL:GQ	1/1:240,63,0:99	(Glyma.01G004300,LT),(Glyma.01G004400,E)	(Glyma.01G004300.1,LT),(Glyma.01G004300.2,LT),(Glyma.01G004400.1,E)	(Glyma.01G004300.1.CDS.2,LT),(Glyma.01G004300.2.CDS.2,LT),(Glyma.01G004400.1.CDS.2,RT),(Glyma.01G004400.1.CDS.3,RT),(Glyma.01G004400.1.CDS.4,RT),(Glyma.01G004400.1.CDS.5,E)	N	(Glyma.01G004300.1.three_prime_UTR.1,LT),(Glyma.01G004300.2.three_prime_UTR.1,LT)	Ribosomal protein L31e | PPR repeat	Ribosomal protein L31e family protein | Tetratricopeptide repeat (TPR)-like superfamily protein	+ | -	Glyma.01G004300	N	N	N	N	N	N	N	N	N	N	N	N	N	N	N	N	N	N	N	N	N	N	N	N
G038_UC413_VCF_extracted_range_Chr01_0_to_full.tsv	Chr01	431285	.	T	A	207	.	DP=43;VDB=4.547585e-02;RPB=-1.092655e+00;AF1=1;AC1=2;DP4=2,0,22,18;MQ=24;FQ=-90;PV4=0.5,1,0.056,0.21	GT:PL:GQ	1/1:240,63,0:99	(Glyma.01G004300,LT),(Glyma.01G004400,E)	(Glyma.01G004300.1,LT),(Glyma.01G004300.2,LT),(Glyma.01G004400.1,E)	(Glyma.01G004300.1.CDS.2,LT),(Glyma.01G004300.2.CDS.2,LT),(Glyma.01G004400.1.CDS.2,RT),(Glyma.01G004400.1.CDS.3,RT),(Glyma.01G004400.1.CDS.4,RT),(Glyma.01G004400.1.CDS.5,E)	N	(Glyma.01G004300.1.three_prime_UTR.1,LT),(Glyma.01G004300.2.three_prime_UTR.1,LT)	Ribosomal protein L31e | PPR repeat	Ribosomal protein L31e family protein | Tetratricopeptide repeat (TPR)-like superfamily protein	+ | -	Glyma.01G004400	N	N	N	N	N	N	N	N	N	N	N	N	N	N	N	N	N	N	N	N	N	N	N	N
G038_UC413_VCF_extracted_range_Chr01_0_to_full.tsv	Chr01	431305	.	TGTTAGGG	TG	209	.	INDEL;IS=40,0.888889;DP=45;VDB=6.143835e-03;AF1=1;AC1=2;DP4=1,0,20,22;MQ=23;FQ=-122;PV4=0.49,0.019,0.023,0.29	GT:PL:GQ	1/1:250,87,0:99	(Glyma.01G004300,LT),(Glyma.01G004400,E)	(Glyma.01G004300.1,LT),(Glyma.01G004300.2,LT),(Glyma.01G004400.1,E)	(Glyma.01G004300.1.CDS.2,LT),(Glyma.01G004300.2.CDS.2,LT),(Glyma.01G004400.1.CDS.2,RT),(Glyma.01G004400.1.CDS.3,RT),(Glyma.01G004400.1.CDS.4,RT),(Glyma.01G004400.1.CDS.5,E)	N	(Glyma.01G004300.1.three_prime_UTR.1,LT),(Glyma.01G004300.2.three_prime_UTR.1,LT)	Ribosomal protein L31e | PPR repeat	Ribosomal protein L31e family protein | Tetratricopeptide repeat (TPR)-like superfamily protein	+ | -	Glyma.01G004300	N	N	N	N	N	N	N	N	N	N	N	N	N	N	N	N	N	N	N	N	N	N	N	N
G038_UC413_VCF_extracted_range_Chr01_0_to_full.tsv	Chr01	431305	.	TGTTAGGG	TG	209	.	INDEL;IS=40,0.888889;DP=45;VDB=6.143835e-03;AF1=1;AC1=2;DP4=1,0,20,22;MQ=23;FQ=-122;PV4=0.49,0.019,0.023,0.29	GT:PL:GQ	1/1:250,87,0:99	(Glyma.01G004300,LT),(Glyma.01G004400,E)	(Glyma.01G004300.1,LT),(Glyma.01G004300.2,LT),(Glyma.01G004400.1,E)	(Glyma.01G004300.1.CDS.2,LT),(Glyma.01G004300.2.CDS.2,LT),(Glyma.01G004400.1.CDS.2,RT),(Glyma.01G004400.1.CDS.3,RT),(Glyma.01G004400.1.CDS.4,RT),(Glyma.01G004400.1.CDS.5,E)	N	(Glyma.01G004300.1.three_prime_UTR.1,LT),(Glyma.01G004300.2.three_prime_UTR.1,LT)	Ribosomal protein L31e | PPR repeat	Ribosomal protein L31e family protein | Tetratricopeptide repeat (TPR)-like superfamily protein	+ | -	Glyma.01G004400	N	N	N	N	N	N	N	N	N	N	N	N	N	N	N	N	N	N	N	N	N	N	N	N
G038_UC413_VCF_extracted_range_Chr01_0_to_full.tsv	Chr01	431307	.	T	A	24	.	DP=4;VDB=7.840000e-02;RPB=0.000000e+00;AF1=0.5;AC1=1;DP4=2,0,0,2;MQ=37;FQ=16.7;PV4=0.33,1,1,0.24	GT:PL:GQ	0/1:54,0,44:47	(Glyma.01G004300,LT),(Glyma.01G004400,E)	(Glyma.01G004300.1,LT),(Glyma.01G004300.2,LT),(Glyma.01G004400.1,E)	(Glyma.01G004300.1.CDS.2,LT),(Glyma.01G004300.2.CDS.2,LT),(Glyma.01G004400.1.CDS.2,RT),(Glyma.01G004400.1.CDS.3,RT),(Glyma.01G004400.1.CDS.4,RT),(Glyma.01G004400.1.CDS.5,E)	N	(Glyma.01G004300.1.three_prime_UTR.1,LT),(Glyma.01G004300.2.three_prime_UTR.1,LT)	Ribosomal protein L31e | PPR repeat	Ribosomal protein L31e family protein | Tetratricopeptide repeat (TPR)-like superfamily protein	+ | -	Glyma.01G004300	N	N	N	N	N	N	N	N	N	N	N	N	N	N	N	N	N	N	N	N	N	N	N	N
G038_UC413_VCF_extracted_range_Chr01_0_to_full.tsv	Chr01	431307	.	T	A	24	.	DP=4;VDB=7.840000e-02;RPB=0.000000e+00;AF1=0.5;AC1=1;DP4=2,0,0,2;MQ=37;FQ=16.7;PV4=0.33,1,1,0.24	GT:PL:GQ	0/1:54,0,44:47	(Glyma.01G004300,LT),(Glyma.01G004400,E)	(Glyma.01G004300.1,LT),(Glyma.01G004300.2,LT),(Glyma.01G004400.1,E)	(Glyma.01G004300.1.CDS.2,LT),(Glyma.01G004300.2.CDS.2,LT),(Glyma.01G004400.1.CDS.2,RT),(Glyma.01G004400.1.CDS.3,RT),(Glyma.01G004400.1.CDS.4,RT),(Glyma.01G004400.1.CDS.5,E)	N	(Glyma.01G004300.1.three_prime_UTR.1,LT),(Glyma.01G004300.2.three_prime_UTR.1,LT)	Ribosomal protein L31e | PPR repeat	Ribosomal protein L31e family protein | Tetratricopeptide repeat (TPR)-like superfamily protein	+ | -	Glyma.01G004400	N	N	N	N	N	N	N	N	N	N	N	N	N	N	N	N	N	N	N	N	N	N	N	N
G038_UC413_VCF_extracted_range_Chr01_0_to_full.tsv	Chr01	431321	.	T	C	218	.	DP=47;VDB=2.622524e-01;RPB=-1.290117e+00;AF1=1;AC1=2;DP4=1,0,22,24;MQ=23;FQ=-132;PV4=0.49,1,0.02,1	GT:PL:GQ	1/1:251,105,0:99	(Glyma.01G004300,LT),(Glyma.01G004400,E)	(Glyma.01G004300.1,LT),(Glyma.01G004300.2,LT),(Glyma.01G004400.1,E)	(Glyma.01G004400.1.CDS.2,RT),(Glyma.01G004400.1.CDS.3,RT),(Glyma.01G004400.1.CDS.4,RT),(Glyma.01G004400.1.CDS.5,E)	N	(Glyma.01G004300.1.three_prime_UTR.1,LT),(Glyma.01G004300.2.three_prime_UTR.1,LT)	Ribosomal protein L31e | PPR repeat	Ribosomal protein L31e family protein | Tetratricopeptide repeat (TPR)-like superfamily protein	+ | -	Glyma.01G004300	N	N	N	N	N	N	N	N	N	N	N	N	N	N	N	N	N	N	N	N	N	N	N	N
G038_UC413_VCF_extracted_range_Chr01_0_to_full.tsv	Chr01	431321	.	T	C	218	.	DP=47;VDB=2.622524e-01;RPB=-1.290117e+00;AF1=1;AC1=2;DP4=1,0,22,24;MQ=23;FQ=-132;PV4=0.49,1,0.02,1	GT:PL:GQ	1/1:251,105,0:99	(Glyma.01G004300,LT),(Glyma.01G004400,E)	(Glyma.01G004300.1,LT),(Glyma.01G004300.2,LT),(Glyma.01G004400.1,E)	(Glyma.01G004400.1.CDS.2,RT),(Glyma.01G004400.1.CDS.3,RT),(Glyma.01G004400.1.CDS.4,RT),(Glyma.01G004400.1.CDS.5,E)	N	(Glyma.01G004300.1.three_prime_UTR.1,LT),(Glyma.01G004300.2.three_prime_UTR.1,LT)	Ribosomal protein L31e | PPR repeat	Ribosomal protein L31e family protein | Tetratricopeptide repeat (TPR)-like superfamily protein	+ | -	Glyma.01G004400	N	N	N	N	N	N	N	N	N	N	N	N	N	N	N	N	N	N	N	N	N	N	N	N
G038_UC413_VCF_extracted_range_Chr01_0_to_full.tsv	Chr01	431358	.	T	C	172	.	DP=33;VDB=9.231546e-02;RPB=1.624591e+00;AF1=1;AC1=2;DP4=0,1,17,14;MQ=19;FQ=-108;PV4=0.47,1,1,1	GT:PL:GQ	1/1:205,81,0:99	(Glyma.01G004300,LT),(Glyma.01G004400,E)	(Glyma.01G004300.1,LT),(Glyma.01G004300.2,LT),(Glyma.01G004400.1,E)	(Glyma.01G004400.1.CDS.2,RT),(Glyma.01G004400.1.CDS.3,RT),(Glyma.01G004400.1.CDS.4,RT),(Glyma.01G004400.1.CDS.5,E)	N	(Glyma.01G004300.1.three_prime_UTR.1,LT),(Glyma.01G004300.2.three_prime_UTR.1,LT)	Ribosomal protein L31e | PPR repeat	Ribosomal protein L31e family protein | Tetratricopeptide repeat (TPR)-like superfamily protein	+ | -	Glyma.01G004300	N	N	N	N	N	N	N	N	N	N	N	N	N	N	N	N	N	N	N	N	N	N	N	N
G038_UC413_VCF_extracted_range_Chr01_0_to_full.tsv	Chr01	431358	.	T	C	172	.	DP=33;VDB=9.231546e-02;RPB=1.624591e+00;AF1=1;AC1=2;DP4=0,1,17,14;MQ=19;FQ=-108;PV4=0.47,1,1,1	GT:PL:GQ	1/1:205,81,0:99	(Glyma.01G004300,LT),(Glyma.01G004400,E)	(Glyma.01G004300.1,LT),(Glyma.01G004300.2,LT),(Glyma.01G004400.1,E)	(Glyma.01G004400.1.CDS.2,RT),(Glyma.01G004400.1.CDS.3,RT),(Glyma.01G004400.1.CDS.4,RT),(Glyma.01G004400.1.CDS.5,E)	N	(Glyma.01G004300.1.three_prime_UTR.1,LT),(Glyma.01G004300.2.three_prime_UTR.1,LT)	Ribosomal protein L31e | PPR repeat	Ribosomal protein L31e family protein | Tetratricopeptide repeat (TPR)-like superfamily protein	+ | -	Glyma.01G004400	N	N	N	N	N	N	N	N	N	N	N	N	N	N	N	N	N	N	N	N	N	N	N	N
G038_UC413_VCF_extracted_range_Chr01_0_to_full.tsv	Chr01	431360	.	CATATA	CATA	175	.	INDEL;IS=32,0.969697;DP=33;VDB=1.483491e-01;AF1=1;AC1=2;DP4=0,0,17,15;MQ=19;FQ=-131	GT:PL:GQ	1/1:216,96,0:99	(Glyma.01G004300,LT),(Glyma.01G004400,E)	(Glyma.01G004300.1,LT),(Glyma.01G004300.2,LT),(Glyma.01G004400.1,E)	(Glyma.01G004400.1.CDS.2,RT),(Glyma.01G004400.1.CDS.3,RT),(Glyma.01G004400.1.CDS.4,RT),(Glyma.01G004400.1.CDS.5,E)	N	(Glyma.01G004300.1.three_prime_UTR.1,LT),(Glyma.01G004300.2.three_prime_UTR.1,LT)	Ribosomal protein L31e | PPR repeat	Ribosomal protein L31e family protein | Tetratricopeptide repeat (TPR)-like superfamily protein	+ | -	Glyma.01G004300	N	N	N	N	N	N	N	N	N	N	N	N	N	N	N	N	N	N	N	N	N	N	N	N
G038_UC413_VCF_extracted_range_Chr01_0_to_full.tsv	Chr01	431360	.	CATATA	CATA	175	.	INDEL;IS=32,0.969697;DP=33;VDB=1.483491e-01;AF1=1;AC1=2;DP4=0,0,17,15;MQ=19;FQ=-131	GT:PL:GQ	1/1:216,96,0:99	(Glyma.01G004300,LT),(Glyma.01G004400,E)	(Glyma.01G004300.1,LT),(Glyma.01G004300.2,LT),(Glyma.01G004400.1,E)	(Glyma.01G004400.1.CDS.2,RT),(Glyma.01G004400.1.CDS.3,RT),(Glyma.01G004400.1.CDS.4,RT),(Glyma.01G004400.1.CDS.5,E)	N	(Glyma.01G004300.1.three_prime_UTR.1,LT),(Glyma.01G004300.2.three_prime_UTR.1,LT)	Ribosomal protein L31e | PPR repeat	Ribosomal protein L31e family protein | Tetratricopeptide repeat (TPR)-like superfamily protein	+ | -	Glyma.01G004400	N	N	N	N	N	N	N	N	N	N	N	N	N	N	N	N	N	N	N	N	N	N	N	N
G038_UC413_VCF_extracted_range_Chr01_0_to_full.tsv	Chr01	431362	.	T	C	10.2	.	DP=2;VDB=7.200000e-02;AF1=1;AC1=2;DP4=0,0,0,2;MQ=29;FQ=-33	GT:PL:GQ	1/1:41,6,0:8	(Glyma.01G004300,LT),(Glyma.01G004400,E)	(Glyma.01G004300.1,LT),(Glyma.01G004300.2,LT),(Glyma.01G004400.1,E)	(Glyma.01G004400.1.CDS.2,RT),(Glyma.01G004400.1.CDS.3,RT),(Glyma.01G004400.1.CDS.4,RT),(Glyma.01G004400.1.CDS.5,E)	N	(Glyma.01G004300.1.three_prime_UTR.1,LT),(Glyma.01G004300.2.three_prime_UTR.1,LT)	Ribosomal protein L31e | PPR repeat	Ribosomal protein L31e family protein | Tetratricopeptide repeat (TPR)-like superfamily protein	+ | -	Glyma.01G004300	N	N	N	N	N	N	N	N	N	N	N	N	N	N	N	N	N	N	N	N	N	N	N	N
G038_UC413_VCF_extracted_range_Chr01_0_to_full.tsv	Chr01	431362	.	T	C	10.2	.	DP=2;VDB=7.200000e-02;AF1=1;AC1=2;DP4=0,0,0,2;MQ=29;FQ=-33	GT:PL:GQ	1/1:41,6,0:8	(Glyma.01G004300,LT),(Glyma.01G004400,E)	(Glyma.01G004300.1,LT),(Glyma.01G004300.2,LT),(Glyma.01G004400.1,E)	(Glyma.01G004400.1.CDS.2,RT),(Glyma.01G004400.1.CDS.3,RT),(Glyma.01G004400.1.CDS.4,RT),(Glyma.01G004400.1.CDS.5,E)	N	(Glyma.01G004300.1.three_prime_UTR.1,LT),(Glyma.01G004300.2.three_prime_UTR.1,LT)	Ribosomal protein L31e | PPR repeat	Ribosomal protein L31e family protein | Tetratricopeptide repeat (TPR)-like superfamily protein	+ | -	Glyma.01G004400	N	N	N	N	N	N	N	N	N	N	N	N	N	N	N	N	N	N	N	N	N	N	N	N
G038_UC413_VCF_extracted_range_Chr01_0_to_full.tsv	Chr01	431622	.	A	G	84	.	DP=30;VDB=2.502215e-01;RPB=1.792843e-01;AF1=1;AC1=2;DP4=0,1,12,16;MQ=16;FQ=-79;PV4=1,0.34,0.0026,0.25	GT:PL:GQ	1/1:117,52,0:99	(Glyma.01G004400,E)	(Glyma.01G004400.1,E)	(Glyma.01G004400.1.CDS.1,RT),(Glyma.01G004400.1.CDS.2,RT),(Glyma.01G004400.1.CDS.3,RT),(Glyma.01G004400.1.CDS.4,E),(Glyma.01G004400.1.CDS.5,LT)	N	N	PPR repeat	Tetratricopeptide repeat (TPR)-like superfamily protein	-	Glyma.01G004400	N	N	N	N	N	N	N	N	N	N	N	N	N	N	N	N	N	N	N	N	N	N	N	N
G038_UC413_VCF_extracted_range_Chr01_0_to_full.tsv	Chr01	431643	.	GC	GCC	108	.	INDEL;IS=30,0.882353;DP=34;VDB=2.930130e-01;AF1=1;AC1=2;DP4=0,1,15,17;MQ=17;FQ=-98.5;PV4=1,1,0.011,0.22	GT:PL:GQ	1/1:149,64,0:99	(Glyma.01G004400,E)	(Glyma.01G004400.1,E)	(Glyma.01G004400.1.CDS.1,RT),(Glyma.01G004400.1.CDS.2,RT),(Glyma.01G004400.1.CDS.3,RT),(Glyma.01G004400.1.CDS.4,LT),(Glyma.01G004400.1.CDS.5,LT)	N	N	PPR repeat	Tetratricopeptide repeat (TPR)-like superfamily protein	-	Glyma.01G004400	N	N	N	N	N	N	N	N	N	N	N	N	N	N	N	N	N	N	N	N	N	N	N	N
G038_UC413_VCF_extracted_range_Chr01_0_to_full.tsv	Chr01	431708	.	T	G	118	.	DP=32;VDB=2.581578e-01;RPB=1.155343e+00;AF1=1;AC1=2;DP4=0,1,17,12;MQ=17;FQ=-89;PV4=0.43,1,0.11,1	GT:PL:GQ	1/1:151,62,0:99	(Glyma.01G004400,E)	(Glyma.01G004400.1,E)	(Glyma.01G004400.1.CDS.1,RT),(Glyma.01G004400.1.CDS.2,RT),(Glyma.01G004400.1.CDS.3,E),(Glyma.01G004400.1.CDS.4,LT),(Glyma.01G004400.1.CDS.5,LT)	N	N	PPR repeat	Tetratricopeptide repeat (TPR)-like superfamily protein	-	Glyma.01G004400	N	N	N	N	N	N	N	N	N	N	N	N	N	N	N	N	N	N	N	N	N	N	N	N
G038_UC413_VCF_extracted_range_Chr01_0_to_full.tsv	Chr01	431777	.	A	G	17.1	.	DP=24;VDB=6.369588e-02;RPB=-8.728716e-01;AF1=0.5025;AC1=1;DP4=1,2,18,3;MQ=17;FQ=-7.79;PV4=0.099,0.093,3.5e-09,0.32	GT:PL:GQ	0/1:47,0,20:23	(Glyma.01G004400,E)	(Glyma.01G004400.1,E)	(Glyma.01G004400.1.CDS.1,RT),(Glyma.01G004400.1.CDS.2,RT),(Glyma.01G004400.1.CDS.3,E),(Glyma.01G004400.1.CDS.4,LT),(Glyma.01G004400.1.CDS.5,LT)	N	N	PPR repeat	Tetratricopeptide repeat (TPR)-like superfamily protein	-	Glyma.01G004400	N	N	N	N	N	N	N	N	N	N	N	N	N	N	N	N	N	N	N	N	N	N	N	N
G038_UC413_VCF_extracted_range_Chr01_0_to_full.tsv	Chr01	431901	.	G	A	103	.	DP=28;VDB=8.084316e-03;AF1=1;AC1=2;DP4=0,0,15,12;MQ=14;FQ=-108	GT:PL:GQ	1/1:136,81,0:99	(Glyma.01G004400,E)	(Glyma.01G004400.1,E)	(Glyma.01G004400.1.CDS.1,RT),(Glyma.01G004400.1.CDS.2,RT),(Glyma.01G004400.1.CDS.3,E),(Glyma.01G004400.1.CDS.4,LT),(Glyma.01G004400.1.CDS.5,LT)	N	N	PPR repeat	Tetratricopeptide repeat (TPR)-like superfamily protein	-	Glyma.01G004400	N	N	N	N	N	N	N	N	N	N	N	N	N	N	N	N	N	N	N	N	N	N	N	N
G038_UC413_VCF_extracted_range_Chr01_0_to_full.tsv	Chr01	432071	.	G	A	163	.	DP=27;VDB=2.271604e-01;AF1=1;AC1=2;DP4=0,0,16,11;MQ=19;FQ=-108	GT:PL:GQ	1/1:196,81,0:99	(Glyma.01G004400,E)	(Glyma.01G004400.1,E)	(Glyma.01G004400.1.CDS.1,RT),(Glyma.01G004400.1.CDS.2,E),(Glyma.01G004400.1.CDS.3,LT),(Glyma.01G004400.1.CDS.4,LT),(Glyma.01G004400.1.CDS.5,LT)	N	N	PPR repeat	Tetratricopeptide repeat (TPR)-like superfamily protein	-	Glyma.01G004400	N	N	N	N	N	N	N	N	N	N	N	N	N	N	N	N	N	N	N	N	N	N	N	N
G038_UC413_VCF_extracted_range_Chr01_0_to_full.tsv	Chr01	432094	.	C	T	187	.	DP=27;VDB=2.364157e-01;AF1=1;AC1=2;DP4=0,0,15,12;MQ=21;FQ=-108	GT:PL:GQ	1/1:220,81,0:99	(Glyma.01G004400,E)	(Glyma.01G004400.1,E)	(Glyma.01G004400.1.CDS.1,RT),(Glyma.01G004400.1.CDS.2,E),(Glyma.01G004400.1.CDS.3,LT),(Glyma.01G004400.1.CDS.4,LT),(Glyma.01G004400.1.CDS.5,LT)	N	N	PPR repeat	Tetratricopeptide repeat (TPR)-like superfamily protein	-	Glyma.01G004400	N	N	N	N	N	N	N	N	N	N	N	N	N	N	N	N	N	N	N	N	N	N	N	N
G038_UC413_VCF_extracted_range_Chr01_0_to_full.tsv	Chr01	432100	.	A	C	192	.	DP=28;VDB=2.667935e-01;AF1=1;AC1=2;DP4=0,0,17,10;MQ=21;FQ=-108	GT:PL:GQ	1/1:225,81,0:99	(Glyma.01G004400,E)	(Glyma.01G004400.1,E)	(Glyma.01G004400.1.CDS.1,RT),(Glyma.01G004400.1.CDS.2,E),(Glyma.01G004400.1.CDS.3,LT),(Glyma.01G004400.1.CDS.4,LT),(Glyma.01G004400.1.CDS.5,LT)	N	N	PPR repeat	Tetratricopeptide repeat (TPR)-like superfamily protein	-	Glyma.01G004400	N	N	N	N	N	N	N	N	N	N	N	N	N	N	N	N	N	N	N	N	N	N	N	N
G038_UC413_VCF_extracted_range_Chr01_0_to_full.tsv	Chr01	432128	.	C	T	177	.	DP=32;VDB=2.325971e-01;AF1=1;AC1=2;DP4=0,0,14,18;MQ=20;FQ=-123	GT:PL:GQ	1/1:210,96,0:99	(Glyma.01G004400,E)	(Glyma.01G004400.1,E)	(Glyma.01G004400.1.CDS.1,RT),(Glyma.01G004400.1.CDS.2,E),(Glyma.01G004400.1.CDS.3,LT),(Glyma.01G004400.1.CDS.4,LT),(Glyma.01G004400.1.CDS.5,LT)	N	N	PPR repeat	Tetratricopeptide repeat (TPR)-like superfamily protein	-	Glyma.01G004400	N	N	N	N	N	N	N	N	N	N	N	N	N	N	N	N	N	N	N	N	N	N	N	N
G038_UC413_VCF_extracted_range_Chr01_0_to_full.tsv	Chr01	432178	.	C	T	172	.	DP=41;VDB=2.217498e-01;AF1=1;AC1=2;DP4=0,0,22,19;MQ=19;FQ=-150	GT:PL:GQ	1/1:205,123,0:99	(Glyma.01G004400,E)	(Glyma.01G004400.1,E)	(Glyma.01G004400.1.CDS.1,RT),(Glyma.01G004400.1.CDS.2,E),(Glyma.01G004400.1.CDS.3,LT),(Glyma.01G004400.1.CDS.4,LT),(Glyma.01G004400.1.CDS.5,LT)	N	N	PPR repeat	Tetratricopeptide repeat (TPR)-like superfamily protein	-	Glyma.01G004400	N	N	N	N	N	N	N	N	N	N	N	N	N	N	N	N	N	N	N	N	N	N	N	N
G038_UC413_VCF_extracted_range_Chr01_0_to_full.tsv	Chr01	432198	.	T	C	133	.	DP=45;VDB=2.251534e-01;RPB=1.490772e+00;AF1=1;AC1=2;DP4=1,0,22,20;MQ=18;FQ=-122;PV4=1,1,0.00033,1	GT:PL:GQ	1/1:166,95,0:99	(Glyma.01G004400,E)	(Glyma.01G004400.1,E)	(Glyma.01G004400.1.CDS.1,RT),(Glyma.01G004400.1.CDS.2,E),(Glyma.01G004400.1.CDS.3,LT),(Glyma.01G004400.1.CDS.4,LT),(Glyma.01G004400.1.CDS.5,LT)	N	N	PPR repeat	Tetratricopeptide repeat (TPR)-like superfamily protein	-	Glyma.01G004400	N	N	N	N	N	N	N	N	N	N	N	N	N	N	N	N	N	N	N	N	N	N	N	N
G038_UC413_VCF_extracted_range_Chr01_0_to_full.tsv	Chr01	432351	.	G	A	212	.	DP=34;VDB=1.838220e-01;RPB=8.926786e-01;AF1=1;AC1=2;DP4=0,1,18,14;MQ=25;FQ=-96;PV4=0.45,1,0.11,0.31	GT:PL:GQ	1/1:245,69,0:99	(Glyma.01G004400,E)	(Glyma.01G004400.1,E)	(Glyma.01G004400.1.CDS.1,RT),(Glyma.01G004400.1.CDS.2,E),(Glyma.01G004400.1.CDS.3,LT),(Glyma.01G004400.1.CDS.4,LT),(Glyma.01G004400.1.CDS.5,LT)	N	N	PPR repeat	Tetratricopeptide repeat (TPR)-like superfamily protein	-	Glyma.01G004400	N	N	N	N	N	N	N	N	N	N	N	N	N	N	N	N	N	N	N	N	N	N	N	N
G038_UC413_VCF_extracted_range_Chr01_0_to_full.tsv	Chr01	432378	.	C	A	222	.	DP=39;VDB=2.857740e-01;RPB=9.119215e-02;AF1=1;AC1=2;DP4=0,1,16,21;MQ=25;FQ=-113;PV4=1,1,0.12,0.22	GT:PL:GQ	1/1:255,86,0:99	(Glyma.01G004400,E)	(Glyma.01G004400.1,E)	(Glyma.01G004400.1.CDS.1,RT),(Glyma.01G004400.1.CDS.2,E),(Glyma.01G004400.1.CDS.3,LT),(Glyma.01G004400.1.CDS.4,LT),(Glyma.01G004400.1.CDS.5,LT)	N	N	PPR repeat	Tetratricopeptide repeat (TPR)-like superfamily protein	-	Glyma.01G004400	N	N	N	N	N	N	N	N	N	N	N	N	N	N	N	N	N	N	N	N	N	N	N	N
G038_UC413_VCF_extracted_range_Chr01_0_to_full.tsv	Chr01	432637	.	C	A	222	.	DP=34;VDB=2.356143e-01;AF1=1;AC1=2;DP4=0,0,20,13;MQ=31;FQ=-126	GT:PL:GQ	1/1:255,99,0:99	(Glyma.01G004400,E)	(Glyma.01G004400.1,E)	(Glyma.01G004400.1.CDS.1,E),(Glyma.01G004400.1.CDS.2,LT),(Glyma.01G004400.1.CDS.3,LT)	N	N	PPR repeat	Tetratricopeptide repeat (TPR)-like superfamily protein	-	Glyma.01G004400	N	N	N	N	N	N	N	N	N	N	N	N	N	N	N	N	N	N	N	N	N	N	N	N
G038_UC413_VCF_extracted_range_Chr01_0_to_full.tsv	Chr01	432712	.	C	T	222	.	DP=36;VDB=2.571464e-01;AF1=1;AC1=2;DP4=0,0,18,16;MQ=32;FQ=-129	GT:PL:GQ	1/1:255,102,0:99	(Glyma.01G004400,E)	(Glyma.01G004400.1,E)	(Glyma.01G004400.1.CDS.1,E),(Glyma.01G004400.1.CDS.2,LT),(Glyma.01G004400.1.CDS.3,LT)	N	N	PPR repeat	Tetratricopeptide repeat (TPR)-like superfamily protein	-	Glyma.01G004400	N	N	N	N	N	N	N	N	N	N	N	N	N	N	N	N	N	N	N	N	N	N	N	N
G038_UC413_VCF_extracted_range_Chr01_0_to_full.tsv	Chr01	433130	.	T	C	225	.	DP=27;VDB=1.070713e-01;RPB=2.487974e+00;AF1=0.5013;AC1=1;DP4=2,1,13,10;MQ=42;FQ=-5.45;PV4=1,1,1,1	GT:PL:GQ	0/1:255,0,23:26	(Glyma.01G004400,LT)	(Glyma.01G004400.1,LT)	(Glyma.01G004400.1.CDS.1,LT),(Glyma.01G004400.1.CDS.2,LT)	N	N	PPR repeat	Tetratricopeptide repeat (TPR)-like superfamily protein	-	Glyma.01G004400	N	N	N	N	N	N	N	N	N	N	N	N	N	N	N	N	N	N	N	N	N	N	N	N
G038_UC413_VCF_extracted_range_Chr01_0_to_full.tsv	Chr01	433145	.	A	C	225	.	DP=24;VDB=1.632014e-01;RPB=1.658456e+00;AF1=0.5;AC1=1;DP4=2,1,11,10;MQ=42;FQ=16.1;PV4=1,0.17,1,1	GT:PL:GQ	0/1:255,0,43:46	(Glyma.01G004400,LT)	(Glyma.01G004400.1,LT)	(Glyma.01G004400.1.CDS.1,LT),(Glyma.01G004400.1.CDS.2,LT)	N	N	PPR repeat	Tetratricopeptide repeat (TPR)-like superfamily protein	-	Glyma.01G004400	N	N	N	N	N	N	N	N	N	N	N	N	N	N	N	N	N	N	N	N	N	N	N	N
G038_UC413_VCF_extracted_range_Chr01_0_to_full.tsv	Chr01	433965	.	G	A	225	.	DP=30;VDB=2.546330e-01;RPB=1.682870e+00;AF1=0.5005;AC1=1;DP4=2,1,12,14;MQ=42;FQ=3.02;PV4=0.6,0.22,0.37,0.23	GT:PL:GQ	0/1:255,0,27:30	(Glyma.01G004500,RT)	(Glyma.01G004500.2,RT),(Glyma.01G004500.1,RT)	(Glyma.01G004500.2.CDS.1,RT),(Glyma.01G004500.1.CDS.1,RT)	(Glyma.01G004500.2.five_prime_UTR.1,RT),(Glyma.01G004500.2.five_prime_UTR.2,RT),(Glyma.01G004500.1.five_prime_UTR.1,RT),(Glyma.01G004500.1.five_prime_UTR.2,RT)	N	Snf7	SNF7 family protein	+	Glyma.01G004500	N	N	N	N	N	N	N	N	N	N	N	N	N	N	N	N	N	N	N	N	N	N	N	N
G038_UC413_VCF_extracted_range_Chr01_0_to_full.tsv	Chr01	434080	.	G	A	222	.	DP=24;VDB=1.826539e-01;AF1=1;AC1=2;DP4=0,0,9,14;MQ=41;FQ=-96	GT:PL:GQ	1/1:255,69,0:99	(Glyma.01G004500,RT)	(Glyma.01G004500.2,RT),(Glyma.01G004500.1,RT)	(Glyma.01G004500.2.CDS.1,RT),(Glyma.01G004500.1.CDS.1,RT)	(Glyma.01G004500.2.five_prime_UTR.1,RT),(Glyma.01G004500.2.five_prime_UTR.2,RT),(Glyma.01G004500.1.five_prime_UTR.1,RT),(Glyma.01G004500.1.five_prime_UTR.2,RT)	N	Snf7	SNF7 family protein	+	Glyma.01G004500	N	N	N	N	N	N	N	N	N	N	N	N	N	N	N	N	N	N	N	N	N	N	N	N
G038_UC413_VCF_extracted_range_Chr01_0_to_full.tsv	Chr01	434127	.	AAAAATAAAA	AAAAA	214	.	INDEL;IS=17,0.772727;DP=22;VDB=1.395693e-01;AF1=1;AC1=2;DP4=0,0,8,9;MQ=40;FQ=-85.5	GT:PL:GQ	1/1:255,51,0:99	(Glyma.01G004500,RT)	(Glyma.01G004500.2,RT),(Glyma.01G004500.1,RT)	(Glyma.01G004500.2.CDS.1,RT),(Glyma.01G004500.1.CDS.1,RT)	(Glyma.01G004500.2.five_prime_UTR.1,RT),(Glyma.01G004500.2.five_prime_UTR.2,RT),(Glyma.01G004500.1.five_prime_UTR.1,RT),(Glyma.01G004500.1.five_prime_UTR.2,RT)	N	Snf7	SNF7 family protein	+	Glyma.01G004500	N	N	N	N	N	N	N	N	N	N	N	N	N	N	N	N	N	N	N	N	N	N	N	N
G038_UC413_VCF_extracted_range_Chr01_0_to_full.tsv	Chr01	434132	.	T	A	24	.	DP=5;VDB=7.360000e-02;RPB=1.111223e+00;AF1=0.5;AC1=1;DP4=1,1,1,1;MQ=41;FQ=24.5;PV4=1,0.46,1,0.27	GT:PL:GQ	0/1:54,0,55:54	(Glyma.01G004500,RT)	(Glyma.01G004500.2,RT),(Glyma.01G004500.1,RT)	(Glyma.01G004500.2.CDS.1,RT),(Glyma.01G004500.1.CDS.1,RT)	(Glyma.01G004500.2.five_prime_UTR.1,RT),(Glyma.01G004500.2.five_prime_UTR.2,RT),(Glyma.01G004500.1.five_prime_UTR.1,RT),(Glyma.01G004500.1.five_prime_UTR.2,RT)	N	Snf7	SNF7 family protein	+	Glyma.01G004500	N	N	N	N	N	N	N	N	N	N	N	N	N	N	N	N	N	N	N	N	N	N	N	N
G038_UC413_VCF_extracted_range_Chr01_0_to_full.tsv	Chr01	434325	.	T	A	222	.	DP=29;VDB=2.720003e-01;RPB=4.183300e-01;AF1=1;AC1=2;DP4=0,1,17,11;MQ=42;FQ=-73;PV4=0.41,0.15,0.37,0.19	GT:PL:GQ	1/1:255,46,0:89	(Glyma.01G004500,RT)	(Glyma.01G004500.2,RT),(Glyma.01G004500.1,RT)	(Glyma.01G004500.2.CDS.1,RT),(Glyma.01G004500.1.CDS.1,RT)	(Glyma.01G004500.2.five_prime_UTR.1,RT),(Glyma.01G004500.2.five_prime_UTR.2,RT),(Glyma.01G004500.1.five_prime_UTR.1,RT),(Glyma.01G004500.1.five_prime_UTR.2,RT)	N	Snf7	SNF7 family protein	+	Glyma.01G004500	N	N	N	N	N	N	N	N	N	N	N	N	N	N	N	N	N	N	N	N	N	N	N	N
G038_UC413_VCF_extracted_range_Chr01_0_to_full.tsv	Chr01	434391	.	C	G	222	.	DP=23;VDB=1.391744e-01;RPB=2.261335e-01;AF1=1;AC1=2;DP4=1,0,11,11;MQ=42;FQ=-57;PV4=1,0.44,0.42,0.34	GT:PL:GQ	1/1:255,30,0:57	(Glyma.01G004500,E)	(Glyma.01G004500.2,E),(Glyma.01G004500.1,E)	(Glyma.01G004500.2.CDS.1,RT),(Glyma.01G004500.1.CDS.1,RT)	(Glyma.01G004500.2.five_prime_UTR.1,E),(Glyma.01G004500.2.five_prime_UTR.2,RT),(Glyma.01G004500.1.five_prime_UTR.1,E),(Glyma.01G004500.1.five_prime_UTR.2,RT)	N	Snf7	SNF7 family protein	+	Glyma.01G004500	N	N	N	N	N	N	N	N	N	N	N	N	N	N	N	N	N	N	N	N	N	N	N	N
G038_UC413_VCF_extracted_range_Chr01_0_to_full.tsv	Chr01	434568	.	CCTTTCTTTCTTTCTTTCTTT	CCTTTCTTTCTTTCTTT	214	.	INDEL;IS=24,0.705882;DP=34;VDB=1.495282e-01;AF1=1;AC1=2;DP4=0,0,18,9;MQ=40;FQ=-116	GT:PL:GQ	1/1:255,81,0:99	(Glyma.01G004500,E)	(Glyma.01G004500.2,E),(Glyma.01G004500.1,E)	(Glyma.01G004500.2.CDS.1,RT),(Glyma.01G004500.1.CDS.1,RT)	(Glyma.01G004500.2.five_prime_UTR.1,LT),(Glyma.01G004500.2.five_prime_UTR.2,RT),(Glyma.01G004500.1.five_prime_UTR.1,LT),(Glyma.01G004500.1.five_prime_UTR.2,RT)	N	Snf7	SNF7 family protein	+	Glyma.01G004500	N	N	N	N	N	N	N	N	N	N	N	N	N	N	N	N	N	N	N	N	N	N	N	N
G038_UC413_VCF_extracted_range_Chr01_0_to_full.tsv	Chr01	434601	.	T	A	222	.	DP=40;VDB=2.997110e-01;RPB=1.126185e+00;AF1=1;AC1=2;DP4=1,0,29,10;MQ=41;FQ=-106;PV4=1,0.23,0.36,1	GT:PL:GQ	1/1:255,79,0:99	(Glyma.01G004500,E)	(Glyma.01G004500.2,E),(Glyma.01G004500.1,E)	(Glyma.01G004500.2.CDS.1,RT),(Glyma.01G004500.2.CDS.2,RT),(Glyma.01G004500.1.CDS.1,RT),(Glyma.01G004500.1.CDS.2,RT)	(Glyma.01G004500.2.five_prime_UTR.1,LT),(Glyma.01G004500.2.five_prime_UTR.2,RT),(Glyma.01G004500.1.five_prime_UTR.1,LT),(Glyma.01G004500.1.five_prime_UTR.2,RT)	N	Snf7	SNF7 family protein	+	Glyma.01G004500	N	N	N	N	N	N	N	N	N	N	N	N	N	N	N	N	N	N	N	N	N	N	N	N
G038_UC413_VCF_extracted_range_Chr01_0_to_full.tsv	Chr01	434675	.	A	G	225	.	DP=41;VDB=2.876949e-01;RPB=1.182913e+00;AF1=0.5005;AC1=1;DP4=2,2,18,14;MQ=41;FQ=3.02;PV4=1,0.26,0.32,0.079	GT:PL:GQ	0/1:255,0,27:30	(Glyma.01G004500,E)	(Glyma.01G004500.2,E),(Glyma.01G004500.1,E)	(Glyma.01G004500.2.CDS.1,RT),(Glyma.01G004500.2.CDS.2,RT),(Glyma.01G004500.1.CDS.1,RT),(Glyma.01G004500.1.CDS.2,RT)	(Glyma.01G004500.2.five_prime_UTR.1,LT),(Glyma.01G004500.2.five_prime_UTR.2,E),(Glyma.01G004500.1.five_prime_UTR.1,LT),(Glyma.01G004500.1.five_prime_UTR.2,E)	N	Snf7	SNF7 family protein	+	Glyma.01G004500	N	N	N	N	N	N	N	N	N	N	N	N	N	N	N	N	N	N	N	N	N	N	N	N
G038_UC413_VCF_extracted_range_Chr01_0_to_full.tsv	Chr01	434887	.	CTT	CT	217	.	INDEL;IS=23,0.821429;DP=28;VDB=2.575102e-01;AF1=0.5005;AC1=1;DP4=0,3,11,12;MQ=41;FQ=-8.23;PV4=0.24,7e-05,0.31,0.47	GT:PL:GQ	0/1:255,0,27:30	(Glyma.01G004500,E)	(Glyma.01G004500.2,E),(Glyma.01G004500.1,E)	(Glyma.01G004500.2.CDS.1,LT),(Glyma.01G004500.2.CDS.2,RT),(Glyma.01G004500.2.CDS.3,RT),(Glyma.01G004500.1.CDS.1,LT),(Glyma.01G004500.1.CDS.2,RT),(Glyma.01G004500.1.CDS.3,RT)	(Glyma.01G004500.2.five_prime_UTR.1,LT),(Glyma.01G004500.2.five_prime_UTR.2,LT),(Glyma.01G004500.1.five_prime_UTR.1,LT),(Glyma.01G004500.1.five_prime_UTR.2,LT)	N	Snf7	SNF7 family protein	+	Glyma.01G004500	N	N	N	N	N	N	N	N	N	N	N	N	N	N	N	N	N	N	N	N	N	N	N	N
G038_UC413_VCF_extracted_range_Chr01_0_to_full.tsv	Chr01	435418	.	A	C	222	.	DP=26;VDB=2.488344e-01;RPB=1.456088e+00;AF1=1;AC1=2;DP4=0,1,13,11;MQ=42;FQ=-68;PV4=0.48,1,1,0.43	GT:PL:GQ	1/1:255,41,0:79	(Glyma.01G004500,E)	(Glyma.01G004500.2,E),(Glyma.01G004500.1,E)	(Glyma.01G004500.2.CDS.1,LT),(Glyma.01G004500.2.CDS.2,RT),(Glyma.01G004500.2.CDS.3,RT),(Glyma.01G004500.2.CDS.4,RT),(Glyma.01G004500.2.CDS.5,RT),(Glyma.01G004500.1.CDS.1,LT),(Glyma.01G004500.1.CDS.2,RT),(Glyma.01G004500.1.CDS.3,RT),(Glyma.01G004500.1.CDS.4,RT),(Glyma.01G004500.1.CDS.5,RT)	(Glyma.01G004500.2.five_prime_UTR.1,LT),(Glyma.01G004500.2.five_prime_UTR.2,LT),(Glyma.01G004500.1.five_prime_UTR.1,LT),(Glyma.01G004500.1.five_prime_UTR.2,LT)	N	Snf7	SNF7 family protein	+	Glyma.01G004500	N	N	N	N	N	N	N	N	N	N	N	N	N	N	N	N	N	N	N	N	N	N	N	N
G038_UC413_VCF_extracted_range_Chr01_0_to_full.tsv	Chr01	435901	.	G	A	222	.	DP=29;VDB=1.713100e-01;AF1=1;AC1=2;DP4=0,0,10,17;MQ=26;FQ=-108	GT:PL:GQ	1/1:255,81,0:99	(Glyma.01G004500,E)	(Glyma.01G004500.2,E),(Glyma.01G004500.1,E)	(Glyma.01G004500.2.CDS.2,LT),(Glyma.01G004500.2.CDS.3,LT),(Glyma.01G004500.2.CDS.4,RT),(Glyma.01G004500.2.CDS.5,RT),(Glyma.01G004500.2.CDS.6,RT),(Glyma.01G004500.1.CDS.2,LT),(Glyma.01G004500.1.CDS.3,LT),(Glyma.01G004500.1.CDS.4,RT),(Glyma.01G004500.1.CDS.5,RT),(Glyma.01G004500.1.CDS.6,RT)	N	(Glyma.01G004500.2.three_prime_UTR.1,RT),(Glyma.01G004500.1.three_prime_UTR.1,RT)	Snf7	SNF7 family protein	+	Glyma.01G004500	N	N	N	N	N	N	N	N	N	N	N	N	N	N	N	N	N	N	N	N	N	N	N	N
G038_UC413_VCF_extracted_range_Chr01_0_to_full.tsv	Chr01	437869	.	T	C	222	.	DP=31;VDB=1.806383e-01;AF1=1;AC1=2;DP4=0,0,19,11;MQ=41;FQ=-117	GT:PL:GQ	1/1:255,90,0:99	(Glyma.01G004500,LT),(Glyma.01G004600,RT)	(Glyma.01G004500.2,LT),(Glyma.01G004500.1,LT),(Glyma.01G004600.1,RT)	N	N	(Glyma.01G004500.2.three_prime_UTR.2,LT),(Glyma.01G004500.1.three_prime_UTR.1,LT),(Glyma.01G004600.1.three_prime_UTR.1,RT)	Snf7 | Protein of unknown function (DUF1070)	SNF7 family protein | arabinogalactan protein 20	+ | -	Glyma.01G004500	N	N	N	N	N	N	N	N	N	N	N	N	N	N	N	N	N	N	N	N	N	N	N	N
G038_UC413_VCF_extracted_range_Chr01_0_to_full.tsv	Chr01	437869	.	T	C	222	.	DP=31;VDB=1.806383e-01;AF1=1;AC1=2;DP4=0,0,19,11;MQ=41;FQ=-117	GT:PL:GQ	1/1:255,90,0:99	(Glyma.01G004500,LT),(Glyma.01G004600,RT)	(Glyma.01G004500.2,LT),(Glyma.01G004500.1,LT),(Glyma.01G004600.1,RT)	N	N	(Glyma.01G004500.2.three_prime_UTR.2,LT),(Glyma.01G004500.1.three_prime_UTR.1,LT),(Glyma.01G004600.1.three_prime_UTR.1,RT)	Snf7 | Protein of unknown function (DUF1070)	SNF7 family protein | arabinogalactan protein 20	+ | -	Glyma.01G004600	N	N	N	N	N	N	N	N	N	N	N	N	N	N	N	N	N	N	N	N	N	N	N	N
G038_UC413_VCF_extracted_range_Chr01_0_to_full.tsv	Chr01	437948	.	A	C	222	.	DP=28;VDB=2.624773e-01;AF1=1;AC1=2;DP4=0,0,7,19;MQ=42;FQ=-105	GT:PL:GQ	1/1:255,78,0:99	(Glyma.01G004500,LT),(Glyma.01G004600,RT)	(Glyma.01G004500.2,LT),(Glyma.01G004500.1,LT),(Glyma.01G004600.1,RT)	N	N	(Glyma.01G004500.2.three_prime_UTR.2,LT),(Glyma.01G004500.1.three_prime_UTR.1,LT),(Glyma.01G004600.1.three_prime_UTR.1,RT)	Snf7 | Protein of unknown function (DUF1070)	SNF7 family protein | arabinogalactan protein 20	+ | -	Glyma.01G004500	N	N	N	N	N	N	N	N	N	N	N	N	N	N	N	N	N	N	N	N	N	N	N	N
G038_UC413_VCF_extracted_range_Chr01_0_to_full.tsv	Chr01	437948	.	A	C	222	.	DP=28;VDB=2.624773e-01;AF1=1;AC1=2;DP4=0,0,7,19;MQ=42;FQ=-105	GT:PL:GQ	1/1:255,78,0:99	(Glyma.01G004500,LT),(Glyma.01G004600,RT)	(Glyma.01G004500.2,LT),(Glyma.01G004500.1,LT),(Glyma.01G004600.1,RT)	N	N	(Glyma.01G004500.2.three_prime_UTR.2,LT),(Glyma.01G004500.1.three_prime_UTR.1,LT),(Glyma.01G004600.1.three_prime_UTR.1,RT)	Snf7 | Protein of unknown function (DUF1070)	SNF7 family protein | arabinogalactan protein 20	+ | -	Glyma.01G004600	N	N	N	N	N	N	N	N	N	N	N	N	N	N	N	N	N	N	N	N	N	N	N	N
G038_UC413_VCF_extracted_range_Chr01_0_to_full.tsv	Chr01	438368	.	G	T	222	.	DP=25;VDB=2.047799e-01;AF1=1;AC1=2;DP4=0,0,9,14;MQ=42;FQ=-96	GT:PL:GQ	1/1:255,69,0:99	(Glyma.01G004500,LT),(Glyma.01G004600,E)	(Glyma.01G004500.2,LT),(Glyma.01G004500.1,LT),(Glyma.01G004600.1,E)	(Glyma.01G004600.1.CDS.1,RT),(Glyma.01G004600.1.CDS.2,RT)	(Glyma.01G004600.1.five_prime_UTR.1,RT)	(Glyma.01G004500.2.three_prime_UTR.2,LT),(Glyma.01G004500.1.three_prime_UTR.1,LT),(Glyma.01G004600.1.three_prime_UTR.1,E)	Snf7 | Protein of unknown function (DUF1070)	SNF7 family protein | arabinogalactan protein 20	+ | -	Glyma.01G004500	N	N	N	N	N	N	N	N	N	N	N	N	N	N	N	N	N	N	N	N	N	N	N	N
G038_UC413_VCF_extracted_range_Chr01_0_to_full.tsv	Chr01	438368	.	G	T	222	.	DP=25;VDB=2.047799e-01;AF1=1;AC1=2;DP4=0,0,9,14;MQ=42;FQ=-96	GT:PL:GQ	1/1:255,69,0:99	(Glyma.01G004500,LT),(Glyma.01G004600,E)	(Glyma.01G004500.2,LT),(Glyma.01G004500.1,LT),(Glyma.01G004600.1,E)	(Glyma.01G004600.1.CDS.1,RT),(Glyma.01G004600.1.CDS.2,RT)	(Glyma.01G004600.1.five_prime_UTR.1,RT)	(Glyma.01G004500.2.three_prime_UTR.2,LT),(Glyma.01G004500.1.three_prime_UTR.1,LT),(Glyma.01G004600.1.three_prime_UTR.1,E)	Snf7 | Protein of unknown function (DUF1070)	SNF7 family protein | arabinogalactan protein 20	+ | -	Glyma.01G004600	N	N	N	N	N	N	N	N	N	N	N	N	N	N	N	N	N	N	N	N	N	N	N	N
G038_UC413_VCF_extracted_range_Chr01_0_to_full.tsv	Chr01	438481	.	A	T	222	.	DP=27;VDB=1.785500e-01;AF1=1;AC1=2;DP4=0,0,14,12;MQ=41;FQ=-105	GT:PL:GQ	1/1:255,78,0:99	(Glyma.01G004600,E)	(Glyma.01G004600.1,E)	(Glyma.01G004600.1.CDS.1,RT),(Glyma.01G004600.1.CDS.2,RT)	(Glyma.01G004600.1.five_prime_UTR.1,RT)	(Glyma.01G004600.1.three_prime_UTR.1,E)	Protein of unknown function (DUF1070)	arabinogalactan protein 20	-	Glyma.01G004600	N	N	N	N	N	N	N	N	N	N	N	N	N	N	N	N	N	N	N	N	N	N	N	N
G038_UC413_VCF_extracted_range_Chr01_0_to_full.tsv	Chr01	438490	.	A	C	222	.	DP=32;VDB=2.797549e-01;AF1=1;AC1=2;DP4=0,0,19,11;MQ=41;FQ=-117	GT:PL:GQ	1/1:255,90,0:99	(Glyma.01G004600,E)	(Glyma.01G004600.1,E)	(Glyma.01G004600.1.CDS.1,RT),(Glyma.01G004600.1.CDS.2,RT)	(Glyma.01G004600.1.five_prime_UTR.1,RT)	(Glyma.01G004600.1.three_prime_UTR.1,E)	Protein of unknown function (DUF1070)	arabinogalactan protein 20	-	Glyma.01G004600	N	N	N	N	N	N	N	N	N	N	N	N	N	N	N	N	N	N	N	N	N	N	N	N
G038_UC413_VCF_extracted_range_Chr01_0_to_full.tsv	Chr01	438732	.	C	G	222	.	DP=26;VDB=1.914372e-01;RPB=7.627128e-01;AF1=1;AC1=2;DP4=1,0,10,14;MQ=41;FQ=-61;PV4=0.44,0.19,0.27,1	GT:PL:GQ	1/1:255,34,0:65	(Glyma.01G004600,E)	(Glyma.01G004600.1,E)	(Glyma.01G004600.1.CDS.1,RT),(Glyma.01G004600.1.CDS.2,RT)	(Glyma.01G004600.1.five_prime_UTR.1,RT)	(Glyma.01G004600.1.three_prime_UTR.1,E)	Protein of unknown function (DUF1070)	arabinogalactan protein 20	-	Glyma.01G004600	N	N	N	N	N	N	N	N	N	N	N	N	N	N	N	N	N	N	N	N	N	N	N	N
G038_UC413_VCF_extracted_range_Chr01_0_to_full.tsv	Chr01	438753	.	TTTTT	TTTTCTTTT	214	.	INDEL;IS=31,0.794872;DP=39;VDB=6.008386e-02;AF1=1;AC1=2;DP4=1,0,16,16;MQ=41;FQ=-113;PV4=1,1,0.24,0.18	GT:PL:GQ	1/1:255,78,0:99	(Glyma.01G004600,E)	(Glyma.01G004600.1,E)	(Glyma.01G004600.1.CDS.1,RT),(Glyma.01G004600.1.CDS.2,RT)	(Glyma.01G004600.1.five_prime_UTR.1,RT)	(Glyma.01G004600.1.three_prime_UTR.1,E)	Protein of unknown function (DUF1070)	arabinogalactan protein 20	-	Glyma.01G004600	N	N	N	N	N	N	N	N	N	N	N	N	N	N	N	N	N	N	N	N	N	N	N	N
G038_UC413_VCF_extracted_range_Chr01_0_to_full.tsv	Chr01	439168	.	GAAAAAAAAAAAAAAAA	GAAAAAAAAAAAAAA,GAAAAAAAAAAAAA,GAAAAAAAAAAAAAAA	11.8	.	INDEL;IS=15,0.750000;DP=19;VDB=1.194035e-01;AF1=1;AC1=2;DP4=0,0,6,6;MQ=42;FQ=-58.5	GT:PL:GQ	1/1:59,31,7,45,0,39,64,19,42,58:32	(Glyma.01G004600,E)	(Glyma.01G004600.1,E)	(Glyma.01G004600.1.CDS.1,RT),(Glyma.01G004600.1.CDS.2,LT)	(Glyma.01G004600.1.five_prime_UTR.1,RT)	(Glyma.01G004600.1.three_prime_UTR.1,LT)	Protein of unknown function (DUF1070)	arabinogalactan protein 20	-	Glyma.01G004600	N	N	N	N	N	N	N	N	N	N	N	N	N	N	N	N	N	N	N	N	N	N	N	N
G038_UC413_VCF_extracted_range_Chr01_0_to_full.tsv	Chr01	439444	.	A	G	224	.	DP=35;VDB=2.389242e-01;RPB=7.683761e-01;AF1=1;AC1=2;DP4=1,2,14,14;MQ=41;FQ=-32;PV4=1,1,0.44,0.11	GT:PL:GQ	1/1:255,5,0:9	(Glyma.01G004600,E)	(Glyma.01G004600.1,E)	(Glyma.01G004600.1.CDS.1,LT),(Glyma.01G004600.1.CDS.2,LT)	(Glyma.01G004600.1.five_prime_UTR.1,E)	(Glyma.01G004600.1.three_prime_UTR.1,LT)	Protein of unknown function (DUF1070)	arabinogalactan protein 20	-	Glyma.01G004600	N	N	N	N	N	N	N	N	N	N	N	N	N	N	N	N	N	N	N	N	N	N	N	N
G038_UC413_VCF_extracted_range_Chr01_0_to_full.tsv	Chr01	439903	.	CA	CATTAA	36.5	.	INDEL;IS=1,0.029412;DP=34;VDB=4.048363e-02;AF1=0.5;AC1=1;DP4=0,3,2,4;MQ=42;FQ=23.4;PV4=0.5,0.065,0.26,1	GT:PL:GQ	0/1:74,0,58:61	(Glyma.01G004600,LT)	(Glyma.01G004600.1,LT)	(Glyma.01G004600.1.CDS.1,LT),(Glyma.01G004600.1.CDS.2,LT)	(Glyma.01G004600.1.five_prime_UTR.1,LT)	(Glyma.01G004600.1.three_prime_UTR.1,LT)	Protein of unknown function (DUF1070)	arabinogalactan protein 20	-	Glyma.01G004600	N	N	N	N	N	N	N	N	N	N	N	N	N	N	N	N	N	N	N	N	N	N	N	N
G038_UC413_VCF_extracted_range_Chr01_0_to_full.tsv	Chr01	439905	.	ATAAT	ATAATTAAT	214	.	INDEL;IS=26,0.764706;DP=34;VDB=2.750238e-01;AF1=1;AC1=2;DP4=0,1,5,25;MQ=42;FQ=-85.5;PV4=1,1,0.33,0.25	GT:PL:GQ	1/1:255,51,0:99	(Glyma.01G004600,LT)	(Glyma.01G004600.1,LT)	(Glyma.01G004600.1.CDS.1,LT),(Glyma.01G004600.1.CDS.2,LT)	(Glyma.01G004600.1.five_prime_UTR.1,LT)	(Glyma.01G004600.1.three_prime_UTR.1,LT)	Protein of unknown function (DUF1070)	arabinogalactan protein 20	-	Glyma.01G004600	N	N	N	N	N	N	N	N	N	N	N	N	N	N	N	N	N	N	N	N	N	N	N	N
G038_UC413_VCF_extracted_range_Chr01_0_to_full.tsv	Chr01	439909	.	T	TTAAA	214	.	INDEL;IS=2,0.062500;DP=32;VDB=1.725697e-01;AF1=1;AC1=2;DP4=0,1,5,23;MQ=42;FQ=-79.5;PV4=1,0.0011,0.35,0.31	GT:PL:GQ	1/1:255,45,0:87	(Glyma.01G004600,LT)	(Glyma.01G004600.1,LT)	(Glyma.01G004600.1.CDS.1,LT),(Glyma.01G004600.1.CDS.2,LT)	(Glyma.01G004600.1.five_prime_UTR.1,LT)	(Glyma.01G004600.1.three_prime_UTR.1,LT)	Protein of unknown function (DUF1070)	arabinogalactan protein 20	-	Glyma.01G004600	N	N	N	N	N	N	N	N	N	N	N	N	N	N	N	N	N	N	N	N	N	N	N	N
G038_UC413_VCF_extracted_range_Chr01_0_to_full.tsv	Chr01	440378	.	ATTTTTTTTT	ATTTTTTTT,ATTTTTTT	58.5	.	INDEL;IS=32,0.941176;DP=34;VDB=2.086768e-01;AF1=1;AC1=2;DP4=1,0,14,19;MQ=42;FQ=-119;PV4=0.44,0.18,0.38,1	GT:PL:GQ	1/1:99,84,0,95,77,93:99	(Glyma.01G004600,LT)	(Glyma.01G004600.1,LT)	N	(Glyma.01G004600.1.five_prime_UTR.1,LT)	N	Protein of unknown function (DUF1070)	arabinogalactan protein 20	-	Glyma.01G004600	N	N	N	N	N	N	N	N	N	N	N	N	N	N	N	N	N	N	N	N	N	N	N	N
G038_UC413_VCF_extracted_range_Chr01_0_to_full.tsv	Chr01	440502	.	G	A	222	.	DP=35;VDB=2.786284e-01;RPB=5.445812e-01;AF1=1;AC1=2;DP4=1,0,17,17;MQ=42;FQ=-99;PV4=1,1,0.43,0.16	GT:PL:GQ	1/1:255,72,0:99	(Glyma.01G004600,LT)	(Glyma.01G004600.1,LT)	N	(Glyma.01G004600.1.five_prime_UTR.1,LT)	N	Protein of unknown function (DUF1070)	arabinogalactan protein 20	-	Glyma.01G004600	N	N	N	N	N	N	N	N	N	N	N	N	N	N	N	N	N	N	N	N	N	N	N	N
G038_UC413_VCF_extracted_range_Chr01_0_to_full.tsv	Chr01	440842	.	T	C	222	.	DP=27;VDB=2.499506e-01;RPB=1.348076e+00;AF1=1;AC1=2;DP4=0,1,8,18;MQ=40;FQ=-73;PV4=1,1,0.35,1	GT:PL:GQ	1/1:255,46,0:89	(Glyma.01G004700,RT)	(Glyma.01G004700.1,RT)	N	N	(Glyma.01G004700.1.three_prime_UTR.1,RT)	Mnd1 family	Mnd1 family protein	-	Glyma.01G004700	N	N	N	N	N	N	N	N	N	N	N	N	N	N	N	N	N	N	N	N	N	N	N	N
G038_UC413_VCF_extracted_range_Chr01_0_to_full.tsv	Chr01	440933	.	A	T	222	.	DP=32;VDB=2.823787e-01;AF1=1;AC1=2;DP4=0,0,15,17;MQ=42;FQ=-123	GT:PL:GQ	1/1:255,96,0:99	(Glyma.01G004700,RT)	(Glyma.01G004700.1,RT)	N	N	(Glyma.01G004700.1.three_prime_UTR.1,RT)	Mnd1 family	Mnd1 family protein	-	Glyma.01G004700	N	N	N	N	N	N	N	N	N	N	N	N	N	N	N	N	N	N	N	N	N	N	N	N
G038_UC413_VCF_extracted_range_Chr01_0_to_full.tsv	Chr01	440976	.	T	C	222	.	DP=30;VDB=1.171677e-01;AF1=1;AC1=2;DP4=0,0,16,14;MQ=41;FQ=-117	GT:PL:GQ	1/1:255,90,0:99	(Glyma.01G004700,RT)	(Glyma.01G004700.1,RT)	N	N	(Glyma.01G004700.1.three_prime_UTR.1,RT)	Mnd1 family	Mnd1 family protein	-	Glyma.01G004700	N	N	N	N	N	N	N	N	N	N	N	N	N	N	N	N	N	N	N	N	N	N	N	N
G038_UC413_VCF_extracted_range_Chr01_0_to_full.tsv	Chr01	441041	.	A	T	222	.	DP=26;VDB=2.482965e-01;AF1=1;AC1=2;DP4=0,0,13,11;MQ=39;FQ=-99	GT:PL:GQ	1/1:255,72,0:99	(Glyma.01G004700,RT)	(Glyma.01G004700.1,RT)	N	N	(Glyma.01G004700.1.three_prime_UTR.1,RT)	Mnd1 family	Mnd1 family protein	-	Glyma.01G004700	N	N	N	N	N	N	N	N	N	N	N	N	N	N	N	N	N	N	N	N	N	N	N	N
G038_UC413_VCF_extracted_range_Chr01_0_to_full.tsv	Chr01	441043	.	T	C	222	.	DP=26;VDB=2.457307e-01;AF1=1;AC1=2;DP4=0,0,13,11;MQ=39;FQ=-99	GT:PL:GQ	1/1:255,72,0:99	(Glyma.01G004700,RT)	(Glyma.01G004700.1,RT)	N	N	(Glyma.01G004700.1.three_prime_UTR.1,RT)	Mnd1 family	Mnd1 family protein	-	Glyma.01G004700	N	N	N	N	N	N	N	N	N	N	N	N	N	N	N	N	N	N	N	N	N	N	N	N
G038_UC413_VCF_extracted_range_Chr01_0_to_full.tsv	Chr01	441074	.	ATCT	ATCTCT	214	.	INDEL;IS=18,0.782609;DP=23;VDB=1.985475e-01;AF1=1;AC1=2;DP4=0,0,12,8;MQ=38;FQ=-94.5	GT:PL:GQ	1/1:255,60,0:99	(Glyma.01G004700,RT)	(Glyma.01G004700.1,RT)	N	N	(Glyma.01G004700.1.three_prime_UTR.1,RT)	Mnd1 family	Mnd1 family protein	-	Glyma.01G004700	N	N	N	N	N	N	N	N	N	N	N	N	N	N	N	N	N	N	N	N	N	N	N	N
G038_UC413_VCF_extracted_range_Chr01_0_to_full.tsv	Chr01	441079	.	T	TGC	3.81	.	INDEL;IS=1,0.045455;DP=22;AF1=1;AC1=2;DP4=0,0,0,1;MQ=40;FQ=-37.5	GT:PL:GQ	0/1:39,3,0:4	(Glyma.01G004700,RT)	(Glyma.01G004700.1,RT)	N	N	(Glyma.01G004700.1.three_prime_UTR.1,RT)	Mnd1 family	Mnd1 family protein	-	Glyma.01G004700	N	N	N	N	N	N	N	N	N	N	N	N	N	N	N	N	N	N	N	N	N	N	N	N
G038_UC413_VCF_extracted_range_Chr01_0_to_full.tsv	Chr01	441162	.	T	TTTACTTTTC	90.5	.	INDEL;IS=5,0.625000;DP=8;VDB=8.685436e-02;AF1=1;AC1=2;DP4=0,0,1,6;MQ=26;FQ=-55.5	GT:PL:GQ	1/1:131,21,0:39	(Glyma.01G004700,RT)	(Glyma.01G004700.1,RT)	N	N	(Glyma.01G004700.1.three_prime_UTR.1,RT)	Mnd1 family	Mnd1 family protein	-	Glyma.01G004700	N	N	N	N	N	N	N	N	N	N	N	N	N	N	N	N	N	N	N	N	N	N	N	N
G038_UC413_VCF_extracted_range_Chr01_0_to_full.tsv	Chr01	441163	.	A	T	6.98	.	DP=8;VDB=5.960000e-02;RPB=1.621514e+00;AF1=0.4999;AC1=1;DP4=0,6,1,1;MQ=26;FQ=9.53;PV4=0.25,0.16,1,0.025	GT:PL:GQ	0/1:36,0,70:37	(Glyma.01G004700,RT)	(Glyma.01G004700.1,RT)	N	N	(Glyma.01G004700.1.three_prime_UTR.1,RT)	Mnd1 family	Mnd1 family protein	-	Glyma.01G004700	N	N	N	N	N	N	N	N	N	N	N	N	N	N	N	N	N	N	N	N	N	N	N	N
G038_UC413_VCF_extracted_range_Chr01_0_to_full.tsv	Chr01	441165	.	T	A	5.46	.	DP=8;VDB=5.960000e-02;RPB=1.621514e+00;AF1=0.4999;AC1=1;DP4=0,6,1,1;MQ=26;FQ=7.8;PV4=0.25,0.064,1,0.011	GT:PL:GQ	0/1:34,0,70:34	(Glyma.01G004700,RT)	(Glyma.01G004700.1,RT)	N	N	(Glyma.01G004700.1.three_prime_UTR.1,RT)	Mnd1 family	Mnd1 family protein	-	Glyma.01G004700	N	N	N	N	N	N	N	N	N	N	N	N	N	N	N	N	N	N	N	N	N	N	N	N
G038_UC413_VCF_extracted_range_Chr01_0_to_full.tsv	Chr01	441168	.	A	T	4.77	.	DP=8;VDB=5.960000e-02;RPB=1.621514e+00;AF1=0.4999;AC1=1;DP4=0,6,1,1;MQ=26;FQ=6.98;PV4=0.25,0.034,1,0.0025	GT:PL:GQ	0/1:33,0,70:33	(Glyma.01G004700,RT)	(Glyma.01G004700.1,RT)	N	N	(Glyma.01G004700.1.three_prime_UTR.1,RT)	Mnd1 family	Mnd1 family protein	-	Glyma.01G004700	N	N	N	N	N	N	N	N	N	N	N	N	N	N	N	N	N	N	N	N	N	N	N	N
G038_UC413_VCF_extracted_range_Chr01_0_to_full.tsv	Chr01	441179	.	T	C	96	.	DP=8;VDB=1.065814e-01;AF1=1;AC1=2;DP4=0,0,1,7;MQ=26;FQ=-51	GT:PL:GQ	1/1:129,24,0:45	(Glyma.01G004700,RT)	(Glyma.01G004700.1,RT)	N	N	(Glyma.01G004700.1.three_prime_UTR.1,RT)	Mnd1 family	Mnd1 family protein	-	Glyma.01G004700	N	N	N	N	N	N	N	N	N	N	N	N	N	N	N	N	N	N	N	N	N	N	N	N
G038_UC413_VCF_extracted_range_Chr01_0_to_full.tsv	Chr01	441193	.	G	A	125	.	DP=8;VDB=6.768131e-02;AF1=1;AC1=2;DP4=0,0,2,6;MQ=31;FQ=-51	GT:PL:GQ	1/1:158,24,0:45	(Glyma.01G004700,RT)	(Glyma.01G004700.1,RT)	N	N	(Glyma.01G004700.1.three_prime_UTR.1,RT)	Mnd1 family	Mnd1 family protein	-	Glyma.01G004700	N	N	N	N	N	N	N	N	N	N	N	N	N	N	N	N	N	N	N	N	N	N	N	N
G038_UC413_VCF_extracted_range_Chr01_0_to_full.tsv	Chr01	441202	.	C	T	134	.	DP=8;VDB=1.122180e-01;AF1=1;AC1=2;DP4=0,0,2,6;MQ=31;FQ=-51	GT:PL:GQ	1/1:167,24,0:45	(Glyma.01G004700,RT)	(Glyma.01G004700.1,RT)	N	N	(Glyma.01G004700.1.three_prime_UTR.1,RT)	Mnd1 family	Mnd1 family protein	-	Glyma.01G004700	N	N	N	N	N	N	N	N	N	N	N	N	N	N	N	N	N	N	N	N	N	N	N	N
G038_UC413_VCF_extracted_range_Chr01_0_to_full.tsv	Chr01	441220	.	T	C	222	.	DP=12;VDB=6.839889e-02;AF1=1;AC1=2;DP4=0,0,6,6;MQ=38;FQ=-63	GT:PL:GQ	1/1:255,36,0:69	(Glyma.01G004700,RT)	(Glyma.01G004700.1,RT)	N	N	(Glyma.01G004700.1.three_prime_UTR.1,RT)	Mnd1 family	Mnd1 family protein	-	Glyma.01G004700	N	N	N	N	N	N	N	N	N	N	N	N	N	N	N	N	N	N	N	N	N	N	N	N
G038_UC413_VCF_extracted_range_Chr01_0_to_full.tsv	Chr01	441338	.	A	AGTT	218	.	INDEL;IS=15,0.652174;DP=23;VDB=2.055053e-01;AF1=0.508;AC1=1;DP4=1,1,4,17;MQ=38;FQ=-19.6;PV4=0.4,1,0.18,0.36	GT:PL:GQ	0/1:255,0,15:18	(Glyma.01G004700,RT)	(Glyma.01G004700.1,RT)	(Glyma.01G004700.1.CDS.10,RT)	N	(Glyma.01G004700.1.three_prime_UTR.1,RT)	Mnd1 family	Mnd1 family protein	-	Glyma.01G004700	N	N	N	N	N	N	N	N	N	N	N	N	N	N	N	N	N	N	N	N	N	N	N	N
G038_UC413_VCF_extracted_range_Chr01_0_to_full.tsv	Chr01	441339	.	ATTATTATTATTATTATT	ATTATTATTATTATTATTATT	194	.	INDEL;IS=1,0.043478;DP=23;VDB=1.584256e-01;AF1=0.5006;AC1=1;DP4=1,1,4,12;MQ=37;FQ=-9.1;PV4=0.49,0.0053,0.13,1	GT:PL:GQ	0/1:232,0,26:29	(Glyma.01G004700,RT)	(Glyma.01G004700.1,RT)	(Glyma.01G004700.1.CDS.10,RT)	N	(Glyma.01G004700.1.three_prime_UTR.1,RT)	Mnd1 family	Mnd1 family protein	-	Glyma.01G004700	N	N	N	N	N	N	N	N	N	N	N	N	N	N	N	N	N	N	N	N	N	N	N	N
G038_UC413_VCF_extracted_range_Chr01_0_to_full.tsv	Chr01	441339	.	A	G	73	.	DP=23;VDB=4.545996e-02;RPB=2.345469e+00;AF1=0.5;AC1=1;DP4=4,13,1,5;MQ=38;FQ=76;PV4=1,0.0029,1,6.4e-07	GT:PL:GQ	0/1:103,0,255:99	(Glyma.01G004700,RT)	(Glyma.01G004700.1,RT)	(Glyma.01G004700.1.CDS.10,RT)	N	(Glyma.01G004700.1.three_prime_UTR.1,RT)	Mnd1 family	Mnd1 family protein	-	Glyma.01G004700	N	N	N	N	N	N	N	N	N	N	N	N	N	N	N	N	N	N	N	N	N	N	N	N
G038_UC413_VCF_extracted_range_Chr01_0_to_full.tsv	Chr01	441462	.	TTTATT	TTT	6.56	.	INDEL;IS=1,0.041667;DP=24;VDB=4.659856e-03;AF1=0.5008;AC1=1;DP4=1,0,2,1;MQ=42;FQ=-10;PV4=1,0.048,0.33,1	GT:PL:GQ	0/1:43,0,25:30	(Glyma.01G004700,RT)	(Glyma.01G004700.1,RT)	(Glyma.01G004700.1.CDS.10,RT)	N	(Glyma.01G004700.1.three_prime_UTR.1,RT)	Mnd1 family	Mnd1 family protein	-	Glyma.01G004700	N	N	N	N	N	N	N	N	N	N	N	N	N	N	N	N	N	N	N	N	N	N	N	N
G038_UC413_VCF_extracted_range_Chr01_0_to_full.tsv	Chr01	441463	.	TTAT	TT	165	.	INDEL;IS=20,0.833333;DP=23;VDB=2.058986e-01;AF1=1;AC1=2;DP4=1,0,14,7;MQ=42;FQ=-75.5;PV4=1,0.025,0.3,1	GT:PL:GQ	1/1:206,41,0:79	(Glyma.01G004700,RT)	(Glyma.01G004700.1,RT)	(Glyma.01G004700.1.CDS.10,RT)	N	(Glyma.01G004700.1.three_prime_UTR.1,RT)	Mnd1 family	Mnd1 family protein	-	Glyma.01G004700	N	N	N	N	N	N	N	N	N	N	N	N	N	N	N	N	N	N	N	N	N	N	N	N
G038_UC413_VCF_extracted_range_Chr01_0_to_full.tsv	Chr01	441465	.	A	T	3.54	.	DP=2;RPB=-9.668049e-01;AF1=0.5001;AC1=1;DP4=1,0,0,1;MQ=41;FQ=-3.07;PV4=1,1,1,1	GT:PL:GQ	0/1:31,0,29:29	(Glyma.01G004700,RT)	(Glyma.01G004700.1,RT)	(Glyma.01G004700.1.CDS.10,RT)	N	(Glyma.01G004700.1.three_prime_UTR.1,RT)	Mnd1 family	Mnd1 family protein	-	Glyma.01G004700	N	N	N	N	N	N	N	N	N	N	N	N	N	N	N	N	N	N	N	N	N	N	N	N
G038_UC413_VCF_extracted_range_Chr01_0_to_full.tsv	Chr01	441582	.	TTGCAA	T	153	.	INDEL;IS=6,0.600000;DP=10;VDB=1.134417e-01;AF1=0.5;AC1=1;DP4=1,1,4,3;MQ=39;FQ=22.5;PV4=1,0.0079,0.23,0.44	GT:PL:GQ	0/1:191,0,57:60	(Glyma.01G004700,RT)	(Glyma.01G004700.1,RT)	(Glyma.01G004700.1.CDS.10,RT)	N	(Glyma.01G004700.1.three_prime_UTR.1,RT)	Mnd1 family	Mnd1 family protein	-	Glyma.01G004700	N	N	N	N	N	N	N	N	N	N	N	N	N	N	N	N	N	N	N	N	N	N	N	N
G038_UC413_VCF_extracted_range_Chr01_0_to_full.tsv	Chr01	441586	.	A	T	24	.	DP=4;VDB=7.520000e-02;RPB=-1.111223e+00;AF1=0.5;AC1=1;DP4=1,1,2,0;MQ=42;FQ=26.9;PV4=1,0.044,0.21,0.01	GT:PL:GQ	0/1:54,0,69:57	(Glyma.01G004700,RT)	(Glyma.01G004700.1,RT)	(Glyma.01G004700.1.CDS.10,RT)	N	(Glyma.01G004700.1.three_prime_UTR.1,RT)	Mnd1 family	Mnd1 family protein	-	Glyma.01G004700	N	N	N	N	N	N	N	N	N	N	N	N	N	N	N	N	N	N	N	N	N	N	N	N
G038_UC413_VCF_extracted_range_Chr01_0_to_full.tsv	Chr01	441587	.	A	T	24	.	DP=4;VDB=7.520000e-02;RPB=-1.111223e+00;AF1=0.5;AC1=1;DP4=1,1,2,0;MQ=42;FQ=26.8;PV4=1,0.096,0.21,0.008	GT:PL:GQ	0/1:54,0,66:57	(Glyma.01G004700,RT)	(Glyma.01G004700.1,RT)	(Glyma.01G004700.1.CDS.10,RT)	N	(Glyma.01G004700.1.three_prime_UTR.1,RT)	Mnd1 family	Mnd1 family protein	-	Glyma.01G004700	N	N	N	N	N	N	N	N	N	N	N	N	N	N	N	N	N	N	N	N	N	N	N	N
G038_UC413_VCF_extracted_range_Chr01_0_to_full.tsv	Chr01	441650	.	T	C	222	.	DP=24;VDB=2.116290e-01;RPB=-1.589093e+00;AF1=1;AC1=2;DP4=0,1,16,7;MQ=40;FQ=-58;PV4=0.33,0.23,0.33,1	GT:PL:GQ	1/1:255,31,0:59	(Glyma.01G004700,RT)	(Glyma.01G004700.1,RT)	(Glyma.01G004700.1.CDS.9,RT),(Glyma.01G004700.1.CDS.10,RT)	N	(Glyma.01G004700.1.three_prime_UTR.1,RT)	Mnd1 family	Mnd1 family protein	-	Glyma.01G004700	N	N	N	N	N	N	N	N	N	N	N	N	N	N	N	N	N	N	N	N	N	N	N	N
G038_UC413_VCF_extracted_range_Chr01_0_to_full.tsv	Chr01	441678	.	C	A	222	.	DP=26;VDB=1.882248e-01;AF1=1;AC1=2;DP4=0,0,20,6;MQ=41;FQ=-105	GT:PL:GQ	1/1:255,78,0:99	(Glyma.01G004700,RT)	(Glyma.01G004700.1,RT)	(Glyma.01G004700.1.CDS.9,RT),(Glyma.01G004700.1.CDS.10,RT)	N	(Glyma.01G004700.1.three_prime_UTR.1,RT)	Mnd1 family	Mnd1 family protein	-	Glyma.01G004700	N	N	N	N	N	N	N	N	N	N	N	N	N	N	N	N	N	N	N	N	N	N	N	N
G038_UC413_VCF_extracted_range_Chr01_0_to_full.tsv	Chr01	441701	.	G	A	222	.	DP=28;VDB=2.122613e-01;AF1=1;AC1=2;DP4=0,0,21,7;MQ=41;FQ=-111	GT:PL:GQ	1/1:255,84,0:99	(Glyma.01G004700,RT)	(Glyma.01G004700.1,RT)	(Glyma.01G004700.1.CDS.9,RT),(Glyma.01G004700.1.CDS.10,RT)	N	(Glyma.01G004700.1.three_prime_UTR.1,RT)	Mnd1 family	Mnd1 family protein	-	Glyma.01G004700	N	N	N	N	N	N	N	N	N	N	N	N	N	N	N	N	N	N	N	N	N	N	N	N
G038_UC413_VCF_extracted_range_Chr01_0_to_full.tsv	Chr01	444971	.	C	T	222	.	DP=23;VDB=1.958334e-01;RPB=7.881104e-01;AF1=1;AC1=2;DP4=0,1,7,14;MQ=42;FQ=-58;PV4=1,0.46,1,0.42	GT:PL:GQ	1/1:255,31,0:59	(Glyma.01G004700,E)	(Glyma.01G004700.1,E)	(Glyma.01G004700.1.CDS.1,LT),(Glyma.01G004700.1.CDS.2,LT),(Glyma.01G004700.1.CDS.3,LT)	(Glyma.01G004700.1.five_prime_UTR.1,E)	N	Mnd1 family	Mnd1 family protein	-	Glyma.01G004700	N	N	N	N	N	N	N	N	N	N	N	N	N	N	N	N	N	N	N	N	N	N	N	N
G038_UC413_VCF_extracted_range_Chr01_0_to_full.tsv	Chr01	445090	.	T	C	222	.	DP=42;VDB=2.007354e-01;RPB=1.427012e+00;AF1=1;AC1=2;DP4=0,1,9,24;MQ=42;FQ=-95;PV4=1,1,1,0.43	GT:PL:GQ	1/1:255,68,0:99	(Glyma.01G004700,LT)	(Glyma.01G004700.1,LT)	(Glyma.01G004700.1.CDS.1,LT),(Glyma.01G004700.1.CDS.2,LT),(Glyma.01G004700.1.CDS.3,LT)	(Glyma.01G004700.1.five_prime_UTR.1,LT)	N	Mnd1 family	Mnd1 family protein	-	Glyma.01G004700	N	N	N	N	N	N	N	N	N	N	N	N	N	N	N	N	N	N	N	N	N	N	N	N
G038_UC413_VCF_extracted_range_Chr01_0_to_full.tsv	Chr01	445199	.	T	G	222	.	DP=30;VDB=2.630652e-01;AF1=1;AC1=2;DP4=0,0,13,16;MQ=42;FQ=-114	GT:PL:GQ	1/1:255,87,0:99	(Glyma.01G004700,LT)	(Glyma.01G004700.1,LT)	(Glyma.01G004700.1.CDS.1,LT),(Glyma.01G004700.1.CDS.2,LT),(Glyma.01G004700.1.CDS.3,LT)	(Glyma.01G004700.1.five_prime_UTR.1,LT)	N	Mnd1 family	Mnd1 family protein	-	Glyma.01G004700	N	N	N	N	N	N	N	N	N	N	N	N	N	N	N	N	N	N	N	N	N	N	N	N
G038_UC413_VCF_extracted_range_Chr01_0_to_full.tsv	Chr01	445290	.	TAAAAAAAAAAA	TAAAAAAAAAA	28.5	.	INDEL;IS=24,0.888889;DP=27;VDB=7.370330e-02;AF1=1;AC1=2;DP4=0,0,15,9;MQ=41;FQ=-107	GT:PL:GQ	1/1:69,72,0:97	(Glyma.01G004700,LT)	(Glyma.01G004700.1,LT)	(Glyma.01G004700.1.CDS.1,LT),(Glyma.01G004700.1.CDS.2,LT),(Glyma.01G004700.1.CDS.3,LT)	(Glyma.01G004700.1.five_prime_UTR.1,LT)	N	Mnd1 family	Mnd1 family protein	-	Glyma.01G004700	N	N	N	N	N	N	N	N	N	N	N	N	N	N	N	N	N	N	N	N	N	N	N	N
G038_UC413_VCF_extracted_range_Chr01_0_to_full.tsv	Chr01	445291	.	A	T	15.1	.	DP=3;VDB=7.040000e-02;RPB=-8.745357e-01;AF1=0.5008;AC1=1;DP4=1,0,1,1;MQ=37;FQ=-4.14;PV4=1,0.17,0.33,0.33	GT:PL:GQ	0/1:45,0,25:28	(Glyma.01G004700,LT)	(Glyma.01G004700.1,LT)	(Glyma.01G004700.1.CDS.1,LT),(Glyma.01G004700.1.CDS.2,LT),(Glyma.01G004700.1.CDS.3,LT)	(Glyma.01G004700.1.five_prime_UTR.1,LT)	N	Mnd1 family	Mnd1 family protein	-	Glyma.01G004700	N	N	N	N	N	N	N	N	N	N	N	N	N	N	N	N	N	N	N	N	N	N	N	N
G038_UC413_VCF_extracted_range_Chr01_0_to_full.tsv	Chr01	445300	.	A	T	222	.	DP=29;VDB=1.720729e-02;AF1=1;AC1=2;DP4=0,0,17,12;MQ=41;FQ=-114	GT:PL:GQ	1/1:255,87,0:99	(Glyma.01G004700,LT)	(Glyma.01G004700.1,LT)	(Glyma.01G004700.1.CDS.1,LT),(Glyma.01G004700.1.CDS.2,LT),(Glyma.01G004700.1.CDS.3,LT)	(Glyma.01G004700.1.five_prime_UTR.1,LT)	N	Mnd1 family	Mnd1 family protein	-	Glyma.01G004700	N	N	N	N	N	N	N	N	N	N	N	N	N	N	N	N	N	N	N	N	N	N	N	N
G038_UC413_VCF_extracted_range_Chr01_0_to_full.tsv	Chr01	445384	.	A	G	222	.	DP=23;VDB=1.834578e-01;AF1=1;AC1=2;DP4=0,0,10,11;MQ=41;FQ=-90	GT:PL:GQ	1/1:255,63,0:99	(Glyma.01G004700,LT)	(Glyma.01G004700.1,LT)	(Glyma.01G004700.1.CDS.1,LT),(Glyma.01G004700.1.CDS.2,LT),(Glyma.01G004700.1.CDS.3,LT)	(Glyma.01G004700.1.five_prime_UTR.1,LT)	N	Mnd1 family	Mnd1 family protein	-	Glyma.01G004700	N	N	N	N	N	N	N	N	N	N	N	N	N	N	N	N	N	N	N	N	N	N	N	N
G038_UC413_VCF_extracted_range_Chr01_0_to_full.tsv	Chr01	445509	.	G	C	222	.	DP=31;VDB=2.469150e-01;RPB=5.590170e-02;AF1=1;AC1=2;DP4=1,0,17,13;MQ=42;FQ=-79;PV4=1,0.28,0.43,0.22	GT:PL:GQ	1/1:255,52,0:99	(Glyma.01G004700,LT)	(Glyma.01G004700.1,LT)	(Glyma.01G004700.1.CDS.1,LT),(Glyma.01G004700.1.CDS.2,LT)	(Glyma.01G004700.1.five_prime_UTR.1,LT)	N	Mnd1 family	Mnd1 family protein	-	Glyma.01G004700	N	N	N	N	N	N	N	N	N	N	N	N	N	N	N	N	N	N	N	N	N	N	N	N
G038_UC413_VCF_extracted_range_Chr01_0_to_full.tsv	Chr01	445654	.	TAAAAAAAAAAA	TAAAAAAAA	192	.	INDEL;IS=20,0.740741;DP=27;VDB=2.053907e-01;AF1=1;AC1=2;DP4=0,0,4,18;MQ=39;FQ=-101	GT:PL:GQ	1/1:233,66,0:99	(Glyma.01G004700,LT)	(Glyma.01G004700.1,LT)	(Glyma.01G004700.1.CDS.1,LT)	(Glyma.01G004700.1.five_prime_UTR.1,LT)	N	Mnd1 family	Mnd1 family protein	-	Glyma.01G004700	N	N	N	N	N	N	N	N	N	N	N	N	N	N	N	N	N	N	N	N	N	N	N	N
G038_UC413_VCF_extracted_range_Chr01_0_to_full.tsv	Chr01	445657	.	A	G	26	.	DP=4;VDB=5.960000e-02;RPB=-1.111223e+00;AF1=0.5;AC1=1;DP4=0,2,2,0;MQ=40;FQ=26.9;PV4=0.33,0.21,1,0.079	GT:PL:GQ	0/1:56,0,58:57	(Glyma.01G004700,LT)	(Glyma.01G004700.1,LT)	(Glyma.01G004700.1.CDS.1,LT)	(Glyma.01G004700.1.five_prime_UTR.1,LT)	N	Mnd1 family	Mnd1 family protein	-	Glyma.01G004700	N	N	N	N	N	N	N	N	N	N	N	N	N	N	N	N	N	N	N	N	N	N	N	N
G038_UC413_VCF_extracted_range_Chr01_0_to_full.tsv	Chr01	445877	.	C	T	223	.	DP=28;VDB=2.089660e-01;RPB=-4.460258e-02;AF1=1;AC1=2;DP4=1,1,15,11;MQ=41;FQ=-38;PV4=1,1,0.33,1	GT:PL:GQ	1/1:255,11,0:19	(Glyma.01G004700,LT),(Glyma.01G004800,RT)	(Glyma.01G004700.1,LT),(Glyma.01G004800.1,RT),(Glyma.01G004800.2,RT)	(Glyma.01G004700.1.CDS.1,LT)	(Glyma.01G004700.1.five_prime_UTR.1,LT),(Glyma.01G004800.1.five_prime_UTR.1,RT),(Glyma.01G004800.2.five_prime_UTR.1,RT)	N	Mnd1 family | Protein tyrosine kinase	Mnd1 family protein | root hair specific 16	- | +	Glyma.01G004700	N	N	N	N	N	N	N	N	N	N	N	N	N	N	N	N	N	N	N	N	N	N	N	N
G038_UC413_VCF_extracted_range_Chr01_0_to_full.tsv	Chr01	445877	.	C	T	223	.	DP=28;VDB=2.089660e-01;RPB=-4.460258e-02;AF1=1;AC1=2;DP4=1,1,15,11;MQ=41;FQ=-38;PV4=1,1,0.33,1	GT:PL:GQ	1/1:255,11,0:19	(Glyma.01G004700,LT),(Glyma.01G004800,RT)	(Glyma.01G004700.1,LT),(Glyma.01G004800.1,RT),(Glyma.01G004800.2,RT)	(Glyma.01G004700.1.CDS.1,LT)	(Glyma.01G004700.1.five_prime_UTR.1,LT),(Glyma.01G004800.1.five_prime_UTR.1,RT),(Glyma.01G004800.2.five_prime_UTR.1,RT)	N	Mnd1 family | Protein tyrosine kinase	Mnd1 family protein | root hair specific 16	- | +	Glyma.01G004800	N	N	N	N	N	N	N	N	N	N	N	N	N	N	N	N	N	N	N	N	N	N	N	N
G038_UC413_VCF_extracted_range_Chr01_0_to_full.tsv	Chr01	445941	.	ATTTTTTTTTT	ATTTTTTTTTTT	7.87	.	INDEL;IS=12,0.750000;DP=16;VDB=1.709025e-01;AF1=1;AC1=2;DP4=0,3,6,6;MQ=42;FQ=-45.5;PV4=0.23,1,0.18,0.33	GT:PL:GQ	1/1:47,11,0:14	(Glyma.01G004700,LT),(Glyma.01G004800,RT)	(Glyma.01G004700.1,LT),(Glyma.01G004800.1,RT),(Glyma.01G004800.2,RT)	N	(Glyma.01G004700.1.five_prime_UTR.1,LT),(Glyma.01G004800.1.five_prime_UTR.1,RT),(Glyma.01G004800.2.five_prime_UTR.1,RT)	N	Mnd1 family | Protein tyrosine kinase	Mnd1 family protein | root hair specific 16	- | +	Glyma.01G004700	N	N	N	N	N	N	N	N	N	N	N	N	N	N	N	N	N	N	N	N	N	N	N	N
G038_UC413_VCF_extracted_range_Chr01_0_to_full.tsv	Chr01	445941	.	ATTTTTTTTTT	ATTTTTTTTTTT	7.87	.	INDEL;IS=12,0.750000;DP=16;VDB=1.709025e-01;AF1=1;AC1=2;DP4=0,3,6,6;MQ=42;FQ=-45.5;PV4=0.23,1,0.18,0.33	GT:PL:GQ	1/1:47,11,0:14	(Glyma.01G004700,LT),(Glyma.01G004800,RT)	(Glyma.01G004700.1,LT),(Glyma.01G004800.1,RT),(Glyma.01G004800.2,RT)	N	(Glyma.01G004700.1.five_prime_UTR.1,LT),(Glyma.01G004800.1.five_prime_UTR.1,RT),(Glyma.01G004800.2.five_prime_UTR.1,RT)	N	Mnd1 family | Protein tyrosine kinase	Mnd1 family protein | root hair specific 16	- | +	Glyma.01G004800	N	N	N	N	N	N	N	N	N	N	N	N	N	N	N	N	N	N	N	N	N	N	N	N
G038_UC413_VCF_extracted_range_Chr01_0_to_full.tsv	Chr01	445996	.	T	C	222	.	DP=23;VDB=3.488555e-02;AF1=1;AC1=2;DP4=0,0,4,18;MQ=39;FQ=-93	GT:PL:GQ	1/1:255,66,0:99	(Glyma.01G004700,LT),(Glyma.01G004800,RT)	(Glyma.01G004700.1,LT),(Glyma.01G004800.1,RT),(Glyma.01G004800.2,RT)	N	(Glyma.01G004700.1.five_prime_UTR.1,LT),(Glyma.01G004800.1.five_prime_UTR.1,RT),(Glyma.01G004800.2.five_prime_UTR.1,RT)	N	Mnd1 family | Protein tyrosine kinase	Mnd1 family protein | root hair specific 16	- | +	Glyma.01G004700	N	N	N	N	N	N	N	N	N	N	N	N	N	N	N	N	N	N	N	N	N	N	N	N
G038_UC413_VCF_extracted_range_Chr01_0_to_full.tsv	Chr01	445996	.	T	C	222	.	DP=23;VDB=3.488555e-02;AF1=1;AC1=2;DP4=0,0,4,18;MQ=39;FQ=-93	GT:PL:GQ	1/1:255,66,0:99	(Glyma.01G004700,LT),(Glyma.01G004800,RT)	(Glyma.01G004700.1,LT),(Glyma.01G004800.1,RT),(Glyma.01G004800.2,RT)	N	(Glyma.01G004700.1.five_prime_UTR.1,LT),(Glyma.01G004800.1.five_prime_UTR.1,RT),(Glyma.01G004800.2.five_prime_UTR.1,RT)	N	Mnd1 family | Protein tyrosine kinase	Mnd1 family protein | root hair specific 16	- | +	Glyma.01G004800	N	N	N	N	N	N	N	N	N	N	N	N	N	N	N	N	N	N	N	N	N	N	N	N
G038_UC413_VCF_extracted_range_Chr01_0_to_full.tsv	Chr01	446022	.	C	T	222	.	DP=24;VDB=1.427843e-01;AF1=1;AC1=2;DP4=0,0,5,19;MQ=38;FQ=-99	GT:PL:GQ	1/1:255,72,0:99	(Glyma.01G004700,LT),(Glyma.01G004800,RT)	(Glyma.01G004700.1,LT),(Glyma.01G004800.1,RT),(Glyma.01G004800.2,RT)	N	(Glyma.01G004700.1.five_prime_UTR.1,LT),(Glyma.01G004800.1.five_prime_UTR.1,RT),(Glyma.01G004800.2.five_prime_UTR.1,RT)	N	Mnd1 family | Protein tyrosine kinase	Mnd1 family protein | root hair specific 16	- | +	Glyma.01G004700	N	N	N	N	N	N	N	N	N	N	N	N	N	N	N	N	N	N	N	N	N	N	N	N
G038_UC413_VCF_extracted_range_Chr01_0_to_full.tsv	Chr01	446022	.	C	T	222	.	DP=24;VDB=1.427843e-01;AF1=1;AC1=2;DP4=0,0,5,19;MQ=38;FQ=-99	GT:PL:GQ	1/1:255,72,0:99	(Glyma.01G004700,LT),(Glyma.01G004800,RT)	(Glyma.01G004700.1,LT),(Glyma.01G004800.1,RT),(Glyma.01G004800.2,RT)	N	(Glyma.01G004700.1.five_prime_UTR.1,LT),(Glyma.01G004800.1.five_prime_UTR.1,RT),(Glyma.01G004800.2.five_prime_UTR.1,RT)	N	Mnd1 family | Protein tyrosine kinase	Mnd1 family protein | root hair specific 16	- | +	Glyma.01G004800	N	N	N	N	N	N	N	N	N	N	N	N	N	N	N	N	N	N	N	N	N	N	N	N
G038_UC413_VCF_extracted_range_Chr01_0_to_full.tsv	Chr01	446047	.	A	AG	85.5	.	INDEL;IS=22,0.956522;DP=23;VDB=1.950038e-01;AF1=1;AC1=2;DP4=0,0,6,16;MQ=37;FQ=-101	GT:PL:GQ	1/1:126,66,0:99	(Glyma.01G004700,LT),(Glyma.01G004800,RT)	(Glyma.01G004700.1,LT),(Glyma.01G004800.1,RT),(Glyma.01G004800.2,RT)	N	(Glyma.01G004700.1.five_prime_UTR.1,LT),(Glyma.01G004800.1.five_prime_UTR.1,RT),(Glyma.01G004800.2.five_prime_UTR.1,RT)	N	Mnd1 family | Protein tyrosine kinase	Mnd1 family protein | root hair specific 16	- | +	Glyma.01G004700	N	N	N	N	N	N	N	N	N	N	N	N	N	N	N	N	N	N	N	N	N	N	N	N
G038_UC413_VCF_extracted_range_Chr01_0_to_full.tsv	Chr01	446047	.	A	AG	85.5	.	INDEL;IS=22,0.956522;DP=23;VDB=1.950038e-01;AF1=1;AC1=2;DP4=0,0,6,16;MQ=37;FQ=-101	GT:PL:GQ	1/1:126,66,0:99	(Glyma.01G004700,LT),(Glyma.01G004800,RT)	(Glyma.01G004700.1,LT),(Glyma.01G004800.1,RT),(Glyma.01G004800.2,RT)	N	(Glyma.01G004700.1.five_prime_UTR.1,LT),(Glyma.01G004800.1.five_prime_UTR.1,RT),(Glyma.01G004800.2.five_prime_UTR.1,RT)	N	Mnd1 family | Protein tyrosine kinase	Mnd1 family protein | root hair specific 16	- | +	Glyma.01G004800	N	N	N	N	N	N	N	N	N	N	N	N	N	N	N	N	N	N	N	N	N	N	N	N
G038_UC413_VCF_extracted_range_Chr01_0_to_full.tsv	Chr01	446092	.	T	C	202	.	DP=16;VDB=1.713491e-01;RPB=1.301583e+00;AF1=1;AC1=2;DP4=1,0,4,11;MQ=37;FQ=-34;PV4=0.31,0.29,0.27,1	GT:PL:GQ	1/1:234,7,0:12	(Glyma.01G004800,RT)	(Glyma.01G004800.1,RT),(Glyma.01G004800.2,RT)	N	(Glyma.01G004800.1.five_prime_UTR.1,RT),(Glyma.01G004800.2.five_prime_UTR.1,RT)	N	Protein tyrosine kinase	root hair specific 16	+	Glyma.01G004800	N	N	N	N	N	N	N	N	N	N	N	N	N	N	N	N	N	N	N	N	N	N	N	N
G038_UC413_VCF_extracted_range_Chr01_0_to_full.tsv	Chr01	446105	.	T	G	210	.	DP=15;VDB=1.650221e-01;RPB=1.041548e+00;AF1=1;AC1=2;DP4=1,0,3,11;MQ=39;FQ=-31;PV4=0.27,0.19,0.3,0.17	GT:PL:GQ	1/1:240,4,0:7	(Glyma.01G004800,RT)	(Glyma.01G004800.1,RT),(Glyma.01G004800.2,RT)	N	(Glyma.01G004800.1.five_prime_UTR.1,RT),(Glyma.01G004800.2.five_prime_UTR.1,RT)	N	Protein tyrosine kinase	root hair specific 16	+	Glyma.01G004800	N	N	N	N	N	N	N	N	N	N	N	N	N	N	N	N	N	N	N	N	N	N	N	N
G038_UC413_VCF_extracted_range_Chr01_0_to_full.tsv	Chr01	446130	.	G	A	121	.	DP=9;VDB=9.451827e-02;RPB=1.219070e+00;AF1=0.5;AC1=1;DP4=1,1,0,7;MQ=42;FQ=24;PV4=0.22,1,1,1	GT:PL:GQ	0/1:151,0,51:54	(Glyma.01G004800,RT)	(Glyma.01G004800.1,RT),(Glyma.01G004800.2,RT)	(Glyma.01G004800.1.CDS.1,RT),(Glyma.01G004800.2.CDS.1,RT)	(Glyma.01G004800.1.five_prime_UTR.1,RT),(Glyma.01G004800.2.five_prime_UTR.1,RT)	N	Protein tyrosine kinase	root hair specific 16	+	Glyma.01G004800	N	N	N	N	N	N	N	N	N	N	N	N	N	N	N	N	N	N	N	N	N	N	N	N
G037_UC7_VCF_extracted_range_Chr01_0_to_full.tsv	Chr01	446407	.	T	A	6.2	.	DP=12;VDB=2.306393e-02;RPB=2.186229e+00;AF1=0.4999;AC1=1;DP4=4,3,3,0;MQ=38;FQ=8.65;PV4=0.47,0.027,0.25,0.36	GT:PL:GQ	0/1:35,0,159:36	(Glyma.01G004800,RT)	(Glyma.01G004800.1,RT),(Glyma.01G004800.2,RT)	(Glyma.01G004800.1.CDS.1,RT),(Glyma.01G004800.2.CDS.1,RT)	(Glyma.01G004800.1.five_prime_UTR.1,RT),(Glyma.01G004800.2.five_prime_UTR.1,RT)	N	Protein tyrosine kinase	root hair specific 16	+	Glyma.01G004800	N	N	N	N	N	N	N	N	N	N	N	N	N	N	N	N	N	N	N	N	N	N	N	N
G037_UC7_VCF_extracted_range_Chr01_0_to_full.tsv	Chr01	446408	.	A	T	5.46	.	DP=12;VDB=7.680000e-02;RPB=1.694823e+00;AF1=0.4999;AC1=1;DP4=4,3,2,0;MQ=40;FQ=7.8;PV4=0.5,0.16,1,0.051	GT:PL:GQ	0/1:34,0,156:34	(Glyma.01G004800,RT)	(Glyma.01G004800.1,RT),(Glyma.01G004800.2,RT)	(Glyma.01G004800.1.CDS.1,RT),(Glyma.01G004800.2.CDS.1,RT)	(Glyma.01G004800.1.five_prime_UTR.1,RT),(Glyma.01G004800.2.five_prime_UTR.1,RT)	N	Protein tyrosine kinase	root hair specific 16	+	Glyma.01G004800	N	N	N	N	N	N	N	N	N	N	N	N	N	N	N	N	N	N	N	N	N	N	N	N
G038_UC413_VCF_extracted_range_Chr01_0_to_full.tsv	Chr01	446447	.	T	C	63	.	DP=5;VDB=5.748775e-02;AF1=1;AC1=2;DP4=0,0,1,2;MQ=36;FQ=-36	GT:PL:GQ	1/1:95,9,0:16	(Glyma.01G004800,RT)	(Glyma.01G004800.1,RT),(Glyma.01G004800.2,RT)	(Glyma.01G004800.1.CDS.1,RT),(Glyma.01G004800.2.CDS.1,RT)	(Glyma.01G004800.1.five_prime_UTR.1,RT),(Glyma.01G004800.2.five_prime_UTR.1,RT)	N	Protein tyrosine kinase	root hair specific 16	+	Glyma.01G004800	N	N	N	N	N	N	N	N	N	N	N	N	N	N	N	N	N	N	N	N	N	N	N	N
G038_UC413_VCF_extracted_range_Chr01_0_to_full.tsv	Chr01	447428	.	A	G	222	.	DP=38;VDB=2.033229e-01;AF1=1;AC1=2;DP4=0,0,22,16;MQ=42;FQ=-141	GT:PL:GQ	1/1:255,114,0:99	(Glyma.01G004800,E)	(Glyma.01G004800.1,E),(Glyma.01G004800.2,E)	(Glyma.01G004800.1.CDS.1,LT),(Glyma.01G004800.1.CDS.2,RT),(Glyma.01G004800.2.CDS.1,LT),(Glyma.01G004800.2.CDS.2,RT)	(Glyma.01G004800.1.five_prime_UTR.1,LT),(Glyma.01G004800.2.five_prime_UTR.1,LT)	N	Protein tyrosine kinase	root hair specific 16	+	Glyma.01G004800	N	N	N	N	N	N	N	N	N	N	N	N	N	N	N	N	N	N	N	N	N	N	N	N
G038_UC413_VCF_extracted_range_Chr01_0_to_full.tsv	Chr01	447898	.	T	C	182	.	DP=39;VDB=3.014598e-01;RPB=-1.847066e+00;AF1=1;AC1=2;DP4=0,2,19,16;MQ=24;FQ=-75;PV4=0.23,0.47,0.013,1	GT:PL:GQ	1/1:215,48,0:93	(Glyma.01G004800,E)	(Glyma.01G004800.1,E),(Glyma.01G004800.2,E)	(Glyma.01G004800.1.CDS.1,LT),(Glyma.01G004800.1.CDS.2,E),(Glyma.01G004800.2.CDS.1,LT),(Glyma.01G004800.2.CDS.2,E)	(Glyma.01G004800.1.five_prime_UTR.1,LT),(Glyma.01G004800.2.five_prime_UTR.1,LT)	N	Protein tyrosine kinase	root hair specific 16	+	Glyma.01G004800	N	N	N	N	N	N	N	N	N	N	N	N	N	N	N	N	N	N	N	N	N	N	N	N
G038_UC413_VCF_extracted_range_Chr01_0_to_full.tsv	Chr01	448136	.	A	C	154	.	DP=37;VDB=2.674229e-01;RPB=8.416254e-01;AF1=1;AC1=2;DP4=0,1,13,21;MQ=21;FQ=-98;PV4=1,1,0.0059,0.22	GT:PL:GQ	1/1:187,71,0:99	(Glyma.01G004800,E)	(Glyma.01G004800.1,E),(Glyma.01G004800.2,E)	(Glyma.01G004800.1.CDS.1,LT),(Glyma.01G004800.1.CDS.2,E),(Glyma.01G004800.1.CDS.3,RT),(Glyma.01G004800.2.CDS.1,LT),(Glyma.01G004800.2.CDS.2,E),(Glyma.01G004800.2.CDS.3,RT)	N	N	Protein tyrosine kinase	root hair specific 16	+	Glyma.01G004800	N	N	N	N	N	N	N	N	N	N	N	N	N	N	N	N	N	N	N	N	N	N	N	N
G038_UC413_VCF_extracted_range_Chr01_0_to_full.tsv	Chr01	448329	.	G	T	180	.	DP=29;VDB=2.238795e-01;RPB=-1.237969e-01;AF1=1;AC1=2;DP4=1,0,12,15;MQ=25;FQ=-79;PV4=0.46,0.17,0.17,0.18	GT:PL:GQ	1/1:213,52,0:99	(Glyma.01G004800,E)	(Glyma.01G004800.1,E),(Glyma.01G004800.2,E)	(Glyma.01G004800.1.CDS.2,E),(Glyma.01G004800.1.CDS.3,RT),(Glyma.01G004800.1.CDS.4,RT),(Glyma.01G004800.2.CDS.2,E),(Glyma.01G004800.2.CDS.3,RT),(Glyma.01G004800.2.CDS.4,RT)	N	N	Protein tyrosine kinase	root hair specific 16	+	Glyma.01G004800	N	N	N	N	N	N	N	N	N	N	N	N	N	N	N	N	N	N	N	N	N	N	N	N
G038_UC413_VCF_extracted_range_Chr01_0_to_full.tsv	Chr01	448862	.	T	C	222	.	DP=30;VDB=2.278144e-01;RPB=1.494036e+00;AF1=1;AC1=2;DP4=1,0,14,14;MQ=39;FQ=-79;PV4=1,1,1,1	GT:PL:GQ	1/1:255,52,0:99	(Glyma.01G004800,E)	(Glyma.01G004800.1,E),(Glyma.01G004800.2,E)	(Glyma.01G004800.1.CDS.2,LT),(Glyma.01G004800.1.CDS.3,RT),(Glyma.01G004800.1.CDS.4,RT),(Glyma.01G004800.1.CDS.5,RT),(Glyma.01G004800.1.CDS.6,RT),(Glyma.01G004800.2.CDS.2,LT),(Glyma.01G004800.2.CDS.3,RT),(Glyma.01G004800.2.CDS.4,RT),(Glyma.01G004800.2.CDS.5,RT),(Glyma.01G004800.2.CDS.6,RT)	N	N	Protein tyrosine kinase	root hair specific 16	+	Glyma.01G004800	N	N	N	N	N	N	N	N	N	N	N	N	N	N	N	N	N	N	N	N	N	N	N	N
G038_UC413_VCF_extracted_range_Chr01_0_to_full.tsv	Chr01	449874	.	T	C	222	.	DP=27;VDB=2.393248e-01;AF1=1;AC1=2;DP4=0,0,11,15;MQ=42;FQ=-105	GT:PL:GQ	1/1:255,78,0:99	(Glyma.01G004800,E)	(Glyma.01G004800.1,E),(Glyma.01G004800.2,E)	(Glyma.01G004800.1.CDS.3,LT),(Glyma.01G004800.1.CDS.4,LT),(Glyma.01G004800.1.CDS.5,LT),(Glyma.01G004800.1.CDS.6,LT),(Glyma.01G004800.1.CDS.7,RT),(Glyma.01G004800.1.CDS.8,RT),(Glyma.01G004800.1.CDS.9,RT),(Glyma.01G004800.2.CDS.3,LT),(Glyma.01G004800.2.CDS.4,LT),(Glyma.01G004800.2.CDS.5,LT),(Glyma.01G004800.2.CDS.6,LT),(Glyma.01G004800.2.CDS.7,RT),(Glyma.01G004800.2.CDS.8,RT),(Glyma.01G004800.2.CDS…	N	N	Protein tyrosine kinase	root hair specific 16	+	Glyma.01G004800	N	N	N	N	N	N	N	N	N	N	N	N	N	N	N	N	N	N	N	N	N	N	N	N
G038_UC413_VCF_extracted_range_Chr01_0_to_full.tsv	Chr01	450146	.	T	A	222	.	DP=28;VDB=2.700894e-01;AF1=1;AC1=2;DP4=0,0,14,14;MQ=30;FQ=-111	GT:PL:GQ	1/1:255,84,0:99	(Glyma.01G004800,E)	(Glyma.01G004800.1,E),(Glyma.01G004800.2,E)	(Glyma.01G004800.1.CDS.4,LT),(Glyma.01G004800.1.CDS.5,LT),(Glyma.01G004800.1.CDS.6,LT),(Glyma.01G004800.1.CDS.7,LT),(Glyma.01G004800.1.CDS.8,RT),(Glyma.01G004800.1.CDS.9,RT),(Glyma.01G004800.1.CDS.10,RT),(Glyma.01G004800.2.CDS.4,LT),(Glyma.01G004800.2.CDS.5,LT),(Glyma.01G004800.2.CDS.6,LT),(Glyma.01G004800.2.CDS.7,LT),(Glyma.01G004800.2.CDS.8,RT),(Glyma.01G004800.2.CDS.9,RT)	N	N	Protein tyrosine kinase	root hair specific 16	+	Glyma.01G004800	N	N	N	N	N	N	N	N	N	N	N	N	N	N	N	N	N	N	N	N	N	N	N	N
G038_UC413_VCF_extracted_range_Chr01_0_to_full.tsv	Chr01	450291	.	C	A	220	.	DP=18;VDB=1.159163e-01;AF1=1;AC1=2;DP4=0,0,7,10;MQ=30;FQ=-78	GT:PL:GQ	1/1:253,51,0:99	(Glyma.01G004800,E)	(Glyma.01G004800.1,E),(Glyma.01G004800.2,E)	(Glyma.01G004800.1.CDS.5,LT),(Glyma.01G004800.1.CDS.6,LT),(Glyma.01G004800.1.CDS.7,LT),(Glyma.01G004800.1.CDS.8,E),(Glyma.01G004800.1.CDS.9,RT),(Glyma.01G004800.1.CDS.10,RT),(Glyma.01G004800.2.CDS.5,LT),(Glyma.01G004800.2.CDS.6,LT),(Glyma.01G004800.2.CDS.7,LT),(Glyma.01G004800.2.CDS.8,E),(Glyma.01G004800.2.CDS.9,RT)	N	N	Protein tyrosine kinase	root hair specific 16	+	Glyma.01G004800	N	N	N	N	N	N	N	N	N	N	N	N	N	N	N	N	N	N	N	N	N	N	N	N
G038_UC413_VCF_extracted_range_Chr01_0_to_full.tsv	Chr01	450426	.	T	A	225	.	DP=32;VDB=9.747689e-02;RPB=-8.236200e-01;AF1=0.5;AC1=1;DP4=2,2,14,12;MQ=39;FQ=16.1;PV4=1,0.42,0.33,1	GT:PL:GQ	0/1:255,0,43:46	(Glyma.01G004800,E)	(Glyma.01G004800.1,E),(Glyma.01G004800.2,E)	(Glyma.01G004800.1.CDS.5,LT),(Glyma.01G004800.1.CDS.6,LT),(Glyma.01G004800.1.CDS.7,LT),(Glyma.01G004800.1.CDS.8,LT),(Glyma.01G004800.1.CDS.9,RT),(Glyma.01G004800.1.CDS.10,RT),(Glyma.01G004800.1.CDS.11,RT),(Glyma.01G004800.2.CDS.5,LT),(Glyma.01G004800.2.CDS.6,LT),(Glyma.01G004800.2.CDS.7,LT),(Glyma.01G004800.2.CDS.8,LT),(Glyma.01G004800.2.CDS.9,RT),(Glyma.01G004800.2.CDS.10,RT)	N	N	Protein tyrosine kinase	root hair specific 16	+	Glyma.01G004800	N	N	N	N	N	N	N	N	N	N	N	N	N	N	N	N	N	N	N	N	N	N	N	N
G038_UC413_VCF_extracted_range_Chr01_0_to_full.tsv	Chr01	450589	.	CA	CAA	214	.	INDEL;IS=33,0.868421;DP=38;VDB=1.028457e-01;AF1=1;AC1=2;DP4=1,1,18,14;MQ=31;FQ=-84.5;PV4=1,1,1,1	GT:PL:GQ	1/1:255,50,0:97	(Glyma.01G004800,E)	(Glyma.01G004800.1,E),(Glyma.01G004800.2,E)	(Glyma.01G004800.1.CDS.5,LT),(Glyma.01G004800.1.CDS.6,LT),(Glyma.01G004800.1.CDS.7,LT),(Glyma.01G004800.1.CDS.8,LT),(Glyma.01G004800.1.CDS.9,RT),(Glyma.01G004800.1.CDS.10,RT),(Glyma.01G004800.1.CDS.11,RT),(Glyma.01G004800.2.CDS.5,LT),(Glyma.01G004800.2.CDS.6,LT),(Glyma.01G004800.2.CDS.7,LT),(Glyma.01G004800.2.CDS.8,LT),(Glyma.01G004800.2.CDS.9,RT),(Glyma.01G004800.2.CDS.10,RT)	N	N	Protein tyrosine kinase	root hair specific 16	+	Glyma.01G004800	N	N	N	N	N	N	N	N	N	N	N	N	N	N	N	N	N	N	N	N	N	N	N	N
G038_UC413_VCF_extracted_range_Chr01_0_to_full.tsv	Chr01	451524	.	C	G	222	.	DP=23;VDB=2.050776e-01;RPB=-3.768892e-01;AF1=1;AC1=2;DP4=0,1,13,9;MQ=35;FQ=-55;PV4=0.43,0.13,0.21,0.2	GT:PL:GQ	1/1:255,28,0:53	(Glyma.01G004800,E)	(Glyma.01G004800.1,E),(Glyma.01G004800.2,E)	(Glyma.01G004800.1.CDS.9,LT),(Glyma.01G004800.1.CDS.10,LT),(Glyma.01G004800.1.CDS.11,E),(Glyma.01G004800.1.CDS.12,RT),(Glyma.01G004800.2.CDS.9,LT),(Glyma.01G004800.2.CDS.10,E),(Glyma.01G004800.2.CDS.11,RT)	N	N	Protein tyrosine kinase	root hair specific 16	+	Glyma.01G004800	N	N	N	N	N	N	N	N	N	N	N	N	N	N	N	N	N	N	N	N	N	N	N	N
[truncated: 170,687 more rows]

## Sheet: 7074 EH10 Glyma
Source_File	#CHROM	POS	ID	REF	ALT	QUAL	FILTER	INFO	FORMAT	FORMAT	Genes	mRNA	CDS	Five Prime UTR	Three Prime UTR	PFAM Annotation	best arabidopsis TAIR10 hit defline	Strand	Glyma checked	EH10_id	EH10_baseMean	EH10_baseMeanA	EH10_baseMeanB	EH10_foldChange	EH10_log2FoldChange	EH10_pval	EH10_padj	EH25_id	EH25_baseMean	EH25_baseMeanA	EH25_baseMeanB	EH25_foldChange	EH25_log2FoldChange	EH25_pval	EH25_padj	EH50_id	EH50_baseMean	EH50_baseMeanA	EH50_baseMeanB	EH50_foldChange	EH50_log2FoldChange	EH50_pval	EH50_padj
[truncated: 7,074 more rows]

[truncated: 4 more sheets: 519 EH10 cdsE, 58 EH10 cdsE indel, 13 EH10-25-50 , 9 unique Glyma candidates]
